# Supplementary material for: Boron Nitride-Doped Polyphenylenic Organogels
Source: Chem Mater. 2022 Nov 18;34(23):10670–80. doi: 10.1021/acs.chemmater.2c01766 (PMC9753561; doi:10.1021/acs.chemmater.2c01766)
Supplement: Supplementary file 2 — cm2c01766_si_002.cif [file cm2c01766_si_002.cif]

data_2

_publ_section_title
;
?????????
;
_publ_contact_author_name        'Nicola Demitri'

_publ_contact_author_address     
;
Elettra-Sincrotrone Trieste, S.S. 14 Km 163.5 in Area Science Park, 
34149 Basovizza - Trieste, Italy.
;
_publ_contact_author_email       nicola.demitri@elettra.eu
_publ_contact_author_phone       '+39 040 375 8861'
loop_
_publ_author_name
_publ_author_address
'Dosso, Jacopo'
;
Department of Chemical and Pharmaceutical Sciences, CENMAT, Centre of
Excellence for Nanostructured Materials, INSTM UdR Trieste,
University of Trieste, via Licio Giorgieri 1, 34127 Trieste, Italy
;
'Oubaha, Hamid'
;
Institute of Information and Communication Technologies, Electronics
and Applied Mathematics, Université catholique de Louvain,
1348 Louvain-la-Neuve, Belgium
;
'Fasano, Francesco'
;
School of Chemistry, Cardiff University, Main Building, Park Place, 
Cardiff CF10 3AT, United Kingdom
;
'Melinte, Sorin'
;
Institute of Information and Communication Technologies, Electronics
and Applied Mathematics, Université catholique de Louvain,
1348 Louvain-la-Neuve, Belgium
;
'Hughes, Colan'
;
School of Chemistry, Cardiff University, Main Building, Park Place, 
Cardiff CF10 3AT, United Kingdom
;
'Harris, Kenneth D.M.'
;
School of Chemistry, Cardiff University, Main Building, Park Place, 
Cardiff CF10 3AT, United Kingdom
;
'Demitri, Nicola'
;
Elettra-Sincrotrone Trieste, S.S. 14 Km 163.5 in Area Science Park, 
34149 Basovizza - Trieste, Italy
;
'Abrami, Michela'
;
Department of Industrial Engineering and Information Technology, 
University of Trieste, Via Alfonso Valerio 10 6/A, 34127 Trieste, Italy
;
'Grassi, Mario'
;
Department of Industrial Engineering and Information Technology, 
University of Trieste, Via Alfonso Valerio 10 6/A, 34127 Trieste, Italy
;
'Bonifazi, Davide'
;
Institute of Organic Chemistry, University of Vienna, 
1090 Vienna, Austria
;

_publ_section_abstract
;
The structure of 2, C~24~H~18~B~3~N~3 1/8CH~2~Cl~2~ at 100 K
has trigonal (<i>R</i>-3) symmetry.
;
_publ_contact_letter 
;
Please consider this CIF for publication. I certify that this contibution is the
original work of those listed as authors; that it has not been published
before (in any language or medium) and is not being considered for publication
elsewhere; that all authors concur with and are aware of the submission; that
all workers involved in the study are listed as authors or given proper credit
in the acknowledgements; that I have obtained permission for and acknowledged
the source of any excerpts from other copyright works; and that to the best of
my knowledge the paper contains no statements which are libellous, unlawful or
in any way actionable. All coauthors have made significant scientific
contributions to the work reported, including the ideas and their execution,
and share responsibility and accountability for the results.
;

_audit_creation_method            'SHELXL-2018/3'
_shelx_SHELXL_version_number      '2018/3'
_chemical_name_systematic         ?
_chemical_name_common             ?
_chemical_melting_point           ?
_chemical_formula_moiety
 'C24 H18 B3 N3, 0.124(C H2 Cl2)'
_chemical_formula_sum
 'C24.12 H18.25 B3 Cl0.25 N3'
_chemical_formula_weight          391.46

loop_
 _atom_type_symbol
 _atom_type_description
 _atom_type_scat_dispersion_real
 _atom_type_scat_dispersion_imag
 _atom_type_scat_source
 'C'  'C'   0.0030   0.0016
 'International Tables Vol C Tables 4.2.6.8 and 6.1.1.4'
 'B'  'B'   0.0015   0.0007
 'International Tables Vol C Tables 4.2.6.8 and 6.1.1.4'
 'N'  'N'   0.0059   0.0032
 'International Tables Vol C Tables 4.2.6.8 and 6.1.1.4'
 'H'  'H'   0.0000   0.0000
 'International Tables Vol C Tables 4.2.6.8 and 6.1.1.4'
 'Cl'  'Cl'   0.1456   0.1550
 'International Tables Vol C Tables 4.2.6.8 and 6.1.1.4'
 
_space_group_crystal_system       trigonal
_space_group_IT_number            148
_space_group_name_H-M_alt         'R -3 :H'
_space_group_name_Hall            '-R 3'
 
_shelx_space_group_comment
;
The symmetry employed for this shelxl refinement is uniquely defined
by the following loop, which should always be used as a source of
symmetry information in preference to the above space-group names.
They are only intended as comments.
;
 
loop_
 _space_group_symop_operation_xyz
 'x, y, z'
 '-y, x-y, z'
 '-x+y, -x, z'
 'x+2/3, y+1/3, z+1/3'
 '-y+2/3, x-y+1/3, z+1/3'
 '-x+y+2/3, -x+1/3, z+1/3'
 'x+1/3, y+2/3, z+2/3'
 '-y+1/3, x-y+2/3, z+2/3'
 '-x+y+1/3, -x+2/3, z+2/3'
 '-x, -y, -z'
 'y, -x+y, -z'
 'x-y, x, -z'
 '-x+2/3, -y+1/3, -z+1/3'
 'y+2/3, -x+y+1/3, -z+1/3'
 'x-y+2/3, x+1/3, -z+1/3'
 '-x+1/3, -y+2/3, -z+2/3'
 'y+1/3, -x+y+2/3, -z+2/3'
 'x-y+1/3, x+2/3, -z+2/3'
 
_cell_length_a                    33.662(5)
_cell_length_b                    33.662(5)
_cell_length_c                    13.762(3)
_cell_angle_alpha                 90
_cell_angle_beta                  90
_cell_angle_gamma                 120
_cell_volume                      13505(5)
_cell_formula_units_Z             24
_cell_measurement_temperature     100(2)
_cell_measurement_reflns_used     479
_cell_measurement_theta_min       1.192
_cell_measurement_theta_max       29.971
 
_exptl_crystal_description        'Thin rods'
_exptl_crystal_colour             'Colorless'
_exptl_crystal_density_meas       ?
_exptl_crystal_density_method     ?
_exptl_crystal_density_diffrn     1.155          
_exptl_crystal_F_000              4878
_exptl_transmission_factor_min    ?
_exptl_transmission_factor_max    ?
_exptl_crystal_size_max           0.100
_exptl_crystal_size_mid           0.050
_exptl_crystal_size_min           0.020
_exptl_absorpt_coefficient_mu     0.091
_shelx_estimated_absorpt_T_min    0.991
_shelx_estimated_absorpt_T_max    0.998
_exptl_absorpt_correction_type    none
_exptl_absorpt_correction_T_min   ?
_exptl_absorpt_correction_T_max   ?
_exptl_absorpt_process_details    ?
_exptl_absorpt_special_details    ?
_diffrn_ambient_temperature       100(2)
_diffrn_radiation_wavelength      0.700

_diffrn_radiation_type           Synchrotron
_diffrn_source                   'Elettra Synchrotron - XRD1 BL'
_diffrn_measurement_device_type  
;
'Huber 4-circles Kappa Goniometer, Pilatus 2M detector'
;
_diffrn_measurement_method       'Rotating crystal'

_diffrn_detector_area_resol_mean  ?
_diffrn_reflns_number             44602
_diffrn_reflns_av_unetI/netI      0.0469
_diffrn_reflns_av_R_equivalents   0.0641
_diffrn_reflns_limit_h_min        -45
_diffrn_reflns_limit_h_max        46
_diffrn_reflns_limit_k_min        -47
_diffrn_reflns_limit_k_max        47
_diffrn_reflns_limit_l_min        -17
_diffrn_reflns_limit_l_max        17
_diffrn_reflns_theta_min          1.192
_diffrn_reflns_theta_max          29.971
_diffrn_reflns_theta_full         24.835
_diffrn_measured_fraction_theta_max   0.971
_diffrn_measured_fraction_theta_full  0.993
_diffrn_reflns_Laue_measured_fraction_max    0.971
_diffrn_reflns_Laue_measured_fraction_full   0.993
_diffrn_reflns_point_group_measured_fraction_max   0.971
_diffrn_reflns_point_group_measured_fraction_full  0.993
_reflns_number_total              8874
_reflns_number_gt                 6292
_reflns_threshold_expression      'I > 2\s(I)'
_reflns_Friedel_coverage          0.000
_reflns_Friedel_fraction_max      .
_reflns_Friedel_fraction_full     .
 
_reflns_special_details
;
 Reflections were merged by SHELXL according to the crystal
 class for the calculation of statistics and refinement.
 
 _reflns_Friedel_fraction is defined as the number of unique
 Friedel pairs measured divided by the number that would be
 possible theoretically, ignoring centric projections and
 systematic absences. Completness statistics refer to single and
 composite reflections containing twin component 1 only.
;

_diffrn_standards_number 0
_diffrn_standards_interval_count 0
_diffrn_standards_decay_% 0
 
_computing_data_collection       'Elettra XRD1 Data Collection SW'
_computing_cell_refinement       'XDS (Kabsch, 2010)'
_computing_data_reduction        'XDS (Kabsch, 2010)'
_computing_structure_solution    'SHELXT (Sheldrick, 2015)'
_computing_structure_refinement  'SHELXL-2018/3 (Sheldrick, 2015)'
_computing_molecular_graphics    'Ortep3 for Windows - Coot'
_computing_publication_material  'enCIFer - publCIF'
 
_refine_special_details
;
Hydrogen atoms were included at calculated positions with isotropic 
Ufactors=1.2Ueq (Ufactors=1.5Ueq for ethynil groups). Anisotropic 
thermal motion modeling has been applied to all atoms with full
occupancies. Geometric and thermal restrains (DFIX,DANG and SIMU)
have been used on solvent molecules. Refined as a 2-component twin.
;

_refine_ls_structure_factor_coef  Fsqd
_refine_ls_matrix_type            full
_refine_ls_weighting_scheme       calc
_refine_ls_weighting_details
'w=1/[\s^2^(Fo^2^)+(0.0707P)^2^+10.9964P] where P=(Fo^2^+2Fc^2^)/3'
_atom_sites_solution_primary      direct
_atom_sites_solution_secondary    difmap
_atom_sites_solution_hydrogens    geom
_refine_ls_hydrogen_treatment     constr
_refine_ls_extinction_method      'SHELXL-2018/3 (Sheldrick 2015)'
_refine_ls_extinction_coef        0.00073(9)
_refine_ls_extinction_expression
 'Fc^*^=kFc[1+0.001xFc^2^\l^3^/sin(2\q)]^-1/4^'
_refine_ls_number_reflns          8874
_refine_ls_number_parameters      328
_refine_ls_number_restraints      5
_refine_ls_R_factor_all           0.0927
_refine_ls_R_factor_gt            0.0597
_refine_ls_wR_factor_ref          0.1616
_refine_ls_wR_factor_gt           0.1407
_refine_ls_goodness_of_fit_ref    1.014
_refine_ls_restrained_S_all       1.016
_refine_ls_shift/su_max           0.001
_refine_ls_shift/su_mean          0.000
 
loop_
 _atom_site_label
 _atom_site_type_symbol
 _atom_site_fract_x
 _atom_site_fract_y
 _atom_site_fract_z
 _atom_site_U_iso_or_equiv
 _atom_site_adp_type
 _atom_site_occupancy
 _atom_site_site_symmetry_order  
 _atom_site_calc_flag
 _atom_site_refinement_flags_posn
 _atom_site_refinement_flags_adp
 _atom_site_refinement_flags_occupancy
 _atom_site_disorder_assembly
 _atom_site_disorder_group
C1_11 C 0.6739(6) 0.3103(10) 0.389(5) 0.205(14) Uiso 0.1657(19) 1 d D U P A -1
H1A_11 H 0.672356 0.285011 0.349764 0.246 Uiso 0.1657(19) 1 calc R U P A -1
H1B_11 H 0.666218 0.299424 0.457344 0.246 Uiso 0.1657(19) 1 calc R U P A -1
Cl2_11 Cl 0.6341(6) 0.325(2) 0.346(2) 0.269(12) Uiso 0.1657(19) 1 d D U P A -1
Cl1_11 Cl 0.7294(3) 0.3578(3) 0.3844(6) 0.116(3) Uiso 0.1657(19) 1 d D U P A -1
N1_1 N 1.02923(6) 0.45434(6) 0.30197(14) 0.0352(4) Uani 1 1 d . . . . .
N2_1 N 1.02735(6) 0.38069(6) 0.27753(13) 0.0340(3) Uani 1 1 d . . . . .
N3_1 N 0.95525(6) 0.38185(6) 0.29159(13) 0.0343(4) Uani 1 1 d . . . . .
B1_1 B 0.97833(8) 0.35641(8) 0.27622(17) 0.0352(5) Uani 1 1 d . . . . .
B2_1 B 0.98005(9) 0.43067(8) 0.30402(18) 0.0345(5) Uani 1 1 d . . . . .
B3_1 B 1.05354(8) 0.42961(8) 0.29007(18) 0.0346(5) Uani 1 1 d . . . . .
C1_1 C 0.95070(7) 0.30457(7) 0.25577(17) 0.0389(4) Uani 1 1 d . . . . .
C2_1 C 0.92841(8) 0.26446(8) 0.23954(18) 0.0462(5) Uani 1 1 d . . . . .
H2_1 H 0.910658 0.232516 0.226610 0.069 Uiso 1 1 calc R U . . .
C9_1 C 0.95414(8) 0.45707(7) 0.31821(17) 0.0387(5) Uani 1 1 d . . . . .
C10_1 C 0.93353(8) 0.47703(8) 0.32913(19) 0.0457(5) Uani 1 1 d . . . . .
H10_1 H 0.917106 0.492931 0.337822 0.069 Uiso 1 1 calc R U . . .
C17_1 C 1.10616(8) 0.45503(7) 0.28777(16) 0.0371(4) Uani 1 1 d . . . . .
C18_1 C 1.14712(9) 0.47436(8) 0.2846(2) 0.0468(5) Uani 1 1 d . . . . .
H18_1 H 1.179671 0.489716 0.282030 0.070 Uiso 1 1 calc R U . . .
C3_1 C 0.90604(4) 0.35774(5) 0.30162(11) 0.0379(5) Uani 1 1 d G . . . .
C4_1 C 0.87769(5) 0.34782(6) 0.22108(9) 0.0484(6) Uani 1 1 d G . . . .
H4_1 H 0.890625 0.355642 0.157805 0.058 Uiso 1 1 calc R U . . .
C5_1 C 0.83042(5) 0.32645(6) 0.23312(12) 0.0619(8) Uani 1 1 d G . . . .
H5_1 H 0.811051 0.319665 0.178069 0.074 Uiso 1 1 calc R U . . .
C6_1 C 0.81150(4) 0.31499(6) 0.32570(15) 0.0645(8) Uani 1 1 d G . . . .
H6_1 H 0.779197 0.300389 0.333925 0.077 Uiso 1 1 calc R U . . .
C7_1 C 0.83985(5) 0.32491(6) 0.40624(11) 0.0607(7) Uani 1 1 d G . . . .
H7_1 H 0.826918 0.317089 0.469518 0.073 Uiso 1 1 calc R U . . .
C8_1 C 0.88712(5) 0.34629(6) 0.39421(9) 0.0482(6) Uani 1 1 d G . . . .
H8_1 H 0.906493 0.353065 0.449257 0.058 Uiso 1 1 calc R U . . .
C11_1 C 1.05413(5) 0.50316(3) 0.31814(10) 0.0361(4) Uani 1 1 d G . . . .
C12_1 C 1.06768(5) 0.51976(4) 0.41195(9) 0.0430(5) Uani 1 1 d G . . . .
H12_1 H 1.061206 0.499001 0.464291 0.052 Uiso 1 1 calc R U . . .
C13_1 C 1.09071(6) 0.56674(5) 0.42918(9) 0.0493(6) Uani 1 1 d G . . . .
H13_1 H 1.099969 0.578089 0.493289 0.059 Uiso 1 1 calc R U . . .
C14_1 C 1.10018(6) 0.59712(3) 0.35259(11) 0.0483(6) Uani 1 1 d G . . . .
H14_1 H 1.115918 0.629230 0.364365 0.058 Uiso 1 1 calc R U . . .
C15_1 C 1.08663(6) 0.58052(4) 0.25878(10) 0.0493(6) Uani 1 1 d G . . . .
H15_1 H 1.093105 0.601284 0.206444 0.059 Uiso 1 1 calc R U . . .
C16_1 C 1.06360(5) 0.53354(5) 0.24156(8) 0.0440(5) Uani 1 1 d G . . . .
H16_1 H 1.054341 0.522197 0.177445 0.053 Uiso 1 1 calc R U . . .
C19_1 C 1.05206(5) 0.35626(5) 0.26758(10) 0.0363(4) Uani 1 1 d G . . . .
C20_1 C 1.05702(6) 0.34146(6) 0.17645(9) 0.0451(5) Uani 1 1 d G . . . .
H20_1 H 1.043496 0.346848 0.121113 0.054 Uiso 1 1 calc R U . . .
C21_1 C 1.08177(6) 0.31879(6) 0.16628(10) 0.0527(6) Uani 1 1 d G . . . .
H21_1 H 1.085156 0.308673 0.104000 0.063 Uiso 1 1 calc R U . . .
C22_1 C 1.10155(7) 0.31091(7) 0.24725(13) 0.0587(7) Uani 1 1 d G . . . .
H22_1 H 1.118466 0.295412 0.240300 0.070 Uiso 1 1 calc R U . . .
C23_1 C 1.09659(7) 0.32571(7) 0.33838(11) 0.0688(9) Uani 1 1 d G . . . .
H23_1 H 1.110117 0.320327 0.393713 0.083 Uiso 1 1 calc R U . . .
C24_1 C 1.07185(7) 0.34839(7) 0.34854(9) 0.0544(7) Uani 1 1 d G . . . .
H24_1 H 1.068457 0.358502 0.410829 0.065 Uiso 1 1 calc R U . . .
B1_2 B 1.28393(8) 0.63758(8) 0.34618(19) 0.0361(5) Uani 1 1 d . . . . .
N1_2 N 1.31346(6) 0.61802(6) 0.34616(14) 0.0357(4) Uani 1 1 d . . . . .
C1_2 C 1.23179(7) 0.60640(7) 0.34468(18) 0.0396(5) Uani 1 1 d . . . . .
C2_2 C 1.19126(9) 0.58212(9) 0.3411(2) 0.0528(6) Uani 1 1 d . . . . .
H2_2 H 1.158912 0.562739 0.338252 0.079 Uiso 1 1 calc R U . . .
C3_2 C 1.29336(5) 0.56882(3) 0.34254(11) 0.0367(4) Uani 1 1 d G . . . .
C4_2 C 1.29701(5) 0.54815(5) 0.25820(9) 0.0484(6) Uani 1 1 d G . . . .
H4_2 H 1.312888 0.566415 0.203467 0.058 Uiso 1 1 calc R U . . .
C5_2 C 1.27743(6) 0.50075(5) 0.25395(10) 0.0545(6) Uani 1 1 d G . . . .
H5_2 H 1.279927 0.486618 0.196310 0.065 Uiso 1 1 calc R U . . .
C6_2 C 1.25420(6) 0.47402(3) 0.33403(13) 0.0523(6) Uani 1 1 d G . . . .
H6_2 H 1.240814 0.441626 0.331128 0.063 Uiso 1 1 calc R U . . .
C7_2 C 1.25054(5) 0.49470(4) 0.41837(10) 0.0481(6) Uani 1 1 d G . . . .
H7_2 H 1.234664 0.476430 0.473103 0.058 Uiso 1 1 calc R U . . .
C8_2 C 1.27012(5) 0.54210(5) 0.42262(9) 0.0416(5) Uani 1 1 d G . . . .
H8_2 H 1.267626 0.556226 0.480262 0.050 Uiso 1 1 calc R U . . .
 
loop_
 _atom_site_aniso_label
 _atom_site_aniso_U_11
 _atom_site_aniso_U_22
 _atom_site_aniso_U_33
 _atom_site_aniso_U_23
 _atom_site_aniso_U_13
 _atom_site_aniso_U_12
N1_1 0.0335(9) 0.0299(8) 0.0432(10) 0.0014(7) 0.0037(7) 0.0165(7)
N2_1 0.0339(8) 0.0300(8) 0.0406(9) 0.0007(7) 0.0025(7) 0.0178(7)
N3_1 0.0306(8) 0.0303(8) 0.0408(10) 0.0003(7) 0.0008(7) 0.0142(7)
B1_1 0.0370(12) 0.0337(10) 0.0353(12) 0.0018(9) -0.0003(9) 0.0179(9)
B2_1 0.0363(11) 0.0305(11) 0.0382(12) 0.0026(9) 0.0042(9) 0.0178(9)
B3_1 0.0349(11) 0.0319(11) 0.0393(12) 0.0018(9) 0.0037(9) 0.0184(9)
C1_1 0.0374(11) 0.0373(10) 0.0444(12) 0.0004(8) 0.0005(9) 0.0205(9)
C2_1 0.0420(11) 0.0378(11) 0.0595(14) -0.0025(10) -0.0029(10) 0.0205(10)
C9_1 0.0345(10) 0.0328(10) 0.0474(12) 0.0051(9) 0.0066(9) 0.0158(8)
C10_1 0.0396(12) 0.0395(11) 0.0602(15) 0.0103(10) 0.0097(10) 0.0214(9)
C17_1 0.0380(11) 0.0301(9) 0.0464(12) 0.0015(8) 0.0025(9) 0.0194(8)
C18_1 0.0407(12) 0.0397(11) 0.0619(16) -0.0007(10) 0.0007(10) 0.0214(10)
C3_1 0.0313(10) 0.0297(10) 0.0537(13) -0.0002(9) 0.0030(9) 0.0160(8)
C4_1 0.0393(12) 0.0476(12) 0.0576(15) 0.0069(10) -0.0043(10) 0.0212(10)
C5_1 0.0396(13) 0.0459(14) 0.098(2) 0.0079(14) -0.0109(14) 0.0198(12)
C6_1 0.0364(12) 0.0408(13) 0.113(3) 0.0068(15) 0.0122(15) 0.0165(11)
C7_1 0.0495(15) 0.0405(13) 0.082(2) 0.0011(13) 0.0215(14) 0.0147(11)
C8_1 0.0455(13) 0.0345(11) 0.0581(15) 0.0008(10) 0.0097(10) 0.0152(10)
C11_1 0.0327(10) 0.0290(9) 0.0483(13) 0.0021(8) 0.0039(8) 0.0167(8)
C12_1 0.0466(13) 0.0326(10) 0.0473(13) 0.0030(9) 0.0068(10) 0.0179(9)
C13_1 0.0519(14) 0.0356(11) 0.0558(15) -0.0039(10) 0.0077(11) 0.0183(10)
C14_1 0.0423(12) 0.0303(10) 0.0724(17) 0.0009(10) 0.0094(11) 0.0182(9)
C15_1 0.0460(13) 0.0354(11) 0.0650(16) 0.0117(10) 0.0056(11) 0.0193(10)
C16_1 0.0423(12) 0.0351(10) 0.0531(13) 0.0043(9) 0.0017(10) 0.0183(9)
C19_1 0.0353(10) 0.0288(9) 0.0456(12) 0.0015(8) 0.0050(8) 0.0167(8)
C20_1 0.0454(12) 0.0502(13) 0.0466(13) -0.0064(10) 0.0005(10) 0.0291(11)
C21_1 0.0552(15) 0.0457(13) 0.0647(16) -0.0059(11) 0.0084(12) 0.0309(12)
C22_1 0.0616(16) 0.0468(14) 0.083(2) 0.0140(13) 0.0211(14) 0.0382(13)
C23_1 0.090(2) 0.082(2) 0.0660(19) 0.0248(16) 0.0131(17) 0.067(2)
C24_1 0.0697(18) 0.0657(17) 0.0466(14) 0.0073(12) 0.0059(12) 0.0480(15)
B1_2 0.0311(11) 0.0316(11) 0.0450(14) 0.0013(9) -0.0003(9) 0.0153(9)
N1_2 0.0315(8) 0.0293(8) 0.0471(10) -0.0008(7) -0.0015(7) 0.0158(7)
C1_2 0.0321(10) 0.0302(10) 0.0578(14) 0.0006(9) -0.0005(9) 0.0167(8)
C2_2 0.0372(12) 0.0383(12) 0.0830(19) 0.0002(12) 0.0006(12) 0.0189(10)
C3_2 0.0296(9) 0.0290(9) 0.0517(13) 0.0002(8) -0.0016(8) 0.0148(8)
C4_2 0.0465(13) 0.0364(11) 0.0567(15) -0.0019(10) 0.0025(11) 0.0166(10)
C5_2 0.0542(15) 0.0374(12) 0.0676(18) -0.0083(11) 0.0012(12) 0.0197(11)
C6_2 0.0418(12) 0.0329(11) 0.0804(19) 0.0014(11) -0.0052(12) 0.0173(10)
C7_2 0.0379(11) 0.0368(11) 0.0670(16) 0.0111(11) -0.0026(11) 0.0167(10)
C8_2 0.0372(11) 0.0377(11) 0.0507(13) 0.0039(9) 0.0007(9) 0.0194(9)
 
_geom_special_details
;
 All esds (except the esd in the dihedral angle between two l.s. planes)
 are estimated using the full covariance matrix.  The cell esds are taken
 into account individually in the estimation of esds in distances, angles
 and torsion angles; correlations between esds in cell parameters are only
 used when they are defined by crystal symmetry.  An approximate (isotropic)
 treatment of cell esds is used for estimating esds involving l.s. planes.
;
 
loop_
 _geom_bond_atom_site_label_1
 _geom_bond_atom_site_label_2
 _geom_bond_distance
 _geom_bond_site_symmetry_2
 _geom_bond_publ_flag
C1_11 Cl2_11 1.751(10) . ?
C1_11 Cl1_11 1.753(10) . ?
C1_11 H1A_11 0.9900 . ?
C1_11 H1B_11 0.9900 . ?
N1_1 B2_1 1.434(3) . ?
N1_1 B3_1 1.439(3) . ?
N1_1 C11_1 1.4407(19) . ?
N2_1 B1_1 1.429(3) . ?
N2_1 B3_1 1.438(3) . ?
N2_1 C19_1 1.4388(18) . ?
N3_1 B1_1 1.431(3) . ?
N3_1 B2_1 1.433(3) . ?
N3_1 C3_1 1.441(2) . ?
B1_1 C1_1 1.538(3) . ?
B2_1 C9_1 1.537(3) . ?
B3_1 C17_1 1.535(3) . ?
C1_1 C2_1 1.193(3) . ?
C2_1 H2_1 0.9500 . ?
C9_1 C10_1 1.192(3) . ?
C10_1 H10_1 0.9500 . ?
C17_1 C18_1 1.196(3) . ?
C18_1 H18_1 0.9500 . ?
C3_1 C4_1 1.3900 . ?
C3_1 C8_1 1.3900 . ?
C4_1 C5_1 1.3900 . ?
C4_1 H4_1 0.9500 . ?
C5_1 C6_1 1.3900 . ?
C5_1 H5_1 0.9500 . ?
C6_1 C7_1 1.3900 . ?
C6_1 H6_1 0.9500 . ?
C7_1 C8_1 1.3900 . ?
C7_1 H7_1 0.9500 . ?
C8_1 H8_1 0.9500 . ?
C11_1 C12_1 1.3900 . ?
C11_1 C16_1 1.3900 . ?
C12_1 C13_1 1.3900 . ?
C12_1 H12_1 0.9500 . ?
C13_1 C14_1 1.3900 . ?
C13_1 H13_1 0.9500 . ?
C14_1 C15_1 1.3900 . ?
C14_1 H14_1 0.9500 . ?
C15_1 C16_1 1.3900 . ?
C15_1 H15_1 0.9500 . ?
C16_1 H16_1 0.9500 . ?
C19_1 C20_1 1.3900 . ?
C19_1 C24_1 1.3900 . ?
C20_1 C21_1 1.3900 . ?
C20_1 H20_1 0.9500 . ?
C21_1 C22_1 1.3900 . ?
C21_1 H21_1 0.9500 . ?
C22_1 C23_1 1.3900 . ?
C22_1 H22_1 0.9500 . ?
C23_1 C24_1 1.3900 . ?
C23_1 H23_1 0.9500 . ?
C24_1 H24_1 0.9500 . ?
B1_2 N1_2 1.433(3) 3_775 ?
B1_2 N1_2 1.440(3) . ?
B1_2 C1_2 1.530(3) . ?
N1_2 C3_2 1.4431(19) . ?
C1_2 C2_2 1.190(3) . ?
C2_2 H2_2 0.9500 . ?
C3_2 C4_2 1.3900 . ?
C3_2 C8_2 1.3900 . ?
C4_2 C5_2 1.3900 . ?
C4_2 H4_2 0.9500 . ?
C5_2 C6_2 1.3900 . ?
C5_2 H5_2 0.9500 . ?
C6_2 C7_2 1.3900 . ?
C6_2 H6_2 0.9500 . ?
C7_2 C8_2 1.3900 . ?
C7_2 H7_2 0.9500 . ?
C8_2 H8_2 0.9500 . ?
 
loop_
 _geom_angle_atom_site_label_1
 _geom_angle_atom_site_label_2
 _geom_angle_atom_site_label_3
 _geom_angle
 _geom_angle_site_symmetry_1
 _geom_angle_site_symmetry_3
 _geom_angle_publ_flag
Cl2_11 C1_11 Cl1_11 110.3(9) . . ?
Cl2_11 C1_11 H1A_11 109.6 . . ?
Cl1_11 C1_11 H1A_11 109.6 . . ?
Cl2_11 C1_11 H1B_11 109.6 . . ?
Cl1_11 C1_11 H1B_11 109.6 . . ?
H1A_11 C1_11 H1B_11 108.1 . . ?
B2_1 N1_1 B3_1 120.88(17) . . ?
B2_1 N1_1 C11_1 118.82(16) . . ?
B3_1 N1_1 C11_1 120.19(17) . . ?
B1_1 N2_1 B3_1 121.86(16) . . ?
B1_1 N2_1 C19_1 120.28(16) . . ?
B3_1 N2_1 C19_1 117.85(16) . . ?
B1_1 N3_1 B2_1 121.65(18) . . ?
B1_1 N3_1 C3_1 119.48(16) . . ?
B2_1 N3_1 C3_1 118.73(17) . . ?
N2_1 B1_1 N3_1 118.24(18) . . ?
N2_1 B1_1 C1_1 121.40(19) . . ?
N3_1 B1_1 C1_1 120.33(19) . . ?
N3_1 B2_1 N1_1 118.89(18) . . ?
N3_1 B2_1 C9_1 120.3(2) . . ?
N1_1 B2_1 C9_1 120.81(19) . . ?
N2_1 B3_1 N1_1 118.41(19) . . ?
N2_1 B3_1 C17_1 120.80(18) . . ?
N1_1 B3_1 C17_1 120.76(19) . . ?
C2_1 C1_1 B1_1 178.5(2) . . ?
C1_1 C2_1 H2_1 180.0 . . ?
C10_1 C9_1 B2_1 179.2(3) . . ?
C9_1 C10_1 H10_1 180.0 . . ?
C18_1 C17_1 B3_1 178.8(3) . . ?
C17_1 C18_1 H18_1 180.0 . . ?
C4_1 C3_1 C8_1 120.0 . . ?
C4_1 C3_1 N3_1 121.10(12) . . ?
C8_1 C3_1 N3_1 118.84(12) . . ?
C3_1 C4_1 C5_1 120.0 . . ?
C3_1 C4_1 H4_1 120.0 . . ?
C5_1 C4_1 H4_1 120.0 . . ?
C6_1 C5_1 C4_1 120.0 . . ?
C6_1 C5_1 H5_1 120.0 . . ?
C4_1 C5_1 H5_1 120.0 . . ?
C5_1 C6_1 C7_1 120.0 . . ?
C5_1 C6_1 H6_1 120.0 . . ?
C7_1 C6_1 H6_1 120.0 . . ?
C8_1 C7_1 C6_1 120.0 . . ?
C8_1 C7_1 H7_1 120.0 . . ?
C6_1 C7_1 H7_1 120.0 . . ?
C7_1 C8_1 C3_1 120.0 . . ?
C7_1 C8_1 H8_1 120.0 . . ?
C3_1 C8_1 H8_1 120.0 . . ?
C12_1 C11_1 C16_1 120.0 . . ?
C12_1 C11_1 N1_1 119.27(11) . . ?
C16_1 C11_1 N1_1 120.71(12) . . ?
C11_1 C12_1 C13_1 120.0 . . ?
C11_1 C12_1 H12_1 120.0 . . ?
C13_1 C12_1 H12_1 120.0 . . ?
C14_1 C13_1 C12_1 120.0 . . ?
C14_1 C13_1 H13_1 120.0 . . ?
C12_1 C13_1 H13_1 120.0 . . ?
C13_1 C14_1 C15_1 120.0 . . ?
C13_1 C14_1 H14_1 120.0 . . ?
C15_1 C14_1 H14_1 120.0 . . ?
C14_1 C15_1 C16_1 120.0 . . ?
C14_1 C15_1 H15_1 120.0 . . ?
C16_1 C15_1 H15_1 120.0 . . ?
C15_1 C16_1 C11_1 120.0 . . ?
C15_1 C16_1 H16_1 120.0 . . ?
C11_1 C16_1 H16_1 120.0 . . ?
C20_1 C19_1 C24_1 120.0 . . ?
C20_1 C19_1 N2_1 119.87(11) . . ?
C24_1 C19_1 N2_1 120.12(11) . . ?
C21_1 C20_1 C19_1 120.0 . . ?
C21_1 C20_1 H20_1 120.0 . . ?
C19_1 C20_1 H20_1 120.0 . . ?
C20_1 C21_1 C22_1 120.0 . . ?
C20_1 C21_1 H21_1 120.0 . . ?
C22_1 C21_1 H21_1 120.0 . . ?
C23_1 C22_1 C21_1 120.0 . . ?
C23_1 C22_1 H22_1 120.0 . . ?
C21_1 C22_1 H22_1 120.0 . . ?
C24_1 C23_1 C22_1 120.0 . . ?
C24_1 C23_1 H23_1 120.0 . . ?
C22_1 C23_1 H23_1 120.0 . . ?
C23_1 C24_1 C19_1 120.0 . . ?
C23_1 C24_1 H24_1 120.0 . . ?
C19_1 C24_1 H24_1 120.0 . . ?
N1_2 B1_2 N1_2 118.5(2) 3_775 . ?
N1_2 B1_2 C1_2 121.26(19) 3_775 . ?
N1_2 B1_2 C1_2 120.23(19) . . ?
B1_2 N1_2 B1_2 121.5(2) 2_755 . ?
B1_2 N1_2 C3_2 119.14(16) 2_755 . ?
B1_2 N1_2 C3_2 119.32(17) . . ?
C2_2 C1_2 B1_2 178.4(3) . . ?
C1_2 C2_2 H2_2 180.0 . . ?
C4_2 C3_2 C8_2 120.0 . . ?
C4_2 C3_2 N1_2 119.69(12) . . ?
C8_2 C3_2 N1_2 120.31(12) . . ?
C3_2 C4_2 C5_2 120.0 . . ?
C3_2 C4_2 H4_2 120.0 . . ?
C5_2 C4_2 H4_2 120.0 . . ?
C6_2 C5_2 C4_2 120.0 . . ?
C6_2 C5_2 H5_2 120.0 . . ?
C4_2 C5_2 H5_2 120.0 . . ?
C5_2 C6_2 C7_2 120.0 . . ?
C5_2 C6_2 H6_2 120.0 . . ?
C7_2 C6_2 H6_2 120.0 . . ?
C8_2 C7_2 C6_2 120.0 . . ?
C8_2 C7_2 H7_2 120.0 . . ?
C6_2 C7_2 H7_2 120.0 . . ?
C7_2 C8_2 C3_2 120.0 . . ?
C7_2 C8_2 H8_2 120.0 . . ?
C3_2 C8_2 H8_2 120.0 . . ?
 
loop_
 _geom_torsion_atom_site_label_1
 _geom_torsion_atom_site_label_2
 _geom_torsion_atom_site_label_3
 _geom_torsion_atom_site_label_4
 _geom_torsion
 _geom_torsion_site_symmetry_1
 _geom_torsion_site_symmetry_2
 _geom_torsion_site_symmetry_3
 _geom_torsion_site_symmetry_4
 _geom_torsion_publ_flag
B3_1 N2_1 B1_1 N3_1 -2.4(3) . . . . ?
C19_1 N2_1 B1_1 N3_1 176.70(17) . . . . ?
B3_1 N2_1 B1_1 C1_1 175.7(2) . . . . ?
C19_1 N2_1 B1_1 C1_1 -5.2(3) . . . . ?
B2_1 N3_1 B1_1 N2_1 2.6(3) . . . . ?
C3_1 N3_1 B1_1 N2_1 -173.03(18) . . . . ?
B2_1 N3_1 B1_1 C1_1 -175.6(2) . . . . ?
C3_1 N3_1 B1_1 C1_1 8.8(3) . . . . ?
B1_1 N3_1 B2_1 N1_1 -0.7(3) . . . . ?
C3_1 N3_1 B2_1 N1_1 174.97(18) . . . . ?
B1_1 N3_1 B2_1 C9_1 178.7(2) . . . . ?
C3_1 N3_1 B2_1 C9_1 -5.7(3) . . . . ?
B3_1 N1_1 B2_1 N3_1 -1.5(3) . . . . ?
C11_1 N1_1 B2_1 N3_1 -177.68(18) . . . . ?
B3_1 N1_1 B2_1 C9_1 179.1(2) . . . . ?
C11_1 N1_1 B2_1 C9_1 3.0(3) . . . . ?
B1_1 N2_1 B3_1 N1_1 0.3(3) . . . . ?
C19_1 N2_1 B3_1 N1_1 -178.83(18) . . . . ?
B1_1 N2_1 B3_1 C17_1 -177.9(2) . . . . ?
C19_1 N2_1 B3_1 C17_1 3.0(3) . . . . ?
B2_1 N1_1 B3_1 N2_1 1.7(3) . . . . ?
C11_1 N1_1 B3_1 N2_1 177.82(17) . . . . ?
B2_1 N1_1 B3_1 C17_1 179.9(2) . . . . ?
C11_1 N1_1 B3_1 C17_1 -4.0(3) . . . . ?
B1_1 N3_1 C3_1 C4_1 -89.78(19) . . . . ?
B2_1 N3_1 C3_1 C4_1 94.48(19) . . . . ?
B1_1 N3_1 C3_1 C8_1 93.22(19) . . . . ?
B2_1 N3_1 C3_1 C8_1 -82.5(2) . . . . ?
C8_1 C3_1 C4_1 C5_1 0.0 . . . . ?
N3_1 C3_1 C4_1 C5_1 -176.96(16) . . . . ?
C3_1 C4_1 C5_1 C6_1 0.0 . . . . ?
C4_1 C5_1 C6_1 C7_1 0.0 . . . . ?
C5_1 C6_1 C7_1 C8_1 0.0 . . . . ?
C6_1 C7_1 C8_1 C3_1 0.0 . . . . ?
C4_1 C3_1 C8_1 C7_1 0.0 . . . . ?
N3_1 C3_1 C8_1 C7_1 177.03(15) . . . . ?
B2_1 N1_1 C11_1 C12_1 91.9(2) . . . . ?
B3_1 N1_1 C11_1 C12_1 -84.3(2) . . . . ?
B2_1 N1_1 C11_1 C16_1 -86.5(2) . . . . ?
B3_1 N1_1 C11_1 C16_1 97.3(2) . . . . ?
C16_1 C11_1 C12_1 C13_1 0.0 . . . . ?
N1_1 C11_1 C12_1 C13_1 -178.37(15) . . . . ?
C11_1 C12_1 C13_1 C14_1 0.0 . . . . ?
C12_1 C13_1 C14_1 C15_1 0.0 . . . . ?
C13_1 C14_1 C15_1 C16_1 0.0 . . . . ?
C14_1 C15_1 C16_1 C11_1 0.0 . . . . ?
C12_1 C11_1 C16_1 C15_1 0.0 . . . . ?
N1_1 C11_1 C16_1 C15_1 178.35(15) . . . . ?
B1_1 N2_1 C19_1 C20_1 78.0(2) . . . . ?
B3_1 N2_1 C19_1 C20_1 -102.92(18) . . . . ?
B1_1 N2_1 C19_1 C24_1 -103.50(19) . . . . ?
B3_1 N2_1 C19_1 C24_1 75.6(2) . . . . ?
C24_1 C19_1 C20_1 C21_1 0.0 . . . . ?
N2_1 C19_1 C20_1 C21_1 178.53(16) . . . . ?
C19_1 C20_1 C21_1 C22_1 0.0 . . . . ?
C20_1 C21_1 C22_1 C23_1 0.0 . . . . ?
C21_1 C22_1 C23_1 C24_1 0.0 . . . . ?
C22_1 C23_1 C24_1 C19_1 0.0 . . . . ?
C20_1 C19_1 C24_1 C23_1 0.0 . . . . ?
N2_1 C19_1 C24_1 C23_1 -178.53(16) . . . . ?
N1_2 B1_2 N1_2 B1_2 0.0(4) 3_775 . . 2_755 ?
C1_2 B1_2 N1_2 B1_2 179.12(14) . . . 2_755 ?
N1_2 B1_2 N1_2 C3_2 -177.72(14) 3_775 . . . ?
C1_2 B1_2 N1_2 C3_2 1.4(3) . . . . ?
B1_2 N1_2 C3_2 C4_2 -69.3(2) 2_755 . . . ?
B1_2 N1_2 C3_2 C4_2 108.50(19) . . . . ?
B1_2 N1_2 C3_2 C8_2 111.18(18) 2_755 . . . ?
B1_2 N1_2 C3_2 C8_2 -71.0(2) . . . . ?
C8_2 C3_2 C4_2 C5_2 0.0 . . . . ?
N1_2 C3_2 C4_2 C5_2 -179.51(15) . . . . ?
C3_2 C4_2 C5_2 C6_2 0.0 . . . . ?
C4_2 C5_2 C6_2 C7_2 0.0 . . . . ?
C5_2 C6_2 C7_2 C8_2 0.0 . . . . ?
C6_2 C7_2 C8_2 C3_2 0.0 . . . . ?
C4_2 C3_2 C8_2 C7_2 0.0 . . . . ?
N1_2 C3_2 C8_2 C7_2 179.51(15) . . . . ?
 
_refine_diff_density_max    0.336
_refine_diff_density_min   -0.239
_refine_diff_density_rms    0.049

_shelx_res_file
;
TITL X4ESxT-22Jan185316_a.res in R3
    PDB03_XDS_correct-sx.res
    created by SHELXL-2018/3 at 11:55:40 on 28-Jul-2019
CELL  0.70000  33.6620  33.6620  13.7620   90.000   90.000  120.000
ZERR  24.00   0.0048   0.0048   0.0027    0.000    0.000    0.000
LATT  3
SYMM  - Y,   X - Y,   Z
SYMM  - X + Y, - X,   Z

SFAC  C    B    N  H Cl
DISP    H     0.00000    0.00000         0.67
DISP    C     0.00299    0.00157        10.98
DISP    N     0.00588    0.00321        18.71
DISP    B     0.00149    0.00066         6.35
DISP    CL    0.14563    0.15499       639.88

UNIT 579 72 72 438 6
L.S. 12
BOND $H
CONF
MERG 2
FMAP 2
REM PLAN   25
REM SHEL 180 0.7
ACTA
WPDB -2
TEMP -173.15
SIZE 0.1 0.05 0.02
LIST 4
PLAN 20
REM HFIX_BNE  163 C10 C18 C2
REM HFIX_BNE  137 C10A C18A C2A
REM HFIX_BNE 43 C12 C24 C5 C6 C8 C21 C20 C23 C4 C22 C7 C14 C15 C16
REM HFIX_BNE 43 C13

REM hfix_dcm 13 c1
DFIX_dcm 1.75 0.01 c1 cl1 c1 cl2
DANG_dcm 2.87 0.01 cl1 cl2
twin 1 0 0 -1 -1 0 0 0 -1

REM Omit extracted on Sun Jul 28 11:15:55 2019
omit -6 6 3
omit -9 13 11
omit 18 23 10
omit -5 28 0
omit 3 3 6
omit -22 17 3
omit -22 23 3
omit 6 11 1

REM Omit extracted on Sun Jul 28 11:16:10 2019
omit -5 4 6
omit 0 0 3

WGHT    0.070700   10.996399
EXTI    0.000734
BASF   0.45425
FVAR       0.74374   0.16570
RESI  11 dcm
PART -1
SIMU_11 0.01 C1 Cl1 Cl2
C1    1    0.673852    0.310271    0.389389    21.00000    0.20464
AFIX  23
H1A   4    0.672356    0.285011    0.349764    21.00000   -1.20000
H1B   4    0.666218    0.299424    0.457344    21.00000   -1.20000
AFIX   0
CL2   5    0.634058    0.324986    0.345550    21.00000    0.26857
CL1   5    0.729424    0.357825    0.384398    21.00000    0.11603
PART 0

RESI 1 bne
N1    3    1.029233    0.454338    0.301971    11.00000    0.03351    0.02987 =
         0.04322    0.00138    0.00370    0.01648
N2    3    1.027348    0.380685    0.277529    11.00000    0.03389    0.02999 =
         0.04058    0.00066    0.00251    0.01778
N3    3    0.955253    0.381855    0.291586    11.00000    0.03064    0.03026 =
         0.04080    0.00025    0.00075    0.01423
B1    2    0.978327    0.356412    0.276223    11.00000    0.03700    0.03373 =
         0.03531    0.00177   -0.00026    0.01793
B2    2    0.980048    0.430669    0.304018    11.00000    0.03635    0.03050 =
         0.03816    0.00261    0.00423    0.01776
B3    2    1.053542    0.429610    0.290070    11.00000    0.03487    0.03189 =
         0.03932    0.00178    0.00375    0.01836
C1    1    0.950703    0.304567    0.255771    11.00000    0.03743    0.03726 =
         0.04442    0.00042    0.00048    0.02045
C2    1    0.928413    0.264461    0.239539    11.00000    0.04202    0.03780 =
         0.05949   -0.00251   -0.00292    0.02054
AFIX 163
H2    4    0.910658    0.232516    0.226610    11.00000   -1.50000
AFIX   0
C9    1    0.954138    0.457071    0.318212    11.00000    0.03450    0.03277 =
         0.04738    0.00505    0.00659    0.01577
C10   1    0.933529    0.477028    0.329125    11.00000    0.03958    0.03950 =
         0.06016    0.01034    0.00968    0.02136
AFIX 163
H10   4    0.917106    0.492931    0.337822    11.00000   -1.50000
AFIX   0
C17   1    1.106163    0.455034    0.287775    11.00000    0.03803    0.03012 =
         0.04636    0.00151    0.00251    0.01942
C18   1    1.147123    0.474359    0.284574    11.00000    0.04067    0.03965 =
         0.06192   -0.00065    0.00071    0.02143
AFIX 163
H18   4    1.179671    0.489716    0.282030    11.00000   -1.50000
AFIX  66
C3    1    0.906041    0.357736    0.301625    11.00000    0.03126    0.02974 =
         0.05370   -0.00023    0.00298    0.01601
C4    1    0.877694    0.347816    0.221081    11.00000    0.03931    0.04757 =
         0.05759    0.00688   -0.00427    0.02120
AFIX  43
H4    4    0.890625    0.355642    0.157805    11.00000   -1.20000
AFIX  65
C5    1    0.830425    0.326445    0.233117    11.00000    0.03955    0.04587 =
         0.09803    0.00788   -0.01093    0.01976
AFIX  43
H5    4    0.811051    0.319665    0.178069    11.00000   -1.20000
AFIX  65
C6    1    0.811503    0.314995    0.325699    11.00000    0.03643    0.04080 =
         0.11262    0.00679    0.01215    0.01654
AFIX  43
H6    4    0.779197    0.300389    0.333925    11.00000   -1.20000
AFIX  65
C7    1    0.839851    0.324915    0.406244    11.00000    0.04945    0.04054 =
         0.08163    0.00108    0.02148    0.01473
AFIX  43
H7    4    0.826918    0.317089    0.469518    11.00000   -1.20000
AFIX  65
C8    1    0.887119    0.346285    0.394208    11.00000    0.04552    0.03449 =
         0.05815    0.00078    0.00971    0.01518
AFIX  43
H8    4    0.906493    0.353065    0.449257    11.00000   -1.20000
AFIX  66
C11   1    1.054129    0.503163    0.318143    11.00000    0.03269    0.02903 =
         0.04830    0.00215    0.00388    0.01666
C12   1    1.067681    0.519764    0.411950    11.00000    0.04658    0.03256 =
         0.04732    0.00298    0.00677    0.01793
AFIX  43
H12   4    1.061206    0.499001    0.464291    11.00000   -1.20000
AFIX  65
C13   1    1.090707    0.566743    0.429175    11.00000    0.05186    0.03556 =
         0.05584   -0.00388    0.00774    0.01831
AFIX  43
H13   4    1.099969    0.578089    0.493289    11.00000   -1.20000
AFIX  65
C14   1    1.100181    0.597122    0.352592    11.00000    0.04234    0.03028 =
         0.07239    0.00087    0.00938    0.01824
AFIX  43
H14   4    1.115918    0.629230    0.364365    11.00000   -1.20000
AFIX  65
C15   1    1.086629    0.580522    0.258784    11.00000    0.04603    0.03536 =
         0.06504    0.01169    0.00557    0.01926
AFIX  43
H15   4    1.093105    0.601284    0.206444    11.00000   -1.20000
AFIX  65
C16   1    1.063603    0.533543    0.241558    11.00000    0.04233    0.03510 =
         0.05309    0.00427    0.00167    0.01833
AFIX  43
H16   4    1.054341    0.522197    0.177445    11.00000   -1.20000
AFIX  66
C19   1    1.052059    0.356265    0.267579    11.00000    0.03533    0.02885 =
         0.04561    0.00150    0.00504    0.01665
C20   1    1.057019    0.341465    0.176449    11.00000    0.04539    0.05016 =
         0.04661   -0.00644    0.00052    0.02914
AFIX  43
H20   4    1.043496    0.346848    0.121113    11.00000   -1.20000
AFIX  65
C21   1    1.081766    0.318788    0.166284    11.00000    0.05522    0.04571 =
         0.06468   -0.00593    0.00844    0.03092
AFIX  43
H21   4    1.085156    0.308673    0.104000    11.00000   -1.20000
AFIX  65
C22   1    1.101553    0.310911    0.247248    11.00000    0.06158    0.04676 =
         0.08268    0.01396    0.02106    0.03822
AFIX  43
H22   4    1.118466    0.295412    0.240300    11.00000   -1.20000
AFIX  65
C23   1    1.096594    0.325710    0.338378    11.00000    0.08984    0.08242 =
         0.06604    0.02477    0.01307    0.06689
AFIX  43
H23   4    1.110117    0.320327    0.393713    11.00000   -1.20000
AFIX  65
C24   1    1.071847    0.348387    0.348545    11.00000    0.06968    0.06574 =
         0.04662    0.00734    0.00595    0.04805
AFIX  43
H24   4    1.068457    0.358502    0.410829    11.00000   -1.20000
AFIX   0

RESI 2 bne

B1    2    1.283934    0.637576    0.346181    11.00000    0.03114    0.03158 =
         0.04499    0.00128   -0.00028    0.01527
N1    3    1.313457    0.618022    0.346157    11.00000    0.03152    0.02929 =
         0.04707   -0.00076   -0.00146    0.01577
C1    1    1.231793    0.606395    0.344683    11.00000    0.03213    0.03023 =
         0.05782    0.00059   -0.00047    0.01667
C2    1    1.191261    0.582116    0.341107    11.00000    0.03724    0.03827 =
         0.08305    0.00024    0.00056    0.01888
AFIX 163
H2    4    1.158912    0.562739    0.338252    11.00000   -1.50000
AFIX  66
C3    1    1.293357    0.568823    0.342536    11.00000    0.02961    0.02896 =
         0.05169    0.00019   -0.00162    0.01484
C4    1    1.297010    0.548149    0.258201    11.00000    0.04650    0.03641 =
         0.05672   -0.00190    0.00246    0.01661
AFIX  43
H4    4    1.312888    0.566415    0.203467    11.00000   -1.20000
AFIX  65
C5    1    1.277430    0.500748    0.253950    11.00000    0.05424    0.03738 =
         0.06756   -0.00834    0.00121    0.01975
AFIX  43
H5    4    1.279927    0.486618    0.196310    11.00000   -1.20000
AFIX  65
C6    1    1.254196    0.474022    0.334034    11.00000    0.04184    0.03295 =
         0.08037    0.00144   -0.00519    0.01731
AFIX  43
H6    4    1.240814    0.441626    0.331128    11.00000   -1.20000
AFIX  65
C7    1    1.250543    0.494696    0.418369    11.00000    0.03792    0.03681 =
         0.06703    0.01112   -0.00257    0.01671
AFIX  43
H7    4    1.234664    0.476430    0.473103    11.00000   -1.20000
AFIX  65
C8    1    1.270123    0.542096    0.422622    11.00000    0.03723    0.03772 =
         0.05066    0.00389    0.00069    0.01942
AFIX  43
H8    4    1.267626    0.556226    0.480262    11.00000   -1.20000

AFIX   0
HKLF 4


REM  X4ESxT-22Jan185316_a.res in R3
REM wR2 = 0.1616, GooF = S = 1.014, Restrained GooF = 1.016 for all data
REM R1 = 0.0597 for 6292 Fo > 4sig(Fo) and 0.0927 for all 8874 data
REM 328 parameters refined using 5 restraints

END

WGHT      0.0707     10.9964

REM Highest difference peak  0.336,  deepest hole -0.239,  1-sigma level  0.049
Q1    1   1.0479  0.3262  0.3444  11.00000  0.05    0.30
Q2    1   1.0720  0.5543  0.2643  11.00000  0.05    0.28
Q3    1   1.0401  0.4053  0.2745  11.00000  0.05    0.25
Q4    1   0.9696  0.4063  0.2985  11.00000  0.05    0.25
Q5    1   0.8524  0.3414  0.2297  11.00000  0.05    0.23
Q6    1   1.0642  0.3249  0.1748  11.00000  0.05    0.22
Q7    1   1.0023  0.3721  0.2732  11.00000  0.05    0.22
Q8    1   0.9879  0.3982  0.2047  11.00000  0.05    0.21
Q9    1   1.2588  0.6263  0.3362  11.00000  0.05    0.20
Q10   1   1.0722  0.3070  0.3219  11.00000  0.05    0.20
Q11   1   0.9663  0.3698  0.2971  11.00000  0.05    0.20
Q12   1   1.2671  0.5189  0.4260  11.00000  0.05    0.20
Q13   1   1.0395  0.3318  0.2706  11.00000  0.05    0.20
Q14   1   1.0870  0.5462  0.4129  11.00000  0.05    0.20
Q15   1   1.2730  0.5436  0.3716  11.00000  0.05    0.19
Q16   1   1.0544  0.5253  0.3058  11.00000  0.05    0.19
Q17   1   1.2736  0.5209  0.2587  11.00000  0.05    0.19
Q18   1   0.7679  0.3683  0.3525  11.00000  0.05    0.19
Q19   1   1.0406  0.4429  0.2941  11.00000  0.05    0.19
Q20   1   0.9616  0.4380  0.3013  11.00000  0.05    0.18
;
_shelx_res_checksum   27526

_shelx_hkl_file
;
   0   0  -3 999999.  40907.   1
   0   0   3 959117.  39247.   1
   0   0  -6  -80.85  35.159   1
   0   0  -6  -19.91  36.695   1
   0   0   6  -19.90  32.260   1
   0   0 -12  12998. 538.899   1
   0   0 -12  13726. 569.127  -1
   1   0 -11 8203.66 342.666   1
   1   0 -11 8055.00 336.967   1
  -1   1 -11 7277.00 304.757   1
  -1   1 -11 6977.20 292.368   1
   0  -1 -11 7522.29 319.623   1
   0  -1 -11 7306.73 309.712   1
   0   1   8  189.87  40.510   1
   1   0  -8  112.54  39.891   1
   1   0  -8   71.11  33.598   1
  -1   1  -8   55.90  35.629   1
  -1   1  -8  121.58  32.730   1
   0  -1  -8   96.16  39.148   1
   0  -1  -8   60.28  42.517   1
  -1   1  -5  141.60  33.870  -1
   0  -1  -5  268.09  41.303   1
   0   1   2  628.34  39.148   1
  -1   0   2  605.30  34.737   1
  -1   1  -2  558.97  31.838   1
   0  -1  -2  580.28  39.718   1
   0   1  -1 1543.11  63.999   1
  -1   0  -1 1720.51  73.885   1
  -1   1   1 1885.78  80.451   1
   0  -1   1 1638.25  67.914   1
   0   1  -4 6600.59 274.033   1
   1  -1  -4 6997.02 293.607   1
  -1   1   4 7277.00 304.261   1
   0  -1   4 6910.30 286.174   1
   0   1  -7 3582.75 153.568   1
   0   1  -7 3533.20 152.750   1
   1  -1  -7 3352.33 151.437   1
  -1   0  -7 3104.56 138.454  -1
  -1   0  -7 3364.71 149.926   1
  -1   1   7 4140.23 178.840  -1
   0   1 -10  -60.03  29.187   1
   0   1 -10  -95.84  33.672   1
   1  -1 -10   74.43  49.901   1
   1  -1 -10   23.29  41.080   1
   1  -1 -13  196.28  38.751   1
   1  -1 -13  225.82  41.526   1
  -1   0 -13  193.58  36.868   1
  -1   0 -13  189.74  37.611   1
   2  -1 -12 1997.02  97.968   1
   2  -1 -12 1845.14  90.015   1
  -1  -1 -12 1734.39  99.777   1
  -1  -1 -12 1751.98  94.673   1
  -2   1   9  11997. 496.779   1
   2  -1  -9  11893. 494.796   1
   2  -1  -9  11343. 471.258   1
  -1   2  -9  11645. 482.160   1
  -1   2  -9  10862. 449.950   1
  -1  -1  -9  11028. 460.109   1
  -1  -1  -9  11308. 471.506   1
   1   1   6  38256. 1571.11   1
  -2   1   6  37190. 1526.76   1
   2  -1  -6  36496. 1498.76   1
  -1   2  -6  34737. 1427.15   1
  -1   2  -6  38900. 1597.62   1
  -1  -1  -6  36918. 1516.10  -1
  -1  -1  -6  38305. 1573.34   1
   1   1   3 142641. 5837.46   1
  -2   1   3 145738. 5963.82   1
   2  -1  -3 137785. 5639.24   1
  -1   2  -3 129212. 5309.71   1
  -1  -1  -3 143954. 5891.97   1
  -1  -1  -3 140139. 5735.87   1
  -2   1   0 2280.47  96.581   1
  -1   2   0 2190.53  92.641   1
  -1  -1   0 2212.34  93.583   1
   1  -2  -3 128370. 5255.20  -1
  -2   1  -3 126536. 5178.39   1
  -2   1  -3 114717. 4695.24   1
   2  -1   3 122423. 5009.91   1
  -1   2   3 118830. 4863.72   1
  -1  -1   3 130575. 5354.31   1
   1   1  -6  31095. 1276.76   1
   1  -2  -6  31442. 1292.62   1
  -2   1  -6  29831. 1225.72   1
  -2   1  -6  30996. 1273.29   1
  -1   2   6  31417. 1291.62   1
  -1  -1   6  31145. 1279.98   1
   1   1  -9  10146. 420.218   1
   1   1  -9  10676. 442.269   1
   1  -2  -9  10094. 422.200   1
   1  -2  -9  10456. 438.057   1
  -2   1  -9  10379. 431.863   1
  -2   1  -9  11355. 471.506   1
  -1   2   9  10862. 452.428   1
   1  -2 -12 2031.46 107.730   1
   1  -2 -12 1971.01 103.097   1
  -2   1 -12 1684.09  83.920   1
  -2   1 -12 1695.49  84.167   1
   0  -2 -13 2289.89 114.445   1
   0  -2 -13 2222.99 113.850   1
   2   0 -10 4385.53 186.868   1
   2   0 -10 4650.64 198.637   1
  -2   2 -10 4296.33 182.284   1
  -2   2 -10 4687.81 198.934   1
   0  -2 -10 4469.77 196.804   1
   0  -2 -10 4489.59 198.612   1
   0   2   7  25917. 1067.39   1
  -2   0   7  26140. 1074.83   1
   2   0  -7  25768. 1060.45   1
  -2   2  -7  24376. 1002.48   1
  -2   2  -7  26412. 1085.48   1
   0  -2  -7  25966. 1070.12   1
   0  -2  -7  25793. 1063.18   1
   0   2   4 6513.87 275.520   1
  -2   0   4 6796.33 283.696   1
   2   0  -4 6325.56 264.866   1
  -2   2  -4 7338.94 305.252   1
  -2   2  -4 6816.15 283.449   1
   0  -2  -4 6625.37 280.723   1
   0   2   1  20295. 832.754   1
  -2   0   1  19980. 819.375   1
  -2   2  -1  19542. 801.040   1
   0  -2  -1  20790. 853.072   1
   2  -2  -2  99703. 4080.77   1
  -2   0  -2  98117. 4016.35   1
  -2   0  -2 102626. 4199.70   1
   2   0   2  98637. 4036.17   1
  -2   2   2 103617. 4239.34   1
   0  -2   2  94871. 3902.37   1
   0  -2   2  91204. 3751.24   1
   0   2  -5  35828. 1485.13   1
   2  -2  -5  41105. 1687.56   1
  -2   0  -5  42641. 1749.01   1
  -2   0  -5  40213. 1650.15   1
  -2   2   5  40585. 1665.26   1
   0   2  -8  28147. 1169.23   1
   2  -2  -8  31244. 1285.93   1
  -2   0  -8  29386. 1209.36   1
  -2   0  -8  30302. 1246.28   1
  -2   2   8  30624. 1258.92   1
   2  -2 -11 6709.61 286.670   1
   2  -2 -11 7113.47 302.527   1
  -2   0 -11 6739.34 287.165   1
   3  -2 -13  151.73  42.369   1
   3  -2 -13  184.79  48.761   1
  -2  -1 -13  114.99  54.534   1
  -2  -1 -13  104.14  58.077   1
  -3   2  10  451.19  44.425   1
   3  -2 -10  378.34  49.628   1
   3  -2 -10  339.94  53.246   1
  -2  -1 -10  330.77  51.710   1
  -2  -1 -10  348.86  51.784   1
  -3   2   7 1021.06  63.801  -1
   3  -2  -7  965.31  67.567   1
  -2  -1  -7 1180.38  71.482   1
  -2  -1  -7 1110.50  71.407   1
   2   1   4  26338. 1083.50   1
  -3   2   4  26214. 1078.54   1
   3  -2  -4  25074. 1031.47   1
  -2  -1  -4  25892. 1065.66   1
  -2  -1  -4  25025. 1030.97  -1
   2   1   1  15723. 647.175   1
  -3   2   1  13788. 567.888   1
   3  -2  -1  13744. 566.154   1
  -1   3  -1  13558. 556.987   1
  -2  -1  -1  15491. 637.512   1
  -2  -1  -1  15818. 650.891   1
   2   1  -2  17247. 709.365   1
   1  -3  -2  16430. 678.146   1
  -3   2  -2  15657. 644.697   1
   3  -2   2  14772. 609.018   1
  -1   3   2  16358. 674.925   1
  -2  -1   2  16256. 668.235   1
   2   1  -5 9586.21 396.680   1
   1  -3  -5 9940.53 416.006   1
  -3   2  -5 9928.14 412.041   1
  -3   2  -5  10042. 416.501   1
  -1   3   5 9975.21 416.997   1
  -2  -1   5  10401. 429.633   1
   2   1  -8 6345.39 265.361   1
   2   1  -8 6137.26 255.946   1
   1  -3  -8 6665.01 284.440   1
   1  -3  -8 6905.35 294.598  -1
  -3   2  -8 6474.23 273.290   1
  -3   2  -8 6632.80 279.237   1
  -1   3   8 6774.03 287.661   1
   1  -3 -11  14547. 606.541   1
   1  -3 -11  15124. 630.822   1
  -3   2 -11  15922. 658.324   1
  -3   2 -11  15337. 634.291   1
   1  -3 -14 1141.97  81.442  -1
   1  -3 -14 1024.28  71.581   1
  -1  -2 -14  799.55  67.938   1
  -1  -2 -14  833.99  66.700   1
   3  -1 -11  13194. 547.819   1
   3  -1 -11  12785. 530.723   1
  -1  -2 -11  13761. 574.578   1
  -1  -2 -11  12891. 538.652   1
  -3   1   8 5500.49 232.631   1
   3  -1  -8 5579.78 238.825   1
  -2   3  -8 5495.53 229.831   1
  -1  -2  -8 5659.06 243.979   1
  -1  -2  -8 5200.69 225.421   1
   1   2   5  12235. 508.424   1
  -3   1   5  11873. 492.071   1
   3  -1  -5  11048. 458.622   1
  -2   3  -5  10743. 443.508   1
  -1  -2  -5  11769. 490.336   1
  -1  -2  -5  11608. 483.399   1
   1   2   2  18994. 782.457   1
  -3   1   2  17304. 712.586   1
   3  -1  -2  17294. 712.338   1
  -2   3  -2  16762. 688.800   1
  -1  -2  -2  18528. 763.874   1
  -1  -2  -2  18580. 766.104   1
   1   2  -1  16145. 663.528   1
   2  -3  -1  15632. 643.458   1
  -3   1  -1  14329. 589.444   1
   3  -1   1  14928. 614.469   1
  -2   3   1  15669. 644.697   1
  -1  -2   1  14237. 584.985   1
   2  -3  -4  24633. 1014.62   1
  -3   1  -4  22991. 946.481   1
  -3   1  -4  24576. 1010.65   1
   3  -1   4  23394. 962.834   1
  -2   3   4  24851. 1023.54   1
  -1  -2   4  24148. 1009.66   1
   2  -3  -7  811.94  64.841   1
  -3   1  -7 1004.71  61.744   1
  -3   1  -7  890.98  59.291   1
  -2   3   7  922.69  62.116   1
   2  -3 -10  123.59  57.309  -1
   2  -3 -10  171.38  49.232   1
  -3   1 -10  224.70  45.020   1
  -3   1 -10  170.22  43.335   1
  -2   3  10  211.08  45.020   1
   2  -3 -13  113.01  61.447   1
   2  -3 -13  218.81  53.494  -1
  -3   1 -13  142.37  39.123   1
  -3   1 -13  247.77  42.294   1
   0  -3 -15  238.73  52.180   1
   0  -3 -15  172.32  56.145   1
   3   0  -9 1895.93  88.280   1
   3   0  -9 1867.69  89.172   1
  -3   3  -9 2110.26  95.069   1
   3   0  -6 4437.56 190.386   1
  -3   3  -6 4457.38 188.751   1
  -3   3  -6 4990.08 210.183   1
   0  -3  -6 4524.28 199.356   1
   3  -3   3 9137.75 379.088   1
  -3   0   3  10156. 421.209   1
   3   0  -3 9194.74 382.804   1
  -3   3  -3 9041.12 375.371   1
   0  -3  -3  10374. 433.597   1
   0   3   0  36992. 1515.61   1
   3  -3   0  35134. 1439.79   1
  -3   0   0  36794. 1507.93  -1
   3   0   0  37686. 1544.60   1
  -3   3   0  37289. 1528.24   1
   0  -3   0  38479. 1576.56   1
   3  -3  -3  11088. 462.586  -1
  -3   0  -3  10248. 427.651   1
  -3   0  -3  10689. 445.242   1
   3  -3  -6  433.85  56.046   1
  -3   0  -6  328.79  47.051   1
  -3   0  -6  389.74  47.522  -1
  -3   3   6  499.26  53.568   1
   3  -3  -9 7480.17 319.623   1
  -3   0  -9 7678.39 324.578   1
  -3   0  -9 7817.14 330.029   1
  -3   3   9 7715.55 325.074  -1
   3  -3 -12  341.18  58.052   1
   3  -3 -12  292.12  64.470   1
  -3   0 -12  385.28  56.640   1
  -3   0 -12  314.42  59.366   1
   4  -3 -14  923.44  64.544   1
   4  -3 -14  715.81  54.138   1
  -3  -1 -14  647.67  63.404   1
  -3  -1 -14  736.87  68.459   1
  -4   3  11 6040.63 257.681   1
   4  -3 -11 6526.26 282.210   1
   4  -3 -11 5924.18 256.194   1
  -3  -1 -11 5636.76 246.531   1
  -3  -1 -11 5604.55 244.252   1
  -4   3   8 4784.44 207.631   1
   4  -3  -8 4819.12 211.967   1
  -3  -1  -8 4635.77 203.023   1
  -3  -1  -8 4762.14 208.077   1
  -4   3   5  10994. 458.870   1
   4  -3  -5  10193. 426.660   1
  -3  -1  -5  10270. 430.376  -1
  -3  -1  -5  10778. 449.702   1
   3   1   2  50917. 2088.45   1
  -4   3   2  49703. 2038.90   1
   4  -3  -2  49381. 2025.77   1
  -1   4  -2  49058. 2009.91   1
  -3  -1  -2  50743. 2080.77   1
  -3  -1  -2  50694. 2078.54   1
   3   1  -1 6563.42 275.272   1
   1  -4  -1 7125.86 299.058  -1
  -4   3  -1 6781.46 283.944   1
   4  -3   1 6617.93 277.750   1
  -1   4   1 6895.43 289.395   1
  -3  -1   1 6320.61 264.618   1
   3   1  -4  55748. 2284.69   1
   1  -4  -4  59663. 2446.48   1
  -4   3  -4  55327. 2267.09   1
   4  -3   4  59143. 2423.68   1
  -1   4   4  68855. 2822.10   1
  -3  -1   4  60357. 2473.49   1
   3   1  -7  22074. 908.324   1
   1  -4  -7  19980. 827.551   1
  -4   3  -7  19418. 800.544   1
  -4   3  -7  21489. 884.786   1
  -1   4   7  20510. 848.364   1
  -3  -1   7  21432. 882.061   1
   1  -4 -10  651.88  60.654   1
   1  -4 -10  649.90  69.822   1
  -4   3 -10  659.32  49.455   1
  -4   3 -10  538.65  43.830   1
  -1   4  10  759.41  63.157   1
   1  -4 -16   93.31  49.207   1
   1  -4 -16   82.31  48.266   1
  -2  -2 -15  -41.40  51.487   1
  -2  -2 -15   19.73  51.536   1
   4  -2 -12 5926.65 253.716   1
   4  -2 -12 6080.27 261.149   1
  -2  -2 -12 6137.26 267.344   1
  -2  -2 -12 6394.94 279.237   1
  -4   2   9  14113. 584.241   1
   4  -2  -9  13774. 572.844   1
  -2  -2  -9  13858. 577.552   1
   2   2   6  24215.  999.01   1
  -4   2   6  23332. 961.347   1
   4  -2  -6  22631. 933.349   1
  -2  -2  -6  23548. 972.001   1
  -2  -2  -6  22651. 935.579   1
   2   2   3  37066. 1522.55   1
  -4   2   3  36298. 1490.34   1
   4  -2  -3  35332. 1451.19   1
  -2   4  -3  39990. 1639.25   1
  -2  -2  -3  36992. 1519.82   1
  -2  -2  -3  37537. 1542.61   1
   2   2   0 4296.33 182.631   1
   2  -4   0 4697.72 198.910   1
  -4   2   0 4501.98 191.006   1
   4  -2   0 4447.47 189.569   1
  -2   4   0 4492.07 190.139   1
  -2  -2   0 4392.96 186.026  -1
  -2  -2   0 4477.20 189.247  -1
   2   2  -3  40486. 1659.31   1
   2  -4  -3  45243. 1857.53   1
  -4   2  -3  45639. 1871.90  -1
   4  -2   3  46804. 1919.72  -1
  -2   4   3  44376. 1821.60   1
  -2  -2   3  41452. 1699.45   1
   2  -4  -6  26065. 1075.82   1
  -4   2  -6  25223. 1038.16   1
  -4   2  -6  27255. 1121.16   1
  -2   4   6  26734. 1102.58  -1
  -2  -2   6  30277. 1258.18   1
   2  -4  -9  13895. 581.516   1
  -4   2  -9  12478. 518.087   1
  -4   2  -9  11620. 483.399  -1
  -2   4   9  11928. 498.265   1
   2  -4 -12 5421.20 240.163   1
   2  -4 -12 5522.79 247.497   1
  -4   2 -12 5411.29 232.036   1
  -4   2 -12 5309.71 227.354   1
   2  -4 -15   21.51  50.173   1
   2  -4 -15   76.59  54.831   1
  -1  -3 -16  130.38  46.903   1
  -1  -3 -16  154.14  47.175   1
  -1  -3 -13  302.77  68.954   1
  -1  -3 -13  315.91  62.215   1
  -4   1  10  735.38  48.414   1
   4  -1 -10  634.54  54.831   1
  -1  -3 -10  700.45  65.981   1
  -1  -3 -10  703.67  62.562   1
   1   3   7  24135. 996.283   1
  -4   1   7  24566. 1011.64   1
   4  -1  -7  22339. 921.208   1
  -3   4  -7  23744. 977.948   1
  -3   4  -7  24975. 1028.49   1
  -1  -3  -7  24296. 1003.47   1
  -1  -3  -7  24316. 1004.46   1
   1   3   4  69128. 2834.49   1
  -4   1   4  68137. 2792.37   1
   4  -1  -4  63850. 2616.45  -1
  -3   4  -4  65287. 2675.91   1
  -1  -3  -4  65461. 2683.35   1
  -1  -3  -4  65238. 2675.91   1
   1   3   1 6746.77 283.449   1
   3  -4   1 6684.83 280.228   1
  -4   1   1 6536.17 274.529   1
   4  -1  -1 6429.63 270.812   1
  -3   4  -1 6162.04 258.176  -1
  -1  -3  -1 6717.04 282.705   1
  -1  -3  -1 6994.54 293.359   1
   1   3  -2  43632. 1787.66   1
  -4   1  -2  45268. 1856.79   1
   4  -1   2  46581. 1910.55   1
  -1  -3   2  42616. 1746.28   1
  -1  -3   2  44921. 1839.94   1
   3  -4  -5 8617.43 363.726   1
  -4   1  -5 9477.20 395.936   1
  -4   1  -5 8889.98 372.646   1
   4  -1   5 9477.20 396.680   1
  -3   4   5 9221.99 388.503   1
   3  -4  -8 4363.23 194.598   1
  -4   1  -8 4519.32 197.002   1
  -4   1  -8 4397.91 191.452   1
  -3   4   8 4499.50 198.042   1
   3  -4 -11 5584.73 247.596  -1
   3  -4 -11 5056.98 223.910   1
  -4   1 -11 5215.56 226.263   1
  -4   1 -11 5324.57 231.244   1
  -3   4  11 5089.19 222.522   1
   3  -4 -14  617.19  62.141   1
   3  -4 -14  525.77  67.542   1
   0  -4 -14 3059.96 147.696   1
   0  -4 -14 2970.76 150.074   1
   4   0 -11 4261.64 180.624  -1
   4   0 -11 4207.13 178.692   1
   0  -4 -11 4328.54 199.034   1
   0  -4 -11 4447.47 201.957   1
   0   4   8 2025.77 102.750   1
  -4   4  -8 1835.73  86.546  -1
  -4   4  -8 1968.53  90.213   1
   0  -4  -8 1974.73 103.394   1
   0  -4  -8 2134.29 109.266   1
   0   4   5  396.18  50.793   1
   4  -4   5  418.24  39.718  -1
  -4   0   5  464.07  44.995   1
   4   0  -5  424.43  43.211   1
   0  -4  -5  579.53  59.366   1
   0   4   2 4452.42 196.779   1
   4  -4   2 4383.05 190.981   1
  -4   0   2 4333.49 188.999   1
   4   0  -2 4088.20 178.469   1
  -4   4  -2 3897.42 170.912   1
   0   4  -1  -63.45  34.713   1
   4  -4  -1   67.91  46.705   1
  -4   0  -1    0.26  43.583   1
   4   0   1  -16.46  43.409   1
  -4   4   1   13.81  44.252   1
   0  -4   1  -25.17  36.249   1
   4  -4  -4 5901.88 254.212   1
  -4   0  -4 5869.67 251.486   1
  -4   0  -4 6008.42 258.424   1
   4   0   4 5904.35 253.469   1
  -4   4   4 6251.23 267.839  -1
  -4   0  -7  375.37  50.322  -1
  -4   0  -7  552.53  53.816   1
  -4   4   7 1198.96  76.115  -1
   4  -4 -10  778.49  71.878   1
  -4   0 -10  775.27  65.461   1
  -4   0 -10  736.37  60.803   1
  -4   4  10  729.93  60.728   1
   4  -4 -13  343.41  60.134   1
  -4   0 -13  471.26  61.050   1
  -4   0 -13  435.58  61.373   1
   5  -4 -15  230.55  41.031   1
   5  -4 -15  329.29  50.446   1
  -4  -1 -15  410.06  58.598   1
  -4  -1 -15  395.44  59.242   1
  -5   4  12 4415.26 193.979  -1
   5  -4 -12 4353.32 199.133   1
   5  -4 -12 4249.25 191.997   1
  -4  -1 -12 4648.16 209.638   1
  -5   4   9 2584.24 123.414   1
   5  -4  -9 2404.85 121.259   1
  -4  -1  -9 2549.55 124.480   1
  -5   4   6 1352.33  83.077   1
   5  -4  -6 1637.02  93.062   1
  -4  -1  -6 1548.07  88.479   1
   4   1   3 3610.01 165.535   1
   1  -5   3 3468.78 149.257   1
  -5   4   3 3431.61 157.532   1
   5  -4  -3 3927.15 176.709   1
  -1   5  -3 3535.68 151.387   1
  -4  -1  -3 3580.27 163.305   1
  -4  -1  -3 3622.40 166.278   1
   4   1   0  550.79  55.500   1
  -5   4   0  518.09  59.341   1
   5  -4   0  613.73  58.399   1
  -4  -1   0  466.80  54.262   1
   4   1  -3 4415.26 191.006   1
  -5   4  -3 4018.83 176.635   1
   5  -4   3 4085.72 178.592   1
  -4  -1   3 4516.84 195.416   1
   4   1  -6 2047.82  95.689   1
   1  -5  -6 2300.79 119.053   1
  -5   4  -6 2487.61 115.114   1
  -5   4  -6 2425.42 113.751   1
  -1   5   6 2163.03 111.794   1
  -4  -1   6 1998.76  94.524   1
   4   1  -9 1362.49  66.105   1
   1  -5  -9 1413.77  87.190   1
  -5   4  -9 1250.00  67.765   1
  -5   4  -9 1462.34  73.513   1
  -4  -1   9 1606.54  70.937   1
   1  -5 -12 3535.68 170.664   1
   1  -5 -12 3818.13 182.507   1
   1  -5 -15  168.58  66.601   1
   1  -5 -15  110.48  59.762   1
  -3  -2 -16   87.64  46.234   1
  -3  -2 -16  151.04  48.662   1
   5  -3 -13   57.41  49.554   1
   5  -3 -13   11.88  53.989   1
  -3  -2 -13   86.79  62.413   1
  -3  -2 -13  -14.60  62.413   1
  -5   3  10  983.15  63.256   1
   5  -3 -10 1047.32  76.115   1
  -3  -2 -10  943.01  70.862   1
  -3  -2 -10  883.05  68.806   1
  -5   3   7  35382. 1455.15   1
   5  -3  -7  33350. 1372.64   1
  -3  -2  -7  34713. 1429.14   1
  -3  -2  -7  33474. 1378.34   1
  -5   3   4  47770. 1960.35   1
   5  -3  -4  44227. 1815.91   1
  -2   5  -4  42666. 1750.49   1
  -3  -2  -4  42567. 1749.26   1
  -3  -2  -4  44896. 1843.16   1
   3   2   1 5183.34 224.579   1
   2  -5   1 5099.10 218.781   1
  -5   3   1 5369.17 232.160   1
   5  -3  -1 5158.57 223.885   1
  -2   5  -1 4806.73 206.318   1
  -3  -2  -1 5101.58 220.614   1
  -3  -2  -1 5299.80 227.477   1
   3   2  -2  20639. 850.842   1
   2  -5  -2  21499. 888.503   1
  -5   3  -2  20357. 840.188  -1
   5  -3   2  19386. 800.297   1
  -2   5   2  20535. 848.612   1
  -3  -2   2  18714. 771.307   1
   2  -5  -5 4829.03 213.627   1
  -5   3  -5 4551.53 196.382   1
   5  -3   5 4995.04 214.346   1
  -2   5   5 4767.09 209.688   1
   2  -5  -8  424.93  57.284   1
  -5   3  -8  359.02  44.177   1
  -5   3  -8  356.29  42.071   1
  -2   5   8  352.58  51.313   1
   2  -5 -11  184.17  59.019   1
   2  -5 -11  254.21  68.508   1
  -5   3 -11  212.54  46.928   1
  -5   3 -11  335.23  46.407   1
  -2   5  11  256.94  56.665   1
   2  -5 -14  636.77  76.982   1
   2  -5 -14  610.26  68.137   1
  -2  -3 -14  950.45  79.931   1
  -2  -3 -14  763.38  78.171   1
  -5   2  11  261.15  41.179   1
  -2  -3 -11 1299.80  86.918   1
  -2  -3 -11 1401.88  90.386   1
  -5   2   8  409.56  48.365   1
   5  -2  -8  386.52  50.694   1
  -2  -3  -8  403.12  51.933   1
  -2  -3  -8  524.28  57.309   1
   2   3   5 3830.52 172.250   1
  -5   2   5 4115.46 180.674   1
   5  -2  -5 3800.79 169.029   1
  -3   5  -5 4370.66 183.796   1
  -2  -3  -5 4038.65 182.334   1
  -2  -3  -5 4197.22 187.141   1
   2   3   2  17948. 742.566   1
   3  -5   2  20295. 835.975  -1
  -5   2   2  17678. 731.664   1
   5  -2  -2  17879. 739.593   1
  -3   5  -2  19522. 804.013   1
  -2  -3  -2  18474. 765.113   1
  -2  -3  -2  18843. 779.484   1
   2   3  -1 4440.04 192.245   1
   3  -5  -1 4323.58 191.353   1
  -5   2  -1 4318.63 188.924   1
   5  -2   1 4747.27 206.070   1
  -3   5   1 4375.62 192.666   1
  -2  -3   1 4162.53 180.401   1
  -2  -3   1 4152.62 179.707   1
   2   3  -4  41724. 1710.85   1
   3  -5  -4  41923. 1722.74   1
  -5   2  -4  38107. 1565.41   1
   5  -2   4  40981. 1682.85   1
  -3   5   4  41303. 1697.47   1
  -2  -3   4  39643. 1626.36   1
   3  -5  -7  31863. 1313.68   1
  -5   2  -7  30971. 1275.27   1
  -5   2  -7  31318. 1287.66   1
  -3   5   7  33697. 1388.50   1
   3  -5 -10  902.38  81.046   1
   3  -5 -10  737.61  67.418   1
  -5   2 -10  722.74  59.068   1
  -5   2 -10  733.40  57.953   1
  -3   5  10  808.72  65.956   1
   3  -5 -13   27.23  61.100   1
   3  -5 -13   15.06  64.792   1
  -5   2 -13   25.05  45.243   1
  -5   2 -13    0.48  46.407  -1
   3  -5 -16  108.55  52.502   1
   3  -5 -16  102.35  55.451   1
  -1  -4 -15  144.23  66.501   1
  -1  -4 -15  152.01  63.726   1
   5  -1 -12 4053.51 175.223   1
   5  -1 -12 3751.24 162.735   1
  -5   1   9 1815.91  88.677   1
   1   4   6 2305.00 116.353   1
   4  -5   6 2274.28 100.595   1
  -5   1   6 2218.53 107.086   1
   5  -1  -6 2199.70 107.359   1
  -4   5  -6 2189.05  99.083   1
  -1  -4  -6 2181.61 113.578   1
  -1  -4  -6 2250.74 116.204   1
   1   4   3 5161.05 227.007   1
   4  -5   3 5517.83 234.564   1
   5  -1  -3 4789.39 208.077   1
  -1  -4  -3 4742.31 208.721   1
   1   4   0  508.67  50.991   1
   4  -5   0  396.93  57.953   1
  -4   5   0  400.40  51.858   1
  -1  -4   0  433.60  47.671   1
  -1  -4   0  422.20  50.718  -1
   4  -5  -3 4254.21 190.857   1
  -5   1  -3 3632.31 164.346   1
  -1  -4   3 3352.33 144.846   1
  -1  -4   3 3263.13 140.684   1
  -5   1  -6 1137.26  69.995   1
  -5   1  -6 1056.99  70.515  -1
   5  -1   6 1720.02  91.055   1
  -4   5   6 1476.21  90.907   1
  -5   1  -9 2512.39 118.880   1
  -5   1  -9 2626.36 125.099   1
  -4   5   9 2859.26 136.026   1
   4  -5 -12 3862.73 180.327   1
   4  -5 -12 3704.16 175.842   1
  -5   1 -12 3855.30 174.653   1
  -5   1 -12 3984.14 180.674   1
  -4   5  12 3709.11 169.351   1
   4  -5 -15  333.25  55.649   1
   4  -5 -15  200.42  58.870   1
   0  -5 -16  415.51  67.344   1
   0  -5 -16  392.96  71.283   1
   0  -5 -13 2794.84 146.110   1
   0  -5 -13 2844.40 144.053   1
   0   5  10 6940.03 298.810   1
  -5   0  10 6989.59 291.130   1
   5   0 -10 6499.00 273.290   1
  -5   5 -10 6191.77 259.167   1
  -5   5 -10 6347.86 266.105   1
   0  -5 -10 6712.08 291.873   1
   0  -5 -10 6397.42 278.246   1
   5  -5   7  567.89  41.972   1
  -5   0   7  499.26  47.349   1
   5   0  -7  638.01  51.933   1
  -5   5  -7  548.31  46.531   1
  -5   5  -7  470.27  40.684   1
   0   5   4  72448. 2970.76   1
   5  -5   4  66427. 2722.99   1
  -5   0   4  70565. 2891.47   1
   5   0  -4  66947. 2742.81   1
  -5   5  -4  68707. 2814.67   1
   0  -5  -4  69945. 2869.17   1
   0   5   1 331764.  13575.   1
   5  -5   1 318880.  13045.   1
  -5   0   1 309217.  12641.   1
   5   0  -1 306244.  12527.   1
  -5   5  -1 314915.  12879.   1
   0  -5  -1 328543.  13434.   1
   0   5  -2 104262. 4269.07   1
   5  -5  -2 105847. 4335.97   1
  -5   0  -2 114866. 4705.15   1
   5   0   2 111348. 4561.44  -1
  -5   5   2 105550. 4323.58   1
   0  -5   2 102824. 4209.61   1
   5  -5  -5  43905. 1804.26   1
  -5   0  -5  41650. 1712.34   1
  -5   0  -5  43583. 1790.14   1
   5   0   5  44153. 1813.68   1
  -5   5   5  46853. 1924.92   1
   5  -5  -8 6724.47 290.138   1
  -5   0  -8 6377.60 273.786   1
  -5   0  -8 6895.43 293.855  -1
  -5   5   8 6404.85 276.016   1
   5  -5 -11 7554.50 326.065   1
  -5   0 -11 7472.74 320.862   1
  -5   0 -11 7519.81 321.357   1
  -5   5  11 7829.53 334.489   1
   5  -5 -14 1913.28 109.366   1
   5  -5 -14 1977.20 107.483   1
  -5   0 -14 1931.12 103.122   1
  -5   0 -14 2261.40 116.947   1
  -5  -1 -16  221.36  51.982   1
  -5  -1 -16  221.43  52.032   1
  -6   5  13 1428.89  83.300   1
  -5  -1 -13 1207.38  88.330   1
  -5  -1 -13 1113.73  82.854   1
  -6   5  10 1297.08  80.823   1
   6  -5 -10 1146.93  84.440   1
  -5  -1 -10 1330.03  83.176   1
  -5  -1 -10 1154.61  79.881   1
  -6   5   7 3731.41 170.837   1
   6  -5  -7 3847.87 177.106  -1
  -5  -1  -7 4192.27 186.942   1
  -5  -1  -7 3696.73 169.524   1
   5   1   4  434.34  58.127   1
   1  -6   4  307.23  32.755   1
   1  -6   4  269.57  35.307   1
   6  -5  -4  550.05  61.645   1
  -1   6  -4  363.73  33.622   1
  -5  -1  -4  323.84  55.228   1
  -5  -1  -4  315.91  54.633   1
   5   1   1  13243. 553.022   1
   1  -6   1  12991. 540.138   1
  -6   5   1  13070. 546.580   1
   6  -5  -1  13263. 554.509   1
  -1   6  -1  12770. 530.723   1
  -5  -1  -1  13674. 571.109   1
   5   1  -2 4720.02 206.739   1
   1  -6  -2 5240.33 231.367   1
  -6   5  -2 4658.07 204.707   1
   6  -5   2 4930.62 216.328   1
  -1   6   2 5547.57 242.814   1
  -5  -1   2 4965.31 215.163   1
   5   1  -5 4127.85 178.989   1
   1  -6  -5 4251.73 192.269   1
  -6   5  -5 4043.60 177.205   1
   6  -5   5 4378.09 190.015   1
  -1   6   5 4558.96 204.336  -1
  -5  -1   5 4581.26 197.547   1
   1  -6  -8 1805.25 100.198   1
  -6   5  -8 1760.65  90.064   1
  -6   5  -8 1666.75  81.838   1
  -1   6   8 1818.38  98.736   1
  -5  -1   8 1847.87  86.224   1
   1  -6 -11  -96.43  61.521   1
   1  -6 -11   -8.55  68.806   1
  -6   5 -11  -29.86  37.314   1
  -1   6  11  -81.39  55.451   1
   1  -6 -14   88.55  80.327   1
   1  -6 -14   18.14  65.386   1
   1  -6 -17  266.35  61.348   1
   1  -6 -17  273.79  59.291   1
   6  -4 -14  544.35  57.829   1
   6  -4 -14  517.10  62.735  -1
  -4  -2 -14  682.11  73.315   1
  -4  -2 -14  534.19  69.797   1
  -6   4  11  629.34  59.415   1
   6  -4 -11  497.27  68.062   1
  -4  -2 -11  491.33  65.535   1
  -4  -2 -11  391.48  63.503   1
  -6   4   8  377.60  53.617   1
   6  -4  -8  312.19  56.293   1
  -4  -2  -8  440.04  55.079   1
  -4  -2  -8  548.56  56.417   1
   2  -6   5 7527.25 313.924   1
  -6   4   5 7648.65 326.313   1
   6  -4  -5 7472.74 319.128   1
  -4  -2  -5 7281.96 310.951   1
  -4  -2  -5 6979.68 299.801   1
   4   2   2 4169.97 188.454   1
   2  -6   2 4041.13 177.428  -1
   6  -4  -2 3268.08 154.410   1
  -2   6  -2 3253.22 146.135   1
  -4  -2  -2 3439.05 161.150   1
  -4  -2  -2 3312.68 154.881  -1
   6  -4   1 1349.35  86.422   1
  -2   6   1 1290.14  87.339   1
   4   2  -4  37413. 1535.43   1
   2  -6  -4  41452. 1704.66   1
  -6   4  -4  41650. 1709.86   1
   6  -4   4  41551. 1705.90   1
  -2   6   4  41031. 1686.82   1
  -4  -2   4  39495. 1620.41   1
   4   2  -7  10788. 447.225   1
   2  -6  -7  12183. 512.140   1
  -6   4  -7  11256. 469.524   1
  -6   4  -7  11179. 465.312  -1
   6  -4   7  11338. 472.249   1
  -4  -2   7  11561. 477.948   1
   2  -6 -10  746.28  69.822   1
   2  -6 -10  732.16  74.158   1
  -6   4 -10  753.72  58.622   1
  -6   4 -10  874.38  57.557   1
  -2   6  10  690.04  67.616   1
   2  -6 -16   85.26  74.281   1
   2  -6 -16  210.03  62.463   1
  -3  -3 -15  860.26  80.005   1
  -3  -3 -15  905.10  78.444   1
  -6   3  12 3208.62 143.905   1
   6  -3 -12 2921.21 137.339   1
  -3  -3 -12 2864.22 144.524   1
  -3  -3 -12 2829.53 142.046   1
  -6   3   9  942.27  64.494   1
   6  -3  -9  525.27  58.251   1
  -3  -3  -9  477.20  65.163   1
  -3   6  -6 1745.54  75.694   1
  -3  -3  -6 1832.26 101.041   1
   3   3   3  375.12  60.580   1
   3   3   3  463.33  59.613   1
  -6   3   3  534.94  61.769   1
   6  -3  -3  380.08  59.490   1
  -3  -3  -3  405.35  60.282   1
  -3  -3  -3  427.65  57.037   1
   3   3   0 3253.22 150.718   1
   3  -6   0 3126.86 146.283   1
  -6   3   0 2970.76 141.749   1
   6  -3   0 3325.07 155.575   1
  -3   6   0 3017.84 142.765   1
  -3  -3   0 3087.21 142.195   1
  -3  -3   0 3119.42 145.689   1
   3   3  -3  449.95  47.621   1
   3  -6  -3  428.39  60.382   1
  -6   3  -3  622.40  58.622   1
   6  -3   3  603.07  59.514   1
  -3   6   3  556.99  63.157   1
  -3  -3   3  580.03  49.381   1
   3   3  -6  946.23  49.678   1
  -6   3  -6  963.08  65.585   1
  -6   3  -6 1060.45  65.634   1
   6  -3   6  990.83  65.015   1
  -3  -3   6 1043.85  52.849   1
   3  -6  -9  269.57  62.909   1
  -6   3  -9  507.18  48.389   1
  -6   3  -9  424.18  49.058   1
  -6   3 -12 2295.09 114.519   1
  -6   3 -12 2406.09 115.312   1
  -3   6  12 4068.38 187.017   1
   3  -6 -15  710.11  71.184   1
   3  -6 -15  801.78  85.010   1
  -2  -4 -16  225.74  65.163   1
  -2  -4 -16  215.93  67.418   1
   6  -2 -13  258.18  43.979   1
   6  -2 -13  237.44  41.923   1
  -2  -4 -13  381.57  67.220   1
  -2  -4 -13  344.15  72.448   1
  -6   2  10  870.42  60.530   1
   6  -2 -10  824.08  64.891   1
  -2  -4 -10  870.66  70.268  -1
  -2  -4 -10  812.93  71.977   1
   6  -2  -7  11658. 487.611   1
  -4   6  -7  10525. 436.075   1
  -2  -4  -7  10669. 450.198   1
  -2  -4  -7  10505. 443.260   1
   2   4   4  38404. 1579.29   1
   4  -6   4  37388. 1533.70   1
  -6   2   4  39098. 1606.04   1
   6  -2  -4  37413. 1537.16   1
  -4   6  -4  38082. 1562.44   1
  -2  -4  -4  38627. 1588.20   1
  -2  -4  -4  39321. 1617.94   1
   4  -6   1 1465.06  88.850   1
  -6   2   1 1565.66  92.641   1
   6  -2  -1 1252.97  82.706   1
  -4   6  -1 1408.32  86.596   1
  -2  -4  -1 1303.76  85.728   1
   2   4  -2 3354.80 150.570   1
   4  -6  -2 3223.49 153.147  -1
  -6   2  -2 3287.91 152.998   1
   6  -2   2 3518.33 162.562   1
  -4   6   2 3461.34 162.636   1
  -2  -4   2 3513.38 156.516   1
  -2  -4   2 3565.41 158.201   1
   4  -6  -5 8768.57 373.141   1
  -6   2  -5 8676.90 366.699   1
   6  -2   5 9311.19 391.476   1
  -4   6   5 9231.90 391.476   1
  -2  -4   5 9256.68 382.557   1
  -6   2  -8  230.33  47.894   1
  -6   2  -8  219.85  43.979   1
  -4   6   8  298.56  56.541   1
   4  -6 -11  497.52  65.857   1
   4  -6 -11  388.75  79.039   1
  -6   2 -11  472.25  59.960   1
  -6   2 -11  477.70  59.589   1
  -4   6  11  507.93  65.981   1
   4  -6 -14  439.79  69.103   1
   4  -6 -14  492.32  82.706   1
  -6   2 -14  466.55  50.347   1
  -6   2 -14  517.84  50.297   1
  -1  -5 -17  207.66  57.111   1
  -1  -5 -17  258.92  60.778   1
  -1  -5 -14   22.04  71.036   1
  -1  -5 -14   61.55  63.974   1
  -6   1  11  -46.11  32.904   1
   1   5   8 2038.65 105.302   1
   6  -1  -8 2012.63  99.926   1
  -1  -5  -8 1982.41 104.237   1
  -1  -5  -8 2140.48 111.224   1
   1   5   5 5354.31 234.886   1
   5  -6   5 4727.45 201.734   1
  -6   1   5 5393.95 232.458   1
   6  -1  -5 4658.07 202.849   1
  -5   6  -5 4809.21 205.178   1
  -1  -5  -5 5220.51 230.475   1
  -1  -5  -5 5213.08 229.757   1
   1   5   2 6124.87 265.114   1
   5  -6   2 6186.81 264.866   1
  -6   1   2 5849.85 253.469   1
   6  -1  -2 5671.45 245.243   1
  -5   6  -2 6293.35 268.830   1
  -1  -5  -2 6219.02 269.326   1
   1   5  -1  15344. 635.777   1
   5  -6  -1  13932. 581.516   1
  -6   1  -1  15629. 649.900   1
  -5   6   1  13660. 570.366   1
  -1  -5   1  14502. 602.328  -1
  -1  -5   1  13276. 551.536   1
   5  -6  -4  251.49  59.217   1
  -6   1  -4  426.91  58.994   1
   6  -1   4  425.67  55.748   1
  -5   6   4  366.95  59.886   1
  -1  -5   4  289.40  33.350   1
  -1  -5   4  342.17  34.415   1
   5  -6  -7 3949.45 183.895   1
  -6   1  -7 4296.33 192.492   1
  -6   1  -7 4328.54 191.377   1
  -5   6   7 4028.74 185.282   1
   5  -6 -10  999.75  85.604   1
  -6   1 -10  992.07  68.186   1
  -6   1 -10  849.35  69.797   1
  -5   6  10 1205.15  79.410   1
   5  -6 -13 1176.16  84.415   1
   5  -6 -13 1081.27  93.434   1
  -6   1 -13 1222.50  80.748   1
  -6   1 -13 1336.22  87.760   1
  -5   6  13 1129.33  77.874   1
   5  -6 -16  135.41  51.858   1
   5  -6 -16   56.59  61.125   1
   0  -6 -15  271.06  81.070   1
   0  -6 -15  105.85  65.139   1
   0  -6 -12  624.88  82.582   1
   0  -6 -12  630.33  74.826   1
  -6   0   9   99.60  38.801  -1
   6   0  -9   -2.95  38.355   1
  -6   6  -9  108.25  33.251   1
  -6   6  -9  -41.65  38.726   1
   0  -6  -9   96.01  55.277   1
   0   6   6 2334.49 120.267   1
   6  -6   6 2117.19  99.752   1
   6   0  -6 1887.76  95.738   1
  -6   6  -6 1838.95  91.551   1
   6  -6   3 4908.32 213.726   1
  -6   0   3 4992.56 217.542   1
   6   0  -3 4489.59 196.754   1
  -6   6  -3 4658.07 203.692   1
   0   6   0  909.32  73.439   1
   6  -6   0  692.27  78.048   1
  -6   0   0  762.88  71.655   1
  -6   6   0  631.57  76.313   1
   0  -6   0  578.05  63.850   1
   0   6  -3 4313.67 185.629   1
   6  -6  -3 4293.85 195.168   1
   6  -6  -6 3830.52 180.352   1
  -6   0  -6 3961.84 178.815   1
  -6   0  -6 3761.15 172.299   1
   6   0   6 4055.99 182.482   1
  -6   6   6 4281.46 195.466   1
  -6   0  -9 1752.48  96.655   1
  -6   6   9 1871.16 102.775   1
   6  -6 -12   34.59  73.018   1
  -6   0 -12   12.21  62.141   1
  -6   0 -12  -52.11  59.390   1
  -6   6  12   -2.55  54.584   1
   6  -6 -15  280.48  59.440   1
   6  -6 -15  448.96  68.731   1
  -6   0 -15  426.91  63.949   1
  -6   0 -15  443.51  60.258   1
  -7   6  14  469.28  54.336   1
   7  -6 -14  322.10  70.961   1
   7  -6 -14  420.22  63.528   1
  -6  -1 -14  232.38  68.310   1
  -6  -1 -14  212.91  62.091   1
  -7   6  11   50.74  56.739   1
   7  -6 -11   17.67  73.835   1
  -6  -1 -11   72.62  64.024   1
  -6  -1 -11   -0.27  60.258   1
  -7   6   8 1849.35 101.908   1
   7  -6  -8 1875.12 104.683   1
  -6  -1  -8 1954.41 103.419   1
  -6  -1  -8 1998.51 103.147   1
   6   1   5 9234.38 391.476   1
   1  -7   5 8206.14 340.188   1
  -7   6   5 9100.59 386.769   1
   7  -6  -5 8867.68 378.592   1
  -1   7  -5 8614.96 356.789   1
  -6  -1  -5 8885.03 377.849  -1
  -6  -1  -5 9120.41 386.273   1
   6   1   2  22193. 919.226   1
   1  -7   2  20496. 845.638   1
  -7   6   2  19998. 829.038   1
   7  -6  -2  21905. 907.085   1
  -1   7  -2  20902. 862.239   1
  -6  -1  -2  21447. 888.255   1
   6   1  -1  24390. 1007.18   1
   1  -7  -1  23290. 963.081   1
  -7   6  -1  24326. 1005.20   1
   7  -6   1  25520. 1054.26   1
  -1   7   1  23481. 970.267   1
  -6  -1   1  25025. 1032.70   1
   6   1  -4  16343. 676.412   1
   1  -7  -4  16962. 705.896   1
  -7   6  -4  17495. 724.479   1
   7  -6   4  16829. 696.481   1
  -1   7   4  17820. 741.080   1
  -6  -1   4  17426. 720.762   1
   6   1  -7 3337.46 149.083   1
   1  -7  -7 3225.96 154.460  -1
  -7   6  -7 3245.78 147.076   1
   7  -6   7 3055.00 136.744   1
  -1   7   7 3669.47 169.202   1
  -6  -1   7 3374.62 149.975   1
   6   1 -10 4033.69 172.869   1
   1  -7 -10 4318.63 198.117   1
   1  -7 -10 4373.14 200.495   1
  -7   6 -10 4162.53 178.295   1
  -7   6 -10 4231.91 183.895   1
  -1   7  10 4338.45 197.869   1
  -6  -1  10 4534.19 190.436   1
   1  -7 -13  624.88  82.929   1
   1  -7 -16  272.55  69.822   1
   1  -7 -16  345.64  77.899   1
   7  -5 -15  456.64  63.479   1
   7  -5 -15  436.32  53.865   1
  -5  -2 -15  449.95  68.137   1
  -5  -2 -15  515.11  71.952   1
  -7   5  12  490.58  59.217   1
   7  -5 -12  488.11  73.984   1
  -5  -2 -12  295.09  71.705   1
  -5  -2 -12  321.36  68.013   1
  -7   5   9   99.08  56.640   1
   7  -5  -9   72.99  60.704   1
  -7   5   6 2963.33 143.137   1
   7  -5  -6 2829.53 138.925   1
  -5  -2  -6 3116.94 149.480  -1
  -5  -2  -6 3055.00 145.490   1
  -5  -2  -3  10793. 453.667   1
  -5  -2  -3  10798. 455.401   1
   5   2   0  13479. 562.685   1
   2  -7   0  13394. 559.216   1
  -7   5   0  14859. 620.168   1
   7  -5   0  14135. 590.188   1
  -2   7   0  13330. 556.987   1
  -5  -2   0  14125. 589.197   1
   5   2  -3  949.21  65.907   1
   2  -7  -3 1078.29  75.520   1
  -7   5  -3 1061.94  73.489   1
   7  -5   3 2926.16 137.314   1
  -5  -2   3 2995.54 136.769   1
   5   2  -6 5921.70 251.239   1
   2  -7  -6 6328.04 277.007  -1
  -7   5  -6 5924.18 254.707   1
   7  -5   6 5869.67 250.743   1
  -2   7   6 6734.38 292.616   1
  -5  -2   6 6417.24 271.060   1
   5   2  -9  586.22  38.726   1
   2  -7  -9  707.63  69.797   1
  -7   5  -9  580.52  47.002   1
  -5  -2   9  714.07  36.224  -1
   2  -7 -12  296.08  79.856   1
   2  -7 -12  154.93  68.533   1
  -7   5 -12   73.12  43.087   1
  -7   5 -12  101.56  39.197   1
   2  -7 -15  262.14  67.542   1
   2  -7 -15  357.04  79.807   1
  -4  -3 -16  194.20  65.560   1
  -4  -3 -16  152.35  68.062   1
  -7   4  13  228.07  45.714   1
   7  -4 -13  187.83  61.447   1
   7  -4 -13  198.46  54.584   1
  -4  -3 -13  318.88  71.754   1
  -4  -3 -13  278.74  67.170   1
  -7   4  10  274.53  55.129   1
  -4  -3 -10  535.18  65.287   1
  -4  -3 -10  483.65  65.238   1
  -7   4   7 8505.94 361.001   1
   7  -4  -7 8520.80 362.735   1
  -4  -3  -7 9080.76 385.530   1
  -4  -3  -7 8610.00 366.699   1
   4   3   4 1359.02  85.158   1
   3  -7   4 1352.08  70.218   1
  -3   7  -4 1375.12  70.515   1
  -4  -3  -4 1349.35  88.033   1
  -4  -3  -4 1428.64  84.341   1
   4   3   1 9353.31 395.936   1
   3  -7   1 9053.51 382.309   1
  -7   4   1 9717.53 411.050   1
  -3   7  -1 9648.16 406.343   1
  -4  -3  -1 8984.13 381.070   1
  -4  -3  -1 9288.89 393.458   1
   4   3  -2  15662. 649.405   1
   3  -7  -2  15515. 646.679   1
  -7   4  -2  14440. 601.833   1
   7  -4   2  14594. 607.779   1
  -3   7   2  15367. 640.485   1
  -4  -3   2  15488. 642.219   1
   4   3  -5 1782.46  86.075   1
   3  -7  -5 1708.13  99.554   1
  -7   4  -5 1945.98  99.603   1
  -3   7   5 1704.90  99.207   1
  -4  -3   5 1891.97  90.139   1
   3  -7  -8 1603.57  94.772   1
  -7   4  -8 1537.16  84.044   1
  -7   4  -8 1514.37  79.385   1
  -3   7   8 1630.33  92.641   1
   3  -7 -11 4095.64 191.823   1
   3  -7 -11 3946.97 188.206   1
  -7   4 -11 3981.66 178.419   1
  -7   4 -11 4184.83 184.564   1
  -3   7  11 4036.17 187.017   1
   3  -7 -14    8.70  77.577   1
   3  -7 -14   45.84  67.864   1
   3  -7 -17  195.94  63.429   1
   3  -7 -17  173.27  60.307   1
  -3  -4 -17  133.77  61.447   1
  -3  -4 -17   53.27  52.453   1
   7  -3 -14   -9.06  38.107   1
   7  -3 -14   33.40  41.006   1
  -3  -4 -14   85.85  67.914   1
  -3  -4 -14    9.63  68.905  -1
  -7   3  11 4648.16 203.617   1
   7  -3 -11 4442.51 200.000   1
  -3  -4 -11 4410.30 203.493   1
  -3  -4 -11 4506.93 206.962   1
  -7   3   8 1766.85  93.880   1
   7  -3  -8 1822.10  96.828   1
  -3  -4  -8 1803.02  99.108   1
  -3  -4  -8 1727.95  95.912   1
   3   4   5 1830.77 101.041   1
   4  -7   5 1675.17  79.633   1
  -7   3   5 1761.15  95.391   1
   7  -3  -5 1752.97  97.225   1
  -4   7  -5 1776.76  84.267   1
  -3  -4  -5 1722.99  96.828   1
  -3  -4  -5 1648.16  96.333   1
   3   4   2  13922. 581.516   1
   3   4   2  12750. 534.440   1
   4  -7   2  14596. 605.797   1
  -4   7  -2  14700. 610.009   1
  -3  -4  -2  13439. 562.933   1
  -3  -4  -2  13157. 549.801   1
   4  -7  -4 1230.18  81.640   1
  -7   3  -4 1320.37  80.649   1
   7  -3   4 1439.54  82.507   1
  -4   7   4 1231.42  84.713   1
  -3  -4   4 1553.76  77.205   1
   4  -7  -7 9058.46 386.769   1
  -7   3  -7 8857.77 374.132   1
  -7   3  -7 9199.69 386.521   1
   7  -3   7 9125.36 384.291   1
  -4   7   7 8989.09 382.557  -1
   4  -7 -10  279.98  68.979   1
  -7   3 -10  316.40  47.671   1
  -7   3 -10  282.46  54.856   1
  -4   7  10  299.80  58.424   1
  -7   3 -13  284.69  55.129  -1
  -7   3 -13  320.37  50.718   1
  -4   7  13  539.15  69.276   1
   4  -7 -16   21.35  71.779   1
   4  -7 -16  150.17  62.958   1
  -2  -5 -15  338.21  78.741  -1
  -2  -5 -15  384.04  74.158   1
  -7   2  12  108.13  36.620   1
   7  -2 -12   91.97  53.593   1
  -2  -5 -12   -3.00  68.211   1
  -2  -5 -12   39.12  68.285   1
  -7   2   9  894.94  64.445   1
   7  -2  -9  673.93  59.713   1
  -2  -5  -9  673.93  69.252   1
  -2  -5  -9  627.11  66.006   1
   5  -7   6 6665.01 278.741   1
  -7   2   6 6712.08 287.661   1
   7  -2  -6 6402.37 275.768   1
  -5   7  -6 7234.88 303.270   1
  -2  -5  -6 7120.90 307.730   1
  -2  -5  -6 6801.28 294.846   1
   2   5   0  16551. 687.066   1
   2   5   0  17889. 744.053   1
   5  -7   0  16925. 703.914   1
  -7   2   0  17624. 731.912   1
   7  -2   0  17413. 722.745  -1
  -5   7   0  15934. 662.784   1
  -2  -5   0  16335. 678.394   1
  -2  -5   0  16853. 700.198   1
   2   5  -3  10909. 453.667   1
   5  -7  -3  11499. 483.895   1
  -5   7   3  11680. 491.328   1
  -2  -5   3  11246. 467.542   1
  -2  -5   3  11221. 466.055   1
   5  -7  -6 3191.28 155.922   1
  -7   2  -6 3064.91 143.607   1
  -7   2  -6 3022.79 143.310   1
   7  -2   6 3198.71 148.315   1
  -5   7   6 3268.08 157.829   1
  -2  -5   6 3463.82 146.283   1
   5  -7  -9  -10.25  62.066   1
  -7   2  -9  -61.62  47.497   1
  -7   2  -9   25.45  43.162   1
   5  -7 -12  266.85  68.087   1
   5  -7 -12  229.16  76.412   1
  -7   2 -12  207.11  63.875   1
  -7   2 -12  316.90  61.496   1
  -5   7  12  301.04  65.263   1
   5  -7 -15  467.79  67.319   1
   5  -7 -15  438.80  78.171   1
  -1  -6 -16  360.01  80.847   1
  -1  -6 -16  204.43  74.777   1
  -1  -6 -13  599.85  84.068   1
   1   6  10 5441.03 241.229   1
  -7   1  10 4940.53 212.289   1
   7  -1 -10 4682.85 204.336   1
  -1  -6 -10 5517.83 246.481   1
  -1  -6 -10 4908.32 221.283   1
   1   6   7 2824.58 137.215   1
   6  -7   7 2834.49 124.653   1
  -7   1   7 3022.79 140.188   1
  -6   7  -7 2916.25 130.897   1
  -1  -6  -7 2923.68 143.261   1
  -1  -6  -7 2626.36 131.789   1
   1   6   4  20498. 849.851   1
   6  -7   4  19291. 796.580   1
  -7   1   4  19187. 793.607   1
   7  -1  -4  19068. 789.147   1
  -6   7  -4  19252. 794.598   1
  -1  -6  -4  21078. 873.141   1
   1   6   1  25149. 1038.40   1
   6  -7   1  24901. 1028.74   1
  -7   1   1  25074. 1034.93   1
   7  -1  -1  24234. 1000.74   1
  -6   7  -1  25570. 1055.50   1
  -1  -6  -1  25768. 1063.92   1
   1   6  -2  21395. 882.556   1
   6  -7  -2  21987. 911.050   1
  -7   1  -2  21816. 903.617   1
   7  -1   2  22802. 944.003   1
  -6   7   2  21524. 891.724   1
  -1  -6   2  21707. 895.192   1
  -1  -6   2  21861. 901.882   1
   6  -7  -5 7623.88 329.534   1
  -7   1  -5 7272.04 312.438   1
   7  -1   5 7975.71 339.940   1
  -6   7   5 7854.30 337.958   1
  -1  -6   5 7527.25 312.933   1
  -1  -6   5 7254.70 302.031   1
   6  -7  -8 1775.27 102.205   1
  -7   1  -8 1855.80  96.407   1
  -7   1  -8 1852.58 100.025   1
  -6   7   8 1702.67  97.374   1
   6  -7 -11  150.47  74.405   1
  -7   1 -11  232.14  58.721   1
  -7   1 -11  224.78  62.339   1
  -6   7  11    1.89  59.068   1
   6  -7 -14  279.98  81.987   1
   6  -7 -14  299.31  64.445   1
  -7   1 -14  493.06  62.611   1
  -6   7  14  384.29  58.548   1
   6  -7 -17   67.62  53.716   1
   6  -7 -17   67.79  49.480  -1
   0  -7 -17  217.52  67.592   1
   0  -7 -17  -13.57  67.691   1
  -7   0  11 2260.16 100.049   1
   7   0 -11 2138.01 101.140   1
   0  -7 -11 2289.64 125.718   1
   0   7   8 1293.36  83.201   1
   7  -7   8 1459.12  72.349   1
  -7   0   8 1313.68  74.678  -1
   0  -7  -8 1182.85  80.476   1
   0  -7  -8 1199.70  80.228   1
   0   7   5  23920. 990.336   1
   7  -7   5  22054. 909.563   1
  -7   0   5  23873. 985.133   1
   7   0  -5  22564. 931.119   1
  -7   7  -5  22510. 928.641   1
   0  -7  -5  24009. 994.548   1
   0   7   2 140832. 5768.08   1
   7  -7   2 139048. 5693.75   1
  -7   0   2 133374. 5460.85   1
   7   0  -2 126932. 5198.21   1
  -7   7  -2 131442. 5381.56   1
   0  -7  -2 131913. 5401.38   1
   0   7  -1  79831. 3270.56   1
   7  -7  -1  81962. 3359.76   1
  -7   0  -1  79138. 3245.78   1
   7   0   1  83226. 3411.79   1
  -7   7   1  87141. 3572.84   1
   0  -7   1  74331. 3047.57   1
   0   7  -4  11858. 490.832   1
   7  -7  -4  11308. 477.205   1
  -7   0  -4  10362. 437.562   1
   7   0   4  10592. 446.481   1
  -7   7   4  11348. 478.691   1
   0  -7   4  10325. 428.642   1
   0  -7   4  10255. 426.164   1
   7  -7  -7  14405. 604.063   1
  -7   0  -7  13922. 581.268   1
  -7   0  -7  13709. 573.835   1
   7   0   7  14306. 597.373   1
  -7   7   7  14081. 589.444   1
   7  -7 -10 3334.98 163.900   1
  -7   0 -10 3208.62 153.097   1
  -7   0 -10 3337.46 155.476   1
  -7   7  10 3493.55 164.594   1
   7  -7 -13  957.88  94.722   1
  -7   0 -13 1003.47  84.911   1
  -7   0 -13  937.56  78.147   1
  -7   7  13 1000.49  77.180   1
   7  -7 -16  130.33  56.690   1
   7  -7 -16   66.65  67.592   1
  -7   0 -16  181.62  56.269  -1
  -7   0 -16   32.78  55.129   1
  -8   7  15  105.95  55.451   1
   8  -7 -15   -9.84  70.317   1
   8  -7 -15  106.37  63.380   1
  -7  -1 -15   21.97  61.174   1
  -7  -1 -15   26.76  70.837  -1
  -8   7  12  -59.09  56.987   1
   8  -7 -12  -51.59  76.313   1
  -7  -1 -12  -23.03  68.508   1
  -7  -1 -12   60.16  65.907   1
  -8   7   9  235.95  62.141   1
  -7  -1  -9  299.55  61.496   1
   7   1   6 2382.55 122.894   1
   1  -8   6 2314.67  99.950   1
  -8   7   6 2222.25 119.029   1
   8  -7  -6 2241.57 120.144   1
  -7  -1  -6 2371.16 121.903   1
  -7  -1  -6 2621.40 130.178  -1
   7   1   3 3431.61 161.794   1
   1  -8   3 3394.45 152.651   1
   8  -7  -3 3845.39 178.469  -1
  -1   8  -3 3453.91 154.385   1
  -7  -1  -3 3396.92 161.100   1
   7   1   0  10773. 454.658   1
   1  -8   0 9952.91 420.713   1
  -8   7   0  10159. 430.128   1
   8  -7   0  10332. 437.562   1
  -1   8   0  10000. 422.200   1
  -7  -1   0  10426. 441.030   1
   7   1  -3 2207.13 112.042   1
   1  -8  -3 1934.09 107.284   1
  -8   7  -3 1947.22 102.998   1
  -1   8   3 2207.13 117.740   1
  -7  -1   3 2393.95 117.988   1
   7   1  -6  417.00  51.660   1
   1  -8  -6  244.15  63.305   1
  -8   7  -6  259.17  51.908   1
   8  -7   6  266.60  47.671   1
  -1   8   6  295.59  62.339   1
  -7  -1   6  427.65  53.122   1
   7   1  -9  425.67  47.126   1
   1  -8  -9  445.24  68.236   1
   1  -8  -9  577.55  69.524   1
  -8   7  -9  402.87  52.626  -1
  -8   7  -9  372.89  42.047   1
   8  -7   9  452.68  42.988   1
  -7  -1   9  377.85  43.583   1
   1  -8 -12 1187.07 101.264   1
   1  -8 -12 1063.68  89.767   1
  -1   8  12 1189.05  88.652   1
   1  -8 -15 -112.54  72.051   1
   8  -6 -16  461.60  61.447   1
   8  -6 -16  513.87  53.171   1
  -6  -2 -16  598.36  77.304   1
  -6  -2 -16  398.17  68.360   1
  -8   6  13   10.52  52.379   1
   8  -6 -13   95.22  70.491   1
  -6  -2 -13   74.98  65.659   1
  -6  -2 -13   80.72  69.871   1
  -8   6  10  371.65  62.388   1
   8  -6 -10  387.51  71.184   1
  -6  -2 -10  539.39  67.517   1
  -6  -2 -10  585.23  63.652   1
  -8   6   7 2317.64 120.738   1
   8  -6  -7 2052.53 114.073   1
  -6  -2  -7 2426.16 121.358   1
  -6  -2  -7 2416.75 124.108   1
   6   2   4 2136.77 112.091   1
  -8   6   4 2147.92 114.420   1
   8  -6  -4 2311.94 121.804   1
  -2   8  -4 2524.77 114.222   1
  -6  -2  -4 2164.77 111.323   1
  -6  -2  -4 2221.75 117.022   1
   6   2   1  11313. 476.957   1
   2  -8   1  10352. 435.579   1
  -8   6   1  11504. 485.133   1
   8  -6  -1  10166. 430.376   1
  -2   8  -1 9898.41 416.997   1
  -6  -2  -1  11013. 464.816   1
   6   2  -2 3842.91 174.529   1
   2  -8  -2 3731.41 172.993   1
  -8   6  -2 3753.71 172.919   1
   8  -6   2 3731.41 172.497   1
  -2   8   2 3639.74 169.821   1
  -6  -2   2 3743.80 169.772   1
   6   2  -5 2955.89 136.249   1
   2  -8  -5 2908.82 144.202   1
  -8   6  -5 2799.80 134.192   1
   8  -6   5 2854.31 134.589   1
  -2   8   5 2995.54 147.943   1
  -6  -2   5 3312.68 149.926   1
  -2   8   8  706.64  64.445   1
  -6  -2   8  817.14  51.710   1
   2  -8 -11 1519.32 106.169   1
  -8   6 -11 1301.78  71.977   1
  -8   6 -11 1429.88  80.798   1
   2  -8 -14  193.78  69.351   1
   2  -8 -17  -18.04  72.795   1
   2  -8 -17   11.58  72.175   1
  -5  -3 -17   52.70  63.528   1
  -5  -3 -17   29.76  55.674   1
  -8   5  14   20.57  42.939   1
   8  -5 -14  142.74  63.578   1
   8  -5 -14   73.07  54.187   1
  -5  -3 -14   13.50  69.475   1
  -5  -3 -14  110.38  66.848   1
  -8   5  11 1384.79  88.479   1
   8  -5 -11 1312.93  92.567   1
  -5  -3 -11 1101.83  84.812   1
  -5  -3 -11 1105.55  86.620   1
  -8   5   8  517.59  60.183   1
  -5  -3  -8  208.94  54.509  -1
  -5  -3  -8  115.11  52.304   1
   3  -8   5 6437.06 269.821   1
  -8   5   5 6553.51 284.688   1
   8  -5  -5 6647.66 289.395   1
  -3   8  -5 6840.93 285.926   1
  -5  -3  -5 7187.80 309.465   1
  -5  -3  -5 7026.75 303.766   1
   5   3   2 8540.63 364.469   1
  -8   5   2 8017.83 343.905   1
   8  -5  -2 7884.04 337.215   1
  -5  -3  -2 8476.21 360.753   1
  -5  -3  -2 8595.14 367.443   1
   5   3  -1  14874. 619.425   1
  -8   5  -1  15691. 654.112   1
   8  -5   1  15937. 664.519   1
  -5  -3   1  15379. 640.237   1
   5   3  -4 4970.26 214.296   1
   3  -8  -4 5336.96 236.472   1
  -8   5  -4 4489.59 199.504   1
   8  -5   4 4752.23 209.465   1
  -3   8   4 5267.59 234.316   1
  -5  -3   4 5104.06 219.152   1
   5   3  -7 6365.21 267.839   1
   3  -8  -7 6315.65 276.263   1
  -8   5  -7 6912.78 296.085   1
   8  -5   7 7301.78 310.208   1
  -3   8   7 6826.06 296.828   1
  -5  -3   7 6992.06 293.359   1
   3  -8 -10 2234.39 125.768   1
  -8   5 -10 2522.30 118.310  -1
  -8   5 -10 2446.23 120.317   1
   3  -8 -13 1209.86 101.784   1
  -8   5 -13 1424.18  76.734   1
  -8   5 -13 1365.96  70.367   1
  -3   8  13 1339.44  96.283   1
   3  -8 -16   76.83  80.277   1
   8  -4 -15   71.90  39.718   1
   8  -4 -15   56.47  36.546   1
  -4  -4 -15   48.07  70.144   1
  -4  -4 -15  131.34  68.855   1
  -8   4  12  285.68  52.924   1
   8  -4 -12  379.58  69.128   1
  -4  -4 -12  310.21  69.921   1
  -4  -4 -12  137.93  69.772   1
  -8   4   9  526.26  60.629   1
   8  -4  -9  493.31  61.794   1
  -4  -4  -9  472.00  62.512   1
   4  -8   6 1042.12  54.658   1
  -8   4   6  984.89  76.412   1
   8  -4  -6  925.42  73.290   1
  -4   8  -6  992.57  54.063   1
  -4  -4  -6  941.28  75.545   1
  -4  -4  -6 1048.56  79.162   1
   4   4   3  17398. 723.736   1
   4   4   3  16387. 682.854   1
   4  -8   3  16127. 667.740   1
  -8   4   3  16053. 667.987   1
   8  -4  -3  15562. 648.661   1
  -4   8  -3  15773. 653.121   1
  -4  -4  -3  17218. 717.046   1
   4   4   0  21804. 902.130   1
   4  -8   0  23033. 952.923   1
  -8   4   0  25595. 1057.48   1
   8  -4   0  25074. 1036.67   1
  -4   8   0  23456. 970.514   1
  -4  -4   0  21965. 908.820   1
  -4  -4   0  20964. 868.433   1
   4   4  -3  18437. 762.140   1
   4  -8  -3  17307. 719.524   1
  -8   4  -3  17971. 746.035   1
   8  -4   3  17634. 732.408  -1
  -4  -4   3  16853. 697.472   1
   4   4  -6 1433.35  72.002  -1
   4  -8  -6 1508.42  95.788   1
  -4   8   6 1477.45  94.004   1
  -4  -4   6 1660.06  81.343   1
  -4  -4   6 1586.22  76.065   1
   4  -8  -9  505.20  70.119   1
  -8   4  -9  677.40  60.580   1
  -8   4  -9  666.25  54.782   1
   4  -8 -12  424.18  80.079   1
  -8   4 -12  489.10  65.139   1
  -8   4 -12  412.78  58.598  -1
   4  -8 -15   92.62  75.842   1
  -3  -5 -16   30.87  70.020   1
  -3  -5 -16  202.80  77.205   1
  -8   3  13 1661.30  82.829   1
   8  -3 -13 1566.65  90.436   1
  -3  -5 -13 1654.85 105.575   1
  -8   3  10 2804.75 135.158   1
   8  -3 -10 2576.81 127.899   1
  -3  -5 -10 2730.42 137.661   1
  -3  -5 -10 2641.23 136.719   1
   3   5   7 7725.46 331.268   1
  -8   3   7 7190.28 308.473   1
   8  -3  -7 6915.26 297.572   1
  -5   8  -7 6925.17 288.652   1
  -3  -5  -7 6922.69 299.801  -1
  -3  -5  -7 7165.50 309.465   1
   3   5   4 4955.40 219.995   1
   5  -8   4 4608.52 199.182   1
  -8   3   4 5369.17 234.886   1
   8  -3  -4 5379.08 236.199   1
  -5   8  -4 4727.45 204.113   1
  -3  -5  -4 4868.68 217.740   1
  -3  -5  -4 4655.60 207.235   1
   3   5   1  19601. 813.428   1
   5  -8   1  17488. 726.461   1
  -8   3   1  18233. 757.928   1
   8  -3  -1  19641. 814.915   1
  -5   8  -1  17153. 712.090   1
  -3  -5  -1  17812. 739.841   1
  -3  -5  -1  19106. 793.359   1
   3   5  -2 9145.18 385.034   1
   5  -8  -2 9724.97 412.785   1
  -5   8   2 9957.87 422.695   1
  -3  -5   2 9241.81 388.503   1
  -3  -5   2 9454.90 397.423   1
   3   5  -5 6793.85 285.183   1
   5  -8  -5 6600.59 288.900   1
  -8   3  -5 6608.02 284.192   1
   8  -3   5 6944.99 297.572   1
  -5   8   5 6902.87 301.536   1
  -3  -5   5 6736.86 282.210   1
  -3  -5   5 6273.53 263.627   1
   5  -8  -8  173.49  61.719   1
  -8   3  -8  188.75  45.639   1
  -8   3  -8  126.36  48.489   1
   8  -3   8  154.21  48.687   1
  -5   8   8  203.07  57.681   1
   5  -8 -11 1375.87 102.701   1
  -8   3 -11 1520.56  94.128   1
   5  -8 -14  -82.11  79.608   1
  -8   3 -14   49.16  52.775   1
  -8   3 -14   89.57  48.018   1
   5  -8 -17    4.34  61.918   1
   5  -8 -17   71.18  64.668   1
  -2  -6 -17   96.38  67.096   1
  -2  -6 -17  -14.05  71.556   1
  -8   2  11 1620.91  86.422   1
   8  -2 -11 1489.59  88.999   1
  -2  -6 -11 1770.07 109.985   1
   2   6   8  968.28  72.076   1
   8  -2  -8  657.58  59.663   1
  -6   8  -8  603.32  38.702   1
  -6   8  -8  578.79  41.006   1
  -2  -6  -8  782.21  71.630   1
   6  -8   5 3815.66 167.765   1
  -8   2   5 3488.60 160.679   1
  -2  -6  -5 4219.52 193.434   1
  -2  -6  -5 4385.53 200.396   1
   2   6   2 4625.86 207.755   1
  -8   2   2 4080.77 185.951   1
   8  -2  -2 4182.35 189.370   1
  -6   8  -2 4819.12 213.132   1
  -2  -6  -2 4650.64 211.224   1
  -2  -6  -2 4477.20 201.635   1
   2   6  -1 8837.95 373.637   1
   6  -8  -1 9373.13 399.405   1
  -8   2  -1 9467.29 401.635   1
   8  -2   1 9459.85 402.130   1
  -6   8   1  10466. 443.260   1
  -2  -6   1 9065.90 383.052   1
  -2  -6   1 9370.66 395.936   1
   6  -8  -4 1802.53 103.692   1
  -8   2  -4 1921.95 103.840   1
   8  -2   4 1865.46 102.230   1
  -6   8   4 1970.27 109.514   1
   6  -8  -7 1846.63 108.821   1
  -8   2  -7 2204.90 111.174   1
   6  -8 -10  573.83  80.178   1
  -8   2 -10  414.27  59.960   1
  -8   2 -10  492.07  57.507   1
  -6   8  10  597.37  68.508   1
   6  -8 -13   69.92  75.520   1
  -8   2 -13   51.07  63.925   1
  -8   2 -13  182.76  56.095   1
   6  -8 -16  503.72  70.045   1
   6  -8 -16  488.35  81.789   1
  -1  -7 -15  -57.21  72.473   1
  -8   1  12 1544.84  73.191   1
   8  -1 -12 1483.15  81.714   1
  -1  -7 -12 1392.47 100.099   1
  -8   1   9  516.85  53.816   1
   8  -1  -9  438.80  51.833   1
  -7   8  -9  499.01  38.949   1
  -7   8  -9  436.32  42.517  -1
  -1  -7  -9  434.09  64.569   1
  -1  -7  -9  451.44  64.891   1
   1   7   6  427.16  63.900   1
   7  -8   6  333.25  45.937   1
  -8   1   6  458.87  58.350   1
   8  -1  -6  416.50  56.169   1
  -7   8  -6  343.90  49.108   1
  -1  -7  -6  403.62  66.873   1
  -1  -7  -6  353.82  67.146   1
   1   7   3 2455.89 124.083   1
   7  -8   3 2500.00 121.705   1
  -7   8  -3 2658.57 128.568   1
  -1  -7  -3 2248.76 116.278   1
   1   7   0 8969.27 381.070   1
   7  -8   0 9370.66 399.405   1
  -8   1   0 8857.77 376.858   1
   8  -1   0 8364.71 357.532   1
  -7   8   0 9160.05 390.981   1
  -1  -7   0 9038.64 383.548   1
   1   7  -3 3966.79 174.455   1
   7  -8  -3 3944.50 183.474   1
  -7   8   3 3984.14 185.480  -1
  -1  -7   3 4041.13 177.032   1
   7  -8  -6 2303.76 127.626   1
  -8   1  -6 2564.42 126.982   1
  -8   1  -6 2380.57 122.250   1
   8  -1   6 2319.37 117.517   1
  -7   8   6 2402.87 127.056  -1
  -1  -7   6 2448.21 106.392   1
   7  -8  -9  232.14  68.954   1
  -8   1  -9  120.81  51.487   1
  -8   1  -9  245.42  54.931   1
   7  -8 -12  -59.46  76.710   1
  -8   1 -12   52.03  65.808   1
  -8   1 -12   84.94  64.792   1
   7  -8 -15   44.25  66.006   1
   7  -8 -15   41.01  74.554   1
  -8   1 -15  -15.10  61.868   1
  -8   1 -15   54.66  54.608   1
  -7   8  15  -33.42  57.631   1
   0  -8 -16  157.66  76.957   1
   0  -8 -16   70.52  80.005   1
   0  -8 -13 1191.28  97.844   1
  -8   0  10  378.84  48.835   1
   8   0 -10  362.74  49.727   1
  -8   8 -10  426.16  38.850   1
  -8   8 -10  493.06  49.207   1
   0  -8 -10  472.00  75.669   1
   0   8   7  10597. 448.959   1
   8  -8   7 9464.81 395.688   1
  -8   0   7  10297. 432.111   1
   8   0  -7 9588.69 403.617   1
  -8   8  -7  10290. 430.872   1
   0  -8  -7  10543. 447.225   1
   0  -8  -7  10213. 434.093   1
   0   8   4 6603.07 286.917   1
   8  -8   4 6954.90 297.076   1
  -8   0   4 6637.75 285.183   1
   8   0  -4 6157.08 266.105   1
  -8   8  -4 7215.06 307.978   1
   0  -8  -4 6769.07 294.351   1
   0   8   1  117.02  58.424   1
   8  -8   1  240.51  66.501   1
  -8   0   1   22.01  56.269   1
   8   0  -1   -5.77  58.721   1
  -8   8  -1   32.93  65.461   1
   0  -8  -1    8.87  58.251   1
   0   8  -2  38429. 1579.53   1
   8  -8  -2  39817. 1638.75   1
  -8   0  -2  38206. 1574.08  -1
   8   0   2  39668. 1633.55   1
  -8   8   2  39668. 1633.55   1
   0  -8   2  36918. 1518.33   1
   8  -8  -5  53741. 2209.36   1
  -8   0  -5  53023. 2179.14   1
  -8   0  -5  55401. 2276.26   1
   8   0   5  54955. 2257.93   1
  -8   8   5  53791. 2211.10   1
   0  -8   5  51313. 2104.80   1
   0  -8   5  54831. 2247.77   1
   8  -8  -8 4786.91 218.434   1
  -8   0  -8 5113.97 225.049   1
  -8   0  -8 4915.75 219.549   1
  -8   8   8 4772.05 216.452   1
   8  -8 -11  -17.54  72.720   1
  -8   0 -11  -12.61  55.154   1
  -8   0 -11   -8.45  63.949   1
  -8   8  11   80.53  74.851   1
   8  -8 -14 1503.47 108.127   1
   8  -8 -14 1362.49  96.457   1
  -8   0 -14 1706.39 108.721   1
  -8   0 -14 1573.83  99.653   1
   8  -8 -17  107.48  65.486   1
   8  -8 -17   56.22  58.647   1
   9  -8 -16   41.35  72.522   1
   9  -8 -16   68.51  61.670   1
  -8  -1 -16  101.34  72.076   1
  -8  -1 -16   78.82  63.603   1
   9  -8 -13  299.06  80.649   1
  -8  -1 -13  201.49  71.159   1
  -9   8  10 1682.11 105.847   1
   9  -8 -10 1674.68 110.084   1
  -8  -1 -10 1925.42 108.721   1
  -8  -1 -10 1917.99 107.037   1
   8   1   7 4504.46 203.023   1
  -9   8   7 4234.39 194.797   1
   9  -8  -7 4452.42 205.476   1
  -8  -1  -7 4407.83 198.216   1
  -8  -1  -7 4338.45 197.126   1
   8   1   4 1904.36 107.383   1
   1  -9   4 1789.89  89.891   1
   1  -9   4 2062.93 102.131   1
  -9   8   4 2012.88 114.767   1
   9  -8  -4 1944.50 109.762   1
  -8  -1  -4 1944.25 109.217   1
   8   1   1  88008. 3607.53   1
   1  -9   1  85084. 3488.60   1
  -9   8   1  86571. 3550.54   1
   9  -8  -1  91947. 3771.06   1
  -1   9  -1  86298. 3538.15   1
  -8  -1  -1  88256. 3619.92   1
   8   1  -2  20894. 865.956   1
   1  -9  -2  21246. 881.813   1
  -9   8  -2  21876. 906.094   1
   9  -8   2  23162. 959.117   1
  -1   9   2  21816. 904.608   1
  -8  -1   2  20684. 856.788   1
   8   1  -5 5225.47 229.336   1
   1  -9  -5 4841.42 221.110   1
   9  -8   5 5257.68 229.831   1
  -1   9   5 5322.10 238.801   1
  -8  -1   5 5822.59 252.725   1
   1  -9  -8  530.72  68.112   1
  -9   8  -8  331.76  53.147   1
   9  -8   8  387.26  45.491   1
  -8  -1   8  510.41  52.056   1
   8   1 -11  636.03  48.885   1
   1  -9 -11  658.08  79.212   1
  -9   8 -11  694.50  51.041   1
  -9   8 -11  530.97  55.203   1
  -1   9  11  785.43  78.840   1
  -8  -1  11  645.19  41.254   1
   1  -9 -14  121.33  78.568   1
   1  -9 -14  -35.36  70.441   1
   1  -9 -17   70.64  79.881   1
   1  -9 -17   -6.04  75.446   1
  -7  -2 -17  164.67  67.864   1
  -7  -2 -17   72.72  58.028   1
  -9   7  14  -95.14  50.669   1
   9  -7 -14   92.64  74.009   1
  -7  -2 -14   39.69  69.128   1
  -9   7  11 4905.84 222.547   1
   9  -7 -11 4306.24 203.146   1
  -7  -2 -11 4549.05 207.532   1
  -7  -2 -11 4611.00 212.884   1
  -9   7   8  254.46  59.613   1
   9  -7  -8   86.03  65.560   1
  -7  -2  -8  161.05  53.568   1
  -7  -2  -8  145.86  53.295   1
   7   2   5 7933.59 341.179   1
   2  -9   5 8186.32 342.666   1
  -9   7   5 7879.08 340.436   1
   9  -7  -5 7784.93 336.471   1
  -2   9  -5 7945.98 331.764   1
  -7  -2  -5 7688.30 331.516  -1
  -7  -2  -5 7931.11 340.436   1
   7   2   2 4846.38 218.508   1
   2  -9   2 4724.97 209.415  -1
  -9   7   2 4440.04 202.403   1
   9  -7  -2 4526.75 205.030   1
  -2   9  -2 4598.61 203.394   1
  -7  -2  -2 4581.26 208.102   1
   7   2  -1 8007.92 341.922   1
   2  -9  -1 8099.60 347.126   1
  -9   7  -1 8577.79 367.195   1
   9  -7   1 9244.29 393.954   1
  -2   9   1 8216.05 351.338   1
  -7  -2   1 7980.67 341.675   1
   7   2  -4 4400.39 195.168   1
   2  -9  -4 5133.79 228.989   1
  -9   7  -4 4742.31 210.431   1
   9  -7   4 4841.42 213.404   1
  -2   9   4 4933.10 221.878   1
  -7  -2   4 4824.08 211.794  -1
   7   2  -7 3803.27 168.880   1
   2  -9  -7 4172.44 193.360   1
  -2   9   7 3976.71 183.771   1
  -7  -2   7 3850.34 170.441   1
   7   2 -10  386.27  39.371   1
   2  -9 -10  609.51  75.867   1
  -9   7 -10  485.88  48.835   1
  -9   7 -10  356.29  55.500  -1
   2  -9 -13  487.86  76.759   1
  -2   9  13  579.04  75.446   1
   2  -9 -16  217.89  79.014   1
   2  -9 -16  184.56  82.458   1
  -9   6  15  109.09  53.543   1
   9  -6 -15  101.96  68.013   1
   9  -6 -15   24.31  54.435   1
  -6  -3 -15  -39.35  67.319   1
  -9   6  12  806.74  75.446   1
   9  -6 -12  746.78  84.291   1
  -6  -3 -12  653.62  81.814   1
  -9   6   9 1325.82  88.280   1
   9  -6  -9  954.41  82.805   1
  -6  -3  -9 1070.61  77.403   1
   3  -9   6 1797.82  83.598   1
   3  -9   6 1632.56  77.081   1
   9  -6  -6 1891.23 110.035   1
  -3   9  -6 1764.62  82.037   1
  -6  -3  -6 2093.16 113.454   1
  -6  -3  -6 1893.21 103.840   1
   9  -6  -3 2290.38 119.896   1
  -6  -3  -3 2720.51 133.399   1
   6   3   0  83226. 3411.79   1
   3  -9   0  82136. 3367.19   1
  -9   6   0  80624. 3307.73   1
   9  -6   0  82681. 3389.49   1
  -3   9   0  75818. 3109.51   1
  -6  -3   0  80773. 3312.68  -1
   6   3  -3  15384. 639.494   1
   3  -9  -3  16687. 695.738   1
  -9   6  -3  16036. 667.987   1
   9  -6   3  15949. 663.528   1
  -3   9   3  16645. 694.747   1
  -6  -3   3  15704. 651.882   1
   6   3  -6 1525.27  80.600   1
   3  -9  -6 1464.32  97.968   1
  -3   9   6 1483.15  95.119   1
  -6  -3   6 1800.54  91.625   1
   6   3  -9  -99.63  30.946   1
   3  -9  -9  -19.52  61.447   1
  -9   6  -9    9.97  40.139   1
  -9   6  -9  -44.60  52.329   1
   3  -9 -12  212.41  74.405  -1
  -9   6 -12  149.01  55.253   1
  -9   6 -12  244.75  51.387   1
  -3   9  12  159.22  63.231   1
   3  -9 -15 -106.12  72.844   1
   3  -9 -15  -33.55  82.557  -1
  -5  -4 -16  549.55  78.964   1
  -9   5  13  197.05  48.538   1
   9  -5 -13  203.82  67.121   1
  -5  -4 -13   60.90  69.004   1
  -9   5  10  952.67  76.189   1
   9  -5 -10 1175.42  87.711   1
  -5  -4 -10 1104.31  84.192   1
  -5  -4 -10  989.10  84.539   1
  -9   5   7 2502.48 127.800   1
  -4   9  -7 2524.77 108.424   1
  -5  -4  -7 2975.72 144.896   1
  -5  -4  -7 2765.11 135.704  -1
   5   4   4 2554.51 129.782   1
   4  -9   4 2698.21 125.173   1
  -9   5   4 2812.19 140.386   1
   9  -5  -4 2309.46 119.722   1
  -4   9  -4 2380.82 112.339   1
  -5  -4  -4 2586.72 127.899   1
  -5  -4  -4 2398.66 124.034   1
   5   4   1 6860.75 297.572   1
   4  -9   1 6917.73 298.810   1
  -9   5   1 6806.24 295.094   1
   9  -5  -1 6883.05 299.554   1
  -4   9  -1 7217.54 310.703   1
  -5  -4  -1 7019.32 304.261   1
  -5  -4  -1 6508.91 282.705   1
   5   4  -2 4293.85 192.146  -1
   4  -9  -2 4422.69 201.809   1
  -9   5  -2 4536.67 205.376   1
   9  -5   2 4603.56 206.615   1
  -4   9   2 4447.47 202.354   1
  -5  -4   2 4090.68 184.242   1
   5   4  -5  387.76  47.349   1
   4  -9  -5  247.08  67.666   1
  -9   5  -5  398.91  59.539   1
   9  -5   5  403.12  57.978   1
  -4   9   5  489.35  70.268   1
  -5  -4   5  610.26  53.048   1
   5   4  -8 2338.20 103.741   1
  -9   5  -8 2376.61 113.850   1
  -9   5  -8 2278.99 115.089   1
  -4   9   8 2844.40 140.609   1
  -5  -4   8 2512.39 109.291  -1
   4  -9 -11  477.20  83.226   1
  -9   5 -11  247.42  52.849   1
  -9   5 -11  231.22  60.307   1
  -4   9  11  582.26  76.610   1
   4  -9 -14  332.75  74.034   1
  -9   5 -14  416.75  38.256   1
  -9   5 -14  392.47  43.335   1
  -4   9  14  437.31  69.177   1
   4  -9 -17  -29.96  73.860   1
  -4  -5 -17  -33.77  68.558   1
  -4  -5 -17   72.75  71.159   1
  -9   4  14  509.66  45.168   1
   9  -4 -14  419.47  55.005   1
   9  -4 -14  575.32  61.744   1
  -4  -5 -14  443.26  73.067   1
  -9   4  11  306.74  60.332   1
   9  -4 -11  282.46  67.641   1
  -4  -5 -11  372.89  73.092   1
  -9   4   8 2376.36 119.202   1
   9  -4  -8 2441.52 123.464   1
  -4  -5  -8 2356.04 119.896   1
  -4  -5  -8 2451.19 125.718   1
   4   5   5  436.82  63.627   1
   5  -9   5  540.39  49.009  -1
  -9   4   5  506.19  68.211   1
   9  -4  -5  244.70  62.934  -1
  -5   9  -5  459.86  47.076   1
  -4  -5  -5  413.78  64.544   1
  -4  -5  -5  447.22  61.918   1
   4   5   2 4972.74 223.885   1
   4   5   2 4895.93 219.945   1
   5  -9   2 5676.41 247.770   1
  -5   9  -2 4563.92 203.097   1
  -4  -5  -2 4873.63 216.972   1
   5  -9  -1 7284.43 315.411  -1
  -9   4  -1 7698.21 332.259   1
   9  -4   1 7832.00 336.224   1
  -5   9   1 7747.76 333.994   1
  -4  -5   1 8206.14 349.603   1
   4   5  -4 2745.29 126.338   1
   5  -9  -4 2827.05 139.717   1
  -9   4  -4 2893.95 139.222   1
   9  -4   4 2770.07 134.911   1
  -5   9   4 2817.14 140.981   1
  -4  -5   4 2693.26 123.389   1
  -4  -5   4 2571.85 120.243   1
   4   5  -7 2071.11  94.376   1
   5  -9  -7 2395.69 126.908   1
  -9   4  -7 2107.78 109.316   1
   9  -4   7 2015.61 104.608   1
  -5   9   7 2079.28 114.197   1
  -4  -5   7 1911.79  85.629   1
  -4  -5   7 2157.58  96.828   1
   5  -9 -10  861.50  89.321   1
  -9   4 -10  941.03  75.495   1
  -9   4 -10  783.70  62.859   1
   5  -9 -13  100.57  68.112   1
  -9   4 -13  164.77  58.920   1
  -9   4 -13  118.11  52.354   1
  -5   9  13  133.28  63.974   1
  -3  -6 -15  120.19  76.140   1
  -9   3  12  177.23  51.239   1
   9  -3 -12  286.92  64.866   1
  -3  -6 -12  119.99  77.924  -1
  -3  -6 -12   89.12  73.241   1
  -9   3   9   31.66  51.759   1
  -3  -6  -9  -50.45  59.465   1
  -3  -6  -9 -118.63  57.160   1
   3   6   6 1744.30 100.495   1
   6  -9   6 1773.54  86.893   1
  -9   3   6 1813.18 103.047   1
   9  -3  -6 1692.52  96.655   1
  -6   9  -6 1863.97  93.013   1
  -3  -6  -6 1676.16 100.025   1
  -3  -6  -6 1750.00 102.973   1
   3   6   3  16137. 672.943   1
   6  -9   3  17109. 709.117   1
  -9   3   3  15419. 642.715   1
   9  -3  -3  15213. 634.291   1
  -6   9  -3  17584. 728.691   1
  -3  -6  -3  16202. 676.164   1
  -3  -6  -3  16236. 676.164   1
   3   6   0  75347. 3089.69   1
   3   6   0  74257. 3045.09   1
   6  -9   0  73860. 3030.23   1
  -9   3   0  78865. 3235.87   1
   9  -3   0  76412. 3134.29   1
  -6   9   0  76487. 3136.77   1
  -3  -6   0  74851. 3069.87   1
  -3  -6   0  76883. 3154.11   1
   3   6  -3 2832.01 130.550   1
  -9   3  -3 2889.00 140.015   1
   9  -3   3 3104.56 149.356   1
  -3  -6   3 2740.33 127.502   1
  -3  -6   3 2794.84 129.138   1
   9  -3   6 1704.16  94.078   1
  -6   9   6 1922.20 111.496   1
  -3  -6   6 2007.93  92.839   1
  -3  -6   6 2080.28  96.754   1
   6  -9  -9 1111.25  89.643   1
  -9   3  -9 1074.83  74.926   1
  -9   3  -9 1109.76  71.556   1
  -9   3 -12  690.78  67.889   1
  -9   3 -12  699.45  77.478   1
  -6   9  12  443.01  69.475   1
  -9   3 -15   16.46  48.959  -1
  -9   3 -15   98.96  47.076   1
  -6   9  15  127.03  70.193   1
  -9   2  13  793.36  47.200   1
   9  -2 -13  633.80  57.904   1
  -2  -7 -13  862.73  86.868   1
  -9   2  10  576.31  59.539   1
   9  -2 -10  576.56  63.949   1
  -2  -7 -10  609.27  74.182   1
   2   7   7 3431.61 161.918   1
   7  -9   7 3426.66 150.619   1
  -9   2   7 3332.50 156.244   1
   9  -2  -7 3562.93 163.949   1
  -7   9  -7 3664.52 161.744   1
  -2  -7  -7 3347.37 160.109  -1
  -2  -7  -7 3235.87 156.566   1
   2   7   4 4454.90 201.908   1
   7  -9   4 3885.03 173.835   1
  -9   2   4 3753.71 173.612   1
   9  -2  -4 3830.52 175.768   1
  -7   9  -4 3882.55 174.826   1
  -2  -7  -4 4179.88 190.882   1
  -2  -7  -4 4236.86 195.342   1
   2   7   1 7874.13 337.958  -1
   7  -9   1 7727.94 332.259   1
  -9   2   1 7802.27 335.728  -1
   9  -2  -1 7046.57 304.261   1
  -7   9  -1 7130.82 307.482   1
  -2  -7  -1 7259.66 313.677   1
  -2  -7  -1 7413.27 318.632   1
   2   7  -2 5173.43 226.189   1
   7  -9  -2 5530.22 247.448   1
  -7   9   2 5245.29 235.010   1
  -2  -7   2 4784.44 211.075   1
  -2  -7   2 4843.90 212.735   1
   7  -9  -5 9841.42 420.465   1
  -9   2  -5 9326.06 396.927   1
   9  -2   5 9489.58 402.874   1
  -7   9   5 9848.85 420.218   1
  -2  -7   5 9811.69 409.068   1
  -2  -7   5  10074. 419.227   1
   7  -9  -8  122.97  65.783   1
  -9   2  -8  218.31  50.050   1
   7  -9 -11 4442.51 211.670   1
  -9   2 -11 4080.77 189.866   1
  -9   2 -11 4157.58 190.485   1
  -9   2 -14   11.75  58.721   1
  -9   2 -14  -30.00  67.270   1
  -7   9  14  -72.32  59.044   1
   7  -9 -17   96.56  70.243   1
   7  -9 -17  173.84  68.508   1
  -1  -8 -17   86.10  75.396   1
  -1  -8 -17  127.35  81.244   1
  -1  -8 -14   96.66  75.000   1
  -1  -8 -14   40.46  72.051   1
   1   8  11  632.06  75.198   1
  -9   1  11  572.10  58.350   1
   9  -1 -11  605.30  61.125   1
  -1  -8 -11  536.42  77.156   1
   8  -9   8  431.62  41.501   1
  -9   1   8  354.81  55.401   1
  -8   9  -8  391.48  46.680   1
  -1  -8  -8  363.97  65.287   1
  -1  -8  -8  349.11  64.916   1
   1   8   5 5795.34 257.185   1
   8  -9   5 5780.47 249.504   1
  -9   1   5 5976.21 261.893   1
   9  -1  -5 5485.62 240.733   1
  -8   9  -5 5802.77 251.239   1
  -1  -8  -5 6070.36 268.830   1
  -1  -8  -5 5926.65 263.132   1
   1   8   2  25570. 1057.73   1
   8  -9   2  25942. 1072.35   1
  -9   1   2  25050. 1035.93   1
   9  -1  -2  24091. 996.035   1
  -8   9  -2  25694. 1060.95   1
  -1  -8  -2  26041. 1076.56   1
   1   8  -1  97572. 3999.01   1
   8  -9  -1  98414. 4033.69   1
  -8   9   1  94252. 3862.73   1
  -1  -8   1  97869. 4011.39  -1
  -1  -8   1  88801. 3639.74   1
   1   8  -4 2253.71 107.730   1
   8  -9  -4 2293.61 123.959   1
  -9   1  -4 2223.49 118.583   1
   9  -1   4 2354.56 122.473   1
  -8   9   4 2391.47 127.081   1
  -1  -8   4 2250.00 107.929   1
  -1  -8   4 2240.09 108.300   1
   8  -9  -7 3746.28 179.361   1
  -9   1  -7 3862.73 179.707   1
  -9   1  -7 3778.49 172.101   1
   9  -1   7 3837.95 175.396   1
  -8   9   7 3649.65 172.596   1
   8  -9 -10 1737.36 115.188   1
  -9   1 -10 1652.38  99.356   1
  -9   1 -10 1676.41  95.614   1
  -9   1 -13  438.80  76.065   1
  -9   1 -13  455.65  72.101   1
  -8   9  13  296.58  61.868   1
   8  -9 -16   91.03  79.311   1
  -9   1 -16  238.65  56.888   1
  -9   1 -16  105.30  60.233   1
   0  -9 -15  317.15  82.879   1
   0  -9 -15  295.84  80.971   1
   0   9  12 2678.39 142.418   1
  -9   0  12 2596.63 112.711   1
   9   0 -12 2438.80 113.181   1
   0  -9 -12 2646.18 143.409  -1
   0  -9 -12 2502.48 139.569   1
   0   9   9 1012.64  82.904   1
   9  -9   9 1152.87  65.832   1
  -9   0   9 1355.80  81.145   1
   9   0  -9 1242.57  76.363   1
  -9   9  -9 1230.43  74.851   1
   0  -9  -9 1060.70  89.742   1
   0   9   6   89.92  57.359   1
   9  -9   6  113.53  46.581   1
  -9   0   6   18.42  57.507   1
   9   0  -6   46.68  51.140   1
  -9   9  -6  -12.02  49.926  -1
   0  -9  -6   70.47  67.146   1
   0   9   3  116.55  60.258   1
   9  -9   3   45.94  53.543   1
   9   0  -3  133.08  54.955   1
  -9   9  -3  -18.53  58.176   1
   0  -9  -3   68.68  61.645   1
   0   9   0  746.53  71.060   1
   9  -9   0  696.23  77.725   1
  -9   9   0  685.33  78.716   1
   0  -9   0  656.59  69.871   1
   0   9  -3 3649.65 164.643   1
   9  -9  -3 3989.09 185.877   1
  -9   0  -3 3793.36 178.592   1
   9   0   3 4157.58 192.071   1
  -9   9   3 4063.43 190.411   1
   0  -9   3 3780.97 170.317   1
  -9   0  -6  -51.34  56.318   1
  -9   0  -6  113.40  60.035   1
   9   0   6  111.94  55.129   1
  -9   9   6   89.54  65.436   1
   0  -9   6   83.32  36.274   1
   0  -9   6   49.85  32.978   1
   9  -9  -9  -28.22  73.860   1
  -9   0  -9  -96.98  57.557   1
   9  -9 -12  223.59  78.345   1
  -9   0 -12  281.47  65.882  -1
  -9   9  12  105.28  69.078   1
   9  -9 -15   78.39  76.313   1
  -9   0 -15  147.55  63.256   1
  -9   0 -15  151.44  75.917   1
  10  -9 -17  108.05  69.822   1
  10  -9 -17   -3.92  75.099   1
  -9  -1 -17   76.34  61.298   1
  -9  -1 -17  237.76  75.421   1
 -10   9  14   88.23  59.068   1
  10  -9 -11 -106.49  72.473   1
  -9  -1 -11  -14.40  63.008   1
   9   1   8   81.71  59.316   1
 -10   9   8  -78.25  66.402   1
  10  -9  -8   37.88  68.360   1
  -9  -1  -8   43.53  59.638   1
  -9  -1  -8  -53.99  56.417   1
   9   1   5 1619.92  99.306   1
   1 -10   5 1505.95  81.021   1
   1 -10   5 1532.95  81.962   1
 -10   9   5 1427.40  99.752   1
  10  -9  -5 1544.84 102.924  -1
  -1  10  -5 1390.24  75.049   1
  -9  -1  -5 1596.13  97.027   1
  -9  -1  -5 1585.97  98.538   1
   9   1   2 3173.93 154.831   1
   1 -10   2 3102.08 147.770   1
 -10   9   2 2965.80 151.214   1
  10  -9  -2 2757.68 139.073   1
  -1  10  -2 2871.65 137.289   1
  -9  -1  -2 3092.17 152.725   1
   1 -10  -1 2673.44 137.810   1
 -10   9  -1 2643.70 136.620   1
  10  -9   1 2437.06 126.685   1
  -1  10   1 2517.34 129.138   1
   9   1  -4   18.33  55.748   1
   1 -10  -4  111.37  66.427   1
  -1  10   4   54.41  60.332   1
  -9  -1   4  140.31  57.359   1
   9   1  -7   70.86  47.126  -1
   1 -10  -7  224.08  63.925   1
 -10   9  -7   40.09  50.173   1
  10  -9   7   99.88  46.606   1
  -9  -1   7   69.90  50.793   1
   9   1 -10  141.90  48.365   1
 -10   9 -10  180.55  41.824   1
 -10   9 -10  107.33  52.180   1
  10  -9  10  161.72  43.508   1
  -1  10  10  213.26  63.355   1
  -9  -1  10  135.95  47.349   1
   1 -10 -13  304.26  77.131   1
   1 -10 -13  283.45  76.784   1
  -1  10  13  440.53  76.908   1
   1 -10 -16  -20.76  83.077   1
   1 -10 -16    6.04  82.879   1
 -10   8  15   84.14  59.589   1
  10  -8 -15  120.47  66.898   1
  10  -8 -15   95.34  78.493   1
  10  -8 -12   93.66  71.952   1
  -8  -2 -12  -70.54  67.715   1
 -10   8   9  265.86  67.616   1
  -8  -2  -9  221.38  60.704   1
   8   2   6 1533.45  98.142   1
   2 -10   6 1572.84  78.493  -1
   2 -10   6 1483.89  74.405   1
 -10   8   6 1780.97 108.498   1
  -2  10  -6 1532.21  76.115   1
  -8  -2  -6 1556.99  95.664   1
  -8  -2  -6 1366.20  89.519   1
   8   2   3 2829.53 140.758   1
   2 -10   3 2829.53 134.390   1
 -10   8   3 2703.17 139.767   1
  10  -8  -3 2621.40 135.555   1
  -2  10  -3 2564.42 123.711   1
  -8  -2  -3 2646.18 135.704   1
   8   2   0  34812. 1434.59   1
   2 -10   0  34192. 1409.07   1
 -10   8   0  35654. 1470.27   1
  10  -8   0  34663. 1429.63   1
  -2  10   0  33176. 1367.19   1
  -8  -2   0  34192. 1410.06   1
   8   2  -3  26164. 1081.27   1
   2 -10  -3  26809. 1109.51  -1
 -10   8  -3  26833. 1109.02   1
  10  -8   3  27874. 1151.63   1
  -2  10   3  27626. 1142.22   1
  -8  -2   3  25198. 1040.39   1
   8   2  -6  561.69  56.145   1
   2 -10  -6  621.90  74.901   1
 -10   8  -6  638.26  62.884   1
  10  -8   6  491.82  56.814   1
  -2  10   6  680.62  77.255   1
  -8  -2   6  471.01  54.212   1
   8   2  -9 1489.10  79.831   1
   2 -10  -9 1378.10  96.630   1
 -10   8  -9 1378.84  84.787   1
  10  -8   9 1434.34  80.302   1
  -2  10   9 1460.60  94.153   1
  -8  -2   9 1490.09  79.955   1
   2 -10 -12  226.16  72.299   1
 -10   8 -12  464.82  48.067   1
 -10   8 -12  402.63  53.816   1
  -2  10  12  170.89  63.850   1
   2 -10 -15   23.23  85.654   1
   2 -10 -15  105.33  78.444   1
  10  -7 -16  -34.71  67.022   1
  10  -7 -16   19.44  56.814   1
 -10   7  13   63.03  58.350   1
  10  -7 -13  113.58  74.826   1
  -7  -3 -13   -3.92  70.937   1
 -10   7  10  -39.30  64.148   1
  10  -7 -10    0.89  66.724   1
  -7  -3 -10   77.90  58.647   1
 -10   7   7 2911.30 142.319   1
  10  -7  -7 2832.01 143.781   1
  -3  10  -7 2851.83 122.200   1
  -7  -3  -7 3297.82 155.376   1
  -7  -3  -7 3000.49 147.572   1
   7   3   4 3126.86 153.047   1
   3 -10   4 3367.19 153.915   1
 -10   7   4 3146.68 157.359   1
  10  -7  -4 3035.18 150.372   1
  -3  10  -4 3121.90 142.790   1
  -7  -3  -4 3357.28 158.573   1
  -7  -3  -4 3164.02 155.054  -1
   7   3   1  68707. 2819.62   1
   3 -10   1  63157. 2591.67   1
 -10   7   1  63677. 2616.45   1
  10  -7  -1  62537. 2566.90  -1
  -3  10  -1  60035. 2464.81   1
  -7  -3  -1  64594. 2651.14   1
   3 -10  -2 4952.92 223.142   1
 -10   7  -2 5133.79 228.320   1
  10  -7   2 5143.70 230.178   1
  -3  10   2 4749.75 214.618   1
   7   3  -5 2948.46 137.933   1
   3 -10  -5 3188.80 159.192   1
  10  -7   5 3389.49 158.895   1
  -3  10   5 3126.86 155.748   1
  -7  -3   5 3513.38 160.580   1
   7   3  -8 1803.76  88.726   1
   3 -10  -8 1919.97 109.019   1
  10  -7   8 1646.43  87.785   1
  -7  -3   8 1961.59  95.342   1
   3 -10 -11 3800.79 184.886   1
 -10   7 -11 3892.46 177.056  -1
 -10   7 -11 4179.88 184.217   1
  -3  10  11 3706.64 180.649   1
   3 -10 -14  215.68  79.187   1
   3 -10 -14  145.66  74.480   1
  -3  10  14  254.21  71.878   1
   3 -10 -17  -90.39  76.387   1
   3 -10 -17  -71.73  78.989   1
  -6  -4 -17   92.52  66.576   1
 -10   6  14   26.86  48.637   1
  10  -6 -14   -9.56  72.126   1
  -6  -4 -14   71.28  73.464   1
 -10   6  11 -116.38  66.055   1
  10  -6 -11  103.69  72.299   1
  -6  -4 -11   35.31  66.080   1
 -10   6   8 1404.11  88.702   1
  10  -6  -8 1314.42  90.535   1
  -6  -4  -8 1441.77  88.479   1
  -6  -4  -8 1484.64  94.376   1
   6   4   5 2618.93 134.613   1
 -10   6   5 2384.04 126.586   1
  10  -6  -5 2336.72 126.511   1
  -6  -4  -5 2269.32 119.797   1
  -6  -4  -5 2522.30 130.748   1
   6   4   2  -14.58  58.424   1
   4 -10   2    8.38  60.852   1
 -10   6   2 -188.26  68.607   1
  10  -6  -2  -97.84  58.474   1
  -4  10  -2   34.14  54.831   1
  -6  -4  -2   33.00  58.672   1
   6   4  -1 3136.77 149.455   1
 -10   6  -1 2893.95 145.317  -1
  10  -6   1 1144.94  87.240   1
  -4  10   1 1050.30  81.962   1
   6   4  -4 1434.59  82.483   1
   4 -10  -4 1200.20  88.082   1
 -10   6  -4 1151.14  80.005   1
  10  -6   4 1283.70  83.176   1
  -4  10   4 1256.69  91.254   1
  -6  -4   4 1169.47  74.727   1
   4 -10  -7  650.40  71.358   1
 -10   6  -7  723.98  64.618   1
  10  -6   7  489.59  53.494   1
  -4  10   7  603.07  70.268   1
  -6  -4   7  565.66  48.910   1
   4 -10 -10 1083.99  94.574   1
 -10   6 -10 1122.65  79.955  -1
 -10   6 -10 1071.36  70.193   1
  -4  10  10 1140.73  85.778   1
   4 -10 -13  383.30  84.960   1
   4 -10 -13  605.30  78.394   1
 -10   6 -13  471.26  55.079   1
 -10   6 -13  350.59  59.762   1
  -4  10  13  470.76  70.714   1
   4 -10 -16    7.81  80.922   1
   4 -10 -16  153.27  78.865   1
  10  -5 -15   -5.24  48.712   1
  10  -5 -15   53.25  55.922   1
  -5  -5 -15   64.57  77.032   1
 -10   5  12 3919.72 181.070   1
  10  -5 -12 3758.67 182.656   1
  -5  -5 -12 3889.99 187.190   1
 -10   5   9  585.98  67.393   1
  10  -5  -9  441.53  66.700   1
  -5  -5  -9  417.99  64.742   1
   5 -10   6 4561.44 196.184   1
 -10   5   6 4358.27 199.876   1
  -5  10  -6 5091.67 217.567   1
  -5  -5  -6 4970.26 222.943   1
  -5  -5  -6 5153.61 231.268   1
   5   5   3 4234.39 194.425   1
   5 -10   3 3887.51 175.371   1
 -10   5   3 4635.77 209.712   1
  10  -5  -3 4729.93 213.008   1
  -5  10  -3 4236.86 189.519   1
  -5  -5  -3 4169.97 192.245   1
  -5  -5  -3 4132.80 188.206   1
   5   5   0 347373.  14212.   1
   5 -10   0 337958.  13828.   1
 -10   5   0 369177.  15104.   1
  10  -5   0 382557.  15649.   1
  -5  10   0 351338.  14371.   1
  -5  -5   0 351090.  14366.  -1
  -5  -5   0 331268.  13558.   1
   5   5  -3 4249.25 189.073   1
   5 -10  -3 4219.52 194.177   1
 -10   5  -3 3929.63 181.442   1
  10  -5   3 4363.23 197.819  -1
  -5  10   3 4226.95 195.540   1
  -5  -5   3 3996.53 179.038   1
  -5  -5   3 4179.88 185.827   1
   5   5  -6 4271.55 185.703   1
   5 -10  -6 4316.15 202.106   1
 -10   5  -6 4375.62 197.745   1
  10  -5   6 4063.43 183.746   1
  -5  10   6 4469.77 206.541   1
  -5  -5   6 4380.57 188.900   1
  -5  -5   6 4256.69 185.530   1
   5 -10  -9  489.59  76.908   1
 -10   5  -9  470.76  60.109  -1
 -10   5  -9  614.96  55.971   1
  10  -5   9  464.57  58.375   1
   5 -10 -12 4112.98 196.853   1
 -10   5 -12 3820.61 178.642   1
 -10   5 -12 3961.84 179.757   1
  -5  10  12 4053.51 191.031   1
   5 -10 -15   64.37  81.962   1
   5 -10 -15   99.93  76.883   1
  -5  10  15   65.56  68.112   1
  -4  -6 -16  -18.50  85.035   1
  -4  -6 -16   98.84  73.835   1
 -10   4  13  307.48  49.802   1
  10  -4 -13  571.60  70.094   1
  -4  -6 -13  484.64  79.039   1
 -10   4  10 1216.80  83.721   1
  10  -4 -10 1153.86  86.942   1
  -4  -6 -10 1314.91  95.243   1
   4   6   7  579.04  64.767   1
   6 -10   7  528.74  45.466   1
 -10   4   7  503.96  63.231   1
  10  -4  -7  500.00  62.760   1
  -6  10  -7  484.39  43.335   1
  -4  -6  -7  602.58  67.493   1
  -4  -6  -7  656.34  66.204   1
   4   6   4 1211.35  84.465   1
   6 -10   4 1179.88  75.372   1
 -10   4   4 1164.77  83.275   1
  10  -4  -4  974.48  77.379   1
  -6  10  -4 1343.66  79.931   1
  -4  -6  -4 1122.65  81.665   1
  -4  -6  -4 1140.98  80.401   1
   4   6   1  984.14  76.957   1
   4   6   1 1137.02  87.760   1
   6 -10   1  770.56  74.281   1
 -10   4   1  908.32  80.798   1
  10  -4  -1 1379.83  92.517   1
  -4  -6  -1 1265.86  87.091   1
   4   6  -2  -39.99  53.642   1
   6 -10  -2 -117.34  64.395   1
 -10   4  -2  -96.31  60.604   1
  10  -4   2 -123.41  57.359  -1
  -6  10   2  -20.47  63.008   1
  -4  -6   2  -62.54  56.219   1
  -4  -6   2  -36.42  50.768   1
   6 -10  -5 2170.22 123.365   1
 -10   4  -5 1982.65 107.829   1
  10  -4   5 2160.06 113.801   1
  -6  10   5 2390.73 130.525   1
   6 -10  -8 1155.60  87.314   1
 -10   4  -8 1325.57  83.003   1
 -10   4  -8 1456.14  84.267   1
   6 -10 -11  -16.44  85.803   1
 -10   4 -11   51.56  55.377   1
 -10   4 -11   80.05  66.824   1
  -6  10  11   -2.26  62.265   1
   6 -10 -14   48.46  84.068   1
   6 -10 -14    5.98  73.538   1
 -10   4 -14  -52.65  57.309   1
 -10   4 -14   53.17  52.899   1
  -6  10  14   60.53  61.645   1
   6 -10 -17    9.49  79.385   1
  -3  -7 -17  -33.97  79.088   1
  -3  -7 -17   63.35  73.736   1
  10  -3 -14  332.51  50.025   1
  10  -3 -14  265.61  44.772   1
  -3  -7 -14  376.61  80.253   1
  -3  -7 -14  157.95  70.317   1
 -10   3  11 4308.72 195.391   1
  10  -3 -11 4226.95 194.152   1
  -3  -7 -11 4293.85 202.725   1
   7 -10   8 1947.97  89.296   1
  10  -3  -8 1807.98 101.784   1
  -7  10  -8 1966.55  92.294   1
   3   7   5 3411.79 163.528   1
 -10   3   5 3602.57 170.119   1
  10  -3  -5 3183.84 153.939   1
  -3  -7  -5 3543.11 170.664   1
  -3  -7  -5 3600.10 170.367   1
   7 -10   2 5594.64 246.110   1
 -10   3   2 5490.58 244.004   1
  10  -3  -2 5297.32 234.663   1
  -7  10  -2 5517.83 243.161   1
   3   7  -1  68360. 2804.75   1
   3   7  -1  65659. 2695.74   1
   7 -10  -1  67542. 2772.54   1
 -10   3  -1  76982. 3159.07   1
  10  -3   1  76784. 3149.15  -1
  -7  10   1  68236. 2799.80   1
  -3  -7   1  68062. 2792.37   1
  -3  -7   1  67393. 2765.11   1
  10  -3   4 3612.48 169.475   1
  -7  10   4 3575.32 172.497   1
  -3  -7   4 3099.60 142.195   1
  -3  -7   4 3275.52 147.547   1
   7 -10 -10  -58.62  76.858   1
 -10   3 -10   -2.82  50.099   1
 -10   3 -10  -60.36  56.615   1
  -7  10  10 -164.07  67.592   1
 -10   3 -13   -6.15  60.902   1
 -10   3 -13   56.05  65.362   1
  -7  10  13  -30.72  61.521   1
   7 -10 -16  -50.12  76.437   1
 -10   3 -16   66.80  40.709   1
 -10   3 -16  117.37  45.590   1
  -2  -8 -15  119.92  77.428   1
  -2  -8 -15  -41.67  75.917   1
 -10   2  12  155.70  49.306   1
  -2  -8 -12 2874.13 149.529   1
  -2  -8 -12 2943.51 155.525   1
   2   8   9 1670.96 102.106   1
   8 -10   9 1567.89  73.910   1
 -10   2   9 1726.21  97.919   1
  10  -2  -9 1791.13 101.313  -1
  -8  10  -9 1518.58  77.948   1
  -2  -8  -9 1613.97 102.478   1
   2   8   6  311.45  61.174   1
   8 -10   6  515.86  53.320  -1
 -10   2   6  452.68  60.084   1
  10  -2  -6  469.77  59.936   1
  -8  10  -6  243.68  55.054   1
  -2  -8  -6  323.59  63.826   1
  -2  -8  -6  478.20  68.632   1
   2   8   3  25025. 1036.17   1
   8 -10   3  22820. 944.003   1
 -10   2   3  23414. 970.019   1
  10  -2  -3  22411. 928.146   1
  -8  10  -3  22956. 949.702   1
  -2  -8  -3  23362. 968.780   1
  -2  -8  -3  23565. 975.965   1
   2   8   0  37413. 1540.63   1
 -10   2   0  41353. 1702.67   1
  10  -2   0  37611. 1549.30   1
  -2  -8   0  37611. 1548.81   1
  -2  -8   0  38801. 1598.61   1
   2   8  -3 2898.91 135.604   1
   8 -10  -3 2879.09 145.887   1
 -10   2  -3 2990.58 146.432   1
  10  -2   3 3297.82 158.796   1
  -8  10   3 3020.31 149.975  -1
  -2  -8   3 2799.80 133.176   1
  -2  -8   3 2854.31 133.201  -1
   8 -10  -6 1318.14  96.209   1
 -10   2  -6 1331.02  87.587   1
  10  -2   6 1360.50  86.323   1
  -8  10   6 1300.54  91.799  -1
  -2  -8   6 1497.77  76.610  -1
  -2  -8   6 1437.07  74.257   1
   8 -10  -9  160.46  75.520   1
 -10   2  -9  238.23  56.145   1
 -10   2  -9  176.96  57.829   1
  10  -2   9  361.50  59.539  -1
  -8  10  12  -35.16  64.717   1
   8 -10 -15   96.58  77.602   1
 -10   2 -15   41.35  68.459   1
 -10   2 -15   14.03  56.962   1
  -8  10  15  116.25  68.508   1
  -1  -9 -16  -33.30  82.037   1
  -1  -9 -16  141.90  83.474   1
  10  -1 -13  342.91  44.846   1
  -1  -9 -13  437.31  82.904   1
  -1  -9 -13  347.13  72.374   1
   1   9  10  179.51  67.815   1
 -10   1  10  261.89  54.980   1
  10  -1 -10  157.98  54.584   1
  -9  10 -10  270.56  36.472  -1
  -9  10 -10  288.90  47.126   1
  -1  -9 -10  299.80  72.522   1
   9 -10   7   72.03  44.921   1
 -10   1   7   41.55  54.014   1
  10  -1  -7  101.83  50.520   1
  -9  10  -7  233.60  50.867  -1
  -1  -9  -7  310.21  62.289   1
   1   9   4  316.40  62.215   1
   9 -10   4  288.40  57.953   1
  -9  10  -4  109.51  56.863   1
  -1  -9  -4  269.82  64.197   1
   1   9   1 2209.12 117.914   1
 -10   1   1 2177.65 117.245   1
  10  -1  -1 2367.19 123.662   1
  -1  -9  -1 2027.00 111.199   1
   1   9  -2 2574.33 126.338   1
   9 -10  -2 2566.90 133.350   1
 -10   1  -2 2507.43 129.113  -1
  10  -1   2 2725.47 137.587   1
  -9  10   2 2581.76 135.902   1
  -1  -9   2 2589.19 125.743   1
  -1  -9   2 2695.74 132.160   1
   9 -10  -5 1687.06 110.778   1
 -10   1  -5 1762.39 106.219   1
  10  -1   5 1725.22 100.570   1
  -9  10   5 1511.89 101.660   1
  -1  -9   5 1871.16  95.069   1
  -1  -9   5 1766.35  90.040   1
   9 -10  -8   75.84  70.491   1
 -10   1  -8  213.31  51.536   1
 -10   1  -8  219.20  60.555   1
  10  -1   8  131.57  57.656   1
 -10   1 -11  -44.43  68.335   1
 -10   1 -11  -29.14  60.059   1
  -9  10  11  326.07  71.506   1
 -10   1 -14   45.49  63.974   1
 -10   1 -14  -47.89  76.685   1
  -9  10  14   19.12  62.884   1
   9 -10 -17   -2.34  78.295   1
 -10   1 -17   56.84  52.725   1
 -10   1 -17   35.85  50.619   1
   0 -10 -17   85.78  79.460   1
   0 -10 -17   55.38  82.160   1
   0 -10 -14  228.99  77.205   1
   0 -10 -14  231.54  78.221   1
   0  10  11 4407.83 206.541   1
 -10   0  11 4222.00 186.942   1
  10   0 -11 4142.71 186.595   1
 -10  10 -11 4432.60 193.310   1
 -10  10 -11 4291.37 184.143   1
   0 -10 -11 4264.12 204.014   1
   0 -10 -11 4165.01 200.000   1
   0  10   8 3679.38 174.554   1
  10 -10   8 3263.13 147.423   1
 -10   0   8 3456.39 160.010   1
  10   0  -8 3585.23 165.808   1
 -10  10  -8 3508.42 159.514   1
   0 -10  -8 3225.96 157.210   1
   0 -10  -8 3401.88 164.816   1
  10 -10   5 1570.12  91.303   1
 -10   0   5 1802.28 102.527   1
  10   0  -5 1585.97  93.830   1
 -10  10  -5 1700.44  96.259   1
   0  10   2 2869.17 142.146   1
  10 -10   2 3020.31 147.993   1
 -10  10  -2 2841.92 141.402   1
   0 -10  -2 2911.30 144.970   1
   0  10  -1 5168.48 228.072   1
  10 -10  -1 5614.46 251.734   1
 -10   0  -1 5166.00 232.111   1
  10   0   1 5262.63 236.149   1
 -10  10   1 5626.85 252.477   1
   0 -10   1 5007.43 222.621   1
   0  10  -4  59936. 2458.87   1
  10 -10  -4  60084. 2470.27   1
 -10   0  -4  58548. 2407.83   1
  10   0   4  60728. 2495.04   1
 -10  10   4  60035. 2468.53   1
   0 -10   4  60010. 2462.09   1
   0 -10   4  58152. 2386.27   1
  10 -10  -7  26016. 1079.53   1
 -10   0  -7  25173. 1041.87   1
 -10   0  -7  24207. 1004.21   1
  10   0   7  25124. 1040.88   1
 -10  10   7  25421. 1055.25   1
   0 -10   7  25025. 1029.48   1
   0 -10   7  23885. 982.903   1
  10 -10 -10 2663.53 151.586   1
 -10   0 -10 2710.60 136.199   1
 -10  10  10 2571.85 142.988  -1
 -10   0 -13  -14.07  63.677  -1
 -10  10  13   35.73  65.386   1
  10 -10 -16   79.48  72.497   1
 -10   0 -16   76.34  72.547   1
 -10   0 -16  103.62  64.321   1
 -10  10  16  144.65  65.436   1
 -11  10  15 -119.18  65.312   1
 -10  -1 -15    4.43  83.697   1
 -11  10  12 1268.09  95.466   1
 -10  -1 -12 1163.28  97.671   1
 -11  10   9  -98.61  75.074   1
  11 -10  -9   89.79  81.665   1
  10   1   6 1114.22  81.442   1
   1 -11   6 1045.59  64.544   1
   1 -11   6 1015.86  60.902   1
 -11  10   6 1195.74  88.875   1
  11 -10  -6 1112.49  89.148   1
  -1  11  -6 1127.35  65.461  -1
 -10  -1  -6 1383.55  92.988   1
 -10  -1  -6 1249.75  84.093  -1
  10   1   3 3141.72 155.426   1
   1 -11   3 2973.24 141.576   1
 -11  10   3 2646.18 140.634   1
  11 -10  -3 2561.94 134.440   1
  -1  11  -3 2903.86 137.686   1
 -10  -1  -3 2963.33 150.817   1
  10   1   0 2257.18 121.184   1
   1 -11   0 2389.24 126.288   1
 -11  10   0 2288.15 125.818   1
  11 -10   0 2247.02 125.471   1
  -1  11   0 2269.57 119.425   1
 -10  -1   0 2335.23 123.811   1
  10   1  -3  127.21  59.663   1
   1 -11  -3   45.14  65.783   1
 -11  10  -3  294.35  70.144   1
  -1  11   3   73.29  62.240   1
 -10  -1   3  128.84  61.596   1
  10   1  -6 6149.65 267.839   1
 -11  10  -6 6174.42 269.574   1
  11 -10   6 6112.48 264.866  -1
 -10  -1   6 6444.49 278.989   1
  10   1  -9 4122.89 184.787   1
   1 -11  -9 3877.60 185.357   1
 -11  10  -9 4085.72 183.870   1
  11 -10   9 4023.78 178.617   1
  -1  11   9 4083.25 192.567   1
 -10  -1   9 4360.75 194.177   1
  10   1 -12 2155.85 103.097   1
   1 -11 -12 2193.26 130.277  -1
   1 -11 -12 2092.17 128.543   1
 -11  10 -12 2055.25  97.696   1
 -11  10 -12 1938.30  96.705   1
  -1  11  12 2004.71 120.490   1
   1 -11 -15  194.67  80.674   1
   1 -11 -15  213.16  83.325   1
 -11   9  16  204.96  58.102   1
  11  -9 -16  200.30  79.856   1
  -9  -2 -16  203.77  87.165   1
 -11   9  13   14.64  65.386   1
  -9  -2 -13   89.20  75.471   1
  11  -9 -10 1379.58 106.591   1
  -9  -2 -10 1274.28  91.080   1
   9   2   7  225.32  59.192   1
   2 -11   7  243.29  30.500   1
   2 -11   7  222.57  33.325   1
 -11   9   7  281.22  62.240   1
  11  -9  -7  297.32  65.956   1
  -9  -2  -7  186.60  56.244   1
  -9  -2  -7  161.25  59.044   1
   9   2   4  851.58  81.442   1
   2 -11   4  867.94  65.733   1
 -11   9   4  779.48  84.044   1
  -2  11  -4 1110.50  71.779   1
  -9  -2  -4 1118.68  84.267   1
   9   2   1  17183. 717.789   1
   2 -11   1  15426. 643.954   1
 -11   9   1  17250. 720.267   1
  11  -9  -1  16583. 693.508   1
  -2  11  -1  15736. 656.094   1
  -9  -2  -1  16645. 695.738   1
   9   2  -2 3178.89 152.527   1
   2 -11  -2 3069.87 152.899   1
 -11   9  -2 3141.72 154.113   1
  11  -9   2 3334.98 161.422   1
  -2  11   2 3280.47 158.127   1
  -9  -2   2 3168.98 151.709   1
   9   2  -5 4514.37 202.205   1
   2 -11  -5 4630.82 214.792   1
 -11   9  -5 4571.35 206.813   1
  11  -9   5 4784.44 213.429  -1
  -2  11   5 5193.26 235.307   1
  -9  -2   5 4677.89 209.167   1
   9   2  -8 1434.59  80.401   1
   2 -11  -8 1510.90  98.885   1
 -11   9  -8 1606.29  94.153   1
  11  -9   8 1722.25  91.724   1
  -2  11   8 1614.72  98.290   1
  -9  -2   8 1562.93  87.958   1
   9   2 -11  -30.55  40.560   1
   2 -11 -11  -43.61  69.450   1
   2 -11 -11   -2.35  75.099   1
 -11   9 -11  119.55  46.655  -1
 -11   9 -11  106.64  55.253   1
  -2  11  11   38.33  67.740   1
  -9  -2  11  -66.03  36.496   1
  -9  -2  11  -35.43  28.444   1
   2 -11 -14   19.95  74.752   1
   2 -11 -14  206.81  79.385  -1
  -2  11  14  305.00  77.998   1
   2 -11 -17   52.63  78.667   1
   2 -11 -17   -0.09  82.730   1
  11  -8 -17  126.26  62.165   1
  11  -8 -17  117.99  58.697  -1
  11  -8 -14  153.74  80.748   1
  -8  -3 -14 -118.81  64.817   1
  -8  -3 -14  -13.76  75.818   1
  11  -8 -11  275.27  76.387   1
  -8  -3 -11  278.99  70.565   1
 -11   8   8 2197.72 121.209   1
   8   3   5 4754.70 217.046   1
   3 -11   5 5141.22 222.894   1
 -11   8   5 5341.92 241.650   1
  -3  11  -5 5039.64 217.889   1
  -8  -3  -5 4890.98 220.763  -1
  -8  -3  -5 4928.14 224.678   1
   3 -11   2  790.88  70.268   1
 -11   8   2  862.24  80.922   1
  11  -8  -2  730.43  72.968   1
  -3  11  -2  741.08  68.508   1
   8   3  -1  445.99  61.868   1
   3 -11  -1  365.21  67.517   1
 -11   8  -1  483.89  72.051  -1
  11  -8   1  347.37  67.790   1
  -3  11   1  378.34  66.774   1
  -8  -3   1  470.51  67.195   1
   8   3  -7 1004.21  63.850   1
 -11   8  -7  984.89  72.770   1
  11  -8   7 1063.18  71.060   1
  -8  -3   7 1121.65  71.903   1
   8   3 -10  220.17  41.278   1
 -11   8 -10  201.16  47.324   1
 -11   8 -10  248.27  59.787   1
  11  -8  10  314.17  54.782   1
  -8  -3  10  233.45  31.566   1
  -8  -3  10  277.50  39.470   1
   3 -11 -13  119.92  72.473   1
   3 -11 -13  -14.37  79.509   1
 -11   8 -13  228.27  44.722   1
 -11   8 -13  163.53  49.108   1
  -3  11  13   23.11  66.749   1
   3 -11 -16  522.79  89.891   1
   3 -11 -16  329.78  90.015   1
 -11   7  15   90.83  55.005   1
  11  -7 -15   28.10  63.231   1
  11  -7 -15  172.20  77.255   1
  -7  -4 -15   94.50  82.532  -1
  -7  -4 -15  118.71  71.209   1
 -11   7  12   10.68  65.089   1
  11  -7 -12  -42.81  77.651   1
  -7  -4 -12   73.76  71.060   1
 -11   7   9  139.42  60.654   1
  11  -7  -9  263.38  73.786   1
  -7  -4  -9  240.11  57.829   1
   4 -11   6  651.88  52.230   1
 -11   7   6  780.23  78.766   1
  11  -7  -6  621.16  74.579   1
  -4  11  -6  682.61  51.363   1
  -7  -4  -6  670.47  71.060   1
  -7  -4  -6  673.44  72.993   1
   7   4   3 7284.43 315.163   1
   4 -11   3 7433.10 317.889   1
 -11   7   3 7217.54 313.924   1
  11  -7  -3 7165.50 310.951   1
  -4  11  -3 7333.99 314.420   1
  -7  -4  -3 8149.15 351.585   1
  -7  -4  -3 7507.43 323.092   1
   7   4   0 6625.37 289.147   1
   4 -11   0 5929.13 261.397   1
 -11   7   0 6513.87 285.183   1
  11  -7   0 6660.05 292.616  -1
  -4  11   0 6377.60 278.989   1
  -7  -4   0 6568.38 288.156   1
   7   4  -3 1524.78  90.089   1
   4 -11  -3 1461.84  96.333   1
 -11   7  -3 1435.33  92.170   1
  11  -7   3 1691.77  98.166  -1
  -4  11   3 1540.88  99.207  -1
  -7  -4   3 1331.27  85.084   1
   7   4  -6 4591.17 200.966   1
   4 -11  -6 4732.40 218.632   1
 -11   7  -6 4442.51 201.040   1
  11  -7   6 4658.07 208.201   1
  -4  11   6 4613.47 212.909   1
  -7  -4   6 5019.82 218.607   1
   7   4  -9  683.10  48.489   1
   4 -11  -9  808.47  85.084   1
 -11   7  -9  717.29  69.004   1
 -11   7  -9  757.68  68.558  -1
  11  -7   9  780.72  64.321   1
  -4  11   9  663.78  74.381   1
  -7  -4   9  705.40  44.970   1
  -7  -4   9  727.95  50.619   1
   4 -11 -12  501.73  79.633   1
   4 -11 -12  344.65  83.325   1
 -11   7 -12  304.01  63.627   1
 -11   7 -12  462.34  58.672   1
  -4  11  12  425.17  72.497   1
   4 -11 -15  148.49  80.104   1
   4 -11 -15  154.83  90.634   1
  11  -6 -16   12.41  47.448   1
  11  -6 -16   -7.77  54.980   1
  -6  -5 -16   27.28  71.110   1
  -6  -5 -16   11.93  88.231   1
 -11   6  13  -18.43  58.573   1
  11  -6 -13  -52.28  71.234   1
  -6  -5 -13  -13.62  67.468   1
  -6  -5 -13   -7.24  69.871   1
 -11   6  10  151.66  69.376   1
  11  -6 -10  346.63  70.466   1
  -6  -5 -10  220.99  71.655   1
  -6  -5 -10  176.44  66.452   1
 -11   6   7 2166.50 116.848   1
  11  -6  -7 2336.72 123.959  -1
  -5  11  -7 2307.73 105.178  -1
  -6  -5  -7 2388.01 125.495   1
  -6  -5  -7 2337.71 121.234  -1
   6   5   4 2444.25 127.899   1
   5 -11   4 2425.17 120.936   1
 -11   6   4 2349.35 127.577   1
  11  -6  -4 2360.75 127.527   1
  -5  11  -4 2683.35 128.221   1
  -6  -5  -4 2504.95 128.964   1
  -6  -5  -4 2279.73 124.430  -1
   5 -11   1 2022.79 112.983   1
 -11   6   1 1858.77 106.640   1
  11  -6  -1 1777.01 106.120   1
  -5  11  -1 1966.55 107.433   1
  -6  -5  -1 1871.16 108.052   1
  -6  -5  -1 2084.24 112.933   1
   6   5  -2 1708.13  96.085   1
 -11   6  -2 1775.27 103.716   1
  11  -6   2 1814.17 102.601   1
  -6  -5   2 1818.88 102.502   1
  -6  -5   2 1738.85  96.630   1
   6   5  -5 2626.36 124.603   1
   5 -11  -5 2517.34 134.341   1
  -5  11   5 2705.65 141.353   1
  -6  -5   5 2804.75 130.327   1
  -6  -5   5 2779.98 131.021   1
   6   5  -8  306.24  38.429   1
   5 -11  -8  120.37  69.177   1
  11  -6   8  123.71  51.660   1
  -6  -5   8   99.75  33.077  -1
  -6  -5   8   50.22  38.503   1
 -11   6 -11  844.40  66.898   1
 -11   6 -11  911.30  79.658   1
  -5  11  11  850.10  80.996   1
 -11   6 -14  635.78  55.600   1
 -11   6 -14  608.77  65.560   1
  -5  11  14  329.29  74.034   1
   5 -11 -17  -65.83  82.037   1
   5 -11 -17  -91.53  77.131   1
  -5  -6 -17   12.25  74.504   1
  -5  -6 -17  -45.86  81.046   1
 -11   5  14  329.53  51.065   1
  11  -5 -14  301.54  68.781   1
  -5  -6 -14  146.63  71.853   1
  -5  -6 -14  279.98  79.262   1
 -11   5  11  710.60  77.428   1
  11  -5 -11  617.69  79.931  -1
  -5  -6 -11  676.16  81.417   1
 -11   5   8   38.28  56.244   1
  11  -5  -8  127.11  62.066   1
  -6  11  -8  215.78  30.996   1
  -5  -6  -8  109.61  56.690   1
   6 -11   5 2807.23 132.532   1
 -11   5   5 2906.34 146.457   1
  11  -5  -5 2836.96 144.053   1
  -6  11  -5 3094.65 143.087   1
  -5  -6  -5 3330.03 162.686   1
  -5  -6  -5 3099.60 151.387   1
   5   6   2 1907.58 109.712   1
   6 -11   2 1848.61 104.212   1
 -11   5   2 1724.97 101.041   1
  11  -5  -2 1771.31 103.791   1
  -6  11  -2 1608.27  95.342   1
  -5  -6  -2 1899.65 110.406   1
  -5  -6  -2 1878.84 104.509  -1
   6 -11  -1 2099.60 118.434   1
 -11   5  -1 2015.86 114.321   1
  11  -5   1 2147.42 117.022   1
  -6  11   1 2040.14 115.015   1
  -5  -6   1 2468.53 124.603   1
  -5  -6   1 2485.13 127.601   1
   6 -11  -4 2668.48 140.411   1
 -11   5  -4 2730.42 136.298   1
  11  -5   4 2668.48 135.258   1
  -6  11   4 2581.76 137.289   1
   5   6  -7 2809.71 126.437   1
   6 -11  -7 2576.81 137.710   1
 -11   5  -7 2936.07 142.542   1
  11  -5   7 2703.17 131.145  -1
 -11   5 -10  250.00  53.915   1
 -11   5 -10  299.55  63.256   1
  11  -5  10  298.07  58.845   1
  -6  11  10  304.76  71.556   1
   6 -11 -13  192.47  85.976   1
   6 -11 -13  103.47  72.200   1
 -11   5 -13  283.45  65.659   1
 -11   5 -13  104.56  54.807   1
  -6  11  13   72.42  66.972   1
   6 -11 -16  -84.29  86.348   1
   6 -11 -16   38.73  83.028   1
  11  -4 -15   91.40  47.225   1
  11  -4 -15  130.57  42.914   1
  -4  -7 -15  216.53  76.610   1
  -4  -7 -15  158.00  77.081   1
 -11   4  12  179.19  61.942   1
  11  -4 -12  302.77  73.464   1
  -4  -7 -12  244.67  78.221   1
  -4  -7 -12  298.56  79.955   1
 -11   4   9  967.79  78.568   1
  11  -4  -9  824.83  74.058   1
  -7  11  -9 1061.45  52.924   1
  -4  -7  -9  870.42  77.056   1
  -4  -7  -9  886.77  79.336   1
   4   7   6 4140.23 191.700   1
   7 -11   6 4187.31 184.192   1
 -11   4   6 4506.93 205.302   1
  11  -4  -6 4103.07 190.733   1
  -7  11  -6 4400.39 193.409   1
  -4  -7  -6 4204.65 195.887   1
  -4  -7  -6 4236.86 195.837   1
   7 -11   3 2051.78 109.935   1
 -11   4   3 1768.33 102.924   1
  11  -4  -3 1828.79 104.757   1
  -7  11  -3 1872.64 102.725  -1
  -4  -7  -3 2219.52 119.995   1
   4   7   0 6677.40 290.138   1
   4   7   0 7195.24 311.199   1
   7 -11   0 6035.67 267.096   1
 -11   4   0 6360.25 279.484   1
  11  -4   0 6677.40 291.625   1
  -7  11   0 6174.42 271.556   1
  -4  -7   0 6588.20 285.431   1
  -4  -7   0 7579.28 328.047   1
   4   7  -3 7978.19 339.197   1
   7 -11  -3 8942.01 385.034   1
 -11   4  -3 8337.46 357.532   1
  11  -4   3 8557.97 367.195   1
  -4  -7   3 8114.46 343.657   1
  -4  -7   3 7938.55 338.206   1
   7 -11  -6 1111.74  90.213   1
 -11   4  -6  892.47  73.563   1
  11  -4   6  923.69  71.556   1
  -7  11   6  893.46  82.483   1
  -4  -7   6 1067.89  62.314   1
   7 -11  -9  112.36  72.200   1
 -11   4  -9  233.82  54.286   1
 -11   4  -9  246.78  59.341  -1
  11  -4   9  155.10  56.194   1
  -7  11   9  131.91  64.841   1
   7 -11 -12   -1.32  80.104   1
 -11   4 -12   87.04  60.555   1
  -7  11  12  136.52  65.882   1
   7 -11 -15   88.21  85.381   1
   7 -11 -15   43.21  75.545   1
 -11   4 -15  189.02  58.548   1
 -11   4 -15  103.72  51.387   1
  -7  11  15  -16.07  69.227   1
  -3  -8 -16  496.53  83.672  -1
  -3  -8 -16  619.92  97.597   1
 -11   3  13  233.05  48.389   1
  11  -3 -13  158.20  60.456   1
  -3  -8 -13  256.94  75.173   1
  -3  -8 -13  173.04  70.788   1
 -11   3  10  338.70  61.620   1
  11  -3 -10  431.62  67.914  -1
  -3  -8 -10  424.68  76.710   1
 -11   3   7  926.66  75.595   1
  11  -3  -7  903.86  73.439   1
  -8  11  -7  953.91  64.049   1
  -3  -8  -7  870.91  74.777   1
   3   8   4 2618.93 133.077   1
   8 -11   4 2931.12 142.294  -1
 -11   3   4 2357.53 124.504   1
  11  -3  -4 2502.48 130.203   1
  -8  11  -4 2661.05 131.541   1
  -3  -8  -4 2631.32 139.395   1
  -3  -8  -4 2387.51 126.635   1
   8 -11   1  325.57  68.979   1
 -11   3   1  421.21  65.609   1
  11  -3  -1  324.58  61.893   1
  -8  11  -1  277.75  62.760   1
  -3  -8   2  940.53  68.905  -1
  -3  -8   2  862.49  71.581   1
   8 -11  -5 5859.76 264.866   1
 -11   3  -5 6429.63 281.714   1
  11  -3   5 6186.81 271.556   1
  -8  11   5 5998.51 268.087   1
  -3  -8   5 5842.41 250.248   1
  -3  -8   5 5393.95 232.879   1
   8 -11  -8 1967.54 120.515   1
 -11   3  -8 2152.62 110.877   1
 -11   3  -8 2070.12 111.397   1
  11  -3   8 2133.79 113.627   1
 -11   3 -11  427.16  71.828   1
 -11   3 -11  464.82  62.388   1
  -8  11  11  414.27  80.401   1
   8 -11 -14    8.84  89.197   1
   8 -11 -14   15.82  71.184   1
 -11   3 -14   19.72  74.158   1
 -11   3 -14   97.22  61.819   1
  -8  11  14   72.27  69.921   1
   8 -11 -17  180.82  78.915   1
   8 -11 -17  173.88  80.451   1
  -2  -9 -17  -40.78  76.586   1
  -2  -9 -17  -69.65  81.913   1
  11  -2 -14  275.52  40.560   1
  -2  -9 -14  414.02  77.230   1
  -2  -9 -14  347.37  81.814   1
 -11   2  11   38.26  57.805  -1
  11  -2 -11   -6.13  61.942   1
  -2  -9 -11   92.52  76.065   1
  -2  -9 -11  122.97  70.416   1
   2   9   8 1868.18 105.352   1
 -11   2   8 1685.58 101.809   1
  -9  11  -8 1910.31  97.225  -1
  -2  -9  -8 1969.77 113.776   1
  -2  -9  -8 1741.57 105.674   1
   2   9   5 3949.45 184.366   1
   9 -11   5 3778.49 172.002   1
 -11   2   5 4556.49 208.176   1
  11  -2  -5 4338.45 198.612   1
  -9  11  -5 3989.09 181.962   1
  -2  -9  -5 3857.78 183.523   1
  -2  -9  -5 3902.37 184.812   1
   2   9   2 4184.83 193.360   1
   9 -11   2 4586.22 209.886   1
  11  -2  -2 3040.14 147.993   1
  -2  -9  -2 3439.05 165.436   1
   2   9  -1  17004. 707.383   1
   9 -11  -1  17349. 724.975  -1
 -11   2  -1  17146. 715.064   1
  11  -2   1  17671. 737.611   1
  -9  11   1  16890. 705.896   1
  -2  -9   1  17277. 719.524   1
  -2  -9   1  16516. 687.809   1
   9 -11  -4  643.46  76.140   1
 -11   2  -4  764.37  75.545  -1
  -9  11   4  644.70  78.196   1
  -2  -9   4  638.75  58.944   1
  -2  -9   4  623.14  58.598   1
   9 -11  -7  242.34  75.396   1
 -11   2  -7  310.95  56.070   1
 -11   2  -7  203.69  58.474   1
  11  -2   7  287.91  55.971   1
  -2  -9   7  185.48  34.143   1
  -2  -9   7  246.38  36.298   1
 -11   2 -10  970.02  81.244   1
 -11   2 -10  869.42  73.216   1
  -9  11  10 1536.42 104.683   1
   9 -11 -13   18.39  88.751   1
 -11   2 -13  130.97  64.197   1
  -9  11  13   -7.76  62.265   1
   9 -11 -16  215.93  86.125   1
   9 -11 -16  367.19  80.823   1
 -11   2 -16  154.86  58.102  -1
 -11   2 -16  137.49  67.220   1
  -9  11  16  267.59  68.905   1
  -1 -10 -15  254.21  85.084   1
  -1 -10 -15  210.26  86.249   1
  11  -1 -12 1643.71  95.045   1
  -1 -10 -12 1678.39 113.726  -1
  -1 -10 -12 1481.17 112.116   1
   1  10   9 3525.76 168.236   1
  10 -11   9 3575.32 158.151   1
 -11   1   9 4080.77 185.976  -1
  11  -1  -9 3714.07 171.407   1
 -10  11  -9 3738.85 168.954   1
  -1 -10  -9 3543.11 171.828   1
  10 -11   6 7004.45 299.801   1
 -11   1   6 7348.85 317.145   1
  11  -1  -6 7143.20 308.969   1
 -10  11  -6 7670.95 328.295   1
  -1 -10  -6 7358.76 321.853   1
  10 -11   3  421.95  65.981   1
 -11   1   3  498.76  68.756   1
  11  -1  -3  181.96  62.488   1
  -1 -10  -3   68.51  63.726   1
   1  10   0 2361.00 122.076   1
  10 -11   0 2663.53 138.726   1
 -11   1   0 2631.32 133.870   1
  11  -1   0 2819.62 143.731   1
 -10  11   0 2641.23 138.949   1
  -1 -10   0 2556.98 129.831   1
  -1 -10   0 2611.49 132.706   1
   1  10  -3 2407.83 119.376   1
  10 -11  -3 2864.22 148.860   1
  11  -1   3 2730.42 140.411   1
 -10  11   3 2760.16 144.574   1
  -1 -10   3 2456.14 121.506   1
  -1 -10   3 2451.19 124.108   1
  10 -11  -6  851.09  87.512   1
 -11   1  -6 1030.47  82.136   1
  11  -1   6 1050.30  81.244   1
  -1 -10   6 1340.43  72.126   1
  -1 -10   6 1249.26  71.308   1
  10 -11  -9  -15.05  76.883   1
  11  -1   9   61.25  59.143   1
  10 -11 -12 1103.57 102.626   1
 -11   1 -12 1221.01  88.553   1
 -10  11  12 1259.17  98.637   1
  10 -11 -15  -27.38  87.339   1
  10 -11 -15    4.91  69.053   1
 -11   1 -15  120.22  65.411   1
 -10  11  15   46.66  68.161   1
   0 -11 -16  126.46  78.493   1
   0 -11 -16   67.49  77.428   1
  11   0 -13  -76.81  38.033   1
   0 -11 -13  -35.58  72.993   1
   0 -11 -13  -40.19  72.126   1
   0  11  10  730.67  75.793   1
  11 -11  10  512.64  52.403   1
 -11   0  10  644.20  69.475   1
  11   0 -10  611.50  66.055   1
 -11  11 -10  576.31  64.569   1
   0 -11 -10  732.41  82.582   1
   0 -11 -10  475.97  90.238   1
   0  11   7   60.18  57.086   1
  11 -11   7  157.38  54.955   1
 -11   0   7   30.15  59.787   1
  11   0  -7  158.62  55.500   1
 -11  11  -7  220.56  53.196   1
   0 -11  -7   30.30  61.719   1
   0 -11  -7  105.80  58.622   1
   0  11   4 1693.01 101.982   1
  11 -11   4 1776.51 103.915   1
 -11   0   4 2123.14 116.600   1
  11   0  -4 2068.63 115.337   1
 -11  11  -4 1698.71 101.363   1
   0 -11  -4 1868.43 112.785   1
   0  11   1 1054.76  79.980   1
  11 -11   1 1350.59  96.209   1
 -11   0   1 1032.95  81.293   1
  11   0  -1  961.84  77.626   1
 -11  11  -1 1104.56  87.512   1
   0 -11  -1 1246.28  87.512   1
  11 -11  -2 1774.78 107.408   1
 -11   0  -2 2023.04 115.560   1
  11   0   2 2378.84 127.800   1
 -11  11   2 2111.49 119.921   1
   0  11  -5 2337.46 113.429   1
  11 -11  -5 2436.07 136.001   1
 -11   0  -5 2827.05 144.995   1
 -11  11   5 2328.79 130.253   1
   0 -11   5 2514.86 121.358   1
   0 -11   5 2469.52 118.806   1
  11 -11  -8 2187.06 126.214   1
 -11   0  -8 2500.00 127.701   1
  11   0   8 2317.14 124.405   1
 -11  11   8 2444.25 135.010   1
 -11   0 -11 1591.43 109.093   1
 -11  11  11  920.71  93.112   1
  11 -11 -14  562.44  91.873   1
 -11   0 -14  736.62  89.544   1
 -11  11  14  526.26  75.595   1
  11 -11 -17  192.24  80.426   1
  11 -11 -17  220.37  88.726   1
 -11   0 -17  174.70  76.784   1
 -11   0 -17  177.68  64.866   1
 -11  11  17  199.65  73.959   1
 -12  11  16  250.50  68.533   1
  12 -11 -16   72.32  78.196   1
  12 -11 -16  118.68  87.265   1
 -11  -1 -16  189.47  73.786   1
 -11  -1 -16  250.25  91.477   1
 -12  11  13  756.69  83.300   1
  12 -11 -13  764.87  97.745   1
 -11  -1 -13  895.69  79.856   1
 -11  -1 -13  919.23  92.443   1
 -12  11  10  468.04  85.258   1
 -11  -1 -10  523.29  75.619   1
  11   1   7 1248.02  84.613   1
   1 -12   7 1227.95  65.362   1
   1 -12   7 1212.59  68.384   1
 -12  11   7 1172.45  90.709   1
  12 -11  -7 1065.66  93.707   1
 -11  -1  -7 1222.74  81.169   1
  11   1   4 3657.08 175.817  -1
   1 -12   4 3681.86 168.806   1
   1 -12   4 3498.51 162.735   1
  12 -11  -4 4187.31 201.040   1
  -1  12  -4 3691.77 167.889   1
 -11  -1  -4 3701.68 179.484   1
  11   1   1  222.37  68.087   1
   1 -12   1  209.02  62.636   1
 -12  11   1  215.39  67.245   1
  12 -11  -1  227.53  74.455   1
  -1  12  -1  232.98  60.431   1
 -11  -1  -1  191.53  66.526   1
  11   1  -2 8233.39 354.559   1
   1 -12  -2 7190.28 314.668   1
 -12  11  -2 6927.64 303.518   1
  12 -11   2 7390.97 321.853  -1
  -1  12   2 7408.32 322.101   1
 -11  -1   2 7646.18 330.525   1
  11   1  -5 7613.97 329.038   1
   1 -12  -5 7078.78 312.438   1
 -12  11  -5 8102.07 348.612   1
  12 -11   5 8453.91 361.992   1
 -11  -1   5 7916.25 340.436   1
  11   1  -8 3515.85 163.280   1
 -12  11  -8 3307.73 155.996   1
  12 -11   8 3525.76 163.057   1
  -1  12   8 3798.31 180.624   1
 -11  -1   8 3696.73 170.862  -1
  11   1 -11 2457.63 120.763   1
   1 -12 -11 2387.51 138.726   1
   1 -12 -11 2460.11 137.810   1
 -12  11 -11 2440.04 116.799   1
 -12  11 -11 2561.94 128.816   1
  12 -11  11 2305.25 110.927   1
  -1  12  11 2322.84 127.601  -1
 -11  -1  11 2248.02 112.364   1
   1 -12 -14  283.45  82.037   1
   1 -12 -14  175.64  78.196   1
   1 -12 -17  154.88  88.305   1
   1 -12 -17   44.40  80.253   1
  12 -10 -17   -6.58  81.244   1
 -10  -2 -17  -82.68  85.530   1
 -12  10  14   59.14  62.958   1
  12 -10 -14   17.69  81.591   1
 -10  -2 -14  247.13  81.293   1
 -10  -2 -14  140.93  73.786   1
 -12  10  11 1053.27  98.018   1
 -10  -2 -11 1085.48  93.558   1
  10   2   8 3191.28 155.079   1
  12 -10  -8 3077.30 159.638   1
 -10  -2  -8 3201.19 154.113  -1
  10   2   5  28370. 1175.17   1
   2 -12   5  27354. 1128.10   1
   2 -12   5  27527. 1134.79  -1
 -12  10   5  26561. 1101.83   1
  12 -10  -5  27081. 1124.13   1
  -2  12  -5  26858. 1106.29   1
 -10  -2  -5  28345. 1173.19   1
 -10  -2  -5  28271. 1171.21   1
  10   2   2  25892. 1073.59   1
   2 -12   2  25000. 1034.44   1
 -12  10   2  23548. 977.948   1
  12 -10  -2  24673. 1024.53   1
  -2  12  -2  24596. 1017.34   1
 -10  -2  -2  24041. 998.265   1
  10   2  -1 1645.44  98.637   1
   2 -12  -1 1590.19  99.901   1
 -12  10  -1 1679.14 104.385   1
  12 -10   1 1849.35 108.969   1
  -2  12   1 1516.60  96.085   1
 -10  -2   1 1511.40  95.391   1
  10   2  -4 3310.21 158.399  -1
   2 -12  -4 3565.41 173.563   1
 -12  10  -4 3520.81 170.292   1
  12 -10   4 3431.61 164.321   1
  -2  12   4 3810.70 182.111   1
 -10  -2   4 3451.43 164.024   1
  10   2  -7 4915.75 215.956   1
   2 -12  -7 5341.92 241.799   1
 -12  10  -7 4638.25 207.755   1
  12 -10   7 4596.13 205.649   1
  -2  12   7 5029.73 226.734   1
 -10  -2   7 4675.42 207.383   1
  10   2 -10 1541.13  87.909   1
   2 -12 -10 1436.57 107.706   1
   2 -12 -10 1665.76 113.107   1
 -12  10 -10 1645.19  99.851   1
  12 -10  10 1528.24  88.231   1
  -2  12  10 1714.57 109.712   1
 -10  -2  10 1461.35  85.010   1
   2 -12 -13 1747.27 117.715   1
   2 -12 -13 1711.35 116.823   1
 -12  10 -13 1581.76  80.699  -1
 -12  10 -13 1691.03  81.690   1
  -2  12  13 1878.34 119.821   1
   2 -12 -16  184.29  81.640   1
   2 -12 -16   79.29  80.079   1
  -9  -3 -15  179.63  82.136   1
  -9  -3 -15  219.99  75.842   1
 -12   9  12  633.30  79.534   1
  -9  -3 -12  509.66  83.375   1
  -9  -3 -12  530.48  75.049   1
  -9  -3  -9 1136.52  87.364   1
   9   3   6 3830.52 181.739   1
   3 -12   6 3719.03 165.981   1
   3 -12   6 3723.98 164.569   1
  12  -9  -6 4353.32 204.484   1
  -3  12  -6 3701.68 163.132   1
  -9  -3  -6 3666.99 177.527   1
  -9  -3  -6 3629.83 171.209   1
   9   3   3 3444.00 167.294   1
   3 -12   3 3701.68 171.234   1
 -12   9   3 3434.09 169.301   1
  -3  12  -3 3629.83 167.542   1
  -9  -3  -3 3815.66 181.690   1
  -9  -3  -3 3481.17 167.765   1
   9   3   0 5805.25 256.690   1
   3 -12   0 5996.03 264.123   1
 -12   9   0 6176.90 274.281   1
  12  -9   0 6092.66 269.821   1
  -3  12   0 6090.18 267.839   1
  -9  -3   0 5956.39 264.123   1
   9   3  -3 1251.49  84.514   1
   3 -12  -3 1153.62  89.445   1
  12  -9   3 1810.21 106.913   1
  -9  -3   3 1849.85 103.865   1
   9   3  -6 2990.58 139.668   1
   3 -12  -6 3235.87 161.992   1
 -12   9  -6 3258.17 155.575   1
  12  -9   6 3263.13 155.228   1
  -9  -3   6 3444.00 159.911   1
   9   3  -9 2378.84 113.999   1
 -12   9  -9 2495.04 126.709   1
  12  -9   9 2504.95 123.191   1
  -3  12   9 2705.65 139.321   1
  -9  -3   9 2596.63 123.563   1
   3 -12 -12  266.35  72.671   1
 -12   9 -12   47.25  46.432   1
 -12   9 -12   -2.06  57.359   1
  -3  12  12   65.71  68.384   1
   3 -12 -15  355.55  86.546   1
   3 -12 -15  365.21  97.919   1
 -12   8  16  138.95  52.379   1
  12  -8 -16   80.10  65.213   1
  12  -8 -16  107.28  76.363   1
  -8  -4 -16  139.74  68.360   1
  -8  -4 -16   54.71  91.601   1
  12  -8 -13  616.70  88.107   1
  -8  -4 -13  586.47  79.435   1
  -8  -4 -13  731.17  88.057   1
  12  -8 -10  942.52  88.132   1
  -8  -4 -10 1074.33  92.195   1
   4 -12   7  115.29  33.251   1
   4 -12   7   63.85  34.242   1
 -12   8   7   65.68  61.298  -1
  12  -8  -7   87.64  64.395   1
  -8  -4  -7   32.48  51.809  -1
   8   4   4 1099.11  87.562   1
   4 -12   4  866.70  69.475   1
  -4  12  -4  975.47  71.036   1
  -8  -4  -4 1298.81  87.859   1
  -8  -4  -4 1069.37  84.935   1
   8   4   1 4469.77 205.451   1
   4 -12   1 4420.21 202.403   1
 -12   8   1 4492.07 207.854   1
  12  -8  -1 4697.72 215.461   1
  -4  12  -1 4677.89 212.537   1
  -8  -4  -1 4373.14 201.412   1
   4 -12  -2 2076.56 117.369   1
 -12   8  -2 2189.05 120.664   1
  12  -8   2 2294.84 123.563   1
  -4  12   2 2167.99 119.103   1
  -8  -4   2 2217.54 118.038   1
   4 -12  -5 1143.95  93.310   1
 -12   8  -5 1102.82  81.194   1
   8   4  -8  357.28  46.283   1
 -12   8  -8  359.02  62.017   1
  12  -8   8  270.81  52.676   1
  -4  12   8  357.04  67.294   1
  -8  -4   8  239.17  50.495   1
   4 -12 -11 2160.55 131.690   1
 -12   8 -11 2164.77 110.381   1
 -12   8 -11 2111.00 116.303   1
  -4  12  11 2648.66 142.344   1
   4 -12 -14  297.82  75.694   1
   4 -12 -14  206.47  84.787   1
 -12   8 -14  190.11  45.664   1
 -12   8 -14  242.86  40.907   1
  -4  12  14  166.50  76.387   1
   4 -12 -17   84.09  83.052   1
   4 -12 -17 -145.17  77.626   1
  -7  -5 -17  -54.48  72.274   1
  -7  -5 -17  -62.93  82.730   1
 -12   7  14  701.93  68.137   1
  12  -7 -14  899.90  96.754   1
  -7  -5 -14  870.17  88.355   1
  -7  -5 -14  895.44  91.947   1
  12  -7 -11  159.42  85.431   1
  -7  -5 -11  306.49  72.795   1
  -7  -5 -11  495.04  78.791   1
   5 -12   8  -23.40  22.725   1
 -12   7   8 -138.28  63.429   1
  12  -7  -8  -14.83  64.891   1
  -5  12  -8  -69.18  28.072   1
  -7  -5  -8   -3.59  59.812   1
   7   5   5 1022.30  83.052   1
 -12   7   5 1070.37  86.893   1
  12  -7  -5  785.43  81.269   1
  -5  12  -5  804.51  64.073   1
  -7  -5  -5 1035.68  83.251   1
  -7  -5  -5  937.56  78.692   1
   7   5   2 9425.16 403.122   1
   5 -12   2 8837.95 377.601   1
 -12   7   2 8404.35 361.744   1
  12  -7  -2 8904.85 382.557   1
  -5  12  -2 8248.26 352.329  -1
  -7  -5  -2 8684.33 371.159   1
  -7  -5  -2 9757.18 416.501   1
   7   5  -1  14195. 594.152   1
   5 -12  -1  13969. 586.719   1
 -12   7  -1  15389. 644.449   1
  12  -7   1  15463. 647.175   1
  -5  12   1  13712. 576.560   1
  -7  -5   1  13826. 578.790   1
  -7  -5   1  13162. 553.022  -1
   7   5  -4 1321.60  83.598   1
   5 -12  -4 1521.80 101.883   1
 -12   7  -4 1180.87  87.413   1
  12  -7   4 1395.69  90.832   1
  -5  12   4 1453.91 100.074   1
  -7  -5   4 1385.03  86.992   1
   7   5  -7  118.24  40.287   1
   5 -12  -7   68.21  64.891   1
 -12   7  -7  167.20  56.541   1
  12  -7   7  234.04  51.734   1
  -5  12   7   56.37  60.580   1
   5 -12 -13  576.31  87.611   1
   5 -12 -13  558.47  87.116   1
 -12   7 -13  709.86  64.247   1
 -12   7 -13  603.57  72.126   1
  -5  12  13  777.25  85.332   1
   5 -12 -16  135.55  84.143   1
   5 -12 -16  143.95  84.440   1
 -12   6  15   77.85  48.761   1
  12  -6 -15   27.06  68.310   1
  -6  -6 -15   32.23  70.193   1
  -6  -6 -15  115.98  82.507   1
 -12   6  12  510.65  76.164   1
  12  -6 -12  517.34  82.086   1
  -6  -6 -12  391.48  75.917   1
  -6  -6 -12  451.44  78.270   1
 -12   6   9  519.82  71.928   1
  12  -6  -9  507.68  77.948   1
  -6  -6  -9  729.19  76.164   1
   6 -12   6  566.65  53.494   1
 -12   6   6  655.85  73.835   1
  12  -6  -6  433.35  70.961   1
  -6  12  -6  663.53  55.401   1
  -6  -6  -6  634.29  68.930   1
   6   6   3  427.40  66.997   1
   6 -12   3  696.23  69.599   1
 -12   6   3  571.85  74.752   1
  12  -6  -3  577.80  73.637   1
  -6  12  -3  749.75  69.797   1
  -6  -6  -3  532.71  65.287   1
  -6  -6  -3  554.76  70.738   1
   6   6   0 4650.64 209.960   1
   6 -12   0 4670.46 214.098   1
 -12   6   0 4841.42 219.945   1
  12  -6   0 4829.03 219.871   1
  -6  12   0 4784.44 217.220   1
  -6  -6   0 4568.88 208.920   1
  -6  -6   0 5042.12 225.272   1
   6   6  -3  486.37  61.348   1
   6 -12  -3  461.35  74.851   1
 -12   6  -3  474.48  70.590   1
  12  -6   3  486.87  66.898   1
  -6  12   3  352.58  72.126   1
  -6  -6   3  344.40  57.086   1
  -6  -6   3  408.82  59.143   1
   6   6  -6  603.07  52.899   1
   6 -12  -6  473.74  77.106   1
  12  -6   6  633.30  64.073   1
  -6  -6   6  649.40  52.354   1
  -6  -6   6  615.71  55.005   1
 -12   6  -9  437.81  59.564   1
 -12   6  -9  463.58  67.047   1
  12  -6   9  463.33  62.190   1
  -6  12   9  420.22  70.491   1
  -6  -6   9  543.85  38.603   1
  -6  -6   9  615.46  40.386  -1
   6 -12 -12  399.90  91.402   1
 -12   6 -12  434.59  62.512   1
 -12   6 -12  551.04  74.678   1
  -6  12  12  401.39  75.545   1
   6 -12 -15  178.74  76.685   1
   6 -12 -15  242.12  87.190   1
 -12   6 -15   94.47  44.574   1
 -12   6 -15   82.58  50.099   1
  -6  12  15  137.26  75.124   1
  -5  -7 -16  183.85  76.586   1
  -5  -7 -16  155.20  91.031   1
 -12   5  13  782.46  68.954   1
  -5  -7 -13  903.37  86.670   1
  -5  -7 -13  810.70  86.819  -1
 -12   5  10   92.20  66.353   1
  12  -5 -10  -36.40  66.650   1
  -5  -7 -10   73.07  71.605   1
   7 -12   7   39.37  41.848   1
 -12   5   7   87.26  58.275   1
  12  -5  -7   68.26  60.803   1
  -5  -7  -7  220.07  59.093   1
   5   7   4 1158.32  86.967   1
   7 -12   4 1188.80  79.608   1
 -12   5   4 1193.26  89.990   1
  12  -5  -4  956.89  82.160  -1
  -7  12  -4 1224.48  80.054   1
  -5  -7  -4 1063.68  81.219   1
  -5  -7  -4 1153.37  87.066   1
   5   7   1  11603. 489.345   1
   5   7   1  11586. 489.841   1
   7 -12   1  11489. 485.133   1
 -12   5   1  12745. 537.413   1
  12  -5  -1  12951. 545.589   1
  -7  12  -1  11474. 484.142   1
  -5  -7  -1  11313. 477.452   1
  -5  -7  -1  11821. 499.752   1
   5   7  -2 8671.94 368.929   1
   7 -12  -2 9202.17 395.688   1
 -12   5  -2 8991.57 385.282   1
  12  -5   2 9006.43 384.787   1
  -7  12   2 9187.31 394.450   1
  -5  -7   2 9343.40 397.671   1
  -5  -7   2 8939.54 379.088   1
   5   7  -5  885.28  66.055   1
   7 -12  -5  878.34  89.668   1
  -7  12   5  839.44  83.152   1
  -5  -7   5  738.85  63.033   1
  -5  -7   5  894.45  63.404   1
   7 -12  -8  -31.89  67.542   1
 -12   5  -8  -61.47  59.291   1
  -7  12   8  -72.65  61.447   1
  -5  -7   8    4.97  31.764   1
  -5  -7   8    6.94  35.902   1
   7 -12 -11  356.54  88.726   1
 -12   5 -11  416.75  62.760   1
 -12   5 -11  351.83  71.308   1
  -7  12  11  338.70  74.356  -1
   7 -12 -14  882.06  98.043   1
   7 -12 -14  858.27  88.157   1
 -12   5 -14  918.73  80.500   1
 -12   5 -14  911.30  74.752  -1
  -7  12  14  897.67  87.339   1
   7 -12 -17    1.50  82.606   1
   7 -12 -17   40.93  84.341   1
  -4  -8 -17  132.56  78.741   1
  -4  -8 -17   57.76  84.019   1
 -12   4  14  117.59  44.673   1
  12  -4 -14   80.40  59.514   1
  -4  -8 -14  227.63  76.462   1
  -4  -8 -14  249.26  75.892   1
 -12   4  11 1938.80 112.388   1
  12  -4 -11 1818.14 112.339   1
  -4  -8 -11 2014.37 123.018   1
  -4  -8 -11 2110.26 126.214   1
   4   8   8  294.35  64.123   1
   8 -12   8  333.50  42.691  -1
  12  -4  -8  254.71  63.751   1
  -8  12  -8  403.12  49.950   1
  -4  -8  -8  270.56  64.544   1
  -4  -8  -8  217.72  64.916   1
   8 -12   5 1249.50  80.327   1
 -12   4   5 1223.98  92.418   1
  12  -4  -5 1332.01  92.963   1
  -8  12  -5 1266.35  81.888   1
   4   8   2 1694.50 101.710   1
   8 -12   2 1993.06 113.602   1
 -12   4   2 1826.81 106.194   1
  12  -4  -2 1826.31 105.005   1
  -8  12  -2 1845.14 107.904   1
  -4  -8  -2 1741.33 100.248   1
  -4  -8  -2 1850.84 108.672   1
   4   8  -1 4970.26 221.258   1
   4   8  -1 5002.47 223.365   1
   8 -12  -1 4700.19 215.114   1
 -12   4  -1 5210.60 233.845   1
  12  -4   1 5366.69 240.089   1
  -8  12   1 5099.10 230.129   1
  -4  -8   1 4804.26 217.022   1
  -4  -8   1 4821.60 215.039   1
   4   8  -4 1239.59  76.784   1
   8 -12  -4 1329.53 100.941   1
  12  -4   4 1363.23  93.459   1
  -8  12   4 1144.70  91.848   1
  -4  -8   4 1175.92  77.502   1
  -4  -8   4 1220.27  75.396   1
   8 -12  -7   38.35  67.666   1
 -12   4  -7   46.73  54.906   1
  12  -4   7   50.35  50.372   1
  -4  -8   7   85.98  35.976   1
  -4  -8   7   15.49  37.512   1
 -12   4 -10  729.93  77.874   1
 -12   4 -10  729.68  70.193   1
   8 -12 -13  449.95  90.932   1
 -12   4 -13  663.28  83.275   1
 -12   4 -13  595.39  68.855   1
  -8  12  13  571.60  74.108   1
   8 -12 -16   18.80  87.661   1
   8 -12 -16   -1.18  83.771   1
 -12   4 -16   15.02  48.588   1
 -12   4 -16   86.77  56.244   1
  -8  12  16  -32.83  72.175   1
  -3  -9 -15  410.06  83.474   1
  -3  -9 -15  315.91  79.807   1
 -12   3  12  -21.74  59.688  -1
  12  -3 -12 -167.62  66.006   1
  -3  -9 -12  -12.07  72.671  -1
  -3  -9 -12   27.65  75.347   1
   3   9   9 2285.43 124.405   1
   9 -12   9 2074.08  96.283   1
 -12   3   9 2140.48 115.386   1
  12  -3  -9 2262.88 122.051   1
  -9  12  -9 2130.57 102.824   1
  -3  -9  -9 2147.42 120.763   1
   9 -12   6 3151.63 147.547  -1
 -12   3   6 3277.99 158.523   1
  12  -3  -6 3498.51 166.179   1
  -9  12  -6 3233.40 151.387   1
  -3  -9  -6 3002.97 150.049   1
   3   9   3 1183.10  84.836   1
   9 -12   3 1213.08  87.785   1
  -9  12  -3  962.34  78.791   1
  -3  -9  -3 1154.36  90.139   1
  -3  -9  -3 1208.87  88.751   1
   9 -12   0 5019.82 228.840   1
 -12   3   0 5302.27 237.785   1
  12  -3   0 4975.22 224.455   1
  -9  12   0 4759.66 216.947   1
   3   9  -3 3307.73 156.021   1
   9 -12  -3 2742.81 146.556   1
 -12   3  -3 2792.37 141.452   1
  12  -3   3 2906.34 147.175   1
  -9  12   3 3082.26 155.897   1
  -3  -9   3 2988.10 143.954   1
  -3  -9   3 2973.24 141.254   1
  -3  -9   6 3818.13 168.756   1
  -3  -9   6 3776.01 167.443   1
 -12   3  -9 1212.83  87.537   1
 -12   3  -9 1373.64  88.751   1
   9 -12 -12  714.82  95.912   1
 -12   3 -12  664.02  69.673   1
  -9  12  12  854.81  85.877   1
   9 -12 -15  265.86  94.499   1
   9 -12 -15  274.03  81.417   1
 -12   3 -15  150.32  72.597   1
 -12   3 -15  177.63  64.569   1
  -9  12  15  331.76  73.092   1
  -2 -10 -16   61.05  75.223   1
  -2 -10 -16   61.52  82.978   1
 -12   2  13 1558.47  83.399   1
  12  -2 -13 1613.48  95.069   1
  -2 -10 -13 1724.23 115.634   1
  -2 -10 -13 1609.02 108.969   1
   2  10  10 1800.79 112.488   1
  10 -12  10 1679.14  81.591   1
 -12   2  10 1583.99 100.272   1
  12  -2 -10 1512.14  96.705   1
 -10  12 -10 1627.60  86.397   1
  -2 -10 -10 1649.90 107.631   1
  -2 -10 -10 1470.02 104.658   1
   2  10   7 4313.67 197.497   1
 -12   2   7 4331.02 198.191   1
  12  -2  -7 4353.32 197.869   1
 -10  12  -7 4301.28 193.310   1
  -2 -10  -7 4105.55 191.947   1
  -2 -10  -7 4306.24 198.637   1
   2  10   4 3322.59 160.976   1
 -12   2   4 3508.42 169.425   1
  12  -2  -4 3302.77 161.125   1
  -2 -10  -4 3325.07 162.884   1
  -2 -10  -4 3523.29 171.581   1
   2  10   1 1500.00  93.607   1
  10 -12   1 1453.91  92.864   1
 -12   2   1 1665.26 101.784   1
  12  -2  -1 1399.16  91.824   1
 -10  12  -1 1452.18  95.961   1
  -2 -10  -1 1456.39  94.103   1
  -2 -10  -1 1604.56  98.934   1
   2  10  -2  24571. 1016.10   1
  10 -12  -2  26189. 1085.98  -1
 -12   2  -2  27428. 1134.79   1
  12  -2   2  29113. 1204.90   1
 -10  12   2  25273. 1048.56   1
  -2 -10   2  25966. 1073.34   1
  -2 -10   2  25273. 1045.84   1
  10 -12  -5  25372. 1055.00   1
 -12   2  -5  23585. 979.434   1
  12  -2   5  23895. 991.823   1
  -2 -10   5  26140. 1077.80  -1
  -2 -10   5  27180. 1120.42   1
  10 -12  -8 2547.07 141.427   1
 -12   2  -8 2500.00 127.255   1
  12  -2   8 2529.73 129.485   1
 -10  12   8 2792.37 145.565   1
  -2 -10   8 2685.82 116.526   1
  10 -12 -11  743.56 100.644   1
 -12   2 -11  951.68  79.831   1
 -10  12  11  805.00  86.670   1
  10 -12 -14  369.67  97.597   1
 -12   2 -14  151.26  66.997   1
 -10  12  14  180.70  67.616   1
  10 -12 -17   13.34  82.978   1
  10 -12 -17  -62.66  81.343  -1
 -12   2 -17   71.73  56.169   1
 -10  12  17  -35.60  70.218   1
  -1 -11 -17   -7.06  78.171   1
  -1 -11 -17  130.50  86.992   1
  12  -1 -14  115.11  34.415   1
  -1 -11 -14  159.39  74.034   1
  -1 -11 -14  181.14  75.372   1
   1  11  11 2841.92 147.869   1
 -12   1  11 2747.77 135.604   1
  12  -1 -11 2732.90 137.834   1
 -11  12 -11 2675.91 121.085   1
 -11  12 -11 2745.29 128.493   1
  -1 -11 -11 2889.00 154.435   1
  -1 -11 -11 2742.81 147.398   1
   1  11   8 4073.34 190.783   1
  11 -12   8 4184.83 186.967   1
 -12   1   8 4249.25 195.317   1
  12  -1  -8 3662.04 172.175   1
 -11  12  -8 4226.95 189.742   1
  -1 -11  -8 4400.39 205.624   1
  11 -12   5 7918.72 339.940   1
 -12   1   5 8451.43 362.735   1
  12  -1  -5 8382.05 360.753   1
 -11  12  -5 8818.13 376.362   1
  -1 -11  -5 8505.94 369.177   1
   1  11   2 8478.68 363.974   1
  11 -12   2 8595.14 370.416   1
 -12   1   2 9152.62 392.467   1
  12  -1  -2 8560.45 368.682   1
 -11  12  -2 8409.31 362.487   1
  -1 -11  -2 8270.56 356.541   1
 -11  12   1  588.70  74.926   1
  -1 -11   1  422.94  64.247   1
  -1 -11   1  363.73  62.190   1
   1  11  -4 4308.72 192.468   1
  11 -12  -4 4625.86 218.806   1
 -12   1  -4 4494.54 209.588   1
  12  -1   4 4501.98 208.424   1
 -11  12   4 4417.74 208.474   1
  -1 -11   4 4328.54 194.152   1
  -1 -11   4 4311.20 194.301   1
  11 -12  -7  983.65  89.916  -1
 -12   1  -7 1131.56  78.791   1
  12  -1   7 1053.77  79.039   1
 -11  12   7  794.35  78.964   1
  -1 -11   7 1097.87  63.008   1
  -1 -11   7 1062.68  61.422   1
  11 -12 -10  317.64  99.380   1
 -12   1 -10  442.02  73.761   1
 -12   1 -10  386.27  71.333   1
 -11  12  10  525.27  86.298   1
  11 -12 -13  796.08  98.984   1
 -12   1 -13  681.61  85.927   1
 -11  12  13  787.91  80.847   1
  11 -12 -16  142.17  86.571   1
  11 -12 -16  145.79  85.505   1
 -11  12  16  141.10  70.714   1
   0 -12 -15  163.83  83.152   1
   0 -12 -15   62.44  84.217   1
   0  12  12 1426.91 104.658   1
 -12   0  12 1230.43  77.180   1
  12   0 -12  975.72  70.862   1
 -12  12 -12 1078.79  65.956   1
 -12  12 -12 1160.55  63.206   1
   0 -12 -12 1195.24  99.802   1
   0 -12 -12 1325.82 100.025   1
   0  12   9   97.27  68.186   1
  12 -12   9  184.12  50.050   1
 -12   0   9   36.67  62.785   1
  12   0  -9  145.79  57.037   1
 -12  12  -9  139.10  64.148   1
   0 -12  -9   68.06  71.506   1
   0 -12  -9  109.14  71.159   1
   0  12   6 7177.89 312.933   1
  12 -12   6 6786.42 293.359   1
 -12   0   6 6731.91 292.368   1
  12   0  -6 6568.38 286.174  -1
 -12  12  -6 6717.04 291.625   1
   0 -12  -6 6778.98 300.793   1
   0  12   3  19177. 801.783   1
  12 -12   3  18605. 776.511   1
 -12   0   3  18491. 771.555   1
  12   0  -3  17708. 740.336   1
 -12  12  -3  18087. 754.459   1
   0 -12  -3  18186. 760.406   1
   0  12   0 2750.25 138.949   1
  12 -12   0 2975.72 154.559   1
 -12   0   0 3255.70 158.845  -1
 -12  12   0 2661.05 138.974   1
   0 -12   0 2822.10 142.790   1
   0  12  -3 8223.48 350.842   1
  12 -12  -3 7519.81 329.782   1
 -12   0  -3 7653.61 335.233   1
  12   0   3 7757.67 337.215   1
 -12  12   3 7405.84 324.578   1
   0 -12   3 7859.26 337.710   1
   0 -12   3 7921.20 340.436   1
   0  12  -6 1330.52  76.387   1
  12 -12  -6 1196.98  95.020   1
 -12   0  -6 1466.30  91.898   1
 -12  12   6 1101.34  88.850   1
   0 -12   6 1012.14  63.702   1
   0 -12   6 1047.82  68.186   1
 -12   0  -9  889.00  84.861   1
  12   0   9 1163.53  87.017   1
  12 -12 -12  201.96  87.388   1
 -12   0 -12  183.97  70.069   1
 -12   0 -12  203.64  74.703   1
 -12  12  12  144.97  77.874   1
  12 -12 -15  135.73  91.749   1
 -12   0 -15  194.82  89.891   1
 -12   0 -15  153.42  76.214   1
 -12  12  15   71.75  62.983   1
  13 -12 -17   51.96  82.805   1
  13 -12 -17   55.72  93.707   1
 -12  -1 -17   36.65  92.046   1
 -12  -1 -17   33.35  74.083   1
 -13  12  14   56.69  72.076   1
  13 -12 -14   -9.14  83.523   1
 -12  -1 -14   30.48  71.432   1
 -12  -1 -14 -169.05  81.566   1
 -13  12  11  -81.96  80.228   1
 -12  -1 -11   49.85  77.602   1
 -12  -1 -11  241.75  69.029   1
  12   1   8  236.52  68.013   1
   1 -13   8  261.89  37.587   1
   1 -13   8  280.97  36.819   1
 -13  12   8  241.28  74.034   1
 -12  -1  -8  225.97  64.618   1
  12   1   5  980.92  79.063   1
   1 -13   5  890.24  68.657   1
   1 -13   5  861.50  67.443   1
  13 -12  -5 1124.38  97.076   1
  -1  13  -5  910.55  66.749   1
  12   1   2  533.20  72.720   1
 -13  12   2  692.52  86.001   1
   1 -13  -1  11524. 489.593   1
 -13  12  -1  11702. 497.274   1
  13 -12   1  11601. 492.319   1
  -1  13   1  11573. 490.832   1
 -12  -1   1  12616. 532.457   1
  12   1  -4 9858.76 421.952   1
   1 -13  -4 9806.73 422.200   1
 -13  12  -4 9278.98 397.918   1
  13 -12   4 9402.87 403.617   1
  -1  13   4  11083. 476.214   1
 -12  -1   4 9677.89 413.280   1
  12   1  -7 4311.20 196.184  -1
   1 -13  -7 4321.11 205.476   1
 -13  12  -7 4150.14 190.064   1
  -1  13   7 4172.44 194.821   1
 -12  -1   7 4353.32 199.257   1
  12   1 -10  143.95  60.679   1
   1 -13 -10  -36.92  73.612   1
 -13  12 -10  243.48  69.623   1
  13 -12  10  337.21  54.955   1
  -1  13  10  162.83  69.475   1
 -12  -1  10  140.96  65.882   1
   1 -13 -13   94.10  74.356  -1
   1 -13 -13  183.65  80.253   1
 -13  12 -13  318.88  34.267   1
 -13  12 -13  260.65  37.190   1
  -1  13  13  228.49  75.396   1
   1 -13 -16  100.37  82.631   1
   1 -13 -16  138.78  86.397   1
 -13  11  15  156.07  67.468   1
  13 -11 -15  201.98  92.492  -1
 -11  -2 -15  219.47  87.934   1
 -11  -2 -15  266.85  77.304   1
 -13  11  12   81.19  76.784   1
  13 -11 -12  156.12  84.118   1
 -11  -2 -12  305.00  68.087   1
 -11  -2 -12  119.75  77.403   1
 -13  11   9  493.31  80.550   1
  11   2   6 5237.85 236.199  -1
   2 -13   6 4720.02 205.525   1
   2 -13   6 4935.58 215.733   1
  13 -11  -6 4814.17 223.662   1
  -2  13  -6 5379.08 231.318   1
 -11  -2  -6 5151.13 232.136   1
  11   2   3 8166.49 353.320   1
   2 -13   3 8567.88 366.204   1
 -13  11   3 8164.02 355.797   1
  13 -11  -3 8047.56 351.585   1
  -2  13  -3 8367.19 356.789   1
 -11  -2  -3 8372.14 363.231   1
   2 -13   0 2153.37 119.202   1
 -13  11   0 2433.35 131.690   1
  13 -11   0 2584.24 139.024   1
  -2  13   0 2451.68 128.939   1
 -11  -2   0 2446.23 131.343   1
  11   2  -3  18724. 780.227   1
   2 -13  -3  16965. 710.852   1
 -13  11  -3  18328. 765.609   1
  13 -11   3  17711. 740.584   1
 -11  -2   3  18437. 768.334   1
  11   2  -6  14073. 588.453   1
 -13  11  -6  15107. 632.309   1
  13 -11   6  14931. 624.132   1
  -2  13   6  14373. 604.063   1
 -11  -2   6  14663. 613.230   1
  11   2  -9  632.31  62.190   1
   2 -13  -9  867.69  90.312   1
 -13  11  -9  631.81  70.144   1
  13 -11   9  617.94  63.206   1
  -2  13   9  843.41  85.332  -1
 -11  -2   9  579.04  66.477   1
  11   2 -12  227.13  49.108   1
   2 -13 -12  198.88  80.971   1
   2 -13 -12  229.86  77.081   1
 -13  11 -12  430.62  63.652   1
  -2  13  12  198.19  69.078   1
 -11  -2  12  354.81  41.105   1
 -11  -2  12  297.32  33.052   1
   2 -13 -15   52.77  79.683   1
   2 -13 -15  -28.34  85.604   1
 -13  10  16  -56.76  58.573   1
 -10  -3 -16   17.28  90.461   1
 -10  -3 -16  -14.69  72.027   1
 -13  10  13  347.13  68.731   1
 -10  -3 -13  718.78  91.254   1
 -10  -3 -13  790.63  80.550   1
 -13  10  10   57.56  76.908   1
  10   3   7 1381.32  90.857   1
   3 -13   7 1362.49  72.225   1
   3 -13   7 1499.50  78.964   1
  13 -10  -7 1387.02  98.266   1
  -3  13  -7 1384.04  72.968   1
 -10  -3  -7 1378.59  89.841   1
 -10  -3  -7 1251.24  90.808   1
  10   3   4  900.89  81.739   1
   3 -13   4  913.53  72.076   1
 -13  10   4 1044.10  91.477   1
  13 -10  -4  992.57  88.379   1
  -3  13  -4  814.42  66.155   1
 -10  -3  -4  993.06  84.044   1
 -10  -3  -4  775.77  78.890   1
  10   3   1 4509.41 208.201   1
   3 -13   1 4167.49 194.103   1
 -13  10   1 4702.67 218.483   1
  -3  13  -1 3959.36 184.341   1
 -10  -3  -1 4407.83 205.277   1
  10   3  -2  15520. 649.157   1
   3 -13  -2  15173. 637.264   1
 -13  10  -2  16051. 672.943   1
  13 -10   2  15099. 634.043   1
  -3  13   2  15391. 645.440   1
 -10  -3   2  15473. 648.166   1
  10   3  -5  12208. 513.131   1
   3 -13  -5  11653. 496.779   1
 -13  10  -5  11531. 488.107   1
  13 -10   5  11514. 486.620   1
  -3  13   5  12614. 536.422   1
 -10  -3   5  12505. 525.520   1
  10   3  -8  387.26  52.180   1
   3 -13  -8  448.22  74.950   1
 -13  10  -8  456.14  66.402  -1
  13 -10   8  407.58  57.483   1
  -3  13   8  542.62  71.457   1
 -10  -3   8  319.38  60.976   1
  10   3 -11  532.46  54.782   1
   3 -13 -11  435.08  88.033   1
   3 -13 -11  410.06  80.550   1
 -13  10 -11  467.05  58.300   1
 -13  10 -11  409.32  68.954   1
  -3  13  11  516.85  76.586   1
 -10  -3  11  614.96  45.342   1
 -10  -3  11  734.39  55.154   1
   3 -13 -14  358.52  80.847   1
   3 -13 -14  372.15  80.500   1
  -3  13  14  503.47  80.500   1
   3 -13 -17  -27.82  80.104   1
   3 -13 -17  -13.41  82.730   1
  13  -9 -17   78.37  73.885   1
  -9  -4 -17  -16.32  73.513   1
  -9  -4 -17   59.96  88.602   1
 -13   9  14   34.49  66.625   1
  -9  -4 -14   -6.76  72.547   1
  -9  -4 -14    0.44  77.428   1
 -13   9  11  343.66  80.104   1
  -9  -4 -11  303.27  71.828   1
  -9  -4 -11  473.49  77.899   1
   4 -13   8 1332.26  64.916   1
   4 -13   8 1206.39  60.282   1
  13  -9  -8  315.66  75.074   1
  -9  -4  -8  152.11  64.569   1
   9   4   5 2584.24 136.472   1
   4 -13   5 2319.62 116.105   1
 -13   9   5 2227.20 124.430   1
  13  -9  -5 2281.46 126.809   1
  -4  13  -5 2378.59 117.121   1
  -9  -4  -5 2209.12 121.333   1
   9   4   2 6446.97 284.440   1
 -13   9   2 6171.95 275.272   1
  13  -9  -2 6196.72 275.520   1
  -4  13  -2 6392.46 279.732   1
  -9  -4  -2 6122.39 269.326   1
  -9  -4  -2 6370.16 281.714   1
   9   4  -1  18216. 758.919   1
   4 -13  -1  19130. 797.819   1
 -13   9  -1  19539. 814.667   1
  13  -9   1  19046. 794.350   1
  -4  13   1  18365. 766.352   1
  -9  -4   1  17827. 744.053   1
   9   4  -4 2514.86 127.329   1
   4 -13  -4 2474.97 136.546  -1
 -13   9  -4 2345.39 125.372   1
  13  -9   4 2428.14 129.286  -1
  -9  -4   4 2524.77 128.989   1
   9   4  -7 1106.29  69.648   1
 -13   9  -7 1180.13  81.789   1
  13  -9   7 1275.27  82.061   1
  -4  13   7 1076.31  85.456   1
   9   4 -10  109.14  43.508   1
   4 -13 -10    3.91  82.458   1
 -13   9 -10   73.46  66.055   1
  13  -9  10   44.38  56.021   1
  -4  13  10  -56.27  66.204   1
  -9  -4  10   59.12  35.555   1
  -9  -4  10  119.03  45.540   1
   4 -13 -13  567.64  85.728   1
   4 -13 -13  599.60  86.744   1
 -13   9 -13  546.58  57.185   1
 -13   9 -13  545.09  67.418  -1
  -4  13  13  529.73  75.669   1
   4 -13 -16  225.35  80.996   1
   4 -13 -16  190.68  89.420   1
  -8  -5 -15  279.73  77.106   1
  -8  -5 -15  303.52  87.364   1
 -13   8  12  553.77  81.541   1
  13  -8 -12  414.02  87.859   1
  -8  -5 -12  772.30  89.247   1
  -8  -5 -12  681.12  81.145   1
  13  -8  -9  -53.39  74.306   1
  -8  -5  -9  192.37  69.376   1
   8   5   6 1543.36 101.908   1
   5 -13   6 1267.84  75.867   1
 -13   8   6 1260.90  91.551   1
  13  -8  -6 1135.28  88.627   1
  -5  13  -6 1345.89  76.586   1
   8   5   3 1722.25 103.816   1
   5 -13   3 1734.88 103.766   1
 -13   8   3 1666.75 108.251   1
  13  -8  -3 1685.83 106.095   1
  -5  13  -3 1680.62  99.554   1
  -8  -5  -3 1768.09 108.994   1
  -8  -5  -3 1533.94  95.218  -1
   8   5   0 8644.69 371.159   1
   5 -13   0 8746.28 375.371   1
 -13   8   0 8483.64 366.204   1
  13  -8   0 8416.74 363.478   1
  -5  13   0 8865.21 380.574   1
  -8  -5   0 9494.54 404.856   1
  -8  -5   0 8644.69 372.150   1
   8   5  -6  187.46  45.788   1
   5 -13  -6  403.62  70.416   1
 -13   8  -6  293.36  61.373   1
  13  -8   6  259.66  62.240   1
  -8  -5   6  179.68  51.338   1
   8   5  -9  251.24  43.632   1
   5 -13  -9  227.80  77.205   1
  -5  13   9  101.24  68.211   1
  -8  -5   9  246.33  38.776   1
  -8  -5   9  270.56  46.581   1
   5 -13 -12   48.07  82.433   1
   5 -13 -12  126.98  73.142   1
 -13   8 -12  124.90  55.600   1
 -13   8 -12   74.78  67.121  -1
  -5  13  12   34.59  69.351   1
   5 -13 -15  165.83  91.724   1
   5 -13 -15  115.63  79.831   1
  -5  13  15  221.13  74.727   1
 -13   7  16  114.89  44.227   1
  13  -7 -16  171.80  69.128   1
  13  -7 -16  154.11  59.737   1
  -7  -6 -16  225.20  71.382   1
  -7  -6 -16  111.37  89.965   1
  13  -7 -13  390.49  82.854   1
  -7  -6 -13  403.86  79.336   1
  -7  -6 -13  274.78  77.626   1
  13  -7 -10  277.01  78.493   1
  -7  -6 -10   61.55  73.043   1
  -7  -6 -10  -20.00  64.123   1
   6 -13   7  500.99  48.612  -1
 -13   7   7  483.40  71.382   1
  13  -7  -7  463.33  71.234   1
  -6  13  -7  644.70  54.311   1
  -7  -6  -7  526.51  68.335   1
  -7  -6  -7  518.58  64.594   1
   7   6   4 9142.71 392.715   1
   6 -13   4 9667.98 410.059   1
 -13   7   4 9078.29 391.229   1
  13  -7  -4 9085.72 392.715   1
  -6  13  -4 9221.99 390.485   1
  -7  -6  -4 9571.35 409.564   1
  -7  -6  -4 9318.62 400.396   1
   7   6   1  38033. 1568.14   1
   6 -13   1  39123. 1612.73   1
 -13   7   1  39172. 1614.72  -1
  13  -7  -1  40139. 1654.85   1
  -6  13  -1  39346. 1621.65   1
  -7  -6  -1  39445. 1625.12   1
  -7  -6  -1  39965. 1647.67   1
   7   6  -2 8372.14 358.275   1
   6 -13  -2 8528.24 368.186   1
 -13   7  -2 8543.10 368.682   1
  13  -7   2 8235.87 354.559   1
  -6  13   2 8141.72 353.568   1
  -7  -6   2 8555.49 367.195   1
  -7  -6   2 8466.29 361.496   1
   7   6  -5 4551.53 202.205  -1
   6 -13  -5 4531.71 212.933   1
 -13   7  -5 4544.10 208.647   1
  13  -7   5 4663.03 214.296   1
  -7  -6   5 4615.95 203.493   1
  -7  -6   5 4373.14 196.159  -1
   7   6  -8 1962.83  96.605   1
  -6  13   8 1586.22 101.660   1
  -7  -6   8 1852.08  90.312   1
  -7  -6   8 1713.82  89.098   1
   6 -13 -11  150.02  85.010   1
 -13   7 -11  118.71  57.284   1
 -13   7 -11  109.42  69.227   1
  13  -7  11  237.88  59.316   1
  -6  13  11  143.56  70.193   1
   6 -13 -14  144.80  88.726   1
   6 -13 -14   96.04  79.732   1
 -13   7 -14  155.48  66.179   1
 -13   7 -14   25.64  53.816   1
  -6  13  14   88.70  67.096   1
   6 -13 -17  139.57  87.785   1
   6 -13 -17   24.16  81.987   1
  -6  -7 -17   78.25  87.463   1
  -6  -7 -17   90.44  76.288   1
 -13   6  14  -24.36  54.906   1
  13  -6 -14   15.42  73.563   1
  -6  -7 -14 -114.54  76.065  -1
  -6  -7 -14   56.91  73.043   1
  13  -6 -11  180.15  74.430  -1
  -6  -7 -11  352.33  76.487   1
  -6  -7 -11   76.78  76.313   1
   7 -13   8 1537.66  77.131   1
 -13   6   8 1570.86 102.824   1
  13  -6  -8 1615.95 102.428   1
  -7  13  -8 1792.61  90.188   1
  -6  -7  -8 2004.21 114.197   1
   7 -13   5 5748.26 250.248   1
 -13   6   5 5312.19 239.841   1
  13  -6  -5 4697.72 216.749   1
  -7  13  -5 5525.27 240.931   1
  -6  -7  -5 5473.24 245.812   1
   7 -13   2 7175.41 311.942   1
 -13   6   2 6669.96 293.359   1
  -7  13  -2 7039.14 305.996   1
  -6  -7  -2 8109.51 349.355   1
  -6  -7  -2 8295.33 358.771   1
   6   7  -1  36695. 1512.39  -1
   7 -13  -1  36819. 1519.32   1
 -13   6  -1  38181. 1574.58   1
  13  -6   1  38057. 1568.88   1
  -7  13   1  38652. 1593.66   1
  -6  -7   1  37165. 1532.21   1
  -6  -7   1  36596. 1507.93   1
   6   7  -4 9541.62 404.360   1
   7 -13  -4 9340.92 404.113   1
 -13   6  -4 9368.18 401.387   1
  13  -6   4 9596.13 411.298   1
  -7  13   4 8956.88 386.521  -1
  -6  -7   4 9207.13 388.999   1
  -6  -7   4 9420.21 400.396   1
   7 -13  -7  531.22  75.495   1
 -13   6  -7  588.21  67.121   1
  13  -6   7  558.23  61.645   1
  -7  13   7  396.18  68.533   1
  -6  -7   7  379.58  48.736   1
   7 -13 -10 -246.68  86.174  -1
 -13   6 -10   28.62  55.377  -1
 -13   6 -10    0.24  68.930   1
  13  -6  10   71.66  66.724   1
  -7  13  10  -46.93  77.379   1
   7 -13 -13  364.72  92.938   1
 -13   6 -13  351.09  62.364   1
 -13   6 -13  258.67  71.754   1
  -7  13  13  259.91  69.722   1
   7 -13 -16   86.22  81.269   1
   7 -13 -16  262.39  89.569   1
  -7  13  16  233.42  74.430   1
 -13   5  15  220.47  43.533   1
  13  -5 -15   29.66  63.355   1
  -5  -8 -15  289.64  82.929   1
  -5  -8 -15  171.16  74.058   1
 -13   5  12 -103.32  68.038   1
  -5  -8 -12  182.33  75.124   1
  -5  -8 -12  164.59  76.387   1
  13  -5  -9  383.05  73.464   1
  -8  13  -9  213.16  41.749   1
  -5  -8  -9   62.31  64.296   1
  -5  -8  -9  224.55  65.932   1
   5   8   6   91.38  59.440  -1
   8 -13   6  229.16  50.545   1
 -13   5   6  213.13  65.857   1
  13  -5  -6  216.50  66.204   1
  -8  13  -6  247.42  50.619   1
  -5  -8  -6  299.80  63.974   1
   5   8   3 2727.95 139.296   1
   8 -13   3 2943.51 146.159   1
 -13   5   3 2594.15 137.512   1
  13  -5  -3 2613.97 137.710   1
  -8  13  -3 2732.90 136.447   1
  -5  -8  -3 2606.54 133.820   1
  -5  -8  -3 2680.87 140.882   1
   5   8   0  10300. 437.562   1
   5   8   0  10520. 445.986   1
   8 -13   0  10548. 449.454   1
 -13   5   0  11947. 505.450   1
  13  -5   0  11425. 483.647   1
  -8  13   0  10164. 432.606   1
  -5  -8   0  10166. 431.367   1
  -5  -8   0 9935.57 423.439   1
   5   8  -3 3017.84 146.333   1
   8 -13  -3 2542.12 141.303   1
  13  -5   3 1933.35 113.602   1
  -5  -8   3 2068.63 109.366   1
  -5  -8   3 2319.37 122.027   1
  -8  13   6 1493.31 100.421   1
  -5  -8   6 1288.90  73.389   1
 -13   5  -9  -61.62  55.624  -1
 -13   5  -9   60.85  63.503   1
  13  -5   9  -21.23  59.341   1
  -8  13   9   92.34  67.864   1
  -5  -8   9  102.68  23.147   1
   8 -13 -12  851.83  96.928   1
 -13   5 -12  717.54  84.217   1
 -13   5 -12  919.23  77.800   1
  -8  13  12  916.50  87.190   1
   8 -13 -15  333.50  95.639   1
   8 -13 -15  357.53  80.352   1
 -13   5 -15  298.81  70.069   1
 -13   5 -15  277.75  63.801   1
  -8  13  15  197.20  68.682   1
  -4  -9 -16   80.87  79.633   1
  -4  -9 -16  122.05  78.518   1
 -13   4  13  466.55  60.159   1
  13  -4 -13  507.43  76.635   1
  -4  -9 -13  477.20  79.757   1
  -4  -9 -13  457.38  82.805   1
 -13   4  10  469.03  72.745   1
   4   9   7 1368.68  89.247   1
   9 -13   7 1261.15  77.998   1
 -13   4   7 1306.99  90.139   1
  13  -4  -7 1362.98  93.062   1
  -4  -9  -7 1563.43  96.705   1
   9 -13   4 2561.94 130.674   1
 -13   4   4 2490.09 132.532   1
  13  -4  -4 2401.14 129.708   1
  -9  13  -4 2618.93 131.789   1
  -4  -9  -4 2272.54 126.586   1
   4   9   1  19960. 830.029   1
   9 -13   1  20538. 855.054   1
 -13   4   1  20025. 834.241   1
  13  -4  -1  20201. 840.435   1
  -9  13  -1  18900. 787.412   1
  -4  -9  -1  19125. 795.589   1
  -4  -9  -1  20845. 867.690   1
   9 -13  -2 7267.09 318.880   1
 -13   4  -2 7779.97 338.206   1
  13  -4   2 7274.52 317.641   1
  -9  13   2 7076.31 309.960   1
  -4  -9   2 6835.97 297.572   1
  -4  -9   2 7279.48 313.429   1
  13  -4   5 2487.61 129.460   1
  -4  -9   5 2527.25 122.572   1
  -4  -9   5 2864.22 134.589   1
 -13   4  -8  205.65  63.132   1
  -9  13   8  183.82  71.358  -1
  -4  -9   8  249.26  37.884   1
  -9  13  11 1562.44 110.604   1
   9 -13 -14   44.23  83.994  -1
 -13   4 -14  -28.44  76.635   1
 -13   4 -14  -40.58  60.654   1
  -9  13  14   48.59  70.268   1
   9 -13 -17   34.81  82.037   1
   9 -13 -17  134.19  83.796   1
  -9  13  17   54.93  82.978   1
  -3 -10 -17   52.08  82.557   1
  -3 -10 -17  -61.74  77.156   1
 -13   3  14  290.39  45.912   1
  13  -3 -14  311.94  60.704   1
  -3 -10 -14  243.68  77.552   1
  -3 -10 -14  237.61  78.345   1
 -13   3  11  613.48  73.414   1
  13  -3 -11  440.29  74.579   1
  -3 -10 -11  404.36  79.410   1
  -3 -10 -11  357.78  78.989   1
   3  10   8  699.95  75.793   1
  10 -13   8  504.46  52.849   1
 -13   3   8  501.98  75.768   1
 -10  13  -8  632.80  63.726   1
  -3 -10  -8  709.86  79.410   1
  10 -13   5  12535. 526.263   1
 -13   3   5  12284. 519.078   1
  13  -3  -5  11886. 502.973   1
 -10  13  -5  12061. 507.185   1
  -3 -10  -5  12562. 531.962   1
   3  10   2  16992. 710.356   1
  10 -13   2  17527. 731.912   1
 -13   3   2  16608. 695.242   1
  13  -3  -2  16167. 676.659   1
 -10  13  -2  17711. 739.841   1
  -3 -10  -2  16972. 710.108   1
  -3 -10  -2  16985. 710.108   1
   3  10  -1 3515.85 166.650   1
  10 -13  -1 3540.63 175.718   1
 -13   3  -1 3681.86 176.263   1
  13  -3   1 3820.61 181.392   1
 -10  13   1 3597.62 176.511   1
  -3 -10   1 3476.21 165.139  -1
  -3 -10   1 3491.08 167.815   1
  10 -13  -4  918.73  93.731   1
 -13   3  -4 1055.50  84.812   1
  13  -3   4 1052.53  84.093   1
  -3 -10   4 1018.33  73.761   1
  -3 -10   4 1087.21  74.926   1
  10 -13  -7 1573.83 109.291   1
  13  -3   7 1668.73  98.662   1
 -10  13   7 1564.67  99.851   1
  -3 -10   7 1645.19  83.523   1
  -3 -10   7 1546.58  81.145   1
  10 -13 -10 -179.88  81.665  -1
 -13   3 -10   30.75  63.578   1
  13  -3  10   17.40  66.724   1
 -10  13  10  -67.81  76.189   1
  10 -13 -13  297.57  87.934   1
 -13   3 -13  138.80  77.403   1
 -10  13  13  459.61  76.264   1
  10 -13 -16   51.56  83.672  -1
  10 -13 -16 -125.40  72.993   1
 -13   3 -16  -38.08  63.157  -1
 -13   3 -16  -97.18  70.565   1
 -10  13  16  120.96  67.567  -1
  -2 -11 -15  161.52  81.070   1
  -2 -11 -15 -106.84  78.320   1
 -13   2  12  296.58  61.373   1
  13  -2 -12  398.41  69.475   1
  -2 -11 -12  242.47  78.072   1
  -2 -11 -12  390.98  82.210   1
  11 -13   9  563.92  54.658   1
 -13   2   9  599.36  74.926   1
  13  -2  -9  532.71  69.995   1
 -11  13  -9  477.20  63.702   1
   2  11   6  12436. 524.776   1
  11 -13   6  12421. 521.308   1
 -13   2   6  12673. 534.192   1
  13  -2  -6  12084. 510.158   1
 -11  13  -6  12515. 525.520   1
  -2 -11  -6  11945. 505.946   1
  -2 -11  -6  14026. 596.134   1
  11 -13   3  16323. 682.854   1
 -13   2   3  16568. 694.003   1
  13  -2  -3  15927. 667.492   1
 -11  13  -3  15872. 664.023   1
  -2 -11  -3  16221. 680.128   1
   2  11   0 2320.86 123.885   1
  11 -13   0 2281.22 129.014   1
 -13   2   0 2471.26 129.732   1
  13  -2   0 2485.13 132.334   1
 -11  13   0 2291.13 129.831   1
  -2 -11   0 2391.23 128.915   1
  -2 -11   0 2485.13 129.361   1
   2  11  -3 9653.11 408.820   1
 -13   2  -3 9838.94 421.457   1
  13  -2   3  10327. 441.030   1
  -2 -11   3  10064. 425.669   1
  -2 -11   3 9675.41 411.546   1
  11 -13  -6 4660.55 219.499   1
  13  -2   6 4613.47 209.811   1
 -11  13   6 4737.36 218.112   1
  -2 -11   6 4866.20 212.413   1
  -2 -11   6 4526.75 198.166   1
 -13   2  -9  386.03  69.524   1
 -13   2  -9  571.36  75.049   1
  13  -2   9  679.38  73.340   1
 -11  13   9  942.52  92.864   1
  11 -13 -12  215.93  84.316   1
 -13   2 -12  217.74  76.710   1
 -11  13  12  207.93  76.313  -1
  11 -13 -15  301.04  98.860   1
 -13   2 -15  140.61  85.456   1
 -11  13  15  195.14  66.972   1
  -1 -12 -16  113.03  84.341   1
  -1 -12 -16  102.38  81.070   1
 -13   1  13  129.56  46.828   1
  13  -1 -13  154.11  52.825   1
  -1 -12 -13  214.40  76.437   1
  -1 -12 -13  271.31  75.570  -1
   1  12  10  -10.87  69.896   1
  12 -13  10  -71.13  45.218   1
 -13   1  10  -68.43  68.855   1
  13  -1 -10   91.01  64.594   1
 -12  13 -10  112.66  60.555   1
  -1 -12 -10  -62.04  72.919   1
   1  12   7 4918.23 223.687   1
  12 -13   7 4695.24 210.629   1
 -13   1   7 5275.02 238.206   1
  13  -1  -7 4952.92 223.290   1
  -1 -12  -7 4853.81 223.241   1
  -1 -12  -7 5148.66 240.808   1
  12 -13   4 9165.01 393.458   1
 -13   1   4 9016.34 387.264   1
  13  -1  -4 8974.22 386.273   1
 -12  13  -4 8426.65 362.487   1
  -1 -12  -4 9075.81 392.963   1
   1  12   1 9712.58 414.519   1
  12 -13   1  10255. 439.544   1
 -13   1   1  10307. 439.048   1
  13  -1  -1  10671. 455.153   1
 -12  13  -1 9786.91 420.465   1
  -1 -12  -1 9871.15 422.200   1
   1  12  -2  283.20  60.530   1
  12 -13  -2  163.33  80.723   1
 -13   1  -2  425.42  71.952   1
  13  -1   2  447.72  72.621   1
 -12  13   2  252.23  76.288   1
  -1 -12   2  228.22  63.925   1
  -1 -12   2  324.08  66.873   1
  13  -1   5  859.51  77.502   1
 -12  13   5  678.89  78.964   1
 -13   1  -8  293.86  67.468   1
 -13   1  -8  354.81  66.923   1
  13  -1   8  344.40  71.680   1
 -12  13   8  479.68  76.561   1
  -1 -12   8  361.50  38.949   1
  -1 -12   8  324.83  42.245   1
  12 -13 -11  -17.50  85.357   1
 -13   1 -11   37.31  66.006   1
 -13   1 -11  239.27  77.602   1
 -12  13  11  -85.08  76.610   1
  12 -13 -14 -102.77  88.602   1
 -13   1 -14   54.76  81.838   1
 -13   1 -14  -32.53  64.073   1
 -12  13  14  113.85  71.630   1
  12 -13 -17   99.08  86.918   1
  12 -13 -17   39.10  89.395   1
 -12  13  17   51.44  74.133   1
   0 -13 -17   26.96  88.825   1
   0 -13 -17  105.30  86.422  -1
  13   0 -14   54.91  32.334   1
   0 -13 -14  191.43  82.681   1
   0 -13 -14  -55.75  74.554  -1
   0  13  11  147.72  72.225   1
  13 -13  11   22.20  47.151   1
 -13   0  11  -19.77  60.877   1
  13   0 -11  155.30  63.999   1
 -13  13 -11   11.78  62.017   1
   0 -13 -11   32.21  74.579   1
   0 -13 -11   63.13  81.566   1
   0  13   8  216.40  64.123   1
  13 -13   8  282.71  57.656   1
 -13   0   8  243.36  64.395   1
  13   0  -8  307.98  64.866   1
 -13  13  -8  209.12  65.981   1
   0 -13  -8  306.00  68.806   1
   0 -13  -8  279.48  66.700   1
   0  13   5 4611.00 211.496   1
  13 -13   5 4489.59 205.723  -1
 -13   0   5 5002.47 225.768  -1
  13   0  -5 4459.86 205.079   1
 -13  13  -5 4561.44 209.019   1
   0  13  -1 8074.82 348.364   1
 -13   0  -1 7809.71 339.197   1
  13   0   1 7346.38 321.110   1
 -13  13   1 6890.48 305.005   1
   0 -13   1 7928.63 344.400   1
   0  13  -4   91.01  51.065   1
  13 -13  -4  229.66  81.021   1
  13   0   4  233.42  67.666   1
   0 -13   4  228.64  59.217   1
 -13   0  -7  375.62  65.238   1
  13   0   7  294.85  66.353   1
 -13  13   7  347.62  75.000   1
   0 -13   7  395.19  51.462   1
   0 -13   7  290.63  45.268   1
  13 -13 -10  966.80 104.460   1
 -13   0 -10 1039.15  88.256   1
 -13   0 -10  935.83  90.832   1
 -13  13  10  787.66  95.268   1
  13 -13 -13  168.31  90.139   1
 -13   0 -13   33.57  64.197   1
 -13   0 -13  -35.58  79.286   1
 -13  13  13  161.32  69.599   1
  13 -13 -16  -29.58  86.769   1
 -13   0 -16   83.94  89.470   1
 -13   0 -16  -20.83  71.407   1
 -13  13  16  -56.02  67.641   1
 -14  13  15   33.13  68.038   1
  14 -13 -15  -21.78  96.184   1
 -13  -1 -15  188.92  87.240   1
 -13  -1 -15  163.06  80.154  -1
 -14  13  12  525.02  84.787   1
  14 -13 -12  694.99  99.133   1
 -13  -1 -12  641.72  79.138   1
 -13  -1 -12  627.11  88.503   1
  13   1   9 2022.55 124.182   1
  14 -13  -9 2073.83 136.273   1
 -13  -1  -9 2020.32 123.662   1
 -13  -1  -9 2364.22 137.611   1
  13   1   6  10706. 456.640   1
   1 -14   6  11571. 486.868   1
 -14  13   6  10498. 449.454   1
  -1  14  -6  10714. 448.711   1
 -13  -1  -6  10902. 464.816   1
  13   1   3  14757. 621.902   1
   1 -14   3  13922. 584.737   1
  14 -13  -3  13808. 585.480   1
  -1  14  -3  13543. 567.641   1
  13   1   0 1065.91  84.861   1
   1 -14   0 1060.21  90.188   1
 -14  13   0  936.32  87.413   1
  14 -13   0 1136.77  94.499   1
  -1  14   0 1066.65  84.787   1
 -13  -1   0 1169.97  93.880   1
  13   1  -3 1146.68  87.537  -1
   1 -14  -3 1345.14 101.685   1
 -14  13  -3 1518.33 101.264   1
  14 -13   3 1350.10  97.894   1
  -1  14   3 1262.88  93.285   1
 -13  -1   3 1058.72  85.134   1
  13   1  -6 3617.44 170.441   1
   1 -14  -6 3332.50 165.882   1
 -14  13  -6 3401.88 162.686   1
  14 -13   6 3431.61 163.280   1
  -1  14   6 3273.04 159.291   1
 -13  -1   6 3828.04 178.320   1
  13   1  -9 3154.11 154.286   1
   1 -14  -9 3481.17 177.775   1
   1 -14  -9 3121.90 164.816   1
 -14  13  -9 2809.71 143.781   1
  14 -13   9 2784.93 137.091   1
  -1  14   9 3208.62 163.578   1
 -13  -1   9 2799.80 143.087   1
  13   1 -12 1288.65  82.656   1
   1 -14 -12 1326.31 103.023   1
   1 -14 -12 1136.52  96.060   1
 -14  13 -12 1377.10  87.339   1
 -14  13 -12 1490.83  85.084  -1
  14 -13  12 1351.09  74.926   1
  -1  14  12 1231.66  96.977   1
 -13  -1  12 1124.13  73.637   1
   1 -14 -15  157.51  84.762   1
   1 -14 -15  126.51  84.985   1
 -14  12  16  172.84  69.797   1
  14 -12 -16  230.33  92.914   1
 -12  -2 -16  142.05  74.083   1
 -12  -2 -16  122.10  93.756   1
 -14  12  13  -66.80  69.499   1
  14 -12 -13   47.84  85.877   1
 -12  -2 -13   37.02  78.097   1
 -12  -2 -13  121.36  67.047   1
 -14  12  10  230.38  79.138   1
  14 -12 -10  116.82  89.395   1
 -12  -2 -10   64.97  76.214   1
 -12  -2 -10  110.85  70.441   1
   2 -14   7 2700.69 126.437   1
   2 -14   7 2965.80 138.305   1
 -14  12   7 2703.17 145.218   1
  -2  14  -7 2718.04 125.644   1
 -12  -2  -7 2789.89 142.938   1
  12   2   4 6484.14 286.917   1
   2 -14   4 6558.47 285.431   1
  14 -12  -4 6501.48 293.607  -1
  -2  14  -4 6669.96 288.156   1
  12   2   1 9985.12 427.155   1
   2 -14   1 8649.64 372.646   1
 -14  12   1 8699.20 376.610   1
  14 -12  -1 9070.85 393.458   1
  -2  14  -1 8875.12 381.070   1
   2 -14  -2 2315.41 129.757  -1
 -14  12  -2 2230.92 123.588   1
  14 -12   2 2315.90 131.442   1
 -12  -2   2 2678.39 138.528   1
  12   2  -5 1742.57 100.248   1
 -14  12  -5 1571.85 100.471   1
  14 -12   5 1644.20 100.619   1
  -2  14   5 1619.67 101.090   1
 -12  -2   5 1695.24 100.917   1
  12   2  -8 1080.28  78.023   1
   2 -14  -8 1069.62  90.139   1
 -14  12  -8 1061.20  81.714   1
  14 -12   8 1120.17  82.260   1
  -2  14   8 1059.46  86.967   1
 -12  -2   8 1019.82  83.697   1
  12   2 -11 1489.59  90.040   1
   2 -14 -11 1355.80 104.856   1
   2 -14 -11 1371.16 109.093  -1
 -14  12 -11 1389.49  96.259   1
  14 -12  11 1326.06  84.143   1
  -2  14  11 1246.78  96.060   1
 -12  -2  11 1390.48  88.157   1
   2 -14 -14  287.91  81.219  -1
   2 -14 -14  223.04  79.014   1
  -2  14  14  198.12  81.913   1
   2 -14 -17  -35.60  88.454   1
   2 -14 -17   21.10  86.546   1
  14 -11 -17  -48.86  92.170   1
 -11  -3 -17  218.29  94.078   1
 -11  -3 -17  124.08  77.998   1
 -14  11  14  138.26  67.567   1
  14 -11 -14  205.38  90.163   1
 -11  -3 -14  221.04  77.701   1
 -11  -3 -14  155.90  85.431   1
 -14  11  11  364.96  85.134   1
  14 -11 -11  346.13  85.059   1
 -11  -3 -11  505.20  83.746   1
 -11  -3 -11  387.51  74.504   1
   3 -14   8 4519.32 193.682   1
   3 -14   8 4655.60 198.885   1
 -14  11   8 4685.33 218.731   1
 -11  -3  -8 4888.50 224.603   1
  11   3   5 2339.69 127.131   1
   3 -14   5 2372.40 120.218   1
  14 -11  -5 2186.07 128.890  -1
  -3  14  -5 2246.78 113.206   1
 -11  -3  -5 2485.13 134.539   1
 -11  -3  -5 2228.44 122.027   1
  11   3   2  10644. 454.162  -1
   3 -14   2  10218. 435.084   1
 -14  11   2  10144. 435.579   1
  14 -11  -2 9720.01 418.979  -1
  -3  14  -2  10017. 426.412   1
 -11  -3  -2  10592. 452.428   1
  11   3  -1  34787. 1436.32   1
   3 -14  -1  35951. 1484.64   1
 -14  11  -1  34861. 1439.79   1
  14 -11   1  37958. 1566.65   1
  -3  14   1  38008. 1568.38   1
 -11  -3   1  35035. 1446.98   1
   3 -14  -4  -47.92  70.094   1
 -14  11  -4 -141.38  71.085   1
  14 -11   4    5.05  75.421   1
  -3  14   4    5.52  68.558   1
 -11  -3   4   95.37  61.744   1
   3 -14  -7  183.28  69.301   1
 -14  11  -7  257.19  64.123   1
  14 -11   7  176.96  58.424   1
  -3  14   7  283.94  66.824   1
  11   3 -10  188.35  56.492   1
 -14  11 -10  249.26  71.457   1
  14 -11  10  253.47  59.044   1
  -3  14  10  117.12  73.018   1
 -11  -3  10  229.01  59.366   1
   3 -14 -13  -85.13  77.552   1
   3 -14 -13  106.84  80.773   1
 -14  11 -13   -5.02  46.209   1
 -14  11 -13   42.24  57.879   1
  -3  14  13   57.09  69.301  -1
   3 -14 -16  135.03  81.566   1
   3 -14 -16  165.24  88.355   1
 -14  10  15  -16.53  68.161   1
  14 -10 -15   92.62  88.157   1
 -10  -4 -15  -32.38  74.579   1
 -10  -4 -15   46.66  86.026   1
 -14  10  12 1472.74 107.582   1
  14 -10 -12 1269.08 106.665   1
 -10  -4 -12 1370.17 108.399   1
 -10  -4 -12 1397.67 100.867  -1
 -14  10   9 1742.57 112.091   1
 -10  -4  -9 1812.19 116.031   1
 -10  -4  -9 1703.91 104.361   1
  10   4   6 2190.53 120.862   1
   4 -14   6 1843.16  97.968   1
  14 -10  -6 1827.30 112.933   1
  -4  14  -6 2015.61 101.041   1
 -10  -4  -6 1903.86 107.507   1
 -10  -4  -6 1888.50 107.383   1
  10   4   3 4667.98 214.742   1
   4 -14   3 4420.21 201.883   1
 -14  10   3 4313.67 202.998   1
  14 -10  -3 4222.00 201.635   1
  -4  14  -3 4529.23 204.807   1
 -10  -4  -3 4422.69 204.212   1
  10   4   0 4754.70 217.245   1
   4 -14   0 4425.17 205.203   1
 -14  10   0 5047.07 232.235   1
  -4  14   0 4383.05 203.469   1
 -10  -4   0 4779.48 219.747   1
  10   4  -3 2019.82 111.769   1
   4 -14  -3 2213.58 126.957   1
 -14  10  -3 2303.02 128.964   1
  14 -10   3 2436.07 132.730   1
 -10  -4   3 2083.25 115.783   1
  10   4  -6 2010.16 104.385   1
 -14  10  -6 2134.78 116.700   1
  14 -10   6 2200.94 118.459   1
  -4  14   6 2279.73 125.694   1
 -10  -4   6 2100.10 110.555   1
  10   4  -9 2534.69 122.175   1
   4 -14  -9 2623.88 143.434   1
 -14  10  -9 2529.73 132.582   1
  14 -10   9 2638.75 132.458   1
  -4  14   9 2628.84 140.114   1
 -10  -4   9 2663.53 130.327   1
   4 -14 -12  116.55  76.982   1
   4 -14 -12  138.48  79.435   1
 -14  10 -12  284.94  69.252   1
 -14  10 -12  321.61  56.938   1
  -4  14  12  291.13  76.164   1
   4 -14 -15   55.05  81.913   1
   4 -14 -15   21.12  92.071   1
  -4  14  15   16.94  79.658   1
  -9  -5 -16  -17.63  86.150   1
  -9  -5 -16    3.87  74.455   1
 -14   9  13  230.75  66.947   1
  -9  -5 -13  329.78  74.926   1
  -9  -5 -13  322.84  79.385   1
 -14   9  10 1354.81  99.826   1
  -9  -5 -10 1646.18 106.838   1
  -9  -5 -10 1522.05 110.456   1
   5 -14   7 2031.96 101.140   1
  14  -9  -7 2068.38 119.747  -1
  -5  14  -7 2292.61 109.465   1
  -9  -5  -7 2213.58 120.391   1
   9   5   4 2096.63 118.954   1
 -14   9   4 2199.95 127.081   1
  14  -9  -4 2288.40 131.442   1
  -5  14  -4 2014.12 109.514   1
  -9  -5  -4 2220.27 120.788   1
   9   5   1 4737.36 217.096   1
   5 -14   1 4620.91 212.487   1
 -14   9   1 5052.03 230.475   1
  -5  14  -1 4563.92 211.174  -1
  -9  -5  -1 4363.23 203.741   1
  -9  -5  -1 4412.78 203.023   1
   9   5  -2  16041. 670.961   1
   5 -14  -2  16435. 689.543   1
 -14   9  -2  15662. 656.838   1
  14  -9   2  16952. 710.108   1
  -5  14   2  16316. 684.093   1
  -9  -5   2  15850. 664.519   1
   5 -14  -5 3498.51 175.173   1
 -14   9  -5 3347.37 163.379   1
  14  -9   5 3456.39 167.567   1
  -5  14   5 3605.05 173.761  -1
  -9  -5   5 3966.79 182.136   1
   9   5  -8 2504.95 121.779   1
   5 -14  -8 2653.61 141.055   1
 -14   9  -8 2539.64 131.714   1
  14  -9   8 2472.00 126.883   1
  -5  14   8 2492.56 133.820  -1
  -9  -5   8 2451.68 121.828   1
  -9  -5   8 2594.15 121.903   1
   5 -14 -11 1201.44 107.706   1
 -14   9 -11 1368.43  97.051   1
 -14   9 -11 1256.69  84.960   1
  14  -9  11 1209.61  84.589   1
  -5  14  11 1366.70 101.016   1
   5 -14 -14  223.14  78.543   1
   5 -14 -14   66.82  81.219   1
 -14   9 -14  126.98  49.058   1
 -14   9 -14  124.41  57.755   1
  -5  14  14  109.22  71.903   1
   5 -14 -17   76.61  86.323   1
   5 -14 -17   47.99  83.697   1
  -8  -6 -17   56.44  76.214   1
  -8  -6 -17   60.06  85.827   1
 -14   8  14   68.31  63.479   1
  -8  -6 -14  -51.88  74.158   1
  -8  -6 -14   45.89  81.665   1
 -14   8  11  391.23  81.095   1
  14  -8 -11  118.88 101.115   1
  -8  -6 -11  250.25  80.327   1
  -8  -6 -11  212.96  71.308  -1
   6 -14   8  694.75  50.471   1
  14  -8  -8  533.45  78.617   1
  -8  -6  -8  372.89  70.069   1
   8   6   5  986.37  84.539   1
 -14   8   5  745.54  82.210   1
   8   6   2 9340.92 400.396   1
   6 -14   2 9648.16 412.785   1
 -14   8   2 9606.04 413.528   1
  14  -8  -2 9174.92 395.193   1
  -6  14  -2  10015. 426.907   1
  -8  -6  -2 9511.88 407.829   1
  -8  -6  -2 9789.39 417.740   1
   8   6  -1  40634. 1674.43   1
   6 -14  -1  39172. 1615.95   1
 -14   8  -1  44376. 1829.04   1
  -6  14   1  38925. 1606.04   1
  -8  -6   1  38231. 1577.05   1
  -8  -6   1  39296. 1619.92  -1
   8   6  -4 5047.07 225.347   1
   6 -14  -4 4729.93 220.565   1
 -14   8  -4 4611.00 213.404   1
  14  -8   4 4660.55 214.147   1
  -8  -6   4 4806.73 217.418   1
  -8  -6   4 4910.80 218.137  -1
 -14   8  -7  316.15  63.528   1
  14  -8   7  500.25  61.918   1
  -6  14   7  374.88  72.250   1
  -8  -6   7  436.32  55.699   1
  -8  -6   7  465.56  50.124   1
   6 -14 -10   34.59  81.962   1
 -14   8 -10  173.12  56.715   1
  14  -8  10  520.56  73.067   1
  -8  -6  10  466.30  40.783   1
  -8  -6  10  350.84  43.211   1
   6 -14 -13  711.59 100.322   1
   6 -14 -13  542.86  86.026   1
 -14   8 -13  455.65  74.950   1
 -14   8 -13  465.31  62.215   1
  -6  14  13  460.60  76.759   1
   6 -14 -16   50.94  89.916   1
   6 -14 -16  -38.50  79.534   1
  -6  14  16   69.15  81.021   1
 -14   7  15  600.10  64.742   1
  14  -7 -15  779.48  91.477  -1
  -7  -7 -15  657.09  87.661   1
  -7  -7 -15  672.20  94.995   1
 -14   7  12 1359.02 103.147   1
  14  -7 -12 1366.95 106.739   1
  -7  -7 -12 1585.73 112.488   1
  -7  -7 -12 1757.43 114.569   1
   7 -14   9 3079.78 132.037   1
  14  -7  -9 3040.14 160.158   1
  -7  14  -9 3493.55 151.486   1
  -7  -7  -9 3349.85 164.643   1
  -7  -7  -9 3379.58 168.483   1
   7 -14   6 4873.63 215.535   1
  14  -7  -6 4660.55 216.328   1
  -7  14  -6 4620.91 203.369   1
  -7  -7  -6 4648.16 212.165   1
  -7  -7  -6 4365.70 201.090   1
   7   7   3 5183.34 236.273   1
   7 -14   3 5676.41 253.469   1
 -14   7   3 5089.19 233.895   1
  14  -7  -3 4836.47 223.538   1
  -7  -7  -3 4863.72 224.207   1
  -7  -7  -3 4705.15 214.792   1
   7   7   0  14058. 590.931   1
   7 -14   0  14571. 612.735   1
 -14   7   0  15136. 635.530   1
  14  -7   0  15743. 660.802   1
  -7  14   0  14480. 608.523   1
  -7  -7   0  14338. 603.072   1
  -7  -7   0  12976. 545.589   1
   7   7  -3 6352.82 278.246   1
 -14   7  -3 6873.14 303.766   1
  14  -7   3 6419.72 284.192   1
  -7  -7   3 6186.81 272.051   1
  -7  -7   3 6541.12 284.192   1
   7   7  -6 4962.83 216.452   1
   7 -14  -6 5074.33 234.415   1
 -14   7  -6 4930.62 224.009   1
  14  -7   6 5143.70 230.253   1
  -7  14   6 5195.73 236.224   1
  -7  -7   6 5059.46 222.225   1
  -7  -7   6 5044.59 219.202   1
   7 -14  -9 2772.54 154.757   1
 -14   7  -9 2616.45 138.132   1
  14  -7   9 2480.18 129.906   1
  -7  14   9 2559.46 139.470   1
  -7  -7   9 2864.22 130.079   1
  -7  -7   9 2893.95 129.286   1
   7 -14 -12 1275.77 110.456   1
 -14   7 -12 1277.75  97.894   1
 -14   7 -12 1436.07  90.486   1
  -7  14  12 1243.31  92.369   1
   7 -14 -15  927.15 107.532   1
   7 -14 -15  994.30  96.556   1
 -14   7 -15  981.66  81.962   1
 -14   7 -15  856.04  72.324   1
  -7  14  15  873.14  86.199   1
 -14   6  16  164.40  37.364   1
  14  -6 -16  144.13  51.288   1
  14  -6 -16  131.91  59.762   1
  -6  -8 -16  155.80  72.225   1
  -6  -8 -16  111.92  83.176   1
  14  -6 -13  639.00  86.224   1
  -6  -8 -13  538.65  79.237   1
  -6  -8 -13  500.50  84.514   1
  14  -6 -10  112.12  75.248   1
  -6  -8 -10  239.82  70.837   1
  -6  -8 -10  -47.20  72.398   1
   8 -14   7  299.80  50.322   1
  14  -6  -7  332.75  68.211   1
  -8  14  -7  239.64  49.232   1
  -6  -8  -7  355.55  64.321   1
  14  -6  -4 4103.07 195.094   1
  -8  14  -4 4883.54 219.227   1
  -6  -8  -4 4365.70 203.122   1
   6   8   1  38033. 1568.63   1
   8 -14   1  36249. 1496.28   1
 -14   6   1  39841. 1642.71   1
  14  -6  -1  39817. 1642.22   1
  -8  14  -1  38157. 1573.83   1
  -6  -8  -1  37537. 1548.81   1
  -6  -8  -1  37339. 1539.39   1
   6   8  -2  10208. 433.349   1
   8 -14  -2 9816.64 422.695   1
 -14   6  -2 9831.51 421.704   1
  14  -6   2  10087. 430.872   1
  -8  14   2 9628.34 413.280   1
  -6  -8   2 9908.32 420.961   1
  -6  -8   2 9952.91 424.182   1
   6   8  -5  701.68  63.082   1
 -14   6  -5  689.05  77.478   1
  14  -6   5  686.07  73.563   1
  -8  14   5 1009.91  89.321   1
  -6  -8   5  861.25  69.376   1
  -6  -8   5  739.10  60.927   1
   8 -14  -8  138.31  76.734   1
   8 -14 -11  107.88  91.155   1
 -14   6 -11  348.12  63.627   1
   8 -14 -14   22.47  88.181   1
   8 -14 -14   62.17  75.545   1
 -14   6 -14   20.77  60.010   1
 -14   6 -14   10.07  70.491   1
  -8  14  14  -46.13  75.867   1
   8 -14 -17   90.91  79.881   1
   8 -14 -17  -60.78  82.260   1
  -5  -9 -17   22.87  84.192   1
  -5  -9 -17  135.43  76.189   1
 -14   5  14   94.77  54.014   1
  14  -5 -14   44.65  71.804   1
  -5  -9 -14  202.11  83.152   1
  -5  -9 -14  234.76  75.694   1
  14  -5 -11 1821.36 118.533   1
  -5  -9 -11 1657.33 112.587   1
  -5  -9 -11 1764.12 120.862   1
   9 -14   8 2554.51 119.970   1
  -9  14  -8 2604.06 124.727   1
  -5  -9  -8 2926.16 150.743   1
  -5  -9  -8 2666.00 138.652   1
   5   9   5 3233.40 157.507  -1
 -14   5   5 3654.60 176.263   1
  14  -5  -5 3248.26 161.447   1
  -9  14  -5 2718.04 133.152   1
  -5  -9  -5 3287.91 163.280   1
  -5  -9  -5 2832.01 145.416   1
  -5  -9  -2  14011. 588.701   1
  -5  -9  -2  14425. 607.036   1
   5   9  -1 4777.00 215.312   1
   9 -14  -1 4744.79 218.731  -1
 -14   5  -1 5002.47 229.038  -1
  14  -5   1 5287.41 239.866   1
  -9  14   1 4509.41 210.010   1
  -5  -9   1 4650.64 213.082   1
  -5  -9   1 4677.89 211.595   1
   9 -14  -4 2220.27 129.633   1
 -14   5  -4 2340.68 127.081   1
  -5  -9   4 3969.27 179.955   1
  -5  -9   4 4264.12 193.434   1
 -14   5  -7 1824.33 111.620   1
  14  -5   7 1923.93 108.424   1
  -9  14   7 1875.87 114.321   1
  -5  -9   7 2027.00  99.108   1
  -5  -9   7 1861.49  94.499   1
   9 -14 -10 1333.25 111.001   1
 -14   5 -10 1177.65  83.399   1
  14  -5  10 1339.94  96.729   1
  -9  14  10 1349.60 102.552   1
   9 -14 -13  179.76  86.397   1
 -14   5 -13  224.53  64.618   1
  -9  14  13  202.92  71.060   1
   9 -14 -16  -19.89  74.802   1
   9 -14 -16   -4.34  85.803   1
 -14   5 -16   62.46  56.888   1
 -14   5 -16  199.98  66.080   1
  -9  14  16   73.91  67.542   1
 -14   4  15  103.62  35.357   1
  14  -4 -15   42.96  57.780   1
  -4 -10 -15  192.29  87.512   1
  -4 -10 -15  190.46  77.750   1
 -14   4  12  202.58  66.650   1
  14  -4 -12  250.99  77.032  -1
  -4 -10 -12  176.86  73.835   1
  -4 -10 -12  201.93  76.164   1
   4  10   9 2252.23 127.651   1
  10 -14   9 2201.19 105.996   1
 -14   4   9 2118.43 124.108  -1
  14  -4  -9 2328.05 129.584   1
 -10  14  -9 2348.86 115.560   1
  -4 -10  -9 2344.65 132.284   1
  -4 -10  -9 2237.61 128.791   1
   4  10   6 2556.98 132.012   1
  10 -14   6 2223.98 115.213   1
 -14   4   6 2358.27 126.709   1
  14  -4  -6 2416.99 127.750   1
 -10  14  -6 2190.04 114.346   1
  -4 -10  -6 2571.85 132.829   1
  10 -14   3 2195.49 121.828   1
 -14   4   3 2281.22 126.090   1
  14  -4  -3 1949.45 112.983   1
 -10  14  -3 2098.36 118.880   1
  -4 -10  -3 2361.00 127.973   1
   4  10   0 3842.91 181.640   1
  10 -14   0 4335.97 206.318   1
 -14   4   0 4046.08 191.055   1
  14  -4   0 4276.51 200.644   1
 -10  14   0 3877.60 185.233   1
  -4 -10   0 4065.90 188.702   1
  -4 -10   0 4103.07 193.806   1
  10 -14  -3 4281.46 208.077  -1
 -14   4  -3 4207.13 198.067   1
  14  -4   3 4291.37 202.304   1
  -4 -10   3 4380.57 200.347   1
  -4 -10   3 4479.68 201.932   1
  10 -14  -6 2317.14 136.620   1
  14  -4   6 2564.42 131.368   1
 -10  14   6 2075.57 117.988   1
  -4 -10   6 2159.31 108.672  -1
  -4 -10   6 2318.63 112.636   1
  10 -14  -9 1806.49 126.660   1
 -14   4  -9 1840.19 107.483   1
  14  -4   9 1890.24 113.602   1
 -10  14   9 1854.56 119.896   1
 -10  14  12 1795.09 118.682   1
  10 -14 -15   82.33  93.979  -1
  10 -14 -15  -97.18  72.671   1
 -14   4 -15  -49.60  70.193   1
 -10  14  15   33.82  73.266   1
  -3 -11 -16  247.18  89.346   1
  -3 -11 -16   97.27  80.228   1
 -14   3  13 -116.35  54.237   1
  14  -3 -13   18.81  64.395   1
  -3 -11 -13  -40.46  77.131   1
  -3 -11 -13  105.53  76.883   1
   3  11  10  429.39  74.950   1
  11 -14  10  298.56  44.425   1
 -14   3  10  141.75  73.959   1
  14  -3 -10  298.56  72.175   1
 -11  14 -10  361.00  56.417   1
  -3 -11 -10  258.18  75.743   1
  11 -14   7  161.12  53.890   1
 -14   3   7  225.12  65.114   1
  -3 -11  -7  863.48  77.180   1
  -3 -11  -7 1124.63  89.247   1
   3  11   4   78.84  62.091   1
  11 -14   4  136.69  61.893   1
 -14   3   4  104.01  66.402   1
  14  -3  -4  241.28  67.245   1
 -11  14  -4   36.08  61.571   1
  -3 -11  -4  234.66  66.997  -1
  -3 -11  -4  326.56  71.655   1
   3  11   1  32210. 1331.02   1
  11 -14   1  32904. 1361.00   1
 -14   3   1  34044. 1406.84   1
  14  -3  -1  34044. 1406.59   1
 -11  14  -1  32210. 1332.01   1
  -3 -11  -1  32483. 1342.66   1
  -3 -11  -1  33994. 1405.10   1
  11 -14  -2 8860.25 384.291   1
 -14   3  -2 8981.66 386.273   1
  14  -3   2 9335.97 402.378   1
 -11  14   2 9492.06 411.793   1
  -3 -11   2  10676. 452.923   1
  11 -14  -5 2303.02 136.174   1
  14  -3   5 2388.75 127.230   1
 -11  14   5 2260.65 127.106   1
  -3 -11   5 2247.02 113.132   1
  -3 -11   5 2300.54 113.999   1
  11 -14  -8 3996.53 198.885   1
 -14   3  -8 4274.03 199.876   1
 -14   3  -8 4546.58 208.845   1
  14  -3   8 4546.58 211.447  -1
 -11  14   8 4420.21 210.084   1
  -3 -11   8 4603.56 197.596   1
  -3 -11   8 4499.50 193.211  -1
  11 -14 -11  215.81  88.033   1
 -14   3 -11  199.08  75.248   1
 -11  14  11  437.31  83.226   1
  11 -14 -14   72.77  92.839   1
 -14   3 -14  171.73  68.905   1
 -14   3 -14  218.93  87.760   1
 -11  14  14   53.15  71.506   1
  11 -14 -17   35.60  88.057   1
  11 -14 -17  -42.47  85.604   1
 -11  14  17    9.81  77.725   1
  -2 -12 -17   -8.17  85.629   1
  -2 -12 -17 -136.35  87.314   1
 -14   2  14  152.85  44.029  -1
  14  -2 -14  126.24  52.775   1
  -2 -12 -14  -31.91  70.367   1
  -2 -12 -14  151.46  83.251   1
   2  12  11 1864.96 115.808   1
  12 -14  11 1657.83  82.284   1
 -14   2  11 1654.85 103.493   1
  14  -2 -11 1591.18 103.593   1
 -12  14 -11 1857.78  98.637   1
  -2 -12 -11 1803.27 121.482   1
  -2 -12 -11 1663.28 113.925   1
   2  12   8  962.34  81.739   1
  12 -14   8  971.51  70.243   1
 -14   2   8 1052.77  87.215   1
  14  -2  -8 1112.73  89.296   1
 -12  14  -8 1143.95  80.823   1
  -2 -12  -8 1073.83  89.742   1
  -2 -12  -8 1135.03  91.328   1
   2  12   5 1345.64  90.139   1
  12 -14   5 1539.89  95.862  -1
 -12  14  -5 1504.21  98.736  -1
  -2 -12  -5 1219.52  89.965   1
  12 -14   2 2995.54 156.045   1
 -14   2   2 2941.03 150.297   1
  14  -2  -2 2735.38 143.062   1
 -12  14  -2 2995.54 156.615   1
  -2 -12  -2 2836.96 147.175   1
   2  12  -1  10255. 436.570   1
  12 -14  -1  11058. 473.488   1
 -14   2  -1  10560. 450.198   1
  14  -2   1  11241. 479.435   1
 -12  14   1  10387. 444.995   1
  -2 -12   1  11038. 470.515   1
  -2 -12   1  10701. 455.153   1
   2  12  -4 7814.66 334.241   1
  12 -14  -4 8097.12 357.284   1
  14  -2   4 8002.97 347.869  -1
 -12  14   4 8213.57 358.275   1
  -2 -12   4 7460.35 321.110   1
  -2 -12   4 7779.97 333.250  -1
 -14   2  -7 2948.46 150.743   1
  14  -2   7 2745.29 140.981   1
 -12  14   7 2824.58 150.223   1
  -2 -12   7 3087.21 141.477   1
  -2 -12   7 2732.90 127.032   1
  12 -14 -10   21.71  91.229   1
 -14   2 -10   29.14  74.232   1
 -12  14  10   83.72  81.417   1
  12 -14 -13   20.21  86.001   1
 -14   2 -13  -10.69  78.642   1
 -14   2 -13   -3.36  65.213   1
 -12  14  13  129.63  72.646   1
  12 -14 -16   16.59  75.644   1
  12 -14 -16   38.95  84.960   1
 -14   2 -16  -59.09  70.639   1
 -14   2 -16  163.48  82.160   1
 -12  14  16   33.97  72.547   1
  -1 -13 -15   89.05  91.576   1
  -1 -13 -15   98.59  86.150   1
   1  13  12 1251.24  99.207   1
 -14   1  12 1122.89  78.741   1
  14  -1 -12 1255.95  89.668   1
 -13  14 -12 1429.63  79.262   1
 -13  14 -12 1195.98  67.567   1
  -1 -13 -12 1197.72 100.471   1
  -1 -13 -12 1404.61 109.663   1
   1  13   9 3265.61 163.602   1
  13 -14   9 2960.85 142.096   1
  14  -1  -9 3763.62 179.361   1
 -13  14  -9 3419.22 165.163   1
  -1 -13  -9 3330.03 169.623   1
  -1 -13  -9 3444.00 175.694   1
   1  13   6 3966.79 186.893   1
  13 -14   6 3855.30 179.336   1
 -14   1   6 3830.52 179.955  -1
  14  -1  -6 3756.19 177.378   1
 -13  14  -6 3751.24 175.669   1
  -1 -13  -6 4075.81 196.184   1
  -1 -13  -6 4021.30 191.105   1
   1  13   3  996.53  86.249   1
  13 -14   3  868.43  86.026   1
 -14   1   3 1048.56  85.827   1
  14  -1  -3  978.69  87.190   1
 -13  14  -3 1043.11  93.607   1
  -1 -13  -3 1071.85  88.379   1
  -1 -13  -3 1011.64  84.762   1
   1  13   0 1108.27  85.357   1
  13 -14   0 1224.23 102.255   1
  14  -1   0 1164.77  92.567   1
 -13  14   0 1072.60  98.142   1
  -1 -13   0 1198.71  88.330   1
  -1 -13   0 1117.19  87.413   1
   1  13  -3  12879. 540.882   1
  13 -14  -3  13142. 558.969   1
  14  -1   3  12951. 548.315   1
  -1 -13   3  13067. 550.297   1
  -1 -13   3  12966. 546.085   1
 -14   1  -6  10121. 432.606   1
  14  -1   6 9935.57 425.421   1
 -13  14   6 9449.94 406.838   1
  -1 -13   6 9541.62 402.626   1
  13 -14  -9 1714.32 120.664   1
 -14   1  -9 1505.45 103.543   1
  -1 -13   9 1600.35  72.051   1
  13 -14 -12  430.38  93.409   1
 -14   1 -12  555.50  84.217   1
 -14   1 -12  644.45  74.356   1
 -13  14  12  510.65  83.672   1
  13 -14 -15   78.64  90.560   1
 -14   1 -15   22.06  85.827   1
 -14   1 -15   54.01  77.478  -1
 -13  14  15   10.20  65.287   1
   0 -14 -16  224.95  89.296   1
   0 -14 -16   92.86  86.422   1
   0  14  13   83.60  78.097   1
 -14   0  13  -38.78  47.522   1
  14   0 -13  -19.22  52.032   1
 -14  14 -13   54.14  32.359   1
 -14  14 -13  111.92  36.496   1
   0 -14 -13    9.53  76.858   1
   0 -14 -13   64.99  74.851   1
   0  14  10  387.02  76.090   1
  14 -14  10  236.77  55.798   1
 -14   0  10  360.26  79.286   1
  14   0 -10  414.27  70.540   1
 -14  14 -10  210.51  72.572   1
   0 -14 -10  312.44  81.269   1
   0  14   7  406.59  70.813   1
  14 -14   7  430.87  63.875   1
 -14   0   7  273.04  69.995   1
  14   0  -7  428.64  65.139  -1
   0 -14  -7  516.10  78.072   1
   0  14   4 1524.53  98.811   1
  14 -14   4 1447.22  96.903   1
 -14   0   4 1290.63  92.170   1
  14   0  -4 1500.74  99.752   1
 -14  14  -4 1503.47  99.901   1
  14 -14   1 3097.12 161.125   1
  14   0  -1 3119.42 158.325   1
 -14  14  -1 3057.48 161.447   1
   0 -14  -1 3429.13 170.490   1
   0  14  -2  563.68  69.078   1
  14 -14  -2  373.39  79.658   1
  14   0   2  466.55  74.554   1
   0 -14   2  611.00  75.619   1
   0 -14   2  611.50  73.563   1
   0  14  -5 4838.94 213.701   1
 -14   0  -5 4819.12 221.754   1
  14   0   5 4687.81 216.080   1
 -14  14   5 4796.82 222.274   1
   0 -14   5 4913.28 219.177  -1
   0 -14   5 4762.14 211.546   1
  14 -14  -8 3880.08 197.200   1
 -14   0  -8 3466.30 172.770   1
 -14   0  -8 3567.89 172.200   1
 -14  14   8 3728.94 183.721   1
   0 -14   8 3496.03 156.615   1
   0 -14   8 3441.52 153.394   1
  14 -14 -11 1901.63 131.516   1
 -14   0 -11 1792.86 109.638   1
 -14   0 -11 2076.56 127.527   1
 -14  14  11 2071.85 132.408   1
  14 -14 -14  120.22  88.528   1
 -14   0 -14  141.53  84.911   1
 -14   0 -14  168.83  72.894  -1
 -14  14  14  123.51  75.619   1
  14 -14 -17  125.40  94.078   1
  14 -14 -17   50.32  97.720   1
 -15  14  16   62.64  69.227   1
  15 -14 -16  -13.65  92.071   1
 -14  -1 -16   -2.65  78.270   1
 -14  -1 -16  -65.19  86.645   1
 -15  14  13  314.92  73.018   1
  15 -14 -13  138.70  83.003   1
 -14  -1 -13  226.73  72.051   1
 -14  -1 -13  240.29  82.681   1
 -15  14  10 -158.57  79.881   1
  15 -14 -10 -157.63  93.137   1
 -14  -1 -10    8.57  80.178   1
 -14  -1 -10   31.96  72.250   1
   1 -15   7 1712.09  94.574   1
   1 -15   7 1521.31  87.661   1
 -15  14   7 1816.15 114.470   1
  15 -14  -7 1600.84 112.587   1
  -1  15  -7 1587.46  88.057   1
 -14  -1  -7 1514.12 101.387   1
 -14  -1  -7 1447.22  93.707   1
  14   1   4  662.78  77.725   1
   1 -15   4  544.85  68.087   1
   1 -15   4  569.38  65.188   1
 -15  14   4  610.01  80.897   1
  -1  15  -4  607.53  63.528   1
 -14  -1  -4  558.97  77.874   1
  14   1   1  799.80  80.823   1
   1 -15   1  705.40  80.228   1
 -15  14   1  905.85 100.743   1
  15 -14  -1  746.03  87.066   1
  -1  15  -1  776.02  76.809  -1
 -14  -1  -1  760.41  85.728  -1
  15 -14   2 4675.42 219.177   1
  -1  15   2 4489.59 210.084  -1
  14   1  -5  996.28  80.550   1
   1 -15  -5 1106.29  88.231   1
 -15  14  -5  947.72  80.773   1
  15 -14   5  945.24  79.683   1
  -1  15   5 1114.47  83.845   1
  14   1  -8 1292.12  90.510   1
   1 -15  -8 1321.36  98.984   1
   1 -15  -8 1404.11 102.701   1
 -15  14  -8 1436.07 100.049   1
  15 -14   8 1350.10  91.774   1
  -1  15   8 1326.81  96.209   1
 -14  -1   8 1143.95  92.269   1
  14   1 -11  709.12  74.058   1
   1 -15 -11  663.03  88.057  -1
   1 -15 -11  760.90  98.835   1
 -15  14 -11  787.41  81.665   1
  15 -14  11  620.42  64.148   1
  -1  15  11  789.64  83.845   1
 -14  -1  11  608.03  74.851   1
  14   1 -14  287.41  40.585   1
   1 -15 -14  331.76  87.958   1
   1 -15 -14  158.85  85.580   1
  -1  15  14  203.39  83.275   1
   1 -15 -17  143.63  84.291   1
  15 -13 -17   51.54  99.182   1
 -13  -2 -17  109.76  86.050   1
 -15  13  14  147.57  73.092   1
  15 -13 -14  189.59  90.287   1
 -13  -2 -14    5.97  71.779   1
 -13  -2 -14   18.59  84.688   1
 -15  13  11  -46.51  82.582   1
  15 -13 -11  176.44  87.686   1
 -13  -2 -11   11.95  66.006   1
 -13  -2 -11   -4.60  78.865   1
  13   2   8 1866.45 112.859   1
   2 -15   8 1487.11  81.318   1
   2 -15   8 1500.00  80.030   1
 -15  13   8 1617.94 109.341   1
 -13  -2  -8 1871.65 114.693   1
 -13  -2  -8 2075.57 119.227   1
   2 -15   5 4677.89 208.647   1
   2 -15   5 4274.03 193.013   1
 -15  13   5 4497.02 210.728   1
  -2  15  -5 4667.98 207.235   1
 -13  -2  -5 4717.54 218.880   1
  13   2   2  16895. 709.117   1
   2 -15   2  15793. 662.289  -1
  15 -13  -2  16261. 685.579   1
  -2  15  -2  16593. 694.499   1
  13   2  -1 8305.25 360.010   1
   2 -15  -1 8496.03 369.425   1
  15 -13   1 9093.15 394.202   1
  13   2  -4 2412.53 127.279   1
 -15  13  -4 2542.12 135.059  -1
  15 -13   4 2556.98 136.125   1
  -2  15   4 2601.58 137.537   1
 -13  -2   4 2678.39 138.726  -1
  13   2  -7  187.91  58.498   1
   2 -15  -7  219.03  73.018   1
 -15  13  -7  393.95  71.407   1
  -2  15   7  319.38  69.227   1
  13   2 -10 1331.02  88.429   1
   2 -15 -10 1316.65 106.566   1
 -15  13 -10 1239.84  96.977   1
  15 -13  10 1146.93  82.780   1
  -2  15  10 1314.17 104.262   1
 -13  -2  10 1224.48  89.990   1
  13   2 -13  519.57  49.504   1
   2 -15 -13  491.82  87.859   1
   2 -15 -13  438.55  86.174   1
 -15  13 -13  371.16  58.920   1
 -15  13 -13  346.88  50.050   1
  -2  15  13  353.32  82.260   1
   2 -15 -16   86.92  89.346   1
   2 -15 -16   -5.50  89.470   1
 -15  12  15  146.41  69.772   1
  15 -12 -15  206.96  92.765   1
 -12  -3 -15   65.63  85.481   1
 -12  -3 -15  -25.67  77.255   1
 -15  12  12   75.89  77.924   1
  15 -12 -12   50.25  87.909   1
 -12  -3 -12   97.75  69.772   1
 -12  -3 -12  142.37  82.631   1
   3 -15   9  520.07  33.176   1
 -15  12   9  491.58  86.273   1
 -12  -3  -9  560.21  74.579   1
 -15  12   6 1178.39  93.186   1
  -3  15  -6 1252.97  76.586   1
 -12  -3  -6 1398.66  94.797   1
  12   3   3 6102.57 272.547  -1
   3 -15   3 6263.62 276.511  -1
  15 -12  -3 7120.90 318.384   1
  -3  15  -3 6102.57 268.582   1
 -12  -3  -3 6114.96 275.768   1
  12   3   0  54435. 2240.09   1
   3 -15   0  53593. 2205.15   1
  15 -12   0  58300. 2399.16   1
  -3  15   0  55525. 2283.20   1
  12   3  -3  13774. 579.781   1
   3 -15  -3  13806. 583.993   1
 -15  12  -3  14024. 591.674   1
  15 -12   3  14440. 609.266   1
  -3  15   3  14333. 604.311   1
 -12  -3   3  13783. 580.525   1
  12   3  -6 1272.05  83.523   1
   3 -15  -6 1242.81  97.349   1
 -15  12  -6 1154.11  86.596   1
  15 -12   6 1442.76  92.319   1
  -3  15   6 1222.99  90.956   1
 -12  -3   6 1205.65  84.514   1
  12   3  -9  378.34  62.042   1
   3 -15  -9  503.47  88.082   1
 -15  12  -9  301.78  77.428   1
  15 -12   9  358.28  66.031   1
  -3  15   9  348.12  76.933   1
  12   3 -12  695.49  58.350   1
   3 -15 -12  634.54  92.146   1
   3 -15 -12  747.03  85.778   1
 -15  12 -12  741.33  68.533   1
 -15  12 -12  829.04  80.550   1
  15 -12  12  599.85  59.861   1
  -3  15  12  736.87  89.618   1
 -12  -3  12  630.33  51.858   1
 -12  -3  12  675.17  47.027   1
   3 -15 -15  189.20  88.082   1
   3 -15 -15   80.15  92.889   1
  -3  15  15  144.67  83.052   1
 -15  11  16  108.08  64.321   1
  15 -11 -16  -49.60  93.038   1
 -11  -4 -16   41.35  84.044   1
 -11  -4 -16   89.07  74.455   1
 -15  11  13  295.09  76.189   1
  15 -11 -13  401.63  92.294   1
 -11  -4 -13  333.50  82.111   1
 -11  -4 -13  358.52  73.266   1
 -15  11  10   96.28  78.295   1
  15 -11 -10  245.47  86.918   1
 -11  -4 -10  198.02  80.525   1
 -11  -4 -10  185.63  74.281   1
   4 -15   7   66.95  48.736   1
   4 -15   7   87.59  52.602   1
  11   4   4  171.95  67.096   1
   4 -15   4  315.41  62.190   1
 -15  11   4  309.96  81.591  -1
  15 -11  -4  228.44  71.903   1
  -4  15  -4  348.86  61.348   1
 -11  -4  -4  374.63  67.344   1
 -11  -4  -4  202.43  67.319   1
  11   4   1  568.63  75.347   1
   4 -15   1  554.26  80.129   1
  15 -11  -1  408.82  78.270   1
  -4  15  -1  458.62  73.662  -1
  11   4  -2 1065.66  85.753   1
 -15  11  -2  840.93  88.850   1
  11   4  -5  -66.50  52.973   1
 -15  11  -5 -125.97  60.382   1
  15 -11   5  -86.22  58.523   1
  -4  15   5 -121.36  60.456   1
  11   4  -8  135.36  55.377   1
   4 -15  -8  242.39  73.811   1
 -15  11  -8  311.69  68.558  -1
  15 -11   8  141.30  62.512   1
  -4  15   8  321.36  67.914   1
 -11  -4   8  157.36  59.390   1
  11   4 -11 1250.49  77.998   1
   4 -15 -11 1404.36 116.155   1
   4 -15 -11 1322.60 102.156   1
 -15  11 -11 1410.06  93.310   1
 -15  11 -11 1472.25 103.295   1
  15 -11  11 1319.37  89.817   1
  -4  15  11 1124.88  95.069   1
 -11  -4  11 1069.37  71.036   1
 -11  -4  11 1148.66  65.312   1
   4 -15 -14  399.16  87.017   1
   4 -15 -14  334.74  86.843   1
 -15  11 -14  336.47  58.300   1
 -15  11 -14  342.91  50.941   1
  -4  15  14  464.57  85.803   1
   4 -15 -17   87.59  82.780   1
   4 -15 -17  123.24  87.488  -1
 -10  -5 -17  115.31  79.435   1
 -10  -5 -17   90.09  91.353   1
 -15  10  14  220.74  69.276   1
  15 -10 -14  160.83  92.443   1
 -10  -5 -14  215.91  84.564   1
 -10  -5 -14  227.97  76.685   1
 -15  10  11   12.37  77.924   1
  15 -10 -11  246.51  90.287   1
 -10  -5 -11  158.94  77.478   1
 -10  -5 -11  193.90  72.696   1
   5 -15   8  124.13  43.236   1
   5 -15   8  181.57  42.939   1
 -15  10   8  145.17  74.306   1
  -5  15  -8   62.64  42.121   1
 -10  -5  -8  -30.33  69.301   1
 -10  -5  -8    4.11  63.157   1
  10   5   5  492.81  72.473   1
   5 -15   5  349.60  62.810   1
 -15  10   5  195.56  73.414   1
  15 -10  -5  343.41  73.984   1
  -5  15  -5  346.63  54.262   1
 -10  -5  -5  426.91  68.186   1
 -10  -5  -5  355.05  68.161   1
  10   5   2 8741.32 377.353   1
   5 -15   2 8954.40 385.530   1
  15 -10  -2 9026.25 391.724   1
  -5  15  -2 9001.48 386.769   1
 -10  -5  -2 8738.84 376.362   1
   5 -15  -1  229.36  72.720   1
 -15  10  -1  229.71  76.883   1
  15 -10   1  325.07  72.820   1
  -5  15   1  186.92  70.912   1
  10   5  -4  11028. 467.046   1
   5 -15  -4 9754.70 421.209   1
 -15  10  -4 9900.88 424.182   1
  15 -10   4 9769.56 418.731   1
  -5  15   4 9759.65 418.979   1
 -10  -5   4  10892. 461.843   1
   5 -15  -7  520.56  75.421   1
 -15  10  -7  486.37  70.664   1
  15 -10   7  471.01  64.693   1
  -5  15   7  501.24  73.191   1
 -10  -5   7  343.90  60.134   1
  10   5 -10  220.09  51.363   1
 -15  10 -10  166.55  71.432   1
  15 -10  10  178.42  62.463   1
  -5  15  10   77.60  69.945   1
 -10  -5  10   22.74  53.444   1
 -10  -5  10  -12.16  41.031   1
   5 -15 -13  -46.90  81.591   1
   5 -15 -13   12.54  75.471   1
 -15  10 -13  -64.92  65.733  -1
 -15  10 -13  -37.44  53.246   1
  -5  15  13   17.18  68.855  -1
   5 -15 -16  116.87  82.483   1
   5 -15 -16   40.09  89.965   1
  -5  15  16   -6.46  79.138   1
 -15   9  15  262.14  69.351   1
  -9  -6 -15  -79.83  83.821   1
  -9  -6 -15   35.51  75.545   1
 -15   9  12 1112.49  97.101   1
  15  -9 -12 1038.40 103.246   1
  -9  -6 -12 1293.11  99.083   1
  -9  -6 -12 1327.80 104.039   1
   6 -15   9  450.20  35.258   1
 -15   9   9  367.94  81.368   1
  -6  15  -9  537.66  43.806   1
  -9  -6  -9  506.69  74.579   1
  -9  -6  -9  482.66  78.122   1
   6 -15   6 1791.62  99.133   1
 -15   9   6 1944.75 115.882   1
  15  -9  -6 2001.73 119.227   1
  -6  15  -6 1688.55  91.254  -1
  -9  -6  -6 1807.73 107.185   1
   9   6   3 3981.66 189.370   1
   6 -15   3 4055.99 191.006  -1
  15  -9  -3 4122.89 198.984   1
  -6  15  -3 3855.30 180.401   1
  -9  -6  -3 3892.46 185.158   1
   9   6   0 4435.08 206.095   1
   6 -15   0 3964.32 188.726   1
 -15   9   0 4549.05 211.571   1
  15  -9   0 4246.77 201.387   1
  -6  15   0 4298.81 202.824   1
  -9  -6   0 4157.58 194.896   1
  -9  -6   0 3994.05 186.472   1
   9   6  -3 5232.90 234.390  -1
   6 -15  -3 5282.45 242.121   1
 -15   9  -3 5413.77 246.060   1
  15  -9   3 5361.74 243.087   1
  -9  -6   3 5463.32 243.583   1
  -9  -6   3 5495.53 247.423   1
   9   6  -6 1261.89  77.304   1
 -15   9  -6 1223.49  87.388   1
  15  -9   6 1283.70  88.503   1
  -6  15   6 1321.36  93.310   1
  -9  -6   6 1319.13  78.791   1
  -9  -6   6 1341.43  84.638   1
   9   6  -9  101.91  49.133   1
   6 -15  -9   83.25  84.960   1
 -15   9  -9  233.85  70.912   1
  15  -9   9  183.37  67.616   1
  -6  15   9  181.19  74.653   1
  -9  -6   9  172.32  54.633   1
  -9  -6   9   52.38  45.540   1
   6 -15 -12  916.50 101.041   1
 -15   9 -12 1072.84  93.558   1
 -15   9 -12 1068.88  81.120   1
  15  -9  12 1142.71  80.847   1
  -6  15  12 1305.50  94.326   1
   6 -15 -15  611.50  89.643   1
   6 -15 -15  276.76 100.818   1
 -15   9 -15  352.33  57.061   1
 -15   9 -15  354.31  60.109   1
  -6  15  15  475.22  84.044  -1
 -15   8  16  111.97  54.906   1
  15  -8 -16   15.77  77.899   1
  -8  -7 -16   78.32  75.000   1
  -8  -7 -16  123.51  84.663   1
 -15   8  13  204.48  71.259   1
  -8  -7 -13  159.51  76.363   1
  -8  -7 -13  206.76  76.858   1
 -15   8  10  778.74  86.942   1
  -8  -7 -10  730.43  81.566   1
  -8  -7 -10  829.53  93.583  -1
   7 -15   7 4501.98 199.133   1
 -15   8   7 4943.01 230.525   1
  15  -8  -7 4833.99 224.232   1
  -7  15  -7 4660.55 205.005   1
  -8  -7  -7 4430.12 205.748   1
   8   7   4 6290.88 279.980   1
   7 -15   4 5958.86 263.132   1
  15  -8  -4 6209.11 280.228   1
  -7  15  -4 5626.85 248.761   1
  -8  -7  -4 6053.02 270.565   1
  -8  -7  -4 5968.78 266.105   1
   8   7   1  902.87  79.633   1
 -15   8   1  915.26  83.622   1
  15  -8  -1  873.64  85.976   1
  -8  -7  -1  886.02  80.798   1
  -8  -7  -1  768.58  74.628   1
   8   7  -2  13940. 586.471   1
   7 -15  -2  12359. 525.272  -1
 -15   8  -2  13429. 568.136   1
  15  -8   2  12745. 539.395   1
  -8  -7   2  14866. 624.380  -1
  -8  -7   2  13231. 556.739  -1
   8   7  -5 1534.93  89.321   1
   7 -15  -5 1421.70 111.001   1
  15  -8   5 1296.83  91.254   1
  -7  15   5 1195.74  93.236  -1
  -8  -7   5 1398.17  81.863   1
  -8  -7   5 1442.52  89.271   1
   8   7  -8   58.42  48.067   1
   7 -15  -8  156.76  77.948   1
 -15   8  -8   66.01  71.457   1
  15  -8   8  134.71  64.346   1
  -7  15   8  195.76  68.434   1
  -8  -7   8  207.63  45.590   1
  -8  -7   8  150.35  51.883   1
   7 -15 -11  134.54  89.544   1
 -15   8 -11  -61.65  61.620   1
 -15   8 -11   20.62  74.950   1
  15  -8  11  -96.73  67.914   1
  -7  15  11  -12.23  73.489   1
   7 -15 -14  154.46  93.682   1
   7 -15 -14  -26.54  86.472   1
 -15   8 -14  151.07  71.358   1
 -15   8 -14  170.61  59.936   1
  -7  15  14  213.18  79.732   1
   7 -15 -17   71.58  83.598   1
   7 -15 -17  157.26  89.965   1
  -7  -8 -17  -12.18  76.140   1
  -7  -8 -17  -82.21  84.068   1
  15  -7 -14   35.43  78.568   1
  -7  -8 -14    2.65  76.561   1
  -7  -8 -14   70.04  75.446   1
 -15   7  11   71.06  73.117   1
  -7  -8 -11   14.15  74.455   1
  -7  -8 -11 -119.10  74.108   1
   8 -15   8  154.86  47.225   1
  15  -7  -8  149.36  76.957   1
  -8  15  -8  110.93  49.901   1
  -7  -8  -8  190.81  63.974   1
  -7  -8  -8  186.67  62.091   1
   8 -15   5  849.60  73.365   1
  15  -7  -5  912.29  86.695   1
  -8  15  -5  979.68  74.851   1
  -7  -8  -5 1046.33  83.449   1
  -7  -8  -5 1012.88  85.704   1
   7   8   2  12911. 545.837   1
   8 -15   2  12760. 539.890   1
 -15   7   2  12260. 519.821   1
  15  -7  -2  13072. 554.013   1
  -8  15  -2  12812. 540.882   1
  -7  -8  -2  12512. 528.493   1
   7   8  -1  782.46  76.710   1
 -15   7  -1  798.07  81.962   1
  15  -7   1  847.37  83.127   1
  -7  -8   1  702.92  70.961   1
  -7  -8   1  819.37  80.005   1
   7   8  -4 5517.83 244.252   1
   8 -15  -4 5431.11 249.752   1
 -15   7  -4 5267.59 238.776   1
  15  -7   4 5525.27 250.248   1
  -8  15   4 5317.14 243.360   1
  -7  -8   4 5542.61 246.308   1
  -7  -8   4 5532.70 242.864   1
   7   8  -7 4241.82 188.503   1
   8 -15  -7 4905.84 230.649   1
  15  -7   7 4385.53 201.288   1
  -8  15   7 4618.43 216.006   1
  -7  -8   7 4323.58 192.344   1
  -7  -8   7 4350.84 191.080   1
   8 -15 -10  777.75 107.730   1
 -15   7 -10  738.85  72.349   1
  15  -7  10  795.84  81.541   1
  -8  15  10  671.46  86.050   1
  -7  -8  10  631.81  41.997   1
   8 -15 -13  -10.68  93.756   1
 -15   7 -13   82.31  61.026   1
  -8  15  13   11.52  67.542   1
   8 -15 -16  146.78  81.913   1
   8 -15 -16   97.70  85.803   1
 -15   7 -16   40.91  49.579   1
 -15   7 -16   72.25  52.874   1
  -8  15  16  -32.38  75.867   1
 -15   6  15  327.80  59.440   1
  15  -6 -15  319.62  76.462   1
  -6  -9 -15  455.40  91.799   1
  -6  -9 -15  300.05  83.746   1
  15  -6 -12  990.58  94.326   1
  -6  -9 -12 1027.50  92.938   1
  -6  -9 -12 1128.59 101.809   1
   9 -15   9  221.61  43.310   1
  15  -6  -9   89.17  79.608   1
  -9  15  -9  352.08  53.543   1
  -6  -9  -9  150.17  70.912  -1
  -6  -9  -9  187.09  69.846   1
   9 -15   6 1343.90  83.474   1
  15  -6  -6 1364.96  96.135   1
  -9  15  -6 1429.63  85.753   1
  -6  -9  -6 1659.07 101.759   1
   9 -15   3 6511.39 288.404   1
 -15   6   3 6124.87 274.281   1
  15  -6  -3 6003.46 271.060   1
  -9  15  -3 5971.25 264.618   1
  -6  -9  -3 6025.76 268.087   1
   6   9   0 4680.37 214.321   1
 -15   6   0 4449.95 207.160   1
  15  -6   0 4833.99 222.993   1
  -9  15   0 5123.88 235.183   1
  -6  -9   0 4449.95 203.568   1
  -6  -9   0 4774.52 219.574   1
   6   9  -3 4863.72 220.168   1
   9 -15  -3 4405.35 210.530   1
 -15   6  -3 4648.16 216.105   1
  15  -6   3 4997.52 230.376   1
  -6  -9   3 4420.21 200.049   1
  -6  -9   3 4772.05 217.145   1
   6   9  -6 1843.66  97.820   1
  15  -6   6 1721.75  99.504   1
  -9  15   6 1544.10 103.345   1
  -6  -9   6 1668.98  92.914   1
  -6  -9   6 1679.14  89.024   1
   9 -15  -9  226.78  87.463   1
  15  -6   9  315.91  68.954   1
  -9  15   9  214.82  74.455   1
  -6  -9   9  408.57  45.243   1
  -6  -9   9  329.78  46.160   1
  -9  15  12 1307.73 100.669   1
   9 -15 -15  -79.56  90.609   1
   9 -15 -15  193.86  78.345   1
 -15   6 -15   33.57  75.545   1
 -15   6 -15   28.96  65.907   1
  -9  15  15  133.72  75.074   1
  15  -5 -16   -5.53  48.612   1
  -5 -10 -16   31.71  76.164   1
  -5 -10 -16  -83.85  80.723   1
  15  -5 -13   36.55  74.133   1
  -5 -10 -13  151.56  75.149   1
  -5 -10 -13  181.57  80.253   1
  10 -15  10   16.42  32.953   1
 -10  15 -10   22.00  47.274   1
  -5 -10 -10  138.33  74.331   1
  -5 -10 -10  237.76  84.762   1
  15  -5  -7  629.58  76.065   1
  -5 -10  -7  493.56  71.159   1
  -5 -10  -7  422.20  68.013   1
   5  10   4  10330. 441.030   1
  10 -15   4  10510. 446.977   1
  15  -5  -4  10139. 435.084   1
 -10  15  -4  11479. 485.877   1
  -5 -10  -4 9990.08 429.137   1
  -5 -10  -4 9754.70 419.227   1
   5  10   1  286.42  65.089   1
  10 -15   1  305.75  74.182   1
 -15   5   1  253.47  73.612  -1
  15  -5  -1  366.45  72.002   1
 -10  15  -1  332.26  73.761   1
  -5 -10  -1  340.68  72.151   1
  -5 -10  -1  393.95  66.353   1
  10 -15  -2 9112.97 395.441   1
 -15   5  -2 9209.60 397.918   1
  15  -5   2 8837.95 382.557   1
  -5 -10   2 9972.74 426.164   1
  -5 -10   2 9933.09 422.448   1
  15  -5   5  323.59  64.594   1
 -10  15   5  451.44  71.184   1
  -5 -10   5  264.62  54.262   1
  10 -15  -8  -17.63  79.113   1
 -15   5  -8  -28.84  69.475   1
 -10  15   8  130.48  73.489  -1
  -5 -10   8   42.05  44.623   1
  -5 -10   8   43.16  42.121   1
  10 -15 -11  108.23  95.763   1
 -15   5 -11   82.58  77.577   1
  15  -5  11   93.09  64.123   1
 -10  15  11    3.26  75.991   1
  10 -15 -14  206.62  93.211  -1
 -15   5 -14  188.35  82.284   1
 -10  15  14  111.03  72.002   1
  10 -15 -17  155.55  88.429   1
  10 -15 -17  202.28  88.850   1
 -10  15  17  214.35  79.980   1
  -4 -11 -17  150.97  86.992   1
  -4 -11 -17   87.21  78.716   1
 -15   4  14  394.20  60.233   1
  15  -4 -14  257.93  69.871   1
  -4 -11 -14  435.33  79.187   1
  -4 -11 -14  339.69  86.373   1
  15  -4 -11 1173.69  99.405   1
 -11  15 -11 1206.64  67.369   1
  -4 -11 -11 1027.25  99.306   1
  -4 -11 -11 1018.09  93.707  -1
   4  11   8   57.53  66.898   1
  11 -15   8  238.38  51.387   1
 -11  15  -8  165.39  55.302   1
  -4 -11  -8   75.42  66.402   1
  -4 -11  -8  262.64  67.740   1
   4  11   5   -7.99  59.044   1
  11 -15   5  -53.69  60.035   1
  15  -4  -5 -105.50  60.877   1
 -11  15  -5   42.12  59.341   1
  -4 -11  -5  -20.11  65.510   1
  15  -4  -2  856.29  85.233   1
  -4 -11  -2  607.28  74.455   1
  15  -4   1  410.06  73.513   1
  -4 -11   1  430.87  67.195   1
  -4 -11   1  349.36  69.797   1
  11 -15  -4  657.33  92.567   1
  15  -4   4  363.48  67.938   1
  -4 -11   4  379.09  59.490   1
  15  -4   7  224.43  59.960   1
  -4 -11   7  144.30  48.489   1
  -4 -11   7  184.09  48.712   1
  11 -15 -10  264.87  96.085   1
 -15   4 -10  185.41  77.056   1
  11 -15 -13  325.07 100.867   1
 -15   4 -13  351.34  67.344   1
 -15   4 -13  387.76  85.827   1
 -11  15  13  390.98  74.604   1
  11 -15 -16  122.15  80.946   1
  11 -15 -16   71.13  88.355   1
 -11  15  16   49.11  74.504   1
  15  -3 -15  120.39  51.065   1
  -3 -12 -15  124.78  78.320   1
  -3 -12 -15  124.31  91.749   1
 -15   3  12  552.28  71.259   1
  15  -3 -12  630.33  81.566  -1
  -3 -12 -12  741.33  93.013   1
  -3 -12 -12  804.01  90.040   1
   3  12   9  378.10  74.579   1
  12 -15   9  275.52  55.674   1
 -12  15  -9  323.09  63.057   1
  -3 -12  -9  514.87  85.505   1
  -3 -12  -9  458.62  79.732   1
  15  -3  -6 1262.39  90.139   1
 -12  15  -6 1243.06  84.440   1
  -3 -12  -6 1503.22 100.198   1
  -3 -12  -6 1344.89  92.170   1
   3  12   3  15292. 642.467   1
  12 -15   3  15349. 646.679   1
  15  -3  -3  16710. 701.932   1
 -12  15  -3  14713. 619.177   1
  -3 -12  -3  14859. 625.867   1
  -3 -12  -3  15424. 649.900   1
   3  12   0  58251. 2395.19   1
  12 -15   0  59044. 2428.89   1
  15  -3   0  61719. 2539.64   1
 -12  15   0  56789. 2336.22   1
  -3 -12   0  60159. 2473.49   1
  -3 -12   0  61868. 2544.60   1
   3  12  -3 7316.64 316.898   1
  12 -15  -3 6630.32 298.067   1
 -12  15   3 6660.05 296.333   1
  -3 -12   3 6992.06 303.766   1
  -3 -12   3 7081.26 309.217   1
 -15   3  -6 1289.15  90.709   1
  15  -3   6 1292.62  88.726   1
 -12  15   6 1298.81  95.986   1
  -3 -12   6 1095.39  73.092   1
  -3 -12   9  553.52  43.954   1
  -3 -12   9  589.69  45.738   1
  12 -15 -12  114.32  91.898   1
 -15   3 -12  -25.55  75.495   1
 -15   3 -12   52.92  58.994   1
 -12  15  12   33.75  75.297   1
  12 -15 -15  167.17  96.506   1
 -15   3 -15  149.70  93.285   1
 -15   3 -15   87.14  71.358   1
 -12  15  15   49.06  70.218   1
  -2 -13 -16   56.12  86.075   1
  -2 -13 -16  112.26  93.632   1
 -15   2  13  190.14  55.798   1
  15  -2 -13  391.48  70.119   1
  -2 -13 -13  472.25  86.843   1
  -2 -13 -13  330.52  79.931   1
   2  13  10 1219.03  99.628   1
  13 -15  10 1226.96  75.991   1
  15  -2 -10 1261.15  96.308   1
 -13  15 -10 1347.37  91.898   1
  -2 -13 -10 1184.09 101.090   1
   2  13   7  183.35  68.186   1
  13 -15   7  352.08  61.596   1
  15  -2  -7  465.06  69.128   1
 -13  15  -7  225.77  65.089   1
  -2 -13  -7  262.14  73.290   1
  -2 -13  -7  347.87  67.245   1
  15  -2  -4 2571.85 136.992   1
  -2 -13  -4 2374.13 129.584   1
  13 -15   1 7487.60 330.773   1
  15  -2  -1 7537.16 331.268   1
 -13  15  -1 7338.94 323.835   1
  -2 -13  -1 7224.97 317.145   1
   2  13  -2  14428. 605.302   1
  13 -15  -2  15448. 651.882   1
  15  -2   2  16556. 695.738   1
 -13  15   2  15840. 668.731   1
  -2 -13   2  15136. 636.025   1
  -2 -13   2  14259. 599.107   1
 -15   2  -5 4890.98 223.612   1
  15  -2   5 4541.62 210.307   1
 -13  15   5 4390.48 206.615   1
  -2 -13   5 4581.26 204.608   1
  -2 -13   5 4469.77 200.966  -1
  13 -15  -8 1747.27 119.722   1
 -15   2  -8 1501.49 100.372   1
 -15   2  -8 1461.35 100.644   1
 -13  15   8 1573.09 110.158   1
  -2 -13   8 1477.95  80.525   1
  -2 -13   8 1589.44  83.449  -1
  13 -15 -11  -31.10  84.390  -1
 -15   2 -11   19.55  68.013   1
 -15   2 -11   63.48  73.241   1
  15  -2  11   35.31  68.434   1
 -13  15  11  -79.83  81.665   1
  13 -15 -14  154.53  87.388   1
 -15   2 -14   36.42  84.366   1
 -15   2 -14   64.40  68.632   1
 -13  15  14  451.93  84.093   1
  13 -15 -17   37.44  90.015   1
  13 -15 -17   19.51  88.157   1
  -1 -14 -17  124.50  88.602   1
 -15   1  14  243.76  47.101   1
  15  -1 -14  289.40  55.228   1
  -1 -14 -14  341.43  82.086   1
  -1 -14 -14  214.32  77.279   1
   1  14  11  709.86  84.935   1
  14 -15  11  485.63  55.897   1
 -14  15 -11  743.81  73.290   1
  -1 -14 -11  610.50  94.549   1
  -1 -14 -11  712.83  90.560   1
   1  14   8 1344.40  97.720   1
  14 -15   8 1629.83  97.126   1
  15  -1  -8 1343.16  95.317   1
 -14  15  -8 1578.79 100.917   1
  -1 -14  -8 1427.90 106.566   1
  -1 -14  -8 1380.33  98.489   1
   1  14   5  938.30  80.600   1
  14 -15   5  997.52  81.739   1
  15  -1  -5 1056.74  83.523   1
 -14  15  -5 1014.62  83.944  -1
  -1 -14  -5 1066.65  88.280   1
  -1 -14  -5  974.23  83.226   1
   1  14   2 4130.32 194.475   1
  14 -15   2 3597.62 178.171   1
  15  -1  -2 3671.95 179.980   1
  -1 -14  -2 3550.54 173.612   1
   1  14  -1  504.21  71.828   1
  14 -15  -1  568.88  81.392   1
 -15   1  -1  802.77  86.967   1
  -1 -14   1  586.47  73.687   1
  -1 -14   1  763.63  76.586  -1
   1  14  -4  578.54  63.949   1
 -15   1  -4  535.68  73.489   1
  15  -1   4  515.11  68.161   1
 -14  15   4  582.01  81.789   1
  -1 -14   4  614.72  66.427   1
  -1 -14   4  729.43  69.797   1
  14 -15  -7 1333.00 104.385   1
 -15   1  -7 1246.03  95.193   1
 -15   1  -7 1290.88  91.749   1
 -14  15   7 1260.65  97.745   1
  -1 -14   7 1190.53  75.867   1
  15  -1  10  -36.50  67.096   1
 -14  15  10 -119.13  80.996   1
  14 -15 -13  151.71  94.549   1
 -15   1 -13   94.23  67.369   1
 -15   1 -13  133.55  81.269   1
 -14  15  13  119.45  72.671   1
  14 -15 -16   92.27  89.271   1
 -15   1 -16  -25.74  80.699   1
 -15   1 -16    3.83  87.611   1
 -14  15  16   59.14  69.673   1
   0 -15 -15   65.66  90.238   1
   0 -15 -15   93.78  86.174   1
   0  15  12  566.65  86.249   1
  15 -15  12  370.42  49.876   1
 -15   0  12  540.14  67.815   1
  15   0 -12  597.13  70.094   1
 -15  15 -12  538.65  58.697   1
 -15  15 -12  456.89  64.792   1
   0 -15 -12  575.32  87.760   1
   0 -15 -12  568.38  92.616   1
   0  15   9 2797.32 150.372   1
  15 -15   9 2950.94 148.365   1
  15   0  -9 2784.93 145.912   1
 -15  15  -9 2817.14 146.011   1
   0 -15  -9 2943.51 156.120   1
   0 -15  -9 2846.88 154.559   1
   0  15   6 1433.84  95.292   1
  15 -15   6 1501.24  96.828   1
  15   0  -6 1389.99  94.623   1
 -15  15  -6 1560.95 100.818  -1
   0 -15  -6 1599.60 106.368   1
   0 -15  -6 1557.73  99.703   1
   0  15   3  33003. 1365.46   1
  15 -15   3  33449. 1384.79   1
  15   0  -3  33845. 1400.89   1
  15 -15   0  15540. 656.094   1
 -15   0   0  16068. 675.173   1
  15   0   0  16046. 674.677   1
 -15  15   0  15860. 669.722   1
   0 -15   0  15168. 639.246   1
   0  15  -3 1570.86  97.274   1
 -15   0  -3 1543.11 104.361  -1
  15   0   3 1732.90 112.636   1
 -15  15   3 1478.19 106.714   1
   0 -15   3 1416.00  93.583   1
   0 -15   3 1504.95  95.813   1
  15 -15  -6  425.92  84.019   1
 -15   0  -6  221.53  68.731   1
 -15  15   6  200.47  70.986   1
   0 -15   6   76.19  55.104   1
   0 -15   6  231.59  56.863   1
  15 -15  -9  239.20  89.940   1
 -15   0  -9  174.13  76.487   1
  15   0   9  266.35  74.430   1
   0 -15   9  163.33  40.287   1
  15 -15 -12  284.69  99.182  -1
 -15   0 -12  373.88  83.573   1
 -15   0 -12  199.93  65.709   1
 -15  15  12  183.25  79.088   1
  15 -15 -15  -56.99  91.848   1
 -15   0 -15  -56.12  86.769   1
 -15   0 -15  -69.99  68.558   1
 -15  15  15    8.68  74.628   1
  16 -15 -17  -37.07 106.120   1
 -16  15  14  146.65  76.908   1
  16 -15 -14  223.91  90.981   1
 -15  -1 -14  169.72  87.735   1
 -15  -1 -14  158.10  72.200   1
 -16  15  11  789.39  96.234   1
  16 -15 -11  606.54  97.894   1
 -15  -1 -11  698.46  89.321   1
 -15  -1 -11  773.29  80.674  -1
   1 -16   8  657.58  61.150   1
   1 -16   8  709.36  65.832   1
 -16  15   8  636.77  87.587   1
  16 -15  -8  675.67 102.750   1
 -15  -1  -8  997.27  91.254   1
 -15  -1  -8  903.62  83.449   1
  15   1   5  939.30  83.077   1
   1 -16   5 1012.64  77.056   1
   1 -16   5  949.70  76.016   1
 -16  15   5  868.93  86.843   1
  16 -15  -5  868.68  92.765   1
  -1  16  -5  886.52  70.416   1
 -15  -1  -5  959.36  85.456   1
  15   1  -1  438.30  69.153  -1
   1 -16  -1  311.45  75.198   1
 -16  15  -1  535.93  77.032   1
  16 -15   1  673.93  86.026   1
 -15  -1   1  582.75  75.446   1
  16 -15   4  487.36  75.570   1
 -15  -1   4  430.13  72.844   1
  15   1  -7  252.73  70.738   1
   1 -16  -7  334.98  73.216   1
  16 -15   7  308.97  65.139   1
  -1  16   7  385.03  70.144   1
   1 -16 -10  462.59  89.098   1
   1 -16 -10  317.89  90.139   1
  16 -15  10   86.55  62.859   1
 -15  -1  10  150.74  78.667   1
  15   1 -13  187.93  55.302   1
   1 -16 -13   84.04  78.270   1
   1 -16 -13  -37.93  75.743  -1
 -16  15 -13   63.43  53.741   1
 -16  15 -13  141.13  51.214  -1
  -1  16  13  125.30  83.796   1
 -15  -1  13   84.22  50.396   1
 -15  -1  13   70.84  44.128   1
   1 -16 -16  115.98  89.024   1
 -16  14  15    3.10  74.281   1
  16 -14 -15   31.89  91.477   1
 -14  -2 -15  -14.51  75.198   1
 -14  -2 -15   23.07  88.305   1
 -16  14  12   18.89  75.842   1
  16 -14 -12   39.25  88.355   1
 -14  -2 -12   69.99  68.038   1
 -14  -2 -12   37.98  79.113   1
  14   2   9  747.27  84.192   1
   2 -16   9  965.31  60.332   1
   2 -16   9  901.63  57.904   1
 -16  14   9  786.92  95.441   1
  16 -14  -9  782.46 107.681   1
 -14  -2  -9  734.64  85.233   1
  14   2   6 2579.28 137.512   1
   2 -16   6 2836.96 138.379   1
   2 -16   6 2534.69 127.874   1
 -16  14   6 2730.42 147.646   1
  16 -14  -6 2861.74 155.996   1
 -14  -2  -6 2755.20 144.128   1
 -14  -2  -6 3037.66 153.270  -1
   2 -16   3 3203.66 156.937   1
 -16  14   3 3310.21 167.245   1
  -2  16  -3 3282.95 159.068   1
 -14  -2  -3 3416.75 171.680   1
  14   2   0 5683.84 256.442   1
   2 -16   0 4846.38 223.811   1
 -16  14   0 5222.99 242.468   1
  16 -14   0 5721.01 260.902   1
 -14  -2   0 5664.02 257.185   1
  14   2  -3 1547.32  98.910   1
  16 -14   3 1590.68 107.532  -1
  -2  16   3 1283.70  96.482   1
  14   2  -6 8387.01 361.001   1
   2 -16  -6 7765.11 341.179   1
  16 -14   6 8072.34 349.603   1
  -2  16   6 7876.60 342.666   1
  14   2  -9 1682.60 100.966   1
   2 -16  -9 1704.90 112.983   1
   2 -16  -9 1744.30 120.020   1
 -16  14  -9 1824.33 114.643   1
  16 -14   9 1796.83 109.688   1
  -2  16   9 1849.60 117.170   1
 -14  -2   9 1528.00 104.039   1
  14   2 -12  248.02  59.613   1
   2 -16 -12  342.42  83.300   1
   2 -16 -12  252.97  79.212   1
 -16  14 -12  214.30  69.276   1
 -16  14 -12  342.67  61.150   1
  16 -14  12  376.36  57.012   1
  -2  16  12  343.90  78.122   1
 -14  -2  12  307.73  56.789   1
 -14  -2  12  359.51  48.067   1
   2 -16 -15 -176.91  84.688   1
   2 -16 -15   97.37  92.592   1
 -16  13  16   68.36  67.616   1
  16 -13 -16   59.42  97.820   1
 -13  -3 -16  169.70  75.570   1
 -13  -3 -16  256.94  89.098   1
 -16  13  13  150.89  74.480   1
  16 -13 -13   38.35  89.371   1
 -13  -3 -13  -19.24  67.592   1
 -13  -3 -13  204.16  84.267   1
 -16  13  10  230.43  85.134   1
  16 -13 -10  295.59  87.141   1
 -13  -3 -10  117.57  69.029   1
 -13  -3 -10  152.82  77.478   1
  13   3   7 1193.26  88.999   1
   3 -16   7 1250.00  81.566   1
   3 -16   7 1216.05  76.710   1
 -16  13   7 1063.43  94.153   1
  16 -13  -7  932.61  97.398   1
 -13  -3  -7 1156.34  91.824   1
 -13  -3  -7 1042.86  81.640   1
   3 -16   4  131.19  57.483   1
 -16  13   4  -17.15  76.264   1
   3 -16   1 2517.34 135.183   1
 -16  13   1 2502.48 138.801   1
  16 -13  -1 2490.09 139.792   1
  -3  16  -1 2534.69 135.456   1
  13   3  -2 3711.59 179.336   1
   3 -16  -2 3523.29 176.288   1
  16 -13   2 3575.32 176.982   1
  -3  16   2 3575.32 175.495   1
  13   3  -5  781.47  70.540   1
   3 -16  -5  833.00  80.352   1
  16 -13   5  651.88  72.869   1
 -13  -3   5  553.77  69.772   1
  13   3  -8 1728.44 101.115   1
   3 -16  -8 1959.86 122.820   1
 -16  13  -8 1688.80 110.109   1
  16 -13   8 1868.68 110.580   1
  -3  16   8 2006.44 117.790   1
 -13  -3   8 1842.17 110.902   1
  13   3 -11  413.78  62.364   1
   3 -16 -11  491.08  85.258   1
 -16  13 -11  487.86  78.617   1
  16 -13  11  552.53  69.202   1
  -3  16  11  288.40  77.626   1
 -13  -3  11  441.03  51.734   1
 -13  -3  11  420.96  63.503   1
   3 -16 -14  134.17  88.553   1
   3 -16 -14  296.83  90.163   1
 -16  13 -14  197.97  52.676   1
 -16  13 -14  195.61  49.232   1
  -3  16  14  321.61  87.983   1
 -12  -4 -17  112.98  85.183   1
 -12  -4 -17  179.16 101.536   1
 -16  12  14  413.28  76.462  -1
  16 -12 -14  350.35  99.876   1
 -12  -4 -14  345.64  77.626   1
 -12  -4 -14  356.29  90.436   1
 -16  12  11  160.18  83.895   1
  16 -12 -11   80.23  93.186   1
 -12  -4 -11  161.05  77.131   1
 -12  -4 -11  253.47  78.493   1
  12   4   8 1695.98 108.052  -1
   4 -16   8 1433.60  82.433   1
   4 -16   8 1399.16  78.865   1
 -16  12   8 1381.81 107.557   1
  16 -12  -8 1494.55 115.510   1
  -4  16  -8 1514.86  82.383   1
 -12  -4  -8 1455.65 101.635   1
 -12  -4  -8 1475.22  99.826   1
   4 -16   5  135.68  60.208   1
 -16  12   5  230.90  71.754   1
  12   4   2 2673.44 139.643   1
   4 -16   2 2594.15 138.107   1
 -16  12   2 2504.95 141.080   1
  16 -12  -2 2725.47 151.016   1
  -4  16  -2 2542.12 133.548   1
 -12  -4  -2 2854.31 149.603   1
  12   4  -1  15342. 645.193   1
   4 -16  -1  15258. 642.963   1
  16 -12   1  15211. 641.724   1
  12   4  -4  716.80  70.862   1
  -4  16   4  656.84  76.189   1
 -12  -4   4  737.12  73.489   1
   4 -16  -7  933.84  90.783  -1
 -16  12  -7  709.61  90.089   1
  -4  16   7  796.58  79.162   1
 -12  -4   7  713.58  76.041   1
  12   4 -10 3015.36 145.119   1
 -16  12 -10 3156.59 162.661   1
  16 -12  10 3320.12 162.611   1
  -4  16  10 3097.12 161.695   1
 -12  -4  10 2975.72 139.371  -1
 -12  -4  10 3067.39 150.694   1
   4 -16 -13   19.74  85.084   1
   4 -16 -13  135.23  78.122   1
 -16  12 -13   24.88  66.972   1
 -16  12 -13  143.63  57.507   1
  -4  16  13  208.30  78.964   1
   4 -16 -16  392.47  94.078   1
   4 -16 -16  490.83  98.340   1
 -16  11  15  102.06  72.225   1
  16 -11 -15   86.50  91.947   1
 -11  -5 -15  184.24  89.643   1
 -11  -5 -15  154.46  81.640   1
 -16  11  12  334.49  81.615   1
  16 -11 -12  343.90  85.555   1
 -11  -5 -12  340.44  74.430   1
 -11  -5 -12  321.85  78.741   1
   5 -16   9  888.01  54.311   1
   5 -16   9  990.83  57.730   1
 -16  11   9  904.86  94.574   1
  16 -11  -9  841.67 101.288   1
  -5  16  -9 1037.66  61.596   1
 -11  -5  -9 1244.30  93.508   1
 -11  -5  -9 1023.54  94.822   1
 -16  11   6  292.86  73.489   1
  -5  16  -6  291.87  52.775   1
 -11  -5  -6  376.61  68.607   1
 -11  -5  -6  263.63  62.611   1
  11   5   3  157.19  69.351   1
   5 -16   3  176.36  66.700   1
 -16  11   3    5.62  68.310   1
  16 -11  -3  -39.52  74.232   1
  -5  16  -3   54.86  61.075   1
 -11  -5  -3  -49.21  66.997   1
 -11  -5  -3  -30.45  62.909   1
  11   5   0 2472.50 133.597   1
   5 -16   0 2216.80 126.809   1
  16 -11   0 2304.26 133.251   1
  16 -11   3 1225.97  94.524   1
 -11  -5   3 1045.59  84.167   1
  11   5  -6 1255.95  82.260   1
   5 -16  -6 1284.69  96.382  -1
  16 -11   6 1371.41  92.121   1
  -5  16   6 1311.94  94.078   1
 -11  -5   6 1362.98  88.404   1
  11   5  -9  456.39  62.810   1
   5 -16  -9  425.67  84.167   1
 -16  11  -9  260.65  76.189  -1
  16 -11   9  257.19  70.020   1
  -5  16   9  322.35  78.270   1
 -11  -5   9  368.19  53.469   1
 -11  -5   9  337.46  65.585   1
   5 -16 -12  109.79  80.129   1
   5 -16 -12  -67.34  84.514   1
 -16  11 -12    9.47  60.010   1
 -16  11 -12  -13.77  74.752   1
  16 -11  12  -39.57  58.548   1
  -5  16  12   17.80  72.671   1
   5 -16 -15  157.06  86.373   1
   5 -16 -15   37.64  96.283   1
 -16  11 -15   23.05  45.069   1
 -16  11 -15  -21.28  46.308   1
  -5  16  15   76.96  80.154   1
 -16  10  16   30.90  63.454   1
 -10  -6 -16 -141.92  76.908   1
 -10  -6 -16   -6.66  88.231   1
 -16  10  13  193.63  75.941  -1
  16 -10 -13  108.00  88.726   1
 -10  -6 -13  179.04  72.671   1
 -10  -6 -13  121.41  78.766   1
 -16  10  10 1457.13 107.359  -1
  16 -10 -10 1085.98 106.120   1
 -10  -6 -10  872.15  90.238   1
   6 -16   7 1123.64  78.023   1
 -16  10   7  942.76  89.247   1
  -6  16  -7 1064.17  70.045  -1
 -10  -6  -7 1186.07  90.362   1
 -10  -6  -7 1108.03  84.440   1
  10   6   4 4098.11 194.524   1
   6 -16   4 4063.43 189.816   1
 -16  10   4 4370.66 206.120  -1
  16 -10  -4 4591.17 219.202   1
  -6  16  -4 4182.35 192.046   1
 -10  -6  -4 4313.67 203.171   1
  10   6   1 5507.92 248.761   1
   6 -16   1 5111.49 234.861   1
  16 -10  -1 5537.66 253.964   1
  -6  16  -1 5384.04 245.837   1
 -10  -6  -1 5329.53 241.377   1
  10   6  -2  180.20  63.850   1
   6 -16  -2  322.84  75.049   1
 -10  -6   2  283.94  71.209   1
 -10  -6   2  169.13  67.567   1
  10   6  -5  162.49  50.842   1
  16 -10   5   99.16  61.050   1
 -10  -6   5   34.09  55.773   1
  16 -10   8  180.35  65.238   1
  -6  16   8  113.13  70.466   1
 -10  -6   8   76.66  47.919   1
 -10  -6   8  128.89  58.350   1
   6 -16 -11  -47.35  90.436  -1
 -16  10 -11   89.72  62.983   1
 -16  10 -11   59.54  79.906   1
  16 -10  11   49.90  67.988   1
  -6  16  11   78.67  69.648   1
 -10  -6  11   83.87  37.042   1
 -10  -6  11   39.89  41.625   1
   6 -16 -14  -71.95  85.877   1
   6 -16 -14   45.02  87.859   1
 -16  10 -14   19.77  59.985  -1
 -16  10 -14  -32.28  64.817   1
  -6  16  14   15.78  80.079   1
   6 -16 -17  176.31  93.285   1
   6 -16 -17  140.19  91.155   1
  -9  -7 -17  236.74  92.046   1
  -9  -7 -17  183.47  77.998   1
 -16   9  14   33.80  66.427   1
  16  -9 -14  -28.02  93.930   1
  -9  -7 -14  -17.66  80.401   1
  -9  -7 -14  -40.61  80.228   1
 -16   9  11  893.95  94.499   1
  16  -9 -11  599.60  93.682   1
  -9  -7 -11  694.00  87.661   1
  -9  -7 -11  785.18  86.249   1
   7 -16   8  643.46  60.704   1
 -16   9   8  657.58  86.769   1
  -7  16  -8  733.15  60.704   1
  -9  -7  -8  903.62  83.746   1
  -9  -7  -8  956.14  83.226   1
  16  -9  -5 1595.14 108.375   1
  -9  -7  -5 1948.96 112.810   1
   9   7   2 2282.70 126.734   1
   7 -16   2 2365.71 133.622   1
  16  -9  -2 2272.79 130.302   1
  -7  16  -2 2188.06 122.720   1
  -9  -7  -2 2297.82 124.777   1
   9   7  -1 1383.55  95.466   1
   7 -16  -1 1543.85 108.201   1
  -9  -7   1 1339.94  93.756   1
  -9  -7   1 1342.91  91.006   1
   9   7  -4 2151.63 114.866   1
  16  -9   4 1992.57 116.972   1
  -7  16   4 1824.82 116.006   1
  -9  -7   4 2037.41 114.569   1
  -9  -7   4 2213.82 115.981   1
   9   7  -7 1773.54  96.779   1
   7 -16  -7 1874.63 117.071   1
  16  -9   7 1790.14 104.485   1
  -7  16   7 1930.13 116.055   1
  -9  -7   7 1982.41 105.897   1
  -9  -7   7 1964.57 101.264   1
  16  -9  10 1086.97  89.371   1
  -7  16  10 1208.37 101.536   1
  -9  -7  10 1186.32  67.715   1
  -9  -7  10 1132.56  73.513   1
   7 -16 -13  703.91  99.356   1
 -16   9 -13  700.45  72.200   1
 -16   9 -13  691.77  88.157   1
  -7  16  13  635.53  83.127  -1
   7 -16 -16   35.21  87.562  -1
   7 -16 -16   59.94  89.247   1
 -16   9 -16   89.52  43.360   1
 -16   9 -16   96.75  41.130  -1
  -7  16  16  -79.81  84.415  -1
 -16   8  15   10.51  64.346   1
  -8  -8 -15   82.73  86.447   1
  -8  -8 -15  151.26  84.291   1
 -16   8  12  292.12  74.851   1
  16  -8 -12  189.22  83.251   1
  -8  -8 -12  136.55  80.154  -1
  -8  -8 -12   30.87  75.867   1
   8 -16   9  215.39  40.932   1
 -16   8   9  393.46  85.059   1
  -8  16  -9  200.67  48.043  -1
  -8  -8  -9  131.05  73.043   1
  -8  -8  -9  336.22  79.856   1
 -16   8   6  124.38  65.857   1
  16  -8  -6  146.41  68.979   1
  -8  16  -6   -4.46  49.777   1
  -8  -8  -6   38.68  61.521   1
  -8  -8  -6  -12.24  61.744   1
   8   8   3 2613.97 139.519   1
   8 -16   3 2594.15 141.353   1
  16  -8  -3 2802.28 149.628   1
  -8  16  -3 2606.54 134.514   1
  -8  -8  -3 2646.18 141.774   1
  -8  -8  -3 2626.36 137.091   1
   8   8   0 6105.05 271.803   1
   8 -16   0 5505.45 252.230   1
  16  -8   0 4898.41 227.552   1
  -8  16   0 5314.66 242.765   1
  -8  -8   0 4843.90 220.763   1
   8   8  -3 2812.19 140.857   1
   8 -16  -3 2822.10 153.791   1
  16  -8   3 2993.06 153.741   1
  -8  16   3 2641.23 143.806   1
  -8  -8   3 3057.48 148.588   1
  -8  -8   3 2968.28 147.596   1
   8   8  -6   11.82  49.554  -1
   8 -16  -6  110.55  74.604   1
  16  -8   6  145.71  60.010   1
  -8  16   6  161.62  66.006   1
  -8  -8   6    6.18  46.135   1
  -8  -8   6   58.37  51.710   1
   8 -16  -9  266.60  87.091   1
  16  -8   9  262.14  74.058   1
  -8  16   9  344.65  79.187  -1
  -8  -8   9  274.28  53.741   1
  -8  -8   9  286.92  47.002   1
   8 -16 -12  170.69  89.965   1
 -16   8 -12  134.42  62.240   1
  16  -8  12   98.12  66.055   1
  -8  16  12  209.59  74.182   1
   8 -16 -15   59.61  96.853   1
   8 -16 -15  118.41  83.622   1
 -16   8 -15  138.43  60.852   1
 -16   8 -15  125.97  76.487   1
  -8  16  15   94.92  78.617   1
 -16   7  16   77.82  52.230   1
  16  -7 -16   83.65  70.069   1
  -7  -9 -16  169.35  90.436   1
  -7  -9 -16   65.66  75.421   1
 -16   7  13  591.67  78.469   1
  -7  -9 -13  820.37  90.585  -1
  -7  -9 -13  663.28  90.213   1
   9 -16  10 1108.03  55.228   1
 -16   7  10  999.01  95.268   1
  -9  16 -10 1154.86  66.353   1
  -7  -9 -10 1197.47 100.025   1
   9 -16   7 1808.47 102.354   1
 -16   7   7 1787.91 113.479   1
  16  -7  -7 1538.65 102.849   1
  -9  16  -7 1525.77  88.082  -1
  -7  -9  -7 1458.87  96.853   1
  -7  -9  -7 1658.57 103.072   1
   9 -16   4 2460.35 131.392   1
  16  -7  -4 2421.70 133.994   1
  -9  16  -4 2502.48 130.500  -1
  -7  -9  -4 2594.15 137.933   1
   7   9   1 1662.04 105.401   1
   9 -16   1 1594.65 109.911   1
  16  -7  -1 1646.68 109.217   1
  -9  16  -1 1699.95 108.201  -1
  -7  -9  -1 1722.74 106.838   1
  -7  -9   2 2591.67 133.077   1
  -7  -9   2 3067.39 153.072   1
   7   9  -5 2139.00 110.778   1
  16  -7   5 2008.67 116.625   1
  -9  16   5 1931.86 115.857   1
  -7  -9   5 1966.05 108.052   1
  -7  -9   5 2085.73 107.408   1
   9 -16  -8  795.34  91.551   1
  16  -7   8  670.22  77.676   1
  -9  16   8  839.69  86.472   1
  -7  -9   8  553.77  54.955   1
  -7  -9   8  616.95  60.505   1
   9 -16 -11  788.16 105.822   1
 -16   7 -11  764.62  87.735   1
  16  -7  11  730.67  81.838   1
  -9  16  11  743.81  89.841   1
   9 -16 -14  129.96  88.677   1
 -16   7 -14   42.84  67.096  -1
  -9  16  14    3.52  77.056  -1
   9 -16 -17  143.31  94.475   1
   9 -16 -17  235.28  87.339  -1
  -9  16  17  264.87  86.521   1
  -6 -10 -17   -4.39  79.336   1
  -6 -10 -17  228.69  93.533   1
  16  -6 -14  -42.91  77.948   1
  -6 -10 -14   -3.79  74.975   1
  -6 -10 -14  101.66  84.613   1
 -16   6  11   83.10  75.198   1
  -6 -10 -11  204.73  78.568   1
  -6 -10 -11  166.63  89.123   1
  10 -16   8   18.81  52.230   1
 -16   6   8   36.84  80.525   1
  16  -6  -8  218.63  82.730  -1
 -10  16  -8   17.03  53.890   1
  -6 -10  -8   12.75  64.123   1
  -6 -10  -8   -9.18  62.512   1
 -10  16  -5   24.71  55.228   1
  -6 -10  -5  210.01  63.033   1
  10 -16   2  495.54  82.706   1
  16  -6  -2  385.28  74.851   1
 -10  16  -2  552.53  73.662   1
  -6 -10  -2  286.67  68.161   1
   6  10  -1 5602.08 251.982   1
  10 -16  -1 5483.15 252.230   1
  16  -6   1 5825.07 263.132   1
  -6 -10   1 5386.52 242.096   1
  -6 -10   1 5332.01 240.015   1
   6  10  -4 3354.80 157.879   1
  16  -6   4 3659.56 178.667   1
 -10  16   4 3374.62 168.112   1
  -6 -10   4 3312.68 158.077   1
  -6 -10   4 3426.66 160.604   1
  10 -16  -7  782.46  89.098   1
 -16   6  -7  990.58  86.397   1
  16  -6   7  783.20  75.793   1
 -10  16   7  947.22  91.477   1
  -6 -10   7 1028.24  69.970   1
  -6 -10   7 1099.60  73.637   1
  10 -16 -10  364.47  96.135   1
 -16   6 -10  406.59  81.789   1
  16  -6  10  260.16  73.489   1
 -10  16  10  339.94  83.201   1
  -6 -10  10  342.67  31.417   1
  10 -16 -13   27.82  89.371   1
 -16   6 -13   75.47  80.030   1
 -10  16  13   93.43  71.804   1
  10 -16 -16  -40.96  83.771   1
  10 -16 -16   61.20  88.553   1
 -16   6 -16   36.40  66.477   1
 -16   6 -16  -65.01  65.684   1
 -10  16  16    1.94  77.577   1
 -16   5  15   54.76  55.575   1
  16  -5 -15  102.92  72.547   1
  -5 -11 -15   11.42  81.640   1
  -5 -11 -15  120.86  87.636   1
 -16   5  12  -36.84  65.139   1
  16  -5 -12  134.34  79.955   1
  -5 -11 -12   94.20  76.858   1
  -5 -11 -12  203.34  76.833   1
  16  -5  -9  330.52  82.235   1
  -5 -11  -9  612.49  80.253   1
  -5 -11  -9  368.93  76.759   1
   5  11   6 1324.33  91.105   1
  11 -16   6 1335.48  87.512   1
 -16   5   6 1137.26  94.524   1
  16  -5  -6 1188.30  89.693   1
  -5 -11  -6 1036.92  82.904   1
  -5 -11  -6 1273.54  90.907   1
   5  11   3 1301.29  91.774   1
  11 -16   3 1166.75  90.832   1
 -11  16  -3 1130.82  88.751   1
  -5 -11  -3 1183.35  90.560   1
  -5 -11  -3 1206.89  92.121   1
  11 -16   0 5418.73 250.991   1
  16  -5   0 3002.97 155.822   1
  -5 -11   0 3235.87 158.820   1
  11 -16  -3   -7.52  78.964   1
  16  -5   3   78.42  70.565   1
 -11  16   3   82.09  70.218   1
  -5 -11   3  222.57  60.109   1
  11 -16  -6  143.33  79.955  -1
 -16   5  -6  306.00  65.733   1
  16  -5   6  131.07  63.875   1
 -11  16   6  265.36  68.583   1
  -5 -11   6  311.94  55.079   1
  -5 -11   9  871.16  59.936   1
  -5 -11   9 1010.41  61.843   1
  11 -16 -12  383.30  94.549   1
 -16   5 -12  373.88  83.176   1
 -16   5 -12  347.13  70.738   1
 -11  16  12  246.70  80.847   1
  11 -16 -15  -44.38  98.092   1
 -16   5 -15  131.07  85.208   1
 -16   5 -15   47.30  64.717   1
 -11  16  15  186.72  73.662   1
  16  -4 -16  418.73  49.529   1
  -4 -12 -16  308.97  87.388   1
  -4 -12 -16  435.58  94.822   1
  16  -4 -13  102.68  73.067   1
  -4 -12 -13  242.49  82.854   1
  -4 -12 -13  123.66  78.345   1
  12 -16  10 2482.65 118.756   1
 -16   4  10 2827.05 155.153   1
  16  -4 -10 2918.73 156.987   1
 -12  16 -10 2896.43 139.742   1
  -4 -12 -10 3079.78 164.519   1
   4  12   7  759.41  81.615   1
  12 -16   7  766.85  69.623   1
 -16   4   7  949.21  88.825   1
 -12  16  -7  903.86  77.973   1
  -4 -12  -7  726.96  81.392   1
  -4 -12  -7  827.30  82.136   1
   4  12   4  863.23  77.007   1
  12 -16   4  698.96  75.867   1
  16  -4  -4  453.67  72.720   1
 -12  16  -4  690.29  72.919  -1
  -4 -12  -4  687.56  80.104   1
  12 -16   1  15193. 641.476   1
  16  -4  -1  15235. 642.467   1
  -4 -12  -1  14101. 594.648   1
  12 -16  -2 2125.62 128.543   1
 -16   4  -2 2497.52 141.204   1
  16  -4   2 2326.81 132.483   1
 -12  16   2 2193.75 126.016   1
  -4 -12   2 2313.43 126.016   1
 -16   4  -5   32.73  63.206   1
  16  -4   5   78.44  60.431   1
 -12  16   5  121.38  66.675   1
  -4 -12   5  -21.35  51.239   1
  -4 -12   5   85.28  50.149   1
  12 -16  -8 1278.99 110.580   1
 -16   4  -8 1219.52  93.013   1
 -12  16   8 1102.82  96.382   1
  -4 -12   8 1126.61  70.961   1
  -4 -12   8 1165.01  71.556   1
 -16   4 -11   60.31  65.089   1
 -16   4 -11  236.03  79.187   1
 -12  16  11  738.60  89.990   1
  12 -16 -14  483.89  95.144   1
 -16   4 -14  365.71  74.034   1
 -16   4 -14  409.07  93.236   1
 -12  16  14  365.46  80.723   1
  12 -16 -17  124.60  92.914   1
  12 -16 -17  129.48  93.731   1
 -12  16  17  201.31  79.361   1
  -3 -13 -17  -25.99  84.861   1
 -16   3  14  267.84  62.760  -1
  16  -3 -14  176.91  67.889   1
  -3 -13 -14   59.64  77.056   1
  -3 -13 -14  137.54  86.967   1
  16  -3 -11  738.35  84.167   1
 -13  16 -11  550.05  62.859   1
  -3 -13 -11  469.77  85.629   1
  -3 -13 -11  480.18  84.341   1
   3  13   8 1884.79 110.431   1
  13 -16   8 1681.61  97.497   1
 -16   3   8 1486.62 102.205   1
  16  -3  -8 1689.79 111.224   1
 -13  16  -8 1711.59 102.279   1
  -3 -13  -8 1636.77 108.325   1
  -3 -13  -8 1866.20 118.830   1
  16  -3  -5  626.36  74.034   1
 -13  16  -5  543.36  70.416   1
  -3 -13  -5  525.27  75.322   1
  -3 -13  -5  540.88  72.151   1
  16  -3  -2 4511.89 212.735   1
  -3 -13  -2 4603.56 215.981   1
  -3 -13  -2 4231.91 200.817   1
   3  13  -1 2469.03 131.714   1
  13 -16  -1 2651.14 148.835  -1
 -16   3  -1 2354.80 132.557   1
  16  -3   1 2512.39 137.884   1
 -13  16   1 2539.64 144.623   1
  -3 -13   1 2449.95 130.748   1
   3  13  -4  142.72  55.327   1
 -16   3  -4   76.46  65.932  -1
  16  -3   4    5.11  62.562   1
 -13  16   4  126.98  67.963   1
  -3 -13   4   11.34  52.329   1
  -3 -13   4   63.08  53.593   1
  13 -16  -7 1138.50 102.899   1
 -16   3  -7 1182.36  91.055   1
 -13  16   7 1154.36  98.637   1
  -3 -13   7  909.56  68.137   1
  -3 -13   7  986.87  70.565   1
  13 -16 -10  473.24 101.710   1
 -16   3 -10  385.28  82.433   1
 -16   3 -10  253.22  69.153   1
  13 -16 -13   56.81  91.378   1
 -16   3 -13  183.72  86.150   1
 -16   3 -13   80.33  66.526   1
 -13  16  13   -7.35  74.504   1
  13 -16 -16   73.19  87.958   1
 -16   3 -16  177.06  84.366   1
 -16   3 -16  234.74  78.915   1
 -13  16  16  156.59  77.899   1
  16  -2 -15   -2.69  49.604   1
  -2 -14 -15   25.40  79.039   1
  -2 -14 -15  264.12  94.797   1
   2  14  12  512.88  84.167   1
  14 -16  12  323.34  38.280   1
  16  -2 -12  353.32  76.239   1
 -14  16 -12  343.66  52.205   1
 -14  16 -12  365.96  46.977   1
  -2 -14 -12  636.52  89.544   1
   2  14   9 1515.61 104.509   1
 -16   2   9 1602.33 114.271   1
  16  -2  -9 1486.87 103.394   1
 -14  16  -9 1481.66  99.950   1
  -2 -14  -9 1589.44 109.242   1
  -2 -14  -9 1485.88 112.091   1
   2  14   6 8206.14 355.302   1
  14 -16   6 7931.11 343.161   1
 -16   2   6 8396.92 363.726   1
  16  -2  -6 8057.48 350.842   1
 -14  16  -6 8198.70 354.063   1
  -2 -14  -6 8089.69 353.568   1
  -2 -14  -6 8488.59 370.168   1
   2  14   3 1478.69  98.191   1
  14 -16   3 1420.46 102.924  -1
 -16   2   3 1179.63  92.492   1
  16  -2  -3 1418.98  99.777   1
  -2 -14  -3 1441.03  98.811   1
 -14  16   0 5946.48 271.556   1
  -2 -14   0 6124.87 273.538   1
   2  14  -3 3548.06 168.954   1
 -16   2  -3 3753.71 181.516   1
  16  -2   3 3867.69 188.033   1
 -14  16   3 3780.97 187.190   1
  -2 -14   3 3513.38 169.276  -1
  -2 -14   3 3406.84 163.256   1
  14 -16  -6 3399.40 175.743   1
 -16   2  -6 3362.24 165.956   1
 -14  16   6 3159.07 161.620   1
  -2 -14   6 3263.13 154.410   1
  -2 -14   6 3287.91 157.780   1
  14 -16  -9  983.65 105.624   1
 -16   2  -9  901.39  88.231   1
 -16   2  -9 1053.27  93.261   1
  16  -2   9  981.91  91.427   1
 -14  16   9  950.94 102.255   1
  -2 -14   9 1007.93  62.017   1
  14 -16 -12  159.66  96.655   1
 -16   2 -12  111.25  64.197   1
 -16   2 -12  267.84  82.507   1
 -14  16  12  305.25  79.385   1
  14 -16 -15  -13.05  88.429   1
 -16   2 -15   -6.30  84.267   1
 -16   2 -15   28.12  66.303   1
 -14  16  15 -117.79  75.595  -1
   1  15  13  313.43  83.474   1
 -16   1  13   59.09  57.706   1
  16  -1 -13   17.30  61.670   1
 -15  16 -13  199.21  38.826   1
 -15  16 -13  152.53  39.197   1
  -1 -15 -13  295.09  81.095   1
  -1 -15 -13  303.27  81.591   1
   1  15  10  102.28  72.175   1
  15 -16  10  117.00  59.415   1
  16  -1 -10  182.61  74.281   1
 -15  16 -10   56.32  69.698   1
  -1 -15 -10   11.87  75.248   1
  -1 -15 -10   99.78  84.861   1
   1  15   7  272.79  73.736   1
  15 -16   7  279.73  67.022   1
  16  -1  -7  297.82  69.177   1
 -15  16  -7  137.61  69.648   1
  -1 -15  -7  332.51  70.738   1
  -1 -15  -7  343.41  77.874   1
   1  15   4  560.46  74.876   1
  15 -16   4  599.36  77.106   1
 -16   1   4  526.76  69.995   1
  16  -1  -4  454.66  72.968   1
  -1 -15  -4  395.94  70.912   1
  -1 -15  -4  473.74  71.605   1
   1  15   1  399.16  69.499  -1
  15 -16   1  325.32  83.052   1
  16  -1  -1  742.07  82.829   1
  -1 -15  -1  505.70  75.124   1
  -1 -15  -1  719.28  82.160   1
   1  15  -2  264.87  68.781   1
 -16   1  -2  368.43  75.495   1
 -15  16   2   47.82  77.874   1
  -1 -15   2  304.76  68.830   1
   1  15  -5 1056.99  75.867   1
 -16   1  -5  995.79  84.143   1
 -15  16   5 1274.03  92.963   1
  -1 -15   5 1112.73  77.453   1
  -1 -15   5 1167.49  80.649   1
  15 -16  -8  364.22  91.427   1
 -16   1  -8  471.01  74.133   1
 -16   1  -8  548.81  76.933  -1
  16  -1   8  436.57  77.081   1
 -15  16   8  371.65  84.019   1
  -1 -15   8  560.21  60.035   1
  -1 -15   8  470.27  56.516   1
  15 -16 -11  413.78 100.248   1
 -16   1 -11  532.46  80.203   1
 -16   1 -11  679.38  87.587   1
  16  -1  11  521.06  77.106   1
 -15  16  11  452.68  88.429   1
  15 -16 -14 -118.09  95.193   1
 -16   1 -14  218.31  88.677   1
 -16   1 -14  172.52  73.736   1
 -15  16  14  173.71  79.683   1
  15 -16 -17 -177.53  98.811   1
   0 -16 -17   84.44  92.864   1
   0 -16 -17   11.20  91.155   1
 -16   0  14  -21.38  48.835  -1
 -16   0  14  -62.93  41.625   1
  16   0 -14   55.50  53.840   1
   0 -16 -14    9.86  80.922   1
   0 -16 -14    9.74  89.222  -1
   0  16  11  -46.36  73.489   1
  16 -16  11   10.48  54.881   1
  16   0 -11  125.35  65.857   1
 -16  16 -11  -59.37  70.466   1
   0 -16 -11   18.87  71.457   1
   0 -16 -11   42.64  84.291   1
  16   0  -8  139.57  74.529   1
 -16  16  -8  -88.31  75.867   1
   0 -16  -8   73.54  72.274   1
   0 -16  -8  124.70  77.453   1
   0  16   5  191.55  67.393   1
  16 -16   5  206.02  66.576  -1
 -16   0   5  149.60  62.661   1
  16   0  -5   42.15  63.206   1
   0 -16  -5  179.86  70.168   1
   0  16   2  600.10  72.621   1
  16 -16   2  385.53  73.365   1
 -16   0   2  407.09  70.243   1
  16   0  -2  437.56  74.083   1
 -16  16  -2  379.83  76.487   1
 -16   0  -1 1209.61  94.425   1
 -16  16   1  374.63  84.688   1
   0 -16   1  253.96  64.395   1
   0 -16   1  306.24  73.860   1
   0  16  -4  563.43  64.024   1
  16 -16  -4  560.46  84.663   1
 -16   0  -4  640.73  78.890   1
  16   0   4  881.81  82.383   1
 -16  16   4  707.63  85.505   1
   0 -16   4  578.79  65.461   1
   0 -16   4  616.95  68.409   1
  16 -16  -7 1020.81 101.239   1
 -16   0  -7 1070.86  86.026   1
   0 -16   7  648.41  65.609   1
   0 -16   7  672.94  65.188   1
  16 -16 -10  287.66  98.736   1
 -16   0 -10  209.74  74.504   1
 -16   0 -10  208.72  80.426   1
  16   0  10  241.92  73.984   1
 -16  16  10  106.02  88.404   1
  16 -16 -13   17.37  87.810   1
 -16   0 -13   29.68  83.920   1
 -16  16  13  -50.84  75.297   1
  16 -16 -16  -46.31  88.602   1
 -16   0 -16  -69.25  88.206   1
 -16   0 -16  -13.36  78.246   1
 -16  16  16   52.90  76.387   1
 -17  16  15  356.05  85.728   1
  17 -16 -15  330.77  99.752   1
 -16  -1 -15  219.33  91.700   1
 -16  -1 -15  172.25  72.919   1
 -17  16  12  259.91  79.088   1
  17 -16 -12  183.15  94.970   1
 -16  -1 -12  304.26  88.008   1
 -16  -1 -12  178.91  72.423   1
  17 -16  -9  825.32 103.518   1
 -16  -1  -9  677.15  88.627   1
  16   1   6 4036.17 191.923   1
   1 -17   6 4271.55 195.218   1
   1 -17   6 4125.37 189.792   1
 -17  16   6 4326.06 208.845   1
  17 -16  -6 4167.49 203.766   1
  -1  17  -6 4214.56 189.420   1
 -16  -1  -6 4449.95 210.505   1
 -16  -1  -6 4392.96 206.244   1
   1 -17   3  207.78  61.075   1
 -17  16   3  396.68  77.205   1
  -1  17   0  443.01  69.549   1
 -16  -1   0  716.55  82.582   1
   1 -17  -3 3297.82 164.123   1
 -17  16  -3 3448.96 170.069   1
  17 -16   3 3555.50 177.725   1
  -1  17   3 3181.36 158.127  -1
 -16  -1   3 3424.18 168.038   1
  16   1  -6 4990.08 228.419   1
   1 -17  -6 4930.62 230.054   1
  -1  17   6 4831.51 222.671   1
 -16  -1   6 5279.98 240.114   1
  16   1  -9  714.82  81.764   1
   1 -17  -9  864.96  97.076   1
   1 -17  -9  742.32  89.594   1
  17 -16   9  933.10  90.461   1
  -1  17   9  915.76  96.754   1
 -16  -1   9  660.55  86.298   1
  16   1 -12  460.11  71.259   1
   1 -17 -12  532.46  90.684   1
   1 -17 -12  406.59  85.381   1
 -17  16 -12  325.82  69.846   1
  17 -16  12  326.56  58.672   1
  -1  17  12  304.26  80.674   1
 -16  -1  12  311.69  65.709   1
   1 -17 -15  -19.69  91.972  -1
 -17  15  16   14.38  77.874   1
  17 -15 -16   96.93 101.933   1
 -15  -2 -16  222.03  82.730   1
 -15  -2 -16  186.79  89.916   1
 -17  15  13  142.44  79.757   1
  17 -15 -13  264.37  90.287   1
 -15  -2 -13  109.04  83.201   1
 -15  -2 -13  246.21  73.984   1
 -17  15  10 1249.01 112.735   1
  17 -15 -10 1313.92 120.912   1
 -15  -2 -10 1216.30  98.984   1
 -15  -2 -10 1251.49 105.723   1
  15   2   7  807.73  81.789   1
   2 -17   7  871.90  74.926   1
   2 -17   7  850.10  69.177   1
 -17  15   7  823.59  89.965   1
  17 -15  -7  730.67  95.837   1
  -2  17  -7  811.94  62.958   1
 -15  -2  -7  827.30  84.118   1
 -15  -2  -7  711.10  79.237   1
  15   2   4  149.41  63.330   1
   2 -17   4   49.36  60.357   1
 -17  15   4   52.77  70.020   1
  17 -15  -4  176.26  72.795   1
  -2  17  -4   40.61  55.401   1
 -15  -2  -4  140.26  69.450   1
   2 -17   1 4903.36 225.421   1
 -17  15   1 4910.80 229.608   1
 -15  -2  -1 5894.44 268.582   1
  15   2  -2 2668.48 141.278   1
 -17  15  -2 2690.78 142.914   1
  17 -15   2 2891.47 154.361   1
  -2  17   2 2871.65 150.149   1
 -15  -2   2 3285.43 163.033   1
  15   2  -5  15379. 644.697   1
   2 -17  -5  15322. 645.936   1
  17 -15   5  16199. 680.871   1
  -2  17   5  15664. 658.820   1
 -15  -2   5  15069. 633.052   1
  15   2  -8 6300.79 278.989   1
   2 -17  -8 6719.52 303.270   1
  17 -15   8 6139.74 274.033   1
  -2  17   8 6251.23 281.219   1
  15   2 -11  -38.48  62.165   1
   2 -17 -11  -32.36  80.723   1
   2 -17 -11  248.02  82.681   1
 -17  15 -11  118.16  74.975   1
  17 -15  11   81.62  61.373   1
  -2  17  11   69.57  76.610  -1
 -15  -2  11   93.14  63.925   1
  15   2 -14  197.13  43.583   1
   2 -17 -14  133.42  89.172   1
 -17  15 -14  177.82  46.457   1
 -17  15 -14  247.13  49.331   1
   2 -17 -17    7.14  91.873   1
   2 -17 -17   -1.26  91.551   1
 -14  -3 -17   56.76  81.937   1
 -17  14  14  -69.62  77.329   1
  17 -14 -14   51.68  95.664   1
 -14  -3 -14   88.53  89.519   1
 -14  -3 -14  131.54  77.106   1
 -17  14  11  722.99  93.038   1
  17 -14 -11  560.95  97.770   1
 -14  -3 -11  676.66  88.850   1
 -14  -3 -11  509.66  80.327   1
  14   3   8  223.81  75.149   1
   3 -17   8  259.91  54.509   1
   3 -17   8  260.90  60.530   1
 -17  14   8  203.42  79.385   1
  17 -14  -8   89.22  92.815   1
  -3  17  -8  186.27  51.363   1
 -14  -3  -8  234.24  77.825   1
 -14  -3  -8  353.57  75.099   1
  14   3   5 1814.91 111.472   1
   3 -17   5 2045.34 111.373   1
 -17  14   5 1918.23 118.880  -1
  17 -14  -5 1775.02 117.022   1
  -3  17  -5 2182.36 113.900   1
 -14  -3  -5 1875.62 113.627   1
 -14  -3  -5 2087.96 118.112   1
   3 -17   2  248.76  71.333   1
 -17  14   2  374.88  82.953   1
 -14  -3  -2  278.25  72.423   1
  14   3  -1 4098.11 194.227   1
   3 -17  -1 3885.03 188.825   1
 -17  14  -1 4606.04 217.071   1
  17 -14   1 4534.19 215.857   1
  -3  17   1 4464.81 209.489   1
 -14  -3   1 4985.13 228.221   1
  14   3  -4 1787.41 103.692   1
   3 -17  -4 1742.81 107.929   1
 -17  14  -4 1803.76 117.988   1
  17 -14   4 1999.50 118.682   1
  -3  17   4 1882.80 113.231   1
   3 -17  -7  371.16  80.426   1
  17 -14   7  348.12  71.432   1
  -3  17   7  364.47  70.912   1
  14   3 -10  784.93  77.626   1
   3 -17 -10  680.13  96.605   1
   3 -17 -10  715.56  97.423   1
  17 -14  10  684.34  76.065   1
 -14  -3  10  744.05  76.164   1
  14   3 -13  184.44  48.142   1
   3 -17 -13  339.20  87.711   1
   3 -17 -13  358.28  83.127   1
 -17  14 -13  196.51  59.812   1
 -17  14 -13  191.45  69.450   1
  17 -14  13  210.46  49.752   1
  -3  17  13  144.35  73.811   1
 -14  -3  13  121.70  35.332   1
 -14  -3  13  156.57  40.808   1
   3 -17 -16   24.13  93.236   1
 -17  13  15  118.26  75.074   1
  17 -13 -15   33.87  94.623   1
 -13  -4 -15 -155.05  88.206   1
 -13  -4 -15  -65.96  82.582   1
 -17  13  12  -19.05  76.660   1
  17 -13 -12  235.18  95.961   1
 -13  -4 -12  118.56  81.838   1
 -13  -4 -12  299.31  73.067   1
 -13  -4  -9  317.64  72.646   1
  13   4   6 2388.01 130.723   1
   4 -17   6 2360.01 123.488   1
 -17  13   6 2454.66 137.388   1
  17 -13  -6 2371.41 136.323   1
 -13  -4  -6 2385.28 128.246   1
 -13  -4  -6 2339.94 127.800   1
  -4  17  -3 2097.12 116.576   1
 -13  -4  -3 1942.02 118.533  -1
  13   4   0 2760.16 144.326   1
 -17  13   0 2688.30 146.828   1
  17 -13   0 2836.96 153.964   1
 -13  -4   0 2911.30 151.858   1
  13   4  -3 1483.15  95.763   1
 -17  13  -3 1641.23 115.089   1
  17 -13   3 1500.00 103.444   1
  -4  17   3 1566.40 104.410   1
  13   4  -6 3565.41 168.880   1
   4 -17  -6 3035.18 158.573   1
  17 -13   6 3055.00 154.014   1
  -4  17   6 3005.45 154.534   1
  13   4  -9 1405.60  90.857   1
   4 -17  -9 1614.96 116.130   1
  17 -13   9 1232.65  95.986   1
 -13  -4   9 1437.31  99.628   1
  13   4 -12  263.38  53.295   1
   4 -17 -12  505.95  87.413   1
   4 -17 -12  490.58  90.015   1
 -17  13 -12  238.28  64.123   1
 -17  13 -12  330.28  80.104  -1
  17 -13  12  195.71  63.603   1
  -4  17  12  376.61  82.483   1
 -13  -4  12  146.33  40.238   1
 -13  -4  12  189.37  49.405   1
   4 -17 -15   44.03  88.429   1
 -17  12  16    8.86  71.779   1
  17 -12 -16  120.19 103.171   1
 -12  -5 -16  -51.09  77.725   1
 -12  -5 -16  -45.09  85.654   1
 -17  12  13  140.58  77.230   1
  17 -12 -13  115.66  97.002   1
 -12  -5 -13  203.34  69.871   1
 -12  -5 -13  205.87  85.109   1
 -17  12  10  -38.40  82.532   1
  17 -12 -10  -67.20  87.859   1
 -12  -5 -10   26.44  77.007   1
 -12  -5 -10   84.79  74.480   1
  12   5   7   67.72  66.055   1
   5 -17   7   -6.43  54.757   1
 -17  12   7  122.52  73.043   1
  17 -12  -7  -73.76  73.612   1
  -5  17  -7   76.93  49.876   1
 -12  -5  -7  107.43  60.728   1
   5 -17   4 4053.51 189.643   1
 -17  12   4 4187.31 199.628   1
  -5  17  -4 4075.81 187.735   1
 -12  -5  -4 3917.24 188.033  -1
  12   5   1 3183.84 161.422   1
   5 -17   1 3642.22 178.791   1
 -17  12   1 3334.98 167.616   1
  17 -12  -1 2970.76 157.780   1
 -12  -5  -1 3154.11 159.143   1
  12   5  -2  20134. 840.683   1
   5 -17  -2  20332. 850.594   1
 -17  12  -2  22317. 933.101   1
  17 -12   2  21031. 879.087   1
  -5  17   2  19685. 823.091   1
  12   5  -5  553.52  63.355   1
   5 -17  -5  684.84  78.642   1
  17 -12   5  678.89  73.117   1
  -5  17   5  519.08  71.705   1
 -12  -5   5  417.00  64.866   1
  12   5  -8  560.21  64.024  -1
   5 -17  -8  414.52  80.624   1
  17 -12   8  600.10  80.377   1
  -5  17   8  449.21  76.140   1
 -12  -5   8  545.34  71.952   1
  12   5 -11  303.52  55.054   1
   5 -17 -11  239.00  88.974   1
  17 -12  11  247.57  69.747   1
  -5  17  11  250.25  74.405  -1
 -12  -5  11  231.12  57.408   1
 -12  -5  11  369.67  47.547   1
   5 -17 -14  161.67  83.399   1
   5 -17 -14  323.59  93.533   1
 -17  12 -14  207.04  66.799   1
 -17  12 -14  176.51  57.334   1
  -5  17  14  235.13  83.176   1
   5 -17 -17  159.04  91.774   1
 -11  -6 -17   20.68  94.053   1
 -11  -6 -17  113.03  86.125   1
 -17  11  14   57.93  72.423   1
  17 -11 -14  198.93  91.997   1
 -11  -6 -14  -93.53  79.460   1
 -11  -6 -14  105.53  87.537   1
 -17  11  11  419.72  84.366   1
  17 -11 -11  380.82  94.722   1
 -11  -6 -11  572.84  83.969   1
 -11  -6 -11  595.14  87.686   1
   6 -17   8 1152.38  77.056   1
   6 -17   8 1266.85  78.543   1
 -17  11   8 1136.27  99.975   1
  17 -11  -8 1198.46 105.178   1
 -11  -6  -8 1147.92  96.779   1
 -11  -6  -8 1194.99  92.146   1
  11   6   5  180.40  70.416   1
   6 -17   5  347.62  67.294   1
 -17  11   5  180.77  71.804   1
  -6  17  -5  286.67  56.715   1
 -11  -6  -5  258.18  66.972   1
 -11  -6  -5  182.61  59.812   1
  11   6   2  623.39  74.604   1
 -17  11   2  751.73  83.052   1
  17 -11  -2  551.04  85.976   1
 -11  -6  -2  720.76  77.478   1
 -11  -6  -2  735.88  80.575   1
   6 -17  -1   80.33  72.225   1
 -17  11  -1  152.18  74.579   1
  17 -11   1  315.66  74.331   1
  -6  17   1  111.92  71.853   1
  11   6  -4  597.62  66.378   1
  17 -11   4  673.19  75.768   1
 -11  -6   4  540.14  68.434   1
  11   6  -7   20.53  53.692   1
   6 -17  -7   71.85  72.696   1
  17 -11   7  -36.72  66.229   1
  -6  17   7  196.16  67.765   1
 -11  -6   7   52.60  48.786   1
 -11  -6   7    0.90  62.364   1
  11   6 -10  405.60  59.787   1
  17 -11  10  619.18  80.624   1
  -6  17  10  665.01  90.733   1
 -11  -6  10  388.50  63.702   1
 -11  -6  10  533.70  54.286   1
   6 -17 -13  -15.69  79.063   1
   6 -17 -13   -2.54  86.100   1
 -17  11 -13  -20.27  62.066   1
 -17  11 -13 -141.48  74.455   1
  -6  17  13   82.43  74.851   1
   6 -17 -16  152.45  89.271   1
 -17  10  15  111.08  72.225   1
  17 -10 -15  126.64  94.029  -1
 -10  -7 -15  210.23  95.243   1
 -10  -7 -15  218.83  80.302   1
 -17  10  12  -30.30  73.166   1
  17 -10 -12  -72.42  86.496   1
 -10  -7 -12  149.90  73.290   1
 -10  -7 -12   74.73  68.880   1
   7 -17   9  859.27  59.638   1
   7 -17   9 1122.15  69.822   1
 -17  10   9  871.41  93.186   1
  17 -10  -9  788.40  95.813   1
  -7  17  -9 1118.19  69.252   1
 -10  -7  -9  979.43  91.873   1
 -10  -7  -9 1208.87 101.536   1
  10   7   6 2440.04 137.190   1
   7 -17   6 2168.73 118.781   1
 -17  10   6 2124.13 124.380   1
 -10  -7  -6 1837.21 110.183   1
 -10  -7  -6 2051.53 115.560   1
   7 -17   3 5852.32 263.379   1
 -17  10   3 5703.66 259.415   1
  17 -10  -3 5396.43 249.256   1
  -7  17  -3 5609.51 250.991   1
 -10  -7  -3 5738.35 259.415   1
  10   7   0 6137.26 274.529   1
   7 -17   0 5822.59 263.875   1
 -17  10   0 5691.27 259.911   1
  17 -10   0 5748.26 261.645   1
 -10  -7   0 5448.46 244.846   1
  10   7  -3  11905. 503.716   1
  17 -10   3  12317. 524.033   1
  -7  17   3  11824. 505.203  -1
 -10  -7   3  11762. 497.522   1
 -10  -7   3  11796. 500.743   1
  10   7  -6  598.36  63.280   1
   7 -17  -6  533.45  80.723   1
  17 -10   6  441.03  71.259  -1
  -7  17   6  445.24  73.191   1
 -10  -7   6  554.51  60.629   1
 -10  -7   6  614.96  66.105   1
  10   7  -9  781.71  68.186   1
   7 -17  -9  756.44  97.720  -1
 -17  10  -9  499.75  80.723   1
  17 -10   9  600.59  82.681   1
  -7  17   9  908.32  97.225   1
 -10  -7   9  667.49  69.301   1
 -10  -7   9  738.11  62.537   1
   7 -17 -12  242.17  92.269   1
 -17  10 -12  236.42  68.062   1
  17 -10  12  325.32  70.738   1
  -7  17  12  258.67  74.182   1
   7 -17 -15   68.06  84.762   1
   7 -17 -15  -19.20  90.386   1
 -17  10 -15  -54.21  56.938   1
 -17  10 -15  -52.53  64.544   1
  -7  17  15 -201.51  76.957   1
 -17   9  16   46.36  62.265   1
  17  -9 -16   50.17  87.042   1
  -9  -8 -16  -52.30  87.909   1
  -9  -8 -16  160.93  82.730   1
 -17   9  13   40.83  75.322   1
  17  -9 -13    5.64  96.531  -1
  -9  -8 -13  105.35  79.980   1
  -9  -8 -13  190.34  81.838   1
   8 -17  10  163.21  29.435   1
 -17   9  10  175.59  80.476   1
  17  -9 -10  211.64  87.388   1
  -8  17 -10  146.33  38.404   1
  -9  -8 -10  168.63  76.115   1
  -9  -8 -10   89.52  76.710   1
  -9  -8  -7  703.42  75.198   1
  -9  -8  -7  904.11  83.498   1
   8 -17   4  455.65  73.761   1
 -17   9   4  331.52  73.959   1
  17  -9  -4  288.40  75.892   1
  -8  17  -4  372.15  61.794   1
  -9  -8  -4  449.95  69.599   1
   9   8   1 1214.32  91.055   1
 -17   9   1 1115.46  95.069   1
  17  -9  -1 1408.08 104.658   1
  -9  -8  -1 1074.83  88.082   1
  -9  -8  -1 1171.46  90.287   1
   9   8  -5 1198.46  79.336   1
   8 -17  -5 1016.35  88.900   1
 -17   9  -5 1104.56  90.758   1
  17  -9   5  976.21  83.498   1
  -8  17   5 1213.08  94.376   1
  -9  -8   5 1202.18  83.375   1
  -9  -8   5 1101.34  73.662   1
   9   8  -8  887.26  70.491   1
   8 -17  -8  888.50  95.193   1
 -17   9  -8  695.74  82.507   1
  17  -9   8  934.09  82.755   1
  -8  17   8  942.76  89.916   1
  -9  -8   8  889.49  66.749   1
  -9  -8   8  874.63  73.687   1
   8 -17 -11  246.21  95.713   1
 -17   9 -11  372.65  80.525   1
  17  -9  11  362.98  73.216   1
  -8  17  11  280.48  76.809   1
   8 -17 -14  129.98  82.260   1
   8 -17 -14  255.20  93.607   1
 -17   9 -14   55.70  64.891   1
  -8  17  14   26.61  81.962   1
   8 -17 -17  -60.36  89.916   1
  -8  -9 -17   35.63  79.732   1
  -8  -9 -17   47.92  94.400   1
 -17   8  14  101.78  72.943   1
  17  -8 -14  152.40  91.576   1
  -8  -9 -14  163.38  78.642   1
  -8  -9 -14   47.89  83.870   1
 -17   8  11  647.42  87.339   1
  17  -8 -11  612.98  90.733   1
  -8  -9 -11  420.96  81.541   1
  -8  -9 -11  448.22  83.573   1
   9 -17   8 1135.28  77.899   1
  -9  17  -8 1119.18  80.352   1
  -8  -9  -8 1233.40  95.565   1
  -8  -9  -8 1240.34  98.687   1
   9 -17   5  902.13  75.892   1
 -17   8   5  969.28  84.638   1
  17  -8  -5 1030.23  91.923   1
  -9  17  -5  872.40  73.191   1
  -8  -9  -5 1067.14  82.458   1
  -8  -9  -5  980.18  82.037   1
   9 -17   2  681.86  82.929   1
 -17   8   2  609.76  82.706   1
  17  -8  -2  566.90  83.994   1
  -9  17  -2  634.04  78.692   1
  -8  -9  -2  864.96  81.566   1
   8   9  -1 1346.63  94.153   1
   9 -17  -1 1583.00 116.799   1
 -17   8  -1 1755.20 118.261   1
  17  -8   1 1504.95 103.072   1
  -9  17   1 1487.11 108.920   1
  -8  -9   1 1434.09  95.639   1
  17  -8   4  323.09  72.250   1
  -9  17   4  435.58  76.858   1
  -8  -9   4  452.18  63.776  -1
  -8  -9   4  457.63  60.902   1
   8   9  -7  607.53  60.159   1
   9 -17  -7  706.39  92.864   1
 -17   8  -7  777.50  82.483   1
  17  -8   7  823.59  83.474   1
  -9  17   7  804.51  85.084   1
  -8  -9   7  699.45  62.141   1
  -8  -9   7  616.70  62.760  -1
 -17   8 -10  110.78  79.658   1
  17  -8  10  145.86  72.572   1
  -9  17  10   96.18  78.469   1
  -8  -9  10  339.44  51.016   1
  -8  -9  10  208.99  43.409   1
   9 -17 -13   15.95  89.073   1
 -17   8 -13   83.37  76.809   1
  -9  17  13   99.21  72.126   1
   9 -17 -16  -10.61  90.312   1
   9 -17 -16   11.93  81.665   1
 -17   8 -16   60.33  62.339   1
 -17   8 -16   70.02  61.645   1
  -9  17  16   17.36  76.239   1
  -7 -10 -15 -121.16  85.332   1
  -7 -10 -15  -14.79  79.088   1
 -17   7  12  232.21  74.480   1
  17  -7 -12  246.51  82.953   1
  -7 -10 -12  372.40  86.596   1
  -7 -10 -12  257.43  82.433   1
  10 -17   9  835.98  64.395   1
 -17   7   9  629.34  86.571   1
 -10  17  -9  925.17  74.381   1
  -7 -10  -9 1011.40  93.731   1
  -7 -10  -9  882.06  88.528   1
 -17   7   6  472.50  77.998   1
 -10  17  -6  613.48  66.774   1
  -7 -10  -6  717.05  77.527   1
  -7 -10  -6  828.54  79.708   1
  10 -17   3  12104. 515.113   1
 -17   7   3  10989. 469.772   1
  17  -7  -3  12032. 514.122   1
 -10  17  -3  11296. 479.930   1
  -7 -10  -3  11526. 492.071   1
   7  10   0 5027.25 230.129   1
  10 -17   0 5242.81 242.567   1
 -17   7   0 5195.73 239.370   1
  17  -7   0 5408.82 248.018   1
  -7 -10   0 4881.07 222.621   1
   7  10  -3 6964.81 303.766   1
 -17   7  -3 6551.03 291.873   1
  17  -7   3 6811.19 303.270   1
 -10  17   3 6491.57 290.634   1
  -7 -10   3 6665.01 293.359  -1
  -7 -10   3 6717.04 294.103   1
  10 -17  -6 1753.71 117.220   1
 -17   7  -6 1638.75 103.122   1
  17  -7   6 1684.34 104.559   1
 -10  17   6 1776.51 113.875   1
  -7 -10   6 1719.77 101.511  -1
  10 -17  -9  846.13 107.061   1
 -17   7  -9  881.32  91.155   1
 -10  17   9  875.87  94.599   1
  -7 -10   9 1162.54  71.283   1
  -7 -10   9  951.68  70.069   1
  10 -17 -12  -16.91  96.457   1
 -17   7 -12  -39.67  65.510   1
 -17   7 -12   14.64  76.239   1
 -10  17  12  -37.56  72.993   1
  10 -17 -15  160.73  92.170   1
  10 -17 -15  104.31  84.044   1
 -17   7 -15  -37.88  80.575  -1
 -10  17  15  205.20  78.642   1
 -17   6  16   69.30  48.142   1
  17  -6 -16  107.19  68.236  -1
  -6 -11 -16   53.17  79.732   1
  -6 -11 -16  222.50  88.578   1
 -17   6  13  145.02  70.391   1
  -6 -11 -13   58.92  74.158   1
  -6 -11 -13   -0.47  78.048   1
 -11  17 -10  466.55  62.339   1
  -6 -11 -10  622.65  85.406   1
   6  11   7   92.42  71.680   1
  11 -17   7  238.33  62.091   1
 -17   6   7  210.55  75.570   1
 -11  17  -7  155.35  57.656   1
  -6 -11  -7  224.33  73.191   1
  -6 -11  -7    8.98  64.247   1
   6  11   4  719.28  78.221   1
  11 -17   4  669.23  77.205   1
 -17   6   4  554.76  69.698   1
  17  -6  -4  660.06  80.476   1
 -11  17  -4  671.46  70.540   1
  -6 -11  -4  813.18  81.764   1
   6  11   1  555.25  78.568   1
  11 -17   1  711.59  89.916   1
  11 -17  -2  240.76  82.953   1
 -17   6  -2  388.26  73.984  -1
  17  -6   2  377.35  72.572   1
 -11  17   2  286.42  77.354   1
  -6 -11   2  312.69  67.567   1
  -6 -11   2  273.04  62.289   1
  11 -17  -5  200.22  77.775   1
 -17   6  -5  340.19  68.434   1
  17  -6   5  295.59  66.526   1
 -11  17   5  260.41  69.846   1
  -6 -11   5  268.83  58.176   1
  -6 -11   5  212.07  51.016   1
  11 -17  -8 1055.50 104.534   1
  -6 -11   8 1241.33  76.065   1
  -6 -11   8 1481.17  86.348   1
  11 -17 -11  326.56  99.232   1
 -17   6 -11  317.39  83.251   1
 -17   6 -11  219.18  65.808   1
 -11  17  11  375.37  85.307   1
  11 -17 -14   40.88  97.473   1
 -17   6 -14   42.10  78.865   1
 -17   6 -14   -9.70  73.191   1
 -11  17  14   48.44  75.917   1
  11 -17 -17   83.30  94.053   1
  11 -17 -17  -21.96  88.850   1
 -11  17  17   30.00  74.331   1
  17  -5 -14  118.61  75.495   1
  -5 -12 -14  335.48  90.337   1
  -5 -12 -14   88.18  80.426   1
  12 -17  11  283.45  38.231   1
 -17   5  11  216.23  75.991   1
 -12  17 -11  362.24  52.255   1
  -5 -12 -11  482.41  83.870   1
   5  12   8  560.21  78.716   1
  12 -17   8  545.34  68.310   1
 -17   5   8  449.45  80.302   1
 -12  17  -8  756.94  74.133   1
  -5 -12  -8  500.50  75.421   1
  -5 -12  -8  570.86  77.775   1
   5  12   5  515.11  67.815   1
  12 -17   5  500.74  69.871   1
 -17   5   5  490.09  73.142   1
  17  -5  -5  437.56  71.407   1
 -12  17  -5  614.72  68.905   1
  -5 -12  -5  564.67  71.605   1
  -5 -12  -5  624.13  72.398   1
   5  12   2  19058. 796.332   1
  12 -17   2  19802. 827.799   1
 -17   5   2  19212. 803.022   1
  17  -5  -2  19054. 798.314   1
  -5 -12  -2  18558. 777.254   1
  -5 -12  -2  19752. 826.312   1
 -12  17   1 3354.80 167.938   1
  -5 -12   1 2836.96 145.367   1
 -17   5  -4 4863.72 225.347   1
  17  -5   4 4526.75 212.314   1
 -12  17   4 4536.67 213.503   1
  -5 -12   4 4494.54 203.171   1
  -5 -12   4 4276.51 195.639   1
  12 -17  -7  -53.79  82.929   1
 -17   5  -7  182.95  69.970   1
 -12  17   7   18.15  74.777   1
  -5 -12   7  242.39  52.948   1
  -5 -12   7  101.71  52.750   1
  12 -17 -10  -52.03  93.087   1
 -17   5 -10 -106.12  63.751   1
 -17   5 -10  -44.80  76.363   1
  17  -5  10 -205.92  76.140   1
 -12  17  10  -69.82  81.219   1
  12 -17 -13  123.27  96.259  -1
 -17   5 -13  227.60  89.123   1
 -17   5 -13  249.75  71.234   1
 -12  17  13  131.22  74.058   1
  12 -17 -16  -70.84  90.163   1
  12 -17 -16  -97.82  88.553   1
 -17   5 -16    2.29  75.966   1
 -17   5 -16   45.27  72.770   1
 -12  17  16  -54.26  82.582   1
 -17   4  15  151.91  53.816   1
  17  -4 -15  214.07  65.312   1
  -4 -13 -15   55.00  80.079   1
  -4 -13 -15   96.53  89.395   1
 -17   4  12  196.26  71.605   1
 -13  17 -12  327.06  36.992   1
  -4 -13 -12  461.84  82.061   1
  -4 -13 -12  339.94  82.061   1
   4  13   9 1401.14 104.906   1
  13 -17   9 1318.14  85.902   1
 -13  17  -9 1522.55  96.482   1
  -4 -13  -9 1550.54 113.925   1
  -4 -13  -9 1429.38 104.856   1
   4  13   6 3265.61 159.861   1
  13 -17   6 3285.43 163.280   1
 -17   4   6 3389.49 170.490   1
  17  -4  -6 3059.96 156.120   1
 -13  17  -6 3582.75 171.952   1
  -4 -13  -6 3577.80 176.263   1
  -4 -13  -6 3525.76 173.340   1
   4  13   3 1676.16 103.320   1
 -17   4   3 1756.69 108.201  -1
  17  -4  -3 1524.03 104.782   1
  -4 -13  -3 1754.95 109.737   1
   4  13   0 2663.53 143.880   1
 -17   4   0 2463.82 135.431   1
  17  -4   0 2529.73 141.873   1
  -4 -13   0 2213.82 124.901   1
  -4 -13   0 2142.47 125.223   1
   4  13  -3 2155.35 116.353   1
 -17   4  -3 1856.29 114.346   1
  13 -17  -6 2035.68 130.971   1
 -17   4  -6 2024.03 117.294   1
 -13  17   6 2065.66 121.556   1
  -4 -13   6 2102.33 110.555   1
  13 -17  -9  139.74  94.326   1
 -17   4  -9  167.52  66.972   1
 -17   4  -9  214.22  75.198   1
  17  -4   9   96.16  72.597   1
 -13  17   9  265.11  86.719   1
  -4 -13   9  181.12  45.738   1
  -4 -13   9  234.39  48.166   1
  13 -17 -12  218.58  99.133   1
 -17   4 -12  299.06  74.901   1
 -17   4 -12  205.18  85.035   1
  17  -4  12  200.02  76.140   1
 -13  17  12  170.44  76.016   1
  13 -17 -15  -71.51  97.225   1
 -17   4 -15   96.75  73.662   1
 -17   4 -15  -42.79  86.769   1
 -13  17  15   40.34  74.331   1
  17  -3 -16  118.24  42.220   1
  -3 -14 -16   35.18  95.813   1
  -3 -14 -13  724.97  91.031   1
  -3 -14 -13  604.06  93.657   1
   3  14  10  742.57  93.632   1
  14 -17  10  810.21  70.317   1
 -17   3  10  944.99  93.682   1
 -14  17 -10  807.23  77.924   1
  -3 -14 -10  872.65 101.957   1
  -3 -14 -10  839.44  93.632   1
   3  14   7  415.76  65.956   1
  14 -17   7  458.62  70.986  -1
 -17   3   7  261.40  77.056   1
 -14  17  -7  427.16  72.646  -1
  -3 -14  -7  443.26  74.257   1
  -3 -14  -7  372.15  76.982   1
  14 -17   4 1833.25 110.927   1
 -17   3   4 1963.08 115.436   1
  -3 -14  -4 2524.77 137.487   1
  -3 -14  -4 2797.32 145.912   1
   3  14   1 4226.95 197.745   1
  14 -17   1 4722.49 223.414   1
 -17   3   1 4504.46 211.496   1
  17  -3  -1 4288.90 205.253  -1
 -14  17  -1 4497.02 212.636   1
  -3 -14  -1 4286.42 204.138   1
  -3 -14  -1 4323.58 204.212   1
 -17   3  -2  321.11  73.513   1
  14 -17  -5 2325.82 137.785   1
 -17   3  -5 2242.32 125.372   1
 -14  17   5 2251.98 128.147   1
  -3 -14   5 1977.20 107.953   1
  -3 -14   5 2067.14 110.332   1
  14 -17  -8  106.29  90.981   1
 -17   3  -8   79.93  71.506   1
 -14  17   8  197.35  84.539   1
  -3 -14   8  179.61  51.536   1
  -3 -14   8  191.90  54.113   1
  14 -17 -11 1044.60 108.944  -1
 -17   3 -11  831.27  93.756   1
 -17   3 -11  886.02  87.364   1
  17  -3  11  691.28  81.814   1
 -14  17  11  632.06  92.765   1
  14 -17 -14  -84.24  95.020   1
 -17   3 -14   29.48  86.596   1
 -17   3 -14   -7.54  72.919   1
 -14  17  14   74.98  77.701   1
  14 -17 -17  155.45  93.707   1
  14 -17 -17   56.62  95.540   1
  -2 -15 -17   13.86  99.603   1
  -2 -15 -17 -123.29  85.109   1
 -17   2  14  108.99  61.843   1
  17  -2 -14  154.29  63.850   1
  -2 -15 -14   96.31  75.917   1
   2  15  11   27.95  72.398   1
  15 -17  11   35.90  49.554   1
 -17   2  11   48.56  74.480   1
 -15  17 -11   25.32  60.629   1
  -2 -15 -11  172.15  82.631   1
  -2 -15 -11  -73.24  75.421   1
   2  15   8 5388.99 244.128   1
  15 -17   8 5416.25 242.814   1
 -17   2   8 5644.20 256.442   1
 -15  17  -8 5559.96 250.991   1
  -2 -15  -8 5574.82 257.681   1
  -2 -15  -8 5931.61 273.786   1
   2  15   5  13992. 589.692   1
  15 -17   5  14936. 629.088   1
 -17   2   5  14589. 614.469   1
  -2 -15  -5  14299. 604.311   1
  -2 -15  -5  14626. 617.690   1
   2  15   2 3399.40 169.276   1
  15 -17   2 3235.87 168.360   1
 -17   2   2 3528.24 173.389   1
 -15  17  -2 3183.84 162.264   1
  -2 -15  -2 3297.82 168.013   1
 -17   2  -1 4541.62 213.280   1
 -15  17   1 4370.66 209.465   1
  -2 -15   1 4370.66 203.642   1
  -2 -15   1 4477.20 209.192   1
   2  15  -4  214.79  56.640   1
  15 -17  -4  249.01  81.070   1
 -17   2  -4   97.35  66.501   1
  17  -2   4  164.52  63.677   1
 -15  17   4  155.18  71.853   1
  -2 -15   4  218.16  55.971   1
  -2 -15   4  257.43  59.936   1
  15 -17  -7  726.71  94.425   1
 -17   2  -7  713.82  83.201   1
  17  -2   7  724.73  78.989   1
 -15  17   7  751.98  86.596   1
  -2 -15   7  846.13  69.698   1
  -2 -15   7  671.95  64.519   1
  15 -17 -10 1371.41 123.265   1
 -17   2 -10 1566.65 104.931   1
 -17   2 -10 1679.63 114.544   1
  17  -2  10 1975.47 123.042   1
 -15  17  10 1542.61 118.682   1
  15 -17 -13   50.92  94.747   1
 -17   2 -13  149.80  71.110   1
 -17   2 -13  180.92  88.602   1
 -15  17  13  194.28  75.718   1
  15 -17 -16   35.88  91.254   1
 -17   2 -16   93.26  78.840   1
 -17   2 -16  274.03  91.873   1
 -15  17  16  112.59  78.122   1
  17  -1 -15   34.74  49.975   1
  -1 -16 -15   54.36  92.790   1
   1  16  12  405.60  84.192   1
  16 -17  12  365.46  52.032   1
  17  -1 -12  592.91  76.982   1
 -16  17 -12  419.23  63.355   1
  -1 -16 -12  273.29  85.927   1
  -1 -16 -12  366.45  89.321   1
   1  16   9  672.94  80.649   1
  16 -17   9  528.49  73.612   1
 -17   1   9  641.23  79.881   1
 -16  17  -9  538.40  84.613   1
  -1 -16  -9  546.08  85.332   1
  -1 -16  -9  611.50  90.213   1
   1  16   6 6387.51 283.944   1
  16 -17   6 5701.18 258.424   1
 -17   1   6 6293.35 281.962   1
  -1 -16  -6 6110.00 276.263   1
  -1 -16  -6 5941.52 267.344   1
   1  16   3 3813.18 182.408   1
  16 -17   3 3984.14 192.567   1
 -16  17  -3 3773.53 182.235  -1
  -1 -16  -3 3857.78 186.645   1
  -1 -16  -3 3949.45 188.949   1
   1  16   0  430.87  66.923   1
 -17   1   0  549.31  76.660   1
  -1 -16   0  481.17  75.049   1
  -1 -16   0  444.99  75.322   1
  16 -17  -3   80.20  79.559   1
 -17   1  -3  348.36  71.358   1
  17  -1   3  391.72  68.855   1
 -16  17   3  168.58  70.020   1
  -1 -16   3  202.73  63.627   1
   1  16  -6 3966.79 181.442   1
  16 -17  -6 3538.15 182.829   1
 -17   1  -6 3684.34 180.525   1
  17  -1   6 3505.94 172.027   1
 -16  17   6 3746.28 184.613   1
  -1 -16   6 3637.26 172.225   1
  -1 -16   6 3550.54 165.882   1
  16 -17  -9  833.99 107.210   1
 -17   1  -9 1131.56  99.380   1
  17  -1   9  940.29  94.351   1
 -16  17   9  728.94  98.612  -1
  -1 -16   9  893.71  65.015   1
  -1 -16   9  976.96  69.475   1
  16 -17 -12   98.44  90.436   1
 -17   1 -12  227.13  70.837   1
 -17   1 -12  296.83  84.812   1
 -16  17  12  135.53  81.814  -1
  16 -17 -15  349.60 100.000   1
 -17   1 -15  209.96  76.065   1
 -17   1 -15  144.57  86.348   1
 -16  17  15  282.71  81.987   1
   0 -17 -16   50.50  97.002   1
   0 -17 -16   79.68  84.242   1
  17 -17  13   38.16  45.466   1
 -17   0  13  212.29  58.424   1
  17   0 -13   60.95  65.560   1
 -17  17 -13   10.50  53.964   1
 -17  17 -13  -35.70  52.948   1
   0 -17 -13   34.51  74.926   1
  17 -17  10  472.00  75.892   1
 -17   0  10  402.87  78.543   1
 -17  17 -10  352.08  79.559   1
   0 -17 -10  474.48  92.443   1
   0  17   7 2453.66 139.048   1
  17 -17   7 2604.06 140.064   1
 -17   0   7 2490.09 138.404   1
   0 -17  -7 2413.53 139.594   1
   0 -17  -7 2606.54 145.887   1
   0  17   4  476.96  73.489   1
  17 -17   4  537.41  78.543   1
 -17   0   4  709.36  77.403   1
 -17  17  -4  578.29  77.032   1
   0 -17  -4  524.53  76.982   1
   0  17   1   52.21  60.902   1
 -17   0   1   67.96  64.817   1
 -17  17  -1   22.32  69.574   1
  17 -17  -2  -65.88  75.818   1
 -17   0  -2 -130.40  68.112   1
  17   0   2  -62.78  59.242   1
 -17  17   2  -85.60  71.729   1
   0 -17   2   69.30  63.751   1
   0  17  -5 3669.47 170.614   1
  17 -17  -5 3808.22 193.657   1
 -17   0  -5 3357.28 167.938   1
  17   0   5 3151.63 157.606   1
 -17  17   5 3808.22 188.627   1
   0 -17   5 3213.57 158.746   1
   0 -17   5 3268.08 157.730   1
  17 -17  -8  581.27  99.331  -1
 -17   0  -8  720.27  84.093   1
 -17   0  -8  796.33  91.229   1
  17   0   8  725.72  93.161   1
 -17  17   8  667.24  90.585   1
   0 -17   8  758.42  74.009   1
   0 -17   8  645.94  68.930   1
  17 -17 -11   78.74  91.501   1
 -17   0 -11  -22.97  69.400   1
 -17   0 -11  -41.82  78.989   1
  17   0  11  124.11  66.576   1
 -17  17  11  201.96  86.323   1
  17 -17 -14 -110.21  95.763   1
 -17   0 -14   13.06  92.096   1
 -17   0 -14   17.00  73.984   1
 -17  17  14  -74.16  79.980   1
  18 -17 -16  -47.30 102.403   1
 -17  -1 -16   61.60  78.989   1
 -17  -1 -16  114.47  96.011   1
 -18  17  13  334.98  87.611   1
  18 -17 -13  165.31  93.508   1
 -17  -1 -13  260.90  87.636   1
 -17  -1 -13  226.02  76.090   1
  17   1  10  555.75  81.516   1
   1 -18  10  488.85  43.508   1
   1 -18  10  537.41  46.432   1
 -18  17  10  513.87  99.826   1
  18 -17 -10  343.16 103.964   1
 -17  -1 -10  754.21  93.731   1
 -17  -1 -10  567.89  83.275   1
  17   1   7 2281.71 132.111   1
   1 -18   7 2166.99 117.740   1
   1 -18   7 2172.69 119.549   1
 -18  17   7 2138.25 131.838   1
  18 -17  -7 2278.99 146.333   1
  -1  18  -7 2228.94 116.105   1
 -17  -1  -7 2444.50 136.868   1
 -17  -1  -7 2185.33 130.500   1
  17   1   4  766.60  79.162   1
   1 -18   4 1077.30  84.935   1
 -18  17   4  770.07  87.165   1
  18 -17  -4  844.40  98.067   1
 -17  -1  -4  740.83  82.978   1
  17   1   1 1578.29 100.991   1
 -18  17   1 1631.07 109.465   1
  18 -17  -1 1512.63 106.615   1
  -1  18  -1 1455.90  94.252   1
 -17  -1  -1 1559.96 104.286   1
  17   1  -2  995.29  84.217   1
   1 -18  -2 1128.59  89.395   1
 -18  17  -2  991.33  91.947   1
  -1  18   2 1047.82  85.803   1
 -17  -1   2 1049.55  86.050   1
   1 -18  -5 2938.55 154.955   1
 -18  17  -5 2841.92 151.809   1
  -1  18   5 2849.35 146.085   1
 -17  -1   5 2906.34 153.295   1
   1 -18  -8  354.56  81.714   1
   1 -18  -8  263.13  81.814   1
 -18  17  -8  131.62  80.897   1
  18 -17   8  372.40  78.840   1
  -1  18   8  219.28  83.325   1
 -17  -1   8  537.41  86.050   1
  17   1 -11  113.11  69.921   1
   1 -18 -11  212.49  76.412   1
   1 -18 -11  260.90  89.024   1
  18 -17  11    2.21  63.206   1
  -1  18  11  201.71  72.844   1
 -17  -1  11  236.67  74.430   1
  17   1 -14   69.00  55.600   1
   1 -18 -14  260.16  86.571   1
 -18  17 -14  130.00  47.497   1
 -18  17 -14  144.15  49.504   1
  -1  18  14  135.43  79.336   1
 -17  -1  14  -41.20  43.285   1
 -17  -1  14  124.33  51.536   1
   1 -18 -17   62.36  87.958   1
   1 -18 -17  -30.90  94.722   1
 -18  16  14   94.10  80.451   1
  18 -16 -14  274.03 107.879   1
 -16  -2 -14  259.91  96.432   1
 -16  -2 -14  109.32  76.189   1
 -18  16  11  902.87 103.989   1
  18 -16 -11  791.13 105.723   1
 -16  -2 -11  954.66 100.173   1
 -16  -2 -11  972.99  87.958   1
  16   2   8 1356.54 104.435   1
   2 -18   8 1644.45  99.133   1
   2 -18   8 1566.65  95.788   1
 -18  16   8 1404.11 112.463   1
  18 -16  -8 1589.94 125.049   1
 -16  -2  -8 1384.79 107.656   1
 -16  -2  -8 1299.06  96.605   1
  16   2   5  196.23  65.089   1
   2 -18   5  253.72  66.601   1
   2 -18   5   90.06  62.512  -1
 -18  16   5  174.03  74.703   1
  18 -16  -5 -102.28  86.596   1
  -2  18  -5   45.00  57.037  -1
 -16  -2  -5  145.07  67.022   1
 -16  -2  -5  152.65  67.691   1
  16   2   2  632.56  74.257   1
 -18  16   2  636.03  87.042   1
  18 -16  -2  622.15  86.967   1
 -16  -2  -2  519.57  78.147   1
 -18  16  -1 7950.93 350.347   1
  -2  18   1 7797.32 340.684   1
 -16  -2   1 7703.16 336.967   1
   2 -18  -4  419.47  75.867   1
 -18  16  -4  444.25  76.982   1
  -2  18   4  389.49  70.614   1
 -16  -2   4  202.01  72.076   1
   2 -18  -7 1226.96 101.710   1
 -18  16  -7 1308.22  99.331   1
  18 -16   7 1538.90 104.460  -1
  -2  18   7 1401.39 100.793   1
  16   2 -10  315.16  70.590   1
   2 -18 -10  370.42  94.722   1
  18 -16  10  247.00  72.423   1
  16   2 -13  790.39  73.266   1
   2 -18 -13  616.20  90.832   1
 -18  16 -13  554.76  69.970   1
 -18  16 -13  563.92  74.331  -1
  18 -16  13  509.66  62.017   1
 -16  -2  13  757.18  65.213   1
 -16  -2  13  572.35  59.787   1
   2 -18 -16  285.43  97.968   1
   2 -18 -16  345.89  92.393   1
 -18  15  15   95.86  80.649   1
  18 -15 -15  337.21 104.063   1
 -15  -3 -15  299.55  79.187   1
 -15  -3 -15  213.33  91.923   1
 -18  15  12   71.58  79.906   1
  18 -15 -12   38.97  90.783   1
 -15  -3 -12  114.25  84.465   1
 -15  -3 -12  129.43  70.094   1
  15   3   9  748.02  89.544   1
   3 -18   9  923.19  66.278   1
   3 -18   9  705.40  62.066   1
 -18  15   9  614.47  92.616   1
 -15  -3  -9  816.40  89.891   1
  15   3   6 1132.80  90.386   1
   3 -18   6 1161.30  87.364   1
   3 -18   6  976.96  80.030   1
 -18  15   6 1067.14  95.912   1
  18 -15  -6 1048.31 103.444   1
  -3  18  -6  977.45  72.621   1
 -15  -3  -6 1051.29  89.643   1
 -15  -3  -6 1123.14  86.447   1
  15   3   3 4269.07 199.157   1
   3 -18   3 4444.99 206.467  -1
 -18  15   3 4340.93 208.350   1
  18 -15  -3 4281.46 204.484   1
 -15  -3  -3 4697.72 220.664   1
 -18  15   0   -3.31  72.473   1
  -3  18   0   10.01  65.510   1
 -15  -3   0  119.18  71.506   1
   3 -18  -3  446.48  73.340   1
 -18  15  -3  558.97  77.205   1
  -3  18   3  348.86  70.912   1
 -15  -3   3  471.26  69.153   1
  15   3  -6 1678.15 103.667   1
   3 -18  -6 1630.08 111.373   1
 -18  15  -6 1738.60 108.845   1
  18 -15   6 1559.71 103.741   1
  -3  18   6 1512.14 101.412  -1
 -15  -3   6 1673.19 104.162   1
  15   3  -9  189.12  65.634   1
   3 -18  -9  112.12  83.523   1
 -18  15  -9  186.15  78.939   1
  18 -15   9  220.22  76.041  -1
  -3  18   9   -1.66  76.734   1
  15   3 -12    3.93  61.571   1
   3 -18 -12  -61.10  83.350   1
   3 -18 -12  129.96  80.426   1
 -18  15 -12  -50.27  74.083   1
  18 -15  12   22.32  61.967   1
  -3  18  12  146.85  79.435   1
 -15  -3  12   34.71  47.027   1
 -15  -3  12   56.24  56.838   1
   3 -18 -15  234.42  90.659   1
  -3  18  15  139.67  82.359   1
 -18  14  16   18.75  74.604  -1
  18 -14 -16   -8.33  95.565   1
 -14  -4 -16  -74.48  78.617   1
 -14  -4 -16  -23.26  87.611   1
 -18  14  13  250.99  80.575   1
  18 -14 -13  160.38  87.661   1
 -14  -4 -13  161.08  71.581   1
 -14  -4 -13  210.48  90.535   1
 -18  14  10  556.00  89.569   1
  18 -14 -10  431.86 101.561   1
 -14  -4 -10  366.45  74.950   1
 -14  -4 -10  365.71  84.217   1
  14   4   7 1123.64  92.616   1
   4 -18   7 1360.01  90.857   1
   4 -18   7 1251.98  84.589   1
 -18  14   7 1042.12  97.374  -1
  18 -14  -7 1018.33 100.694   1
 -14  -4  -7 1296.33  96.209   1
 -14  -4  -7 1191.77  96.110   1
  14   4   4 3664.52 176.065   1
   4 -18   4 3587.71 170.020   1
 -18  14   4 3570.36 178.667   1
  18 -14  -4 3607.53 181.219   1
  -4  18  -4 3550.54 168.756   1
 -14  -4  -4 3619.92 173.365   1
 -14  -4  -4 3562.93 175.545   1
   4 -18   1 2807.23 149.083   1
 -18  14   1 2628.84 143.781   1
  -4  18  -1 2720.51 141.179   1
 -14  -4  -1 2824.58 151.957   1
  14   4  -2 3927.15 186.868   1
 -18  14  -2 4355.79 208.151  -1
  -4  18   2 4274.03 202.948   1
 -14  -4   2 4269.07 199.603   1
  14   4  -5  582.26  68.409   1
   4 -18  -5  421.70  77.552   1
 -18  14  -5  333.99  70.144   1
  18 -14   5  257.19  69.945   1
  -4  18   5  351.59  74.257   1
 -14  -4   5  392.72  70.268   1
  14   4  -8  958.37  81.640   1
   4 -18  -8 1114.22 103.171   1
 -18  14  -8 1086.22  95.119   1
  18 -14   8 1097.62  93.682   1
  -4  18   8 1072.35  92.146   1
  14   4 -11  206.12  65.882   1
   4 -18 -11  233.60  86.397   1
   4 -18 -11  309.96  82.681   1
  18 -14  11  157.26  67.889   1
  -4  18  11  177.45  78.493   1
 -14  -4  11  203.12  53.568   1
 -14  -4  11   68.01  61.620   1
   4 -18 -14  228.84  90.882   1
 -18  14 -14   80.23  55.327   1
 -18  14 -14  134.61  64.321   1
   4 -18 -17  196.65  96.779  -1
   4 -18 -17  121.43  92.616   1
 -13  -5 -17   91.55  85.158  -1
 -18  13  14  196.09  80.030   1
  18 -13 -14  296.83  98.736   1
 -13  -5 -14  521.31 103.345   1
 -13  -5 -14  341.18  83.201   1
 -18  13  11  201.36  79.237   1
  18 -13 -11   73.12  91.427   1
 -13  -5 -11  208.45  80.748   1
 -13  -5 -11   53.54  84.564   1
  13   5   8  923.19  88.157  -1
   5 -18   8  957.13  72.770   1
   5 -18   8  950.94  75.173   1
 -18  13   8  995.79 101.264   1
  18 -13  -8  827.80  98.067   1
  -5  18  -8 1038.40  73.340   1
 -13  -5  -8  895.69  90.015   1
 -13  -5  -8  944.99  88.503   1
  13   5   5 2058.72 119.846   1
   5 -18   5 2182.36 121.903   1
 -18  13   5 1893.46 119.078   1
  18 -13  -5 2025.27 128.469   1
  -5  18  -5 2290.14 119.599   1
 -13  -5  -5 2188.80 124.083   1
 -13  -5  -5 2085.73 116.576   1
   5 -18   2  12346. 524.281   1
 -18  13   2  12777. 544.846   1
 -13  -5  -2  12748. 542.616   1
  -5  18   1 5805.25 261.893   1
 -13  -5   1 6652.62 295.837   1
  13   5  -4  330.77  60.035   1
   5 -18  -4  215.06  70.788   1
 -18  13  -4  374.88  70.714   1
  18 -13   4  172.22  68.161   1
  -5  18   4  386.27  73.389   1
  13   5  -7  162.02  64.841   1
   5 -18  -7  169.40  73.216   1
 -18  13  -7   60.98  80.154   1
  -5  18   7   65.11  72.968   1
  13   5 -10  181.39  60.827  -1
   5 -18 -10  128.20  94.227   1
 -18  13 -10  245.64  84.118   1
  18 -13  10  287.91  75.372   1
 -13  -5  10  180.62  53.915   1
 -13  -5  10  308.72  68.558   1
   5 -18 -13  291.13  92.146   1
   5 -18 -13  238.13  85.505   1
 -18  13 -13  330.28  79.856   1
 -18  13 -13  459.12  70.367   1
  18 -13  13  251.73  60.679   1
  -5  18  13  354.31  88.033   1
   5 -18 -16   84.66  94.103   1
  -5  18  16  133.25  89.643   1
 -18  12  15  157.48  74.108   1
  18 -12 -15  213.75  90.907   1
 -12  -6 -15  214.94  84.068   1
 -12  -6 -15  473.24 100.149   1
 -18  12  12  755.20  88.602   1
  18 -12 -12  673.93 100.867   1
 -12  -6 -12  580.03  78.345   1
   6 -18   9  297.08  51.635   1
   6 -18   9  372.15  54.088   1
 -18  12   9  593.16  92.071   1
  18 -12  -9  533.45  99.405   1
 -12  -6  -9  253.47  81.789   1
 -12  -6  -9  257.93  74.306   1
  12   6   6  781.96  77.279   1
   6 -18   6  951.93  80.104   1
 -18  12   6  826.31  90.709   1
  18 -12  -6  762.39  89.990   1
  -6  18  -6  820.61  71.482   1
 -12  -6  -6  934.84  83.920   1
 -12  -6  -6  708.37  76.338   1
   6 -18   3 3087.21 157.631   1
 -18  12   3 3245.78 164.519   1
 -12  -6  -3 3052.52 154.212   1
 -12  -6  -3 3448.96 169.375   1
  12   6   0  17859. 748.760   1
   6 -18   0  15944. 671.208   1
 -18  12   0  17953. 753.964   1
  -6  18   0  16311. 685.331   1
 -12  -6   0  16715. 701.189  -1
 -12  -6   0  17242. 723.736   1
  12   6  -3  579.78  67.542   1
   6 -18  -3  603.57  81.194   1
 -18  12  -3  566.90  77.255   1
  18 -12   3  495.79  76.858   1
  -6  18   3  694.25  76.957   1
  12   6  -6  281.71  57.953   1
   6 -18  -6  437.31  78.048   1
 -18  12  -6  360.51  73.389   1
  18 -12   6  323.09  70.193   1
  -6  18   6  460.60  71.482   1
  12   6  -9  970.76  79.212   1
   6 -18  -9 1107.28 106.888   1
 -18  12  -9 1029.73  99.306  -1
  18 -12   9 1128.84  90.932   1
  -6  18   9 1015.61  99.058   1
 -12  -6   9 1195.98  78.989   1
 -12  -6   9 1021.55  82.730   1
   6 -18 -12  -86.92  91.625   1
 -18  12 -12  -93.88  66.353   1
  18 -12  12  -66.40  67.815   1
  -6  18  12   26.54  75.595   1
 -12  -6  12  -69.97  39.668  -1
 -12  -6  12  -29.41  33.796   1
   6 -18 -15   86.87  92.641  -1
 -18  12 -15  101.64  61.645   1
 -18  12 -15  173.46  57.631   1
  -6  18  15  171.78  82.854   1
 -18  11  16  102.13  73.612   1
  18 -11 -16   43.58  89.519   1
 -11  -7 -16  251.73  96.259   1
 -11  -7 -16  257.93  85.134   1
 -18  11  13  179.31  77.428   1
  18 -11 -13  123.91  88.231   1
 -11  -7 -13  128.39  74.529   1
 -11  -7 -13   99.01  84.638   1
   7 -18  10  161.42  29.683   1
 -18  11  10   -2.39  84.390   1
  18 -11 -10   79.56  89.767   1
 -11  -7 -10  264.87  83.622   1
   7 -18   7  133.75  60.704   1
 -18  11   7  -98.59  75.718   1
  18 -11  -7   -7.64  81.541   1
  -7  18  -7   94.45  52.478   1
 -11  -7  -7  -38.48  68.855   1
 -11  -7  -7  -70.66  65.188   1
  11   7   4    3.39  62.066   1
   7 -18   4  102.60  67.047   1
 -18  11   4   81.49  70.986   1
  -7  18  -4  306.00  61.695   1
 -11  -7  -4   71.18  59.068   1
 -11  -7  -4  113.06  63.751   1
   7 -18   1  17745. 744.796   1
 -18  11   1  16858. 709.861   1
  11   7  -2 7217.54 315.907   1
 -18  11  -2 6932.60 307.235   1
  18 -11   2 7363.72 325.817   1
  -7  18   2 6982.15 310.951   1
 -11  -7   2 7224.97 315.659   1
  11   7  -5 3134.29 151.164   1
   7 -18  -5 3156.59 162.165   1
 -18  11  -5 3064.91 154.435   1
  18 -11   5 2901.38 149.058   1
  -7  18   5 3055.00 155.178   1
 -11  -7   5 3055.00 146.828   1
  11   7  -8 1516.60  90.857   1
   7 -18  -8 1476.46 114.841   1
 -18  11  -8 1248.76  98.513   1
  18 -11   8 1457.88 104.658   1
  -7  18   8 1407.58 104.410   1
 -11  -7   8 1328.05  83.052   1
 -11  -7   8 1440.53  95.119   1
   7 -18 -11  137.19  87.636   1
 -18  11 -11  150.07  78.617   1
  18 -11  11  148.14  75.396   1
  -7  18  11  125.15  73.538   1
 -11  -7  11   62.74  49.430   1
 -11  -7  11    2.33  40.981   1
   7 -18 -14  282.21  98.166   1
   7 -18 -14  165.83  84.019  -1
 -18  11 -14  106.42  63.999   1
  -7  18  14  128.57  83.523   1
   7 -18 -17   23.77  90.486   1
   7 -18 -17 -114.87  89.148   1
  -7  18  17  -22.12  85.332   1
 -10  -8 -17  -94.52  82.433   1
 -10  -8 -17  -69.52  94.153   1
 -18  10  14  233.85  78.741   1
  18 -10 -14  361.74 104.336   1
 -10  -8 -14  234.07  83.449   1
 -10  -8 -14  169.20  90.386   1
 -18  10  11  513.13  85.134   1
  18 -10 -11  648.17  92.269   1
 -10  -8 -11  524.28  80.624   1
 -10  -8 -11  616.45  88.751   1
   8 -18   8  423.69  61.670   1
 -18  10   8  546.83  92.517   1
  18 -10  -8  576.31  90.486   1
  -8  18  -8  506.94  62.364   1
 -10  -8  -8  715.81  83.399   1
 -10  -8  -8  708.37  79.757   1
  10   8   5 1983.15 116.353   1
   8 -18   5 2102.82 121.828   1
 -18  10   5 1962.09 119.772   1
  -8  18  -5 2010.40 110.654   1
 -10  -8  -5 1976.21 112.339   1
 -10  -8  -5 1888.50 115.560   1
   8 -18   2 3825.57 186.249  -1
 -18  10   2 4088.20 199.752   1
 -10  -8  -2 3867.69 186.298   1
  10   8  -1 4578.79 213.974   1
   8 -18  -1 4871.15 229.113   1
 -18  10  -1 4420.21 210.134   1
  18 -10   1 4340.93 208.052   1
  -8  18   1 4648.16 218.186   1
 -10  -8   1 4469.77 207.433   1
 -10  -8   1 4194.74 197.646   1
  10   8  -4  417.00  61.992   1
   8 -18  -4  491.58  78.419   1
 -18  10  -4  352.08  67.493  -1
  18 -10   4  324.08  70.912   1
  -8  18   4  471.01  76.487   1
 -10  -8   4  610.50  62.983   1
  10   8  -7  -20.79  51.908   1
   8 -18  -7  -42.77  82.953   1
 -18  10  -7   33.45  68.583   1
  18 -10   7 -154.06  70.292   1
  -8  18   7  -39.99  70.986   1
 -10  -8   7   -3.77  48.191   1
 -10  -8   7   92.07  59.787   1
 -18  10 -10  376.11  81.541   1
  18 -10  10  419.97  77.849   1
  -8  18  10  266.10  87.636   1
 -10  -8  10  519.57  54.162   1
 -10  -8  10  411.05  62.611   1
   8 -18 -13 1009.17 109.118   1
 -18  10 -13 1022.79 102.329   1
  18 -10  13  997.52  82.805   1
  -8  18  13  983.15  97.795   1
   8 -18 -16  151.26 101.387   1
 -18  10 -16  206.81  58.994   1
 -18  10 -16  119.28  61.001   1
  -8  18  16  188.31  88.206   1
 -18   9  15   31.66  70.292   1
  18  -9 -15  -27.45  88.454   1
  -9  -9 -15  105.48  80.525  -1
  -9  -9 -15   46.18  89.420   1
 -18   9  12  533.20  82.755   1
  18  -9 -12  511.40  93.632   1
  -9  -9 -12  604.06  94.202   1
  -9  -9 -12  579.04  82.160   1
  18  -9  -9  439.79  88.330   1
  -9  18  -9  173.91  55.550   1
  -9  -9  -9  221.73  76.140   1
  -9  -9  -9  238.65  81.046   1
   9 -18   6  196.68  64.767   1
 -18   9   6  245.52  76.214   1
  -9  -9  -6  209.56  68.038   1
  -9  -9  -6  144.67  65.560   1
   9 -18   3 2529.73 141.179   1
 -18   9   3 2564.42 141.328   1
  -9  18  -3 2285.43 123.464   1
  -9  -9  -3 2450.69 134.564   1
   9   9   0 6303.26 281.962   1
   9 -18   0 5825.07 265.361   1
 -18   9   0 6295.83 281.962   1
  18  -9   0 6461.84 290.634  -1
  -9  18   0 5587.21 253.469   1
  -9  -9   0 5537.66 249.009   1
  -9  -9   0 5867.19 263.379   1
   9   9  -3 2752.72 139.024   1
 -18   9  -3 2641.23 141.972   1
  18  -9   3 2474.73 135.976   1
  -9  18   3 2303.76 130.500   1
  -9  -9   3 2455.89 127.354   1
   9   9  -6  467.54  61.174   1
   9 -18  -6  234.81  75.768   1
 -18   9  -6  262.39  74.455   1
  18  -9   6  344.15  75.545   1
  -9  18   6  369.18  74.381   1
  -9  -9   6  384.79  68.731   1
   9 -18  -9  270.81 103.394   1
 -18   9  -9  295.34  79.633   1
  -9  18   9  248.76  82.359   1
  -9  -9   9  162.26  61.695  -1
  -9  -9   9  229.39  53.048   1
   9 -18 -12  612.49  96.754   1
 -18   9 -12  677.40  88.776   1
 -18   9 -12  471.51  72.795   1
  18  -9  12  419.97  83.622   1
  -9  18  12  560.46  81.789   1
   9 -18 -15   30.53  82.136   1
   9 -18 -15  -23.38  90.932   1
  -8 -10 -16  162.04  86.769   1
 -18   8  13  731.91  84.713   1
  18  -8 -13 1125.87 109.712   1
  -8 -10 -13  946.23  98.266   1
  -8 -10 -13  995.54  97.398   1
  18  -8 -10 1088.70 108.449   1
 -10  18 -10 1001.49  71.060   1
  -8 -10 -10  940.04  97.151   1
  10 -18   7   -3.42  62.116   1
 -18   8   7 -124.65  73.786   1
  18  -8  -7  -70.84  75.818   1
 -10  18  -7  -25.74  55.129   1
  -8 -10  -7  -19.01  64.866   1
  -8 -10  -7  -53.44  65.609   1
  10 -18   4  450.94  68.459   1
 -18   8   4  367.19  75.074  -1
 -10  18  -4  366.95  65.535   1
  -8 -10  -4  331.27  65.411   1
  -8 -10  -4  364.72  69.326   1
   8  10   1 4452.42 211.026   1
  10 -18   1 4717.54 222.051   1
 -18   8   1 4601.09 216.055   1
  18  -8  -1 4477.20 212.834   1
  -8 -10  -1 4380.57 205.079   1
  -8 -10  -1 4395.44 208.102   1
   8  10  -2 3436.57 166.229   1
 -18   8  -2 3756.19 183.399   1
  18  -8   2 3597.62 178.815   1
 -10  18   2 3736.37 183.325   1
  -8 -10   2 3265.61 159.663   1
   8  10  -5 2352.33 122.051   1
  10 -18  -5 2423.19 137.091   1
 -18   8  -5 2062.44 119.450   1
 -10  18   5 2317.89 131.665   1
  -8 -10   5 2297.32 117.567  -1
  -8 -10   5 2189.29 117.864   1
  10 -18  -8  563.92 103.370   1
 -18   8  -8  351.83  80.253   1
 -10  18   8  448.96  83.028   1
  -8 -10   8  604.31  64.271   1
  -8 -10   8  602.58  60.258   1
  10 -18 -11  175.52  90.510   1
 -18   8 -11  333.25  70.342   1
 -18   8 -11  281.47  84.192   1
 -10  18  11  343.41  85.183   1
  10 -18 -14  240.78  95.887   1
 -18   8 -14  485.63  89.643   1
 -18   8 -14  368.19  73.984   1
 -10  18  14  236.10  79.410   1
 -10  18  17  -46.88  81.491   1
 -18   7  14  217.62  74.628   1
  18  -7 -14  114.15  90.287   1
  -7 -11 -14   89.94  80.054   1
  -7 -11 -14  158.35  83.746   1
 -18   7  11  161.25  78.370   1
  18  -7 -11   59.59  83.102   1
 -11  18 -11   96.18  39.742   1
  -7 -11 -11  141.90  80.500   1
  -7 -11 -11  188.45  82.780   1
  11 -18   8 1239.10  85.431   1
 -18   7   8 1123.88 105.005   1
 -11  18  -8 1446.48  92.815   1
  -7 -11  -8 1359.76 100.074   1
  -7 -11  -8 1211.59  99.058   1
  11 -18   5 3025.27 151.709   1
 -18   7   5 2871.65 150.495   1
 -11  18  -5 3012.88 147.943   1
  -7 -11  -5 2886.52 147.076   1
  -7 -11  -5 2874.13 150.025   1
  11 -18   2 8325.07 364.469   1
 -18   7   2 8535.67 370.911   1
  -7 -11  -2 8270.56 361.496   1
   7  11  -1  19222. 803.270   1
  11 -18  -1  19215. 806.243   1
 -18   7  -1  19509. 816.897   1
  18  -7   1  21789. 912.041   1
 -11  18   1  19329. 809.216  -1
  -7 -11   1  19227. 803.765   1
  -7 -11   1  19046. 794.846   1
   7  11  -4  313.92  54.683   1
  11 -18  -4  335.73  79.063  -1
 -11  18   4  331.02  69.301   1
  -7 -11   4  218.95  56.492   1
  -7 -11   4   89.52  52.056   1
  11 -18  -7    5.49  78.171   1
 -18   7  -7    5.59  67.121   1
 -11  18   7  -92.44  73.315   1
  -7 -11   7  -89.07  55.897   1
  -7 -11   7  -79.88  53.964   1
 -18   7 -10  133.92  82.706   1
  18  -7  10    1.70  76.462   1
 -11  18  10  253.96  86.348   1
  -7 -11  10  179.41  47.671   1
  -7 -11  10  134.14  43.954   1
  11 -18 -13  163.78  93.607   1
 -18   7 -13   40.46  71.135   1
 -18   7 -13  160.23  85.035   1
 -11  18  13   49.08  74.703  -1
  11 -18 -16  113.63  93.038   1
 -18   7 -16  193.68  76.412   1
  -6 -12 -15  132.26  83.994   1
 -18   6  12   28.22  70.738   1
  18  -6 -12  -50.02  80.748   1
  -6 -12 -12  -68.24  78.816   1
  -6 -12 -12   31.94  79.212   1
  12 -18   9 1014.37  75.743   1
 -18   6   9 1130.57 101.784   1
  18  -6  -9 1008.18 100.718   1
 -12  18  -9 1056.24  81.764   1
  -6 -12  -9 1260.41 100.768   1
  -6 -12  -9 1122.15 100.793   1
   6  12   6  308.23  68.558   1
 -18   6   6  398.66  74.926   1
 -12  18  -6  227.55  69.128   1
  -6 -12  -6  373.88  70.565   1
  -6 -12  -6  307.73  67.839   1
   6  12   3  583.25  71.581   1
  12 -18   3  704.66  86.819   1
 -18   6   3  547.57  76.412   1
  -6 -12  -3  647.42  75.049   1
  -6 -12  -3  532.46  71.705   1
   6  12   0  15743. 661.298   1
  12 -18   0  15154. 641.724   1
 -18   6   0  15263. 644.202   1
 -12  18   0  14584. 614.965   1
  -6 -12   0  13707. 578.543   1
  -6 -12   0  14695. 619.425   1
  12 -18  -3 2517.34 142.468   1
 -18   6  -3 2656.09 142.542  -1
  12 -18  -6  769.08  96.928   1
 -18   6  -6  921.46  85.580   1
 -12  18   6  797.82  84.589   1
  -6 -12   6  868.43  70.317   1
  -6 -12   6  902.63  77.180   1
  12 -18  -9  538.90 103.320   1
 -18   6  -9  433.85  84.068   1
  18  -6   9  316.15  78.766   1
 -12  18   9  622.89  95.045   1
  -6 -12   9  350.10  54.212   1
  -6 -12   9  310.70  56.293   1
  12 -18 -12  749.75 107.260   1
 -18   6 -12  715.31  93.855   1
 -18   6 -12  828.29  84.390   1
  18  -6  12  837.71  87.711  -1
 -12  18  12  924.92  93.533   1
  12 -18 -15  194.05  96.804   1
 -18   6 -15   11.67  70.119   1
 -18   6 -15  104.39  87.785   1
  18  -5 -16  195.39  67.047   1
  -5 -13 -16   33.08  95.367   1
 -18   5  13  425.42  73.315   1
  -5 -13 -13  398.41  93.112   1
  -5 -13 -13  356.29  82.012   1
  18  -5 -10  136.82  88.726   1
 -13  18 -10  107.26  63.776   1
  -5 -13 -10  296.33  80.228   1
   5  13   7   -4.76  63.702   1
  13 -18   7   -4.12  68.236   1
 -18   5   7  -15.60  72.671   1
 -13  18  -7   59.02  61.942   1
  -5 -13  -7   82.21  67.889   1
  -5 -13  -7    2.81  68.533   1
   5  13   4  138.11  67.790   1
  13 -18   4  124.80  70.119   1
 -18   5   4  206.29  67.468   1
  -5 -13  -4  172.15  64.668   1
  -5 -13  -4  164.35  63.850   1
  13 -18   1 6617.93 298.315   1
 -18   5   1 7311.69 323.092   1
 -13  18  -1 6553.51 293.607   1
  -5 -13  -1 6129.83 274.777   1
 -18   5  -2  12604. 536.669   1
 -13  18   2  12540. 534.687   1
  -5 -13   2  11615. 493.062   1
 -13  18   5 1912.29 117.245   1
  -5 -13   5 2058.97 110.604   1
  -5 -13   5 1779.98 102.403   1
  13 -18  -8  882.06 106.541   1
 -18   5  -8  810.70  90.634   1
 -13  18   8  957.63  97.497  -1
  -5 -13   8  992.07  74.529   1
  -5 -13   8  981.42  72.572   1
  13 -18 -11  143.33  93.285   1
 -18   5 -11   99.38  66.972   1
 -18   5 -11  171.28  77.825  -1
  18  -5  11  163.03  73.018   1
 -13  18  11  187.91  84.316   1
  13 -18 -14  437.07 106.293   1
 -18   5 -14  346.13  79.807   1
 -18   5 -14  317.15  89.841   1
 -13  18  14  339.44  82.755   1
  -4 -14 -17  174.65  91.353   1
  -4 -14 -17  156.24  96.259   1
  -4 -14 -14  181.22  80.897   1
  14 -18  11  210.46  47.919   1
 -18   4  11  200.20  78.469   1
 -14  18 -11  261.64  58.870  -1
  -4 -14 -11  345.64  87.735   1
  -4 -14 -11  432.85  85.059   1
   4  14   8 1110.75  94.648   1
 -18   4   8  888.25  89.693   1
 -14  18  -8 1047.08  90.238   1
  -4 -14  -8 1133.55  95.218   1
  -4 -14  -8  914.02  91.452   1
   4  14   5  386.52  66.898   1
  14 -18   5  273.29  74.158   1
 -18   4   5  283.20  70.788   1
  -4 -14  -5  447.72  70.639   1
  -4 -14  -5  444.99  73.439   1
   4  14   2 3974.23 189.792   1
  14 -18   2 3875.12 190.139   1
 -18   4   2 3902.37 188.156   1
 -14  18  -2 3632.31 177.205   1
  -4 -14  -2 3885.03 188.528   1
   4  14  -1 2576.81 133.226   1
 -18   4  -1 2861.74 152.329   1
 -14  18   1 2866.70 155.129   1
  -4 -14   1 2844.40 146.432   1
  -4 -14   1 2859.26 145.664   1
  14 -18  -4 4928.14 233.597   1
 -18   4  -4 4410.30 208.102   1
  18  -4   4 4162.53 197.596   1
 -14  18   4 3865.21 188.256   1
  -4 -14   4 3788.40 175.694   1
  14 -18  -7 1164.52 107.507   1
 -18   4  -7  919.97  86.719   1
  18  -4   7 1063.92  95.094   1
 -14  18   7 1167.74  99.034   1
  -4 -14   7  938.55  74.752   1
  -4 -14   7  974.97  75.867   1
  14 -18 -10  361.50  92.220   1
 -18   4 -10  449.95  84.564   1
 -18   4 -10  334.98  77.626   1
  18  -4  10  392.72  84.143   1
 -14  18  10  223.54  93.632   1
  -4 -14  10  320.61  42.542   1
  -4 -14  10  296.33  43.533   1
  14 -18 -13  228.42 100.025  -1
 -18   4 -13   93.01  88.107   1
 -18   4 -13  135.73  70.788   1
 -14  18  13  163.31  79.063   1
  14 -18 -16   30.70  88.033   1
 -18   4 -16  -95.76  73.414   1
 -18   4 -16  -44.38  83.771   1
 -18   3  15  141.03  54.385   1
  18  -3 -15  212.49  67.839   1
  -3 -15 -15  286.42  98.092   1
  15 -18  12  -31.71  40.015   1
 -18   3  12  -63.65  70.714   1
 -15  18 -12  -63.85  49.752   1
  -3 -15 -12  -60.51  80.922   1
  -3 -15 -12  -87.12  80.500   1
   3  15   9  174.41  74.926   1
  15 -18   9    3.02  65.609   1
 -18   3   9  268.58  81.070   1
 -15  18  -9   61.60  71.952   1
  -3 -15  -9  320.86  82.829   1
  -3 -15  -9  209.74  81.615   1
   3  15   6 2230.18 123.166   1
 -18   3   6 2098.86 126.090   1
  -3 -15  -6 2066.90 121.804   1
  -3 -15  -6 2361.00 133.622   1
   3  15   3  478.69  72.621   1
  15 -18   3  378.84  76.487   1
 -18   3   3  632.80  76.660   1
 -15  18  -3  284.69  70.614   1
  -3 -15  -3  430.62  76.883   1
  -3 -15  -3  351.09  69.128   1
   3  15   0   35.60  60.307   1
 -18   3   0  -39.54  70.515   1
 -15  18   0  343.41  79.683   1
  -3 -15   0   88.95  63.875   1
  15 -18  -3 4895.93 229.385   1
 -18   3  -3 5317.14 243.434   1
  18  -3   3 4890.98 224.405   1
 -15  18   3 4744.79 221.382   1
  -3 -15   3 4655.60 212.636   1
  15 -18  -6 1423.69 113.702   1
 -18   3  -6 1224.73  92.864   1
  18  -3   6 1173.93  89.544   1
  -3 -15   6 1189.05  85.059   1
  -3 -15   6 1110.50  82.061   1
  15 -18  -9 1124.13 111.174   1
 -18   3  -9  771.80  83.573  -1
 -18   3  -9  958.87  94.896   1
  18  -3   9  861.74  91.997   1
 -15  18   9  934.34 103.221   1
  -3 -15   9  781.71  64.767   1
  -3 -15   9  832.01  63.801   1
  15 -18 -12  156.07 101.635   1
 -18   3 -12   67.99  71.878   1
 -18   3 -12  -76.81  82.284   1
  18  -3  12  141.67  74.653   1
 -15  18  12  225.02  77.651   1
  15 -18 -15  201.39  95.020   1
 -18   3 -15  239.07  74.083   1
 -18   3 -15  168.29  87.785   1
  -2 -16 -16  183.13  98.811   1
  -2 -16 -16  162.88  87.760   1
 -16  18 -13  712.09  57.483   1
 -16  18 -13  653.62  55.451   1
  -2 -16 -13  862.73  94.252   1
 -16  18 -10  383.05  77.502   1
  -2 -16 -10  115.51  86.125   1
   2  16   7 1874.38 112.958   1
  16 -18   7 1612.49 106.343   1
  -2 -16  -7 1814.67 115.114   1
  -2 -16  -7 1884.29 123.488   1
   2  16   4  360.26  65.659   1
  16 -18   4  454.66  75.793  -1
 -18   2   4  365.71  71.928   1
 -16  18  -4  427.40  75.099   1
  -2 -16  -4  389.74  71.928   1
  -2 -16  -4  354.06  74.678  -1
   2  16   1 7581.76 331.516   1
 -18   2   1 7708.12 338.454   1
 -16  18  -1 8042.61 352.329   1
  -2 -16  -1 7666.00 336.224   1
   2  16  -2  328.30  61.571   1
  16 -18  -2  294.60  81.913   1
 -18   2  -2  427.16  73.241   1
  18  -2   2  380.57  67.418   1
  -2 -16   2  326.81  66.749   1
  -2 -16   2  544.10  69.970   1
  -2 -16   5  -19.27  63.925   1
  -2 -16   5  -21.25  58.672   1
  16 -18  -8 1667.74 128.890   1
 -18   2  -8 1563.43 108.028   1
 -18   2  -8 1701.19 113.280   1
  18  -2   8 1636.52 115.213   1
 -16  18   8 1568.14 117.418   1
  -2 -16   8 1707.13  97.844   1
  -2 -16   8 1940.29 109.589   1
  16 -18 -11  963.58 116.179   1
 -18   2 -11 1247.27 103.270   1
 -18   2 -11 1073.83  96.531  -1
  18  -2  11 1041.13  94.103   1
 -16  18  11  748.51 101.809  -1
  16 -18 -14  247.52 111.273   1
 -18   2 -14   59.81  79.509   1
 -18   2 -14  167.84  96.283   1
 -16  18  14   88.28  83.796  -1
  -1 -17 -17   83.40  97.051  -1
  -1 -17 -17 -127.77  94.351   1
 -18   1  14  111.55  61.026   1
  18  -1 -14  124.88  65.808   1
  -1 -17 -14  199.08  86.843   1
  17 -18  11  124.90  58.573  -1
 -18   1  11  -39.05  76.387   1
 -17  18 -11  173.46  71.853   1
  -1 -17 -11  233.13  87.339   1
  -1 -17 -11  188.43  85.902   1
   1  17   8  441.03  82.507   1
  17 -18   8  329.29  71.159   1
 -18   1   8  282.46  81.714   1
  18  -1  -8  119.10  80.228   1
  -1 -17  -8  383.55  88.355   1
  -1 -17  -8  137.96  83.028   1
   1  17   5 3347.37 164.693   1
  17 -18   5 3057.48 158.424   1
 -18   1   5 3733.89 182.210   1
  18  -1  -5 3134.29 160.679  -1
 -17  18  -5 3664.52 183.052   1
  -1 -17  -5 3639.74 181.863   1
  -1 -17  -5 3404.36 170.267   1
   1  17   2 1023.78  85.555   1
 -18   1   2  912.54  83.226   1
  18  -1  -2  941.28  84.341  -1
 -17  18  -2  871.65  88.404   1
  -1 -17  -2  888.75  83.052   1
  -1 -17  -2  974.23  84.167   1
   1  17  -1 1903.86 111.447   1
  17 -18  -1 1699.21 111.843   1
 -18   1  -1 1727.45 109.812   1
  18  -1   1 1705.65 105.352   1
 -17  18   1 1624.38 109.935   1
  -1 -17   1 1794.60 110.803   1
  17 -18  -4  905.60  95.936   1
 -18   1  -4  813.92  84.217   1
  18  -1   4  916.01  83.052  -1
 -17  18   4  976.46  90.312   1
  -1 -17   4  834.49  79.138   1
  17 -18  -7 2161.05 144.450   1
 -18   1  -7 2409.81 136.050   1
  18  -1   7 2611.49 143.781   1
 -17  18   7 2087.71 130.203   1
  -1 -17   7 2280.97 121.482   1
  -1 -17   7 2264.86 119.945   1
  17 -18 -10  450.45  97.200   1
 -18   1 -10  317.39  82.681   1
 -18   1 -10  557.48  79.757   1
  18  -1  10  565.66  86.075   1
 -17  18  10  653.86 100.545   1
  -1 -17  10  807.48  54.906   1
  -1 -17  10  626.61  50.396   1
  17 -18 -13  137.78  95.367   1
 -18   1 -13  357.28  78.964   1
 -18   1 -13  390.24  91.130   1
 -17  18  13  203.49  79.435   1
  17 -18 -16   61.99  91.006   1
 -18   1 -16  -51.31  75.818   1
 -18   1 -16  -59.37  95.317   1
  18   0 -15    0.64  50.173   1
   0 -18 -15  281.22  91.576   1
   0 -18 -15  -39.12  97.076   1
  18 -18  12  -15.28  54.955   1
 -18   0  12   46.26  67.963   1
 -18  18 -12  -52.92  66.972   1
   0 -18 -12   48.54  87.314   1
   0  18   9  239.87  76.387   1
  18 -18   9  265.86  76.635   1
 -18   0   9  401.39  85.208   1
  18   0  -9  313.18  77.651   1
 -18  18  -9  347.37  87.091   1
   0 -18  -9  257.19  86.447   1
   0 -18  -9  313.68  90.733   1
   0  18   6  988.60  90.089   1
 -18   0   6  879.83  87.190   1
  18   0  -6 1004.21  93.707   1
 -18  18  -6  912.78  95.168   1
   0 -18  -6 1130.57  98.043   1
   0 -18  -6 1003.22  89.247   1
   0  18   3  385.78  71.729   1
 -18   0   3  497.27  72.993   1
  18   0  -3  381.81  71.853   1
 -18  18  -3  537.91  79.683   1
   0 -18  -3  422.70  78.147   1
   0 -18  -3  574.58  81.591   1
   0  18   0 2110.26 118.211   1
  18 -18   0 2218.78 130.054   1
 -18   0   0 2267.09 129.485   1
  18   0   0 2207.38 122.572   1
 -18  18   0 2224.23 132.334   1
   0 -18   0 2604.06 141.427   1
   0  18  -3  127.03  57.879   1
  18 -18  -3  115.83  76.140   1
 -18   0  -3   60.51  71.556   1
  18   0   3   33.80  67.839   1
 -18  18   3   -8.44  75.124   1
   0 -18   3  185.73  65.907   1
   0 -18   3  246.21  64.792   1
  18 -18  -6 1078.54 105.624   1
 -18   0  -6  863.97  85.778   1
  18   0   6  611.99  80.352   1
 -18  18   6  993.56  96.308   1
   0 -18   6  701.19  76.487   1
   0 -18   6  670.47  76.933   1
  18 -18  -9  169.33  93.360   1
 -18   0  -9  150.45  81.789   1
  18   0   9  345.64  86.174   1
   0 -18   9  121.70  56.169   1
   0 -18   9   79.41  57.681  -1
  18 -18 -12  272.55  99.306  -1
 -18   0 -12  174.06  91.229   1
 -18   0 -12  127.60  76.090   1
 -18  18  12  114.54  83.895   1
  18 -18 -15  -12.85  89.717   1
 -18   0 -15  -16.62  80.154   1
 -18   0 -15  -20.31  94.128   1
  19 -18 -14  -45.47  97.770   1
 -18  -1 -14  203.25 100.049   1
 -18  -1 -14  103.42  78.518   1
 -19  18  11  236.87  86.645   1
  19 -18 -11  116.77 101.288   1
 -18  -1 -11  331.27  88.925   1
 -18  -1 -11  250.74  76.462   1
  18   1   8  833.75  90.907   1
   1 -19   8  996.28  80.624   1
   1 -19   8 1082.75  85.233   1
 -19  18   8  800.79 101.264  -1
  19 -18  -8  877.11 107.631   1
 -18  -1  -8  971.75  92.393  -1
 -18  -1  -8  725.97  93.830   1
  18   1   5 1519.82 103.816   1
 -19  18   5 1289.15 103.568   1
  19 -18  -5 1420.22 114.371   1
 -18  -1  -5 1522.05 103.692   1
  18   1   2 3540.63 174.628   1
   1 -19   2 3263.13 162.587   1
 -19  18   2 3168.98 166.080   1
  19 -18  -2 3431.61 176.784   1
  -1  19  -2 3399.40 165.139   1
 -18  -1  -2 3664.52 180.525   1
  18   1  -1 2090.93 118.731   1
   1 -19  -1 1693.01 109.465   1
 -19  18  -1 1729.19 113.107   1
  19 -18   1 1842.42 114.916   1
  -1  19   1 1716.80 107.061   1
  18   1  -4 2400.64 132.433   1
   1 -19  -4 2304.26 133.597   1
 -19  18  -4 2509.91 141.179   1
  19 -18   4 2089.69 126.610  -1
  -1  19   4 2241.57 126.486   1
 -18  -1   4 2398.66 134.737   1
  18   1  -7 1247.03 100.793   1
   1 -19  -7 1528.00 111.298   1
   1 -19  -7 1256.94 109.019   1
 -19  18  -7 1083.75 100.842   1
  -1  19   7 1268.83 100.941   1
 -18  -1   7 1215.31  99.480   1
  18   1 -10  222.77  68.880  -1
   1 -19 -10  400.15  91.848   1
 -19  18 -10  422.45  86.397   1
  19 -18  10  433.85  81.739   1
 -18  -1  10  173.49  73.216   1
  18   1 -13   53.99  65.832   1
   1 -19 -13   -1.96  84.341   1
 -19  18 -13   94.87  65.932   1
  19 -18  13   28.25  57.433   1
  -1  19  13    8.34  84.217   1
 -18  -1  13   67.62  57.681   1
   1 -19 -16  163.48  93.384   1
   1 -19 -16    6.13  87.215   1
  19 -17 -15   78.27 100.545   1
 -17  -2 -15  109.81  78.270   1
 -17  -2 -15   26.21  95.218   1
 -19  17  12  226.54  87.042   1
  19 -17 -12  311.45  90.114   1
 -17  -2 -12  209.64  75.768   1
 -17  -2 -12  539.39  93.731   1
  17   2   9  504.46  85.852   1
   2 -19   9  550.30  63.157   1
   2 -19   9  666.50  68.112   1
  19 -17  -9  618.68 103.097   1
 -17  -2  -9  389.74  82.136   1
 -17  -2  -9  422.20  91.700   1
  17   2   6 1527.75 106.714   1
   2 -19   6 1512.39  96.630   1
 -19  17   6 1322.84 104.584   1
  19 -17  -6 1458.87 116.427   1
  -2  19  -6 1412.78  89.346   1
 -17  -2  -6 1495.04 105.476   1
 -17  -2  -6 1466.30  98.959   1
  17   2   3 1215.06  93.211   1
   2 -19   3 1302.03  92.071   1
 -19  17   3 1141.23 102.354   1
  19 -17  -3 1162.04 101.065   1
  -2  19  -3 1256.19  85.580   1
 -17  -2  -3 1281.47  98.811   1
  17   2   0  223.24  65.114   1
   2 -19   0  228.57  69.574   1
 -19  17   0  272.30  73.910  -1
  19 -17   0  304.01  72.646   1
  -2  19   0  250.99  67.839   1
 -17  -2   0  237.66  69.053   1
  17   2  -3  854.56  81.714   1
   2 -19  -3  906.34  85.604   1
  -2  19   3  927.15  85.481   1
 -17  -2   3 1025.77  85.059   1
   2 -19  -6 2255.70 131.690   1
 -19  17  -6 2222.25 131.194   1
   2 -19  -9  212.12  93.112   1
   2 -19  -9  313.18  84.366   1
 -19  17  -9  296.83  87.314  -1
  19 -17   9  395.69  84.490   1
  -2  19   9  451.19  89.296   1
 -17  -2   9  406.59  78.419   1
  17   2 -12  213.08  67.616   1
   2 -19 -12  313.68  85.580   1
  19 -17  12  185.93  65.089  -1
   2 -19 -15   32.16  94.599   1
   2 -19 -15  139.64  85.679   1
  -2  19  15   65.68  84.167   1
 -19  16  16   39.17  85.877   1
  19 -16 -16  164.02 105.996  -1
 -16  -3 -16   32.43  96.011   1
 -16  -3 -16   30.92  86.719   1
 -19  16  13    5.71  79.807   1
  19 -16 -13  111.32  91.378   1
 -16  -3 -13   76.56  74.826   1
 -16  -3 -13  112.74  84.762   1
   3 -19  10   56.10  40.808   1
   3 -19  10   89.10  40.510   1
 -19  16  10   94.92  87.388   1
  19 -16 -10  393.46  99.678   1
 -16  -3 -10  411.05  84.911  -1
 -16  -3 -10  470.51  80.996   1
  16   3   7 -127.13  81.615   1
   3 -19   7 -126.71  72.200   1
 -19  16   7  121.21  81.467   1
  19 -16  -7   18.33  88.652   1
  -3  19  -7   23.48  53.593   1
 -16  -3  -7  -76.14  73.935   1
 -16  -3  -7  -61.92  68.583  -1
  16   3   4 7386.02 325.570   1
   3 -19   4 7445.48 325.074   1
 -19  16   4 6915.26 309.960   1
  19 -16  -4 6860.75 309.960   1
 -16  -3  -4 7663.52 338.454   1
  19 -16  -1 2242.81 129.559   1
  -3  19  -1 2454.90 130.525   1
  16   3  -2 2198.96 124.777   1
   3 -19  -2 1780.97 111.695   1
 -19  16  -2 1799.80 116.328   1
  19 -16   2 2008.92 128.221   1
  -3  19   2 1742.07 109.217   1
   3 -19  -5   99.63  72.621   1
 -19  16  -5   86.22  76.610   1
  -3  19   5   -9.82  67.988   1
 -16  -3   5  138.92  65.263   1
   3 -19  -8 1318.88 113.602   1
 -19  16  -8 1229.19 100.941   1
  -3  19   8 1215.06 100.793   1
 -16  -3   8 1425.17 100.892   1
  16   3 -11  101.61  66.824   1
   3 -19 -11  142.02  77.403   1
   3 -19 -11  128.00  82.111   1
 -19  16 -11  116.55  83.399  -1
  19 -16  11   86.50  69.128   1
  -3  19  11  355.30  93.360   1
  16   3 -14  -26.07  45.540   1
   3 -19 -14  -37.24  91.824   1
 -19  16 -14   14.60  63.429   1
 -19  16 -14   24.95  56.591   1
  -3  19  14  -86.62  79.039   1
 -16  -3  14   46.66  35.580   1
   3 -19 -17  223.17  89.618   1
   3 -19 -17  209.71  92.889   1
 -19  15  14  131.54  86.472   1
  19 -15 -14  174.65 102.180   1
 -15  -4 -14   22.05  91.328   1
 -15  -4 -14  -21.28  78.840   1
 -19  15  11  184.24  81.021   1
  19 -15 -11  290.63  96.060   1
 -15  -4 -11  147.30  71.804   1
 -15  -4 -11  135.88  84.465   1
   4 -19   8  622.89  71.977   1
   4 -19   8  489.35  71.581   1
  19 -15  -8   62.51  87.735   1
  -4  19  -8   90.88  56.739   1
 -15  -4  -8  198.59  79.088   1
 -15  -4  -8  335.73  83.548  -1
   4 -19   5 3114.47 157.086   1
 -19  15   5 3275.52 168.062   1
  19 -15  -5 3463.82 177.874   1
  -4  19  -5 3483.64 166.353   1
  15   4   2  298.07  67.294   1
   4 -19   2  553.52  76.363  -1
 -19  15   2  275.02  76.313  -1
  19 -15  -2  280.72  75.471   1
 -15  -4  -2  220.32  70.912   1
   4 -19  -1  -89.67  71.754   1
 -19  15  -1   47.60  74.529   1
  -4  19   1  121.80  65.659   1
 -15  -4   1   -9.24  63.330   1
   4 -19  -4  824.83  89.321   1
 -19  15  -4 1000.74  88.454   1
  -4  19   4  833.25  83.350   1
 -15  -4   4  864.72  81.467   1
  15   4  -7  852.08  84.217  -1
   4 -19  -7  890.24  93.434   1
 -19  15  -7  604.81  86.298   1
  -4  19   7  927.15  87.388   1
 -15  -4   7 1000.49  92.344   1
  15   4 -10  904.86  78.865   1
   4 -19 -10 1276.26 113.107   1
 -19  15 -10  943.01  93.285   1
  19 -15  10  793.85  84.737   1
  15   4 -13   14.79  54.485   1
   4 -19 -13   -4.86  85.158   1
 -19  15 -13  -21.63  69.202   1
 -19  15 -13  -84.19  77.701   1
  19 -15  13   51.09  61.348   1
  -4  19  13  167.99  81.194   1
 -15  -4  13   62.41  41.824   1
 -15  -4  13  -57.71  42.889   1
   4 -19 -16  -67.86  91.328   1
   4 -19 -16  -88.60  91.378   1
  -4  19  16 -133.50  85.778   1
 -19  14  15   62.66  76.734   1
  19 -14 -15  114.47  96.977   1
 -14  -5 -15    5.32  93.781   1
 -14  -5 -15  100.30  86.868   1
 -19  14  12   87.98  78.023   1
  19 -14 -12  123.74  93.930  -1
 -14  -5 -12  162.09  74.703  -1
 -14  -5 -12  144.77  84.366   1
   5 -19   9  527.75  61.695  -1
   5 -19   9  564.42  60.778   1
 -19  14   9  786.67  99.826   1
  19 -14  -9  608.27 102.255   1
  -5  19  -9  669.47  63.157   1
 -14  -5  -9  732.90  82.557   1
 -14  -5  -9  554.51  90.436   1
  14   5   6 2259.91 128.370  -1
   5 -19   6 2354.31 126.858   1
 -19  14   6 2272.30 136.422   1
  19 -14  -6 2179.38 135.505   1
  -5  19  -6 2256.44 118.261   1
 -14  -5  -6 2323.83 132.557   1
 -14  -5  -6 2109.02 120.639   1
  14   5   3 1697.22 106.392   1
   5 -19   3 1882.56 111.918   1
 -19  14   3 1865.21 119.078   1
  19 -14  -3 1674.68 112.438   1
 -14  -5  -3 1618.93 108.003   1
 -14  -5  -3 1795.09 107.136   1
 -19  14   0 1401.39 105.699   1
  -5  19   0 1345.14  97.200   1
 -14  -5   0 1464.82 103.518   1
   5 -19  -3  390.73  73.142   1
 -19  14  -3  477.95  71.259   1
  -5  19   3  340.44  69.698   1
 -14  -5   3  503.96  69.004   1
  14   5  -6  762.14  76.908  -1
   5 -19  -6  659.32  83.647   1
 -19  14  -6  499.75  86.769   1
  -5  19   6  606.05  75.149   1
 -14  -5   6  643.46  78.246   1
  14   5  -9  987.61  82.854   1
   5 -19  -9  983.40 101.759   1
 -19  14  -9 1069.87  98.067   1
  19 -14   9 1110.75 100.198   1
  -5  19   9 1126.61  99.380   1
 -14  -5   9 1115.96  83.424   1
  14   5 -12  694.99  66.947   1
   5 -19 -12  558.72  93.409   1
   5 -19 -12  704.41  99.529   1
 -19  14 -12  657.09  90.461   1
  19 -14  12  523.29  74.430   1
  -5  19  12  663.78  92.914   1
 -14  -5  12  664.02  55.500  -1
 -14  -5  12  677.90  63.776   1
   5 -19 -15   55.38  92.096   1
   5 -19 -15 -135.55  85.629   1
 -19  14 -15   36.20  58.474   1
 -19  14 -15  -31.12  54.584   1
  -5  19  15   88.13  88.528   1
 -19  13  16  137.24  74.653   1
  19 -13 -16   79.81  96.506   1
 -13  -6 -16   80.15  79.633   1
 -19  13  13  277.50  80.624   1
  19 -13 -13  187.61  95.515   1
 -13  -6 -13  331.27  90.362   1
 -13  -6 -13  353.82  76.561   1
   6 -19  10   84.54  38.157   1
   6 -19  10   80.13  37.686   1
  19 -13 -10  494.55 101.759   1
 -13  -6 -10  316.40  79.757   1
 -13  -6 -10  307.73  85.902  -1
  13   6   7 1928.64 116.105   1
   6 -19   7 1640.73 102.824   1
 -19  13   7 1722.99 117.666   1
  19 -13  -7 1590.43 120.119   1
  -6  19  -7 1663.28  96.531   1
 -13  -6  -7 1991.08 123.563   1
 -13  -6  -7 1780.97 112.735   1
  13   6   4 1064.17  85.233   1
   6 -19   4  912.04  81.169   1
 -19  13   4  909.32  92.393   1
  19 -13  -4  938.30  90.709   1
  -6  19  -4  945.99  84.415   1
 -13  -6  -4  959.86  82.359   1
 -13  -6  -4 1053.27  89.073  -1
   6 -19   1  16251. 683.597   1
 -19  13   1  16749. 705.648   1
  19 -13  -1  17542. 740.584   1
  -6  19  -1  16492. 691.773   1
 -13  -6  -1  16925. 711.595   1
   6 -19  -2 7993.05 349.355   1
 -19  13  -2 9172.44 399.157   1
  -6  19   2 8208.61 359.018   1
 -13  -6   2 8701.68 376.858   1
  13   6  -5 1398.91  90.956   1
   6 -19  -5 1113.97  97.770   1
 -19  13  -5 1238.60  94.475   1
  -6  19   5 1364.47  96.853   1
 -13  -6   5 1289.15  90.932   1
  13   6  -8   20.84  62.810   1
   6 -19  -8  101.19  83.375   1
 -19  13  -8 -121.61  79.831   1
  -6  19   8  202.30  76.784   1
 -13  -6   8   -3.35  55.401   1
  13   6 -11  308.97  58.201   1
   6 -19 -11  312.93  98.216   1
 -19  13 -11  399.65  86.249   1
  19 -13  11  356.79  77.701   1
  -6  19  11  214.49  76.338   1
 -13  -6  11  281.47  60.431   1
 -13  -6  11  317.89  48.835   1
   6 -19 -14   -2.97  93.930   1
 -19  13 -14   22.50  62.983   1
 -19  13 -14  -76.73  76.908   1
  -6  19  14 -107.04  80.203   1
   6 -19 -17  -53.54  91.105   1
   6 -19 -17  169.99  95.119   1
 -19  12  14   23.20  79.410   1
  19 -12 -14  231.34  96.110   1
 -12  -7 -14  163.01  91.254  -1
 -12  -7 -14  130.95  86.992   1
 -19  12  11  899.16  93.038   1
  19 -12 -11  795.09 103.741   1
 -12  -7 -11  873.64  90.684   1
 -12  -7 -11  959.86  96.184   1
  19 -12  -8   83.60  96.085   1
  -7  19  -8  349.11  60.803   1
 -12  -7  -8  138.95  80.946   1
 -12  -7  -8  223.31  70.466   1
   7 -19   5  672.94  77.676   1
 -19  12   5  676.66  86.397   1
  19 -12  -5  602.08  86.942   1
  -7  19  -5  603.82  67.245   1
 -12  -7  -5  787.91  76.883   1
 -12  -7  -5  745.29  80.030   1
  12   7   2 5101.58 233.251   1
   7 -19   2 4566.40 214.098   1
 -19  12   2 4415.26 212.190   1
 -12  -7  -2 4516.84 208.597   1
 -12  -7  -2 4975.22 230.352   1
 -19  12  -1 6585.72 294.846   1
  -7  19   1 6543.60 292.616   1
 -12  -7   1 6979.68 308.473  -1
 -12  -7   1 6449.45 286.670   1
  12   7  -4  -72.97  55.773   1
   7 -19  -4  -37.12  69.103   1
 -19  12  -4   93.04  68.607   1
  -7  19   4  -36.05  68.731   1
 -12  -7   4   37.04  64.965   1
  12   7  -7 1077.55  83.870   1
   7 -19  -7 1121.41  98.365   1
 -19  12  -7 1008.18  95.936   1
  -7  19   7  984.14  91.824   1
 -12  -7   7 1223.24  82.383  -1
  12   7 -10  109.44  60.580   1
   7 -19 -10 -117.91  95.813   1
 -19  12 -10  -33.40  81.937   1
  -7  19  10    5.37  83.176   1
 -12  -7  10  113.60  63.776   1
 -12  -7  10  177.23  52.032   1
   7 -19 -13  713.33  95.862  -1
   7 -19 -13  472.25  99.306   1
 -19  12 -13  504.46  88.974   1
  19 -12  13  502.72  74.529   1
   7 -19 -16  172.18  90.907   1
   7 -19 -16  109.34  95.342   1
  -7  19  16  -13.82  92.616   1
 -19  11  15   50.84  72.002  -1
  19 -11 -15  235.90  94.128   1
 -11  -8 -15  175.45  86.546   1
 -11  -8 -15  116.58  95.912   1
 -19  11  12   65.63  73.340   1
  19 -11 -12  465.81  96.283   1
 -11  -8 -12  165.04  71.928   1
 -11  -8 -12  315.16  83.548   1
   8 -19   9  567.15  63.702   1
 -19  11   9  515.61  90.188   1
  19 -11  -9  438.30  94.499  -1
 -11  -8  -9  605.30  83.523   1
 -11  -8  -9  656.34  85.555   1
  19 -11  -6 1055.25  94.301   1
  -8  19  -6  986.12  79.088   1
 -11  -8  -6  933.84  81.714   1
 -11  -8  -6  888.25  82.433   1
  11   8   3 2356.79 129.088   1
   8 -19   3 2216.30 126.908   1
 -19  11   3 2111.00 122.051   1
  19 -11  -3 1849.85 119.722   1
 -11  -8  -3 2136.02 117.740   1
 -11  -8  -3 2004.95 116.724   1
   8 -19   0  28320. 1180.38   1
 -19  11   0  25570. 1064.67   1
  -8  19   0  25496. 1059.71   1
 -11  -8   0  24257. 1008.92   1
  11   8  -3 6238.84 275.025   1
   8 -19  -3 6263.62 281.467   1
 -19  11  -3 6117.44 275.025   1
  -8  19   3 6048.06 274.281   1
 -11  -8   3 6204.16 275.272   1
 -11  -8   3 6000.99 265.857   1
  11   8  -6  314.42  62.711   1
   8 -19  -6  298.07  82.284   1
 -19  11  -6  150.97  70.689   1
  -8  19   6  194.55  69.252   1
  11   8  -9  215.41  63.181  -1
   8 -19  -9  164.05  91.526   1
 -19  11  -9  274.03  79.212   1
  -8  19   9  359.51  91.130   1
 -11  -8   9  224.21  55.872   1
 -11  -8   9  233.25  65.585   1
   8 -19 -12  444.99  94.400  -1
 -19  11 -12  528.00  74.554   1
 -19  11 -12  572.84  90.461   1
  -8  19  12  545.59  83.300   1
   8 -19 -15   -9.92  88.429   1
 -19  11 -15   13.81  65.064   1
  -8  19  15   -2.47  81.913   1
 -19  10  16   92.00  72.943   1
  19 -10 -16   84.94  90.287   1
 -10  -9 -16    8.49  87.488   1
 -19  10  13  371.90  78.840   1
  19 -10 -13  426.16 100.223   1
 -10  -9 -13  487.61  86.273   1
 -10  -9 -13  420.71  84.267   1
   9 -19  10  942.02  63.107   1
   9 -19  10  890.24  59.861  -1
 -19  10  10 1051.04  99.504   1
  19 -10 -10 1013.13 106.467   1
  -9  19 -10 1025.77  67.839   1
 -10  -9 -10  902.63  93.682   1
 -10  -9 -10  923.44  93.657   1
   9 -19   7  233.20  66.923   1
 -19  10   7  155.40  82.755  -1
  19 -10  -7  106.44  85.183   1
  -9  19  -7  289.40  62.909   1
 -10  -9  -7  417.74  72.175   1
 -10  -9  -7  422.70  75.322   1
  10   9   4  690.04  74.901   1
   9 -19   4  699.95  82.408   1
 -19  10   4  643.95  81.789   1
  19 -10  -4  525.77  79.088   1
  -9  19  -4  522.05  71.506   1
 -10  -9  -4  682.61  79.906   1
 -10  -9  -4  589.44  71.779   1
   9 -19   1 4174.92 202.279   1
 -19  10   1 4160.06 202.577   1
  -9  19  -1 3795.83 182.160   1
 -10  -9  -1 3706.64 181.714   1
  10   9  -2 1726.71 105.154   1
   9 -19  -2 1641.23 116.749   1
 -19  10  -2 1826.06 114.346  -1
  -9  19   2 1501.49 104.732   1
 -10  -9   2 1632.31 100.595   1
 -10  -9   2 1716.55 103.147   1
  10   9  -5 1506.94  94.004   1
   9 -19  -5 1279.98 100.941   1
 -19  10  -5 1259.41  95.268  -1
  -9  19   5 1234.39  97.200   1
 -10  -9   5 1345.14  85.827   1
   9 -19  -8  281.71  93.013   1
 -19  10  -8  283.45  74.950  -1
 -10  -9   8 1383.55  92.815   1
 -10  -9   8 1248.26  82.706   1
   9 -19 -11  429.63  94.450   1
 -19  10 -11  499.75  87.265   1
  -9  19  11  296.08  83.647   1
 -10  -9  11  383.30  46.531   1
 -10  -9  11  204.48  47.968   1
   9 -19 -14  119.67  97.374   1
 -19  10 -14  156.07  91.898   1
 -19  10 -14  119.77  65.486   1
   9 -19 -17  112.12  96.060   1
   9 -19 -17  -10.09 100.322   1
  -9  19  17   55.15  89.916   1
  -9 -10 -17   95.61  95.788   1
  -9 -10 -17  175.62 100.396   1
 -19   9  14  105.60  77.007   1
  19  -9 -14  214.27  96.234   1
  -9 -10 -14  116.95  83.598   1
  -9 -10 -14   -9.95  87.314   1
 -19   9  11  262.88  86.323   1
  19  -9 -11  546.58  92.666   1
 -10  19 -11  377.11  39.569   1
  -9 -10 -11  303.52  86.298   1
  -9 -10 -11  354.06  79.262   1
  10 -19   8  246.06  62.636   1
  19  -9  -8  202.16  83.449   1
 -10  19  -8  391.72  64.792   1
  -9 -10  -8  273.04  75.991   1
  -9 -10  -8  344.90  76.363   1
  10 -19   5 1198.46  90.783   1
 -19   9   5 1333.50 100.372   1
  19  -9  -5 1302.03 100.149   1
 -10  19  -5 1138.50  82.904   1
  -9 -10  -5 1083.00  87.339   1
  -9 -10  -5 1144.70  89.048   1
   9  10   2 1618.68 106.442   1
  10 -19   2 1659.56 112.735   1
 -19   9   2 1694.00 108.969   1
  -9 -10  -2 1668.23 108.399   1
  -9 -10  -2 1543.11 100.347   1
   9  10  -1 3741.32 182.532   1
 -19   9  -1 4127.85 199.579   1
 -10  19   1 3461.34 172.497   1
  -9 -10   1 3771.06 181.764   1
  -9 -10   1 3570.36 172.522   1
   9  10  -4  445.24  62.388   1
  10 -19  -4  667.24  89.916   1
 -19   9  -4  589.44  76.115   1
 -10  19   4  541.13  79.311   1
  -9 -10   4  520.32  62.314   1
   9  10  -7  158.70  57.780   1
  10 -19  -7   93.14  86.001   1
 -19   9  -7  131.94  74.752   1
 -10  19   7  120.99  74.232   1
  -9 -10   7   80.90  57.483   1
  -9 -10   7  214.67  54.262   1
 -19   9 -10  810.21  94.301   1
  19  -9  10  748.02  88.528   1
 -10  19  10  806.74  97.696   1
  -9 -10  10  876.61  70.788   1
  -9 -10  10  921.95  65.535   1
  10 -19 -13  406.84  99.331   1
 -19   9 -13  459.12  89.271   1
 -19   9 -13  386.77  76.338   1
 -10  19  13  423.69  86.843   1
  10 -19 -16  -73.12  94.400   1
 -10  19  16   28.84  83.350   1
 -19   8  15  -89.02  71.036   1
  19  -8 -15  -46.58  87.265   1
  -8 -11 -15 -148.98  84.737   1
 -19   8  12  357.04  80.723   1
  19  -8 -12  526.51  89.569   1
  -8 -11 -12  572.35  90.932   1
  -8 -11 -12  483.89  88.925   1
  11 -19   9  615.96  67.344   1
 -19   8   9  485.38  91.155   1
  19  -8  -9  308.47  90.486   1
 -11  19  -9  399.40  69.772   1
  -8 -11  -9  251.24  78.270   1
  -8 -11  -9  299.55  85.035   1
  11 -19   6  329.29  71.556   1
 -19   8   6  443.51  75.743   1
  19  -8  -6  241.63  74.678   1
  -8 -11  -6  101.64  62.785   1
  -8 -11  -6  202.58  67.418   1
  -8 -11  -3 5193.26 235.456   1
  -8 -11  -3 4900.89 226.536   1
 -19   8   0  26164. 1089.20   1
 -11  19   0  24685. 1026.76   1
  -8 -11   0  24581. 1022.05   1
   8  11  -3 2477.70 130.500   1
  11 -19  -3 2777.50 151.709   1
 -19   8  -3 2507.43 138.875   1
 -11  19   3 2876.61 149.950   1
  -8 -11   3 2440.53 126.833   1
  11 -19  -6 1241.08 103.840   1
 -19   8  -6 1181.61  94.177   1
  19  -8   6 1072.84  88.850   1
 -11  19   6 1383.30 104.782   1
  -8 -11   6 1337.21  84.118   1
  -8 -11   6 1422.69  94.896   1
  11 -19  -9  541.62 104.385   1
 -19   8  -9  584.98  85.877   1
  19  -8   9  637.26  88.033   1
 -11  19   9  296.33  88.033   1
  -8 -11   9  443.51  58.994   1
  -8 -11   9  367.69  64.866   1
  11 -19 -12  143.90 102.230   1
 -19   8 -12  216.82  71.432   1
 -19   8 -12  393.21  87.388   1
  19  -8  12  217.44  76.833   1
 -11  19  12  296.83  79.212  -1
  11 -19 -15   81.94  94.524   1
 -19   8 -15   10.61  85.827   1
 -19   8 -15   80.10  72.795   1
 -11  19  15  141.25  84.093   1
  -7 -12 -16  191.92  98.216   1
 -19   7  13  373.88  75.818   1
  19  -7 -13  442.27  93.384   1
  -7 -12 -13  510.90  86.794   1
  -7 -12 -13  570.61  89.544   1
  12 -19  10  153.67  52.502   1
 -19   7  10   28.91  82.309   1
  19  -7 -10  115.56  84.068   1
 -12  19 -10  191.28  64.519   1
  -7 -12 -10  -81.10  74.851   1
  12 -19   7 1125.37  89.717  -1
 -19   7   7 1091.43  95.045   1
  19  -7  -7 1082.75  99.876   1
 -12  19  -7 1108.52  86.918   1
  -7 -12  -7  935.33  88.008   1
  -7 -12  -7 1037.41  89.048   1
  12 -19   4  267.84  67.369   1
 -19   7   4   66.48  69.153   1
  19  -7  -4   67.17  70.243   1
  -7 -12  -4  249.01  66.055   1
  -7 -12  -4  108.03  64.693   1
  12 -19   1 5676.41 262.141   1
 -19   7   1 6110.00 276.511  -1
 -12  19  -1 5698.71 257.928   1
  -7 -12  -1 5795.34 262.388   1
  12 -19  -2 3696.73 187.884   1
 -19   7  -2 3783.45 185.530   1
 -12  19   2 3671.95 181.417   1
  -7 -12   2 3728.94 177.354   1
  -7 -12   2 3914.76 184.688  -1
  12 -19  -5  667.99  91.551   1
 -19   7  -5  506.94  75.446   1
  19  -7   5  658.08  78.147   1
 -12  19   5  710.85  83.003   1
  -7 -12   5  637.26  63.999   1
  12 -19  -8  148.09  96.630   1
  19  -7   8  178.84  77.998   1
 -12  19   8  347.13  88.033   1
  -7 -12   8  105.75  54.212   1
  -7 -12   8  143.90  55.550   1
  12 -19 -11  850.10 112.537   1
 -19   7 -11  686.82  81.962   1
 -19   7 -11  880.57  95.119   1
  19  -7  11  851.09  88.825   1
 -12  19  11  863.23  97.943   1
  12 -19 -14  117.00  98.043  -1
 -19   7 -14  111.10  89.643   1
 -19   7 -14    8.32  67.071   1
  12 -19 -17   71.36 101.487  -1
  12 -19 -17   73.84  95.045   1
 -12  19  17  -12.08  84.490   1
  -6 -13 -17  172.27 100.570   1
  -6 -13 -17   10.33  85.505   1
 -19   6  14  -67.72  70.837   1
  19  -6 -14   24.01  83.399   1
  -6 -13 -14    5.24  80.946   1
  13 -19  11  141.13  44.475   1
 -19   6  11  190.36  82.433   1
  19  -6 -11  129.11  88.132   1
 -13  19 -11  244.80  56.169   1
  -6 -13 -11  256.69  87.909   1
  -6 -13 -11  289.89  86.199   1
  13 -19   8   91.20  65.461   1
 -19   6   8  121.43  83.672   1
  19  -6  -8  170.99  80.079   1
 -13  19  -8   82.36  66.477   1
  -6 -13  -8  -67.37  71.779  -1
  -6 -13  -8   21.10  72.299   1
   6  13   5  943.01  83.399   1
  13 -19   5  840.44  82.730   1
 -19   6   5  836.97  85.406   1
  19  -6  -5  828.29  85.282   1
  -6 -13  -5  906.84  83.152   1
  -6 -13  -5  739.10  80.451   1
   6  13   2 9534.18 409.811   1
  13 -19   2  10151. 438.800   1
 -19   6   2 9965.30 429.137   1
 -13  19  -2 9479.67 407.334   1
  -6 -13  -2 9162.53 394.202   1
  -6 -13  -2 9477.20 409.316   1
 -19   6  -1  17272. 726.461   1
 -13  19   1  16702. 703.171   1
  -6 -13   1  17029. 713.329   1
  -6 -13   1  16816. 704.905   1
  13 -19  -4  856.54  90.337   1
 -19   6  -4  867.94  83.895   1
  19  -6   4  959.61  85.158   1
 -13  19   4  816.15  87.587  -1
  -6 -13   4  935.33  74.306   1
  13 -19  -7 1450.44 117.938   1
 -19   6  -7 1716.05 114.395   1
  19  -6   7 1652.87 108.598   1
 -13  19   7 1665.51 118.756   1
  -6 -13   7 1583.74  96.407   1
  -6 -13   7 1611.99  94.822   1
  13 -19 -10  169.80 107.507   1
 -19   6 -10  191.30  80.922   1
 -19   6 -10  361.25  72.621   1
  19  -6  10  362.74  78.147   1
 -13  19  10  262.39  88.751   1
  -6 -13  10  359.27  48.835   1
  -6 -13  10  254.21  51.363   1
  13 -19 -13  211.20 101.090   1
 -19   6 -13  124.63  85.654   1
 -19   6 -13  256.44  76.041   1
 -13  19  13   89.54  82.284   1
 -19   6 -16  138.83  83.251   1
 -19   6 -16   99.83  73.910   1
 -13  19  16 -143.86  82.780   1
  -5 -14 -15   -1.69  96.729   1
 -19   5  12  735.63  85.134   1
  19  -5 -12  758.42  93.607   1
 -14  19 -12  832.75  59.440   1
  -5 -14 -12  958.87  99.108   1
  -5 -14 -12  942.02  96.655   1
   5  14   9 1320.86 104.608   1
  14 -19   9 1099.35  85.010   1
 -19   5   9 1239.59 107.061   1
  19  -5  -9 1183.84 106.591   1
 -14  19  -9 1261.40  94.376   1
  -5 -14  -9 1300.30 107.929   1
  -5 -14  -9 1303.76 105.005   1
  14 -19   6  652.87  82.582   1
 -19   5   6  673.19  84.911   1
  19  -5  -6  750.00  84.167   1
  -5 -14  -6  730.67  80.723   1
   5  14   3  445.74  70.193   1
  14 -19   3  534.94  83.796   1
 -19   5   3  492.07  72.720   1
  19  -5  -3  432.85  74.777   1
 -14  19  -3  378.10  67.889   1
  -5 -14  -3  440.53  72.497   1
  -5 -14  -3  366.45  68.062   1
  19  -5   0 1422.45 105.302   1
 -14  19   0 1560.95 106.169   1
  14 -19  -3 1796.08 117.765   1
 -19   5  -3 1945.98 118.533   1
  19  -5   3 1920.22 115.808   1
 -14  19   3 1895.44 118.459   1
  -5 -14   3 1981.91 111.546   1
  -5 -14   3 1788.65 107.260   1
  14 -19  -6 1711.84 122.200   1
 -19   5  -6 1881.07 116.724   1
  19  -5   6 1899.90 118.583   1
 -14  19   6 1657.33 113.776   1
  -5 -14   6 1936.07 107.160   1
  -5 -14   6 1662.04  99.876   1
  14 -19  -9  696.48 114.891   1
 -19   5  -9  668.98  91.254   1
  19  -5   9  543.85  83.870  -1
 -14  19   9  696.48 100.619   1
  -5 -14   9  562.93  63.355  -1
  -5 -14   9  617.69  60.580   1
  14 -19 -12   48.34  94.499   1
 -19   5 -12  -20.31  82.037   1
 -19   5 -12  126.26  73.439   1
  19  -5  12   69.08  73.191   1
 -14  19  12   47.25  81.293   1
  14 -19 -15  -93.71  92.492   1
 -19   5 -15   14.59  69.574   1
 -19   5 -15   61.08  86.546   1
 -14  19  15  -94.05  80.277   1
  -4 -15 -16 -108.32  80.897   1
  -4 -15 -16  -42.02  91.501   1
 -19   4  13  -62.17  65.114   1
  19  -4 -13  -22.87  84.564   1
  -4 -15 -13  134.79  81.392   1
  15 -19  10  792.62  74.480   1
 -19   4  10  908.08  98.414   1
 -15  19 -10 1009.91  89.866   1
  -4 -15 -10 1149.65 106.268   1
  -4 -15 -10 1001.98 102.403   1
   4  15   7  827.55  82.805   1
  15 -19   7  801.04  86.843   1
 -19   4   7  891.23  93.434   1
  19  -4  -7  928.89  93.830   1
  -4 -15  -7  852.08  86.546   1
  -4 -15  -7  773.04  87.265   1
  15 -19   4 1437.56 102.056   1
 -19   4   4 1322.60  97.448   1
  19  -4  -4 1132.06  91.576   1
  -4 -15  -4  893.21  89.569   1
  -4 -15  -4  815.66  79.212   1
   4  15   1   48.74  64.594   1
 -19   4   1 -128.62  66.923   1
  19  -4  -1  -98.39  67.195   1
 -15  19  -1  -59.74  71.754   1
  -4 -15  -1  107.98  63.305   1
  -4 -15  -1  -71.28  62.859   1
   4  15  -2  203.54  60.778   1
  15 -19  -2  440.53  82.755   1
 -19   4  -2  179.14  72.497   1
  19  -4   2  266.60  67.790   1
 -15  19   2  396.93  74.851   1
  -4 -15   2  284.44  63.603   1
  -4 -15   2  257.68  63.776   1
  15 -19  -5 2973.24 161.026   1
 -19   4  -5 3315.16 167.220   1
  19  -4   5 3037.66 154.856   1
 -15  19   5 3151.63 163.181   1
  -4 -15   5 2787.41 138.850   1
  15 -19  -8   58.89  92.269   1
 -19   4  -8   73.36  76.363   1
 -15  19   8  -84.44  89.866   1
  -4 -15   8  -52.63  58.474   1
  -4 -15   8  -22.37  58.449   1
 -19   4 -11   79.51  80.575   1
 -19   4 -11   79.81  74.504   1
  19  -4  11   66.53  71.407   1
 -15  19  11  210.01  87.735   1
  15 -19 -14  -80.35 101.685  -1
 -19   4 -14  -52.58  92.864   1
 -19   4 -14   47.32  75.917   1
  15 -19 -17   48.39 100.297   1
  -3 -16 -17  210.93 100.149   1
  -3 -16 -17  117.07  92.963   1
 -19   3  14  -63.08  66.080   1
  -3 -16 -14  132.58  85.604   1
   3  16  11  292.62  85.010   1
  16 -19  11  120.49  57.334  -1
 -19   3  11   23.09  77.676   1
  19  -3 -11  217.49  83.424   1
 -16  19 -11   33.33  64.569   1
  -3 -16 -11  289.40  85.282   1
  -3 -16 -11  268.83  83.498   1
   3  16   8 1363.73  98.241   1
  16 -19   8 1436.82 103.221   1
 -19   3   8 1396.18 107.953   1
  19  -3  -8 1483.40 108.127   1
  -3 -16  -8 1516.60 112.587   1
  -3 -16  -8 1564.17 119.574   1
   3  16   5   85.53  62.141   1
  16 -19   5  146.88  73.860   1
 -19   3   5  -12.81  69.995   1
  19  -3  -5   31.19  69.351   1
 -16  19  -5  122.67  70.862   1
  -3 -16  -5  -37.36  71.382   1
  -3 -16  -5  140.44  69.153   1
   3  16   2 1923.44 114.470   1
 -19   3   2 2087.46 122.919   1
  19  -3  -2 2037.91 121.482   1
 -16  19  -2 2097.12 122.646   1
  -3 -16  -2 2018.58 118.855   1
  -3 -16  -2 2035.92 121.060   1
   3  16  -1 2412.53 128.345   1
  16 -19  -1 2327.05 136.868   1
 -19   3  -1 2317.89 130.327   1
  19  -3   1 2095.64 120.515   1
 -16  19   1 2279.23 131.690   1
  -3 -16   1 1962.09 115.709   1
  16 -19  -4 5666.50 264.123   1
 -19   3  -4 5636.76 256.937   1
  19  -3   4 5530.22 251.982   1
 -16  19   4 5498.01 251.239   1
  -3 -16   4 6159.56 277.254   1
  -3 -16   4 5542.61 247.720   1
  16 -19  -7  -23.03  92.988   1
 -19   3  -7   33.30  73.092   1
  19  -3   7  -11.26  71.482   1
 -16  19   7  -19.85  80.773   1
  -3 -16   7  -44.50  59.019   1
  -3 -16   7   43.90  61.843   1
  16 -19 -10  -77.63  91.774   1
 -19   3 -10  -55.28  69.896   1
 -19   3 -10  -36.15  77.428   1
  19  -3  10   56.37  83.052   1
 -16  19  10   24.95  87.017   1
  -3 -16  10  148.17  46.383   1
  -3 -16  10   27.55  43.905   1
  16 -19 -13   55.55  96.754   1
 -19   3 -13  -34.34  89.792   1
 -19   3 -13  -22.40  74.604   1
 -16  19  13 -107.31  82.235   1
 -19   3 -16  106.64  72.076   1
 -19   3 -16   38.21  93.261   1
 -16  19  16   41.23  84.663   1
 -19   2  15   88.16  57.532   1
 -19   2  15   97.75  50.917   1
  19  -2 -15  163.33  65.064   1
  -2 -17 -15  293.86  87.017   1
  -2 -17 -15  155.97  94.301   1
  17 -19  12  349.11  54.980   1
 -19   2  12  270.56  74.108   1
  19  -2 -12  315.41  79.584   1
 -17  19 -12  406.34  67.740   1
  -2 -17 -12  315.66  92.864  -1
   2  17   9  578.79  86.249   1
  17 -19   9  402.13  78.072   1
 -19   2   9  329.04  77.577   1
  19  -2  -9  417.99  85.555   1
  -2 -17  -9  575.32  86.224   1
  -2 -17  -9  725.97  98.340   1
   2  17   6 2423.44 131.095   1
  17 -19   6 2433.84 142.839   1
 -19   2   6 2628.84 146.779   1
  19  -2  -6 2532.21 141.947   1
  -2 -17  -6 2561.94 142.542   1
  -2 -17  -6 2566.90 143.558   1
   2  17   3  784.69  77.428   1
 -19   2   3  870.42  83.474  -1
  19  -2  -3 1019.08  90.114   1
  -2 -17  -3  795.59  82.929   1
  -2 -17  -3  711.84  80.748   1
   2  17   0  258.18  65.981   1
  17 -19   0  266.35  80.277   1
 -19   2   0  373.14  75.347   1
  19  -2   0  344.65  73.166   1
 -17  19   0  476.71  80.253   1
  -2 -17   0  221.83  65.709   1
  -2 -17   0  217.94  64.866   1
  17 -19  -3 1619.92 112.983  -1
 -19   2  -3 1554.76 104.608   1
  19  -2   3 1400.15  96.259   1
 -17  19   3 1769.82 119.053   1
  -2 -17   3 1726.96 107.854   1
  17 -19  -6 1680.38 116.823   1
 -19   2  -6 2024.28 123.662   1
  19  -2   6 1902.87 119.252   1
 -17  19   6 1568.63 112.091   1
  -2 -17   6 1898.16 108.077   1
  17 -19  -9  346.13 100.272   1
 -19   2  -9  586.47  88.776   1
 -19   2  -9  362.98  80.277   1
  19  -2   9  546.33  90.015   1
 -17  19   9  430.13 102.230   1
  -2 -17   9  464.82  63.181   1
  -2 -17   9  506.44  63.206   1
  17 -19 -12  233.00 103.766   1
 -19   2 -12  419.97  80.401   1
 -19   2 -12  497.77  94.648   1
  19  -2  12  448.96  79.608   1
 -17  19  12  256.19  84.341   1
 -19   2 -15  114.42  78.791   1
 -19   2 -15   92.12  93.236   1
 -17  19  15  196.93  87.611   1
  -1 -18 -16  -56.74  90.609   1
  -1 -18 -16   12.94  96.556   1
   1  18  13   57.19  81.814   1
  18 -19  13  110.11  51.338   1
 -19   1  13   23.56  70.168   1
 -18  19 -13   78.07  56.095   1
  -1 -18 -13  217.27  85.580   1
  18 -19  10  534.19  80.005  -1
 -19   1  10  367.69  82.780   1
  19  -1 -10  180.97  76.933   1
  -1 -18 -10  331.27  85.035   1
   1  18   7 1304.01 100.322  -1
  18 -19   7 1178.64 106.541   1
 -19   1   7 1100.10  95.268   1
 -18  19  -7 1211.84 102.998   1
  -1 -18  -7 1179.14 102.428   1
  -1 -18  -7 1234.39 105.030   1
   1  18   4 2539.64 137.710   1
 -19   1   4 2569.37 141.303   1
  19  -1  -4 2547.07 138.429   1
 -18  19  -4 2722.99 148.637   1
  -1 -18  -4 2703.17 144.623   1
  -1 -18  -4 2757.68 151.363   1
   1  18   1 2028.99 118.607   1
  18 -19   1 2025.52 126.511   1
 -19   1   1 1902.38 115.015   1
  19  -1  -1 1879.33 113.206  -1
 -18  19  -1 2086.97 124.876   1
  -1 -18  -1 1880.82 115.114   1
  -1 -18  -1 1943.26 115.733   1
   1  18  -2 3201.19 157.483   1
  18 -19  -2 3582.75 180.699   1
 -19   1  -2 3525.76 175.991   1
  19  -1   2 3245.78 163.379   1
 -18  19   2 3483.64 176.833   1
  -1 -18   2 3334.98 165.956   1
  18 -19  -5 1330.52 112.884   1
 -19   1  -5 1321.85  97.597   1
  19  -1   5 1465.56 102.156   1
 -18  19   5 1246.53  98.761   1
  18 -19  -8  715.31 107.631   1
 -19   1  -8  897.67  94.376   1
 -19   1  -8  774.03  85.456   1
  19  -1   8  810.95  92.369   1
 -18  19   8  838.21  97.274   1
  -1 -18   8  810.46  72.943   1
  -1 -18   8  853.32  75.049   1
  18 -19 -11  418.24 110.927   1
 -19   1 -11  127.80  82.210   1
 -19   1 -11  187.19  77.081   1
  19  -1  11  160.65  79.286   1
 -18  19  11  242.00  86.992   1
  18 -19 -14   -5.88  97.795   1
 -19   1 -14   15.83  82.061   1
 -19   1 -14  210.48  96.308   1
 -18  19  14   33.30  83.622   1
   0 -19 -17  180.13  89.965   1
   0 -19 -17   94.47  95.540   1
 -19   0  14   -3.41  55.773   1
 -19   0  14   16.45  57.111   1
  19   0 -14  -31.57  66.229   1
 -19  19 -14  101.26  50.619   1
 -19  19 -14    1.29  51.189   1
   0 -19 -14  155.00  95.292   1
   0 -19 -14    2.24  80.054   1
  19 -19  11  -99.28  66.774   1
 -19   0  11  116.43  79.955   1
  19   0 -11   46.33  70.937   1
   0 -19 -11  105.30  84.167   1
   0  19   8  -82.73  74.752   1
 -19   0   8 -205.30  79.286   1
  19   0  -8 -136.84  74.133   1
   0 -19  -8 -101.16  79.559   1
   0 -19  -8  -59.74  77.577   1
   0  19   5  527.25  75.223  -1
  19 -19   5  415.26  85.035   1
 -19   0   5  395.69  76.883  -1
  19   0  -5  407.33  76.635   1
 -19  19  -5  330.28  82.433   1
   0 -19  -5  352.82  74.876   1
   0 -19  -5  375.87  79.162   1
   0  19   2  367.19  72.671   1
  19 -19   2  635.53  85.555   1
  19   0  -2  531.47  76.784   1
   0 -19  -2  334.49  69.822  -1
   0 -19  -2  310.46  74.331   1
   0  19  -1  -17.82  65.139   1
  19 -19  -1  -72.79  74.703   1
 -19   0  -1  -69.57  68.038   1
  19   0   1 -120.04  63.776   1
 -19  19   1  -78.54  73.712   1
   0 -19   1 -104.91  69.103   1
   0 -19   1  -28.82  68.930   1
   0  19  -4  150.74  63.355   1
  19 -19  -4   48.54  85.282   1
 -19   0  -4  -58.20  69.549   1
  19   0   4  -36.25  68.508   1
 -19  19   4  -25.45  75.198   1
   0 -19   4  -15.18  64.618   1
   0 -19   4   89.10  69.153   1
  19 -19  -7  264.87  98.142   1
 -19   0  -7  331.02  79.237   1
 -19   0  -7  238.63  79.881   1
  19   0   7  254.46  86.992   1
 -19  19   7  116.92  85.927   1
   0 -19   7  426.91  71.605   1
  19 -19 -10  104.11  95.590   1
 -19   0 -10   66.30  76.734   1
 -19   0 -10  -67.34  82.681   1
  19   0  10 -117.54  73.885   1
 -19  19  10 -118.81  86.397   1
   0 -19  10   10.24  47.993   1
   0 -19  10   50.87  47.646   1
  19 -19 -13  -54.01  96.382   1
 -19   0 -13   -9.44  78.840   1
 -19   0 -13    2.66  88.825   1
  19 -19 -16  -18.62 105.649   1
 -19   0 -16  -14.07  79.559   1
 -19  19  16 -121.68  83.226   1
 -20  19  15  130.62  88.305   1
  20 -19 -15  103.05 105.327   1
  20 -19 -12  614.96 107.606   1
 -19  -1 -12  681.12 100.347   1
 -19  -1 -12  485.13  83.622   1
  19   1   9  167.39  77.775   1
   1 -20   9   23.00  57.136   1
   1 -20   9  113.40  62.810   1
  20 -19  -9  201.78  98.885   1
 -19  -1  -9   42.29  81.244   1
   1 -20   6  513.38  74.554   1
   1 -20   6  754.21  80.996   1
 -20  19   6  571.11  91.997   1
 -19  -1  -6 1276.26  98.835   1
 -19  -1  -6 1107.28  99.752   1
  19   1   3  110.55  71.853   1
   1 -20   3  161.67  73.910   1
 -20  19   3   91.92  75.297   1
  20 -19  -3  158.23  86.125   1
 -19  -1  -3   41.40  69.896   1
  19   1   0  498.02  74.430   1
 -20  19   0  451.19  86.744   1
  20 -19   0  414.27  83.622   1
 -19  -1   0  540.63  78.345   1
  19   1  -3  -51.14  67.938   1
   1 -20  -3   89.84  73.340   1
 -20  19  -3  -23.42  75.545   1
  20 -19   3   82.71  76.363   1
  -1  20   3  134.59  63.305   1
 -19  -1   3   -4.17  68.310   1
  19   1  -6  155.08  76.214  -1
   1 -20  -6   67.72  73.712   1
   1 -20  -6  -70.39  77.156   1
 -20  19  -6 -135.46  85.679   1
  -1  20   6  119.67  70.937   1
 -19  -1   6  357.04  77.998   1
  19   1  -9  370.91  75.049   1
   1 -20  -9  234.59  91.625   1
   1 -20  -9  144.23  89.643   1
 -20  19  -9  206.64  82.755  -1
  -1  20   9  173.46  78.221   1
 -19  -1   9  376.86  81.937   1
  19   1 -12  -26.09  71.581   1
   1 -20 -12  102.75  88.280   1
  20 -19  12  120.24  66.700   1
  -1  20  12    5.32  82.730   1
 -19  -1  12   34.79  75.495   1
  19   1 -15  174.65  57.606   1
   1 -20 -15  -41.90  89.544   1
   1 -20 -15   80.82  96.828   1
 -20  18  16   -0.82  83.152   1
 -18  -2 -16  128.02  95.713   1
  20 -18 -13  251.24  99.851   1
 -18  -2 -13   60.88  80.971  -1
 -18  -2 -13   69.28  88.454   1
  18   2  10  480.92  81.417   1
   2 -20  10  278.99  51.809   1
   2 -20  10  347.62  53.196   1
 -20  18  10  154.11  82.210   1
  20 -18 -10  266.10  97.597   1
 -18  -2 -10  560.46  86.001   1
 -18  -2 -10  499.50  91.031   1
  18   2   7  836.72  93.731   1
   2 -20   7  961.10  86.670   1
 -20  18   7 1270.81 111.918   1
  20 -18  -7 1187.81 115.312   1
  -2  20  -7  865.21  73.513   1
 -18  -2  -7  805.50  90.832   1
 -18  -2  -7 1000.74  95.168   1
  18   2   4 4169.97 198.786   1
   2 -20   4 4546.58 212.487   1
   2 -20   4 4499.50 212.512   1
 -20  18   4 4355.79 211.595   1
  20 -18  -4 4388.00 213.974   1
  -2  20  -4 4437.56 204.732   1
 -18  -2  -4 4385.53 208.424   1
  18   2   1  320.61  69.574   1
   2 -20   1  173.22  70.292   1
 -20  18   1   26.19  80.426   1
  20 -18  -1   71.01  74.554   1
  -2  20  -1  167.69  63.082   1
 -18  -2  -1  279.48  75.892   1
  18   2  -2 2532.21 138.305   1
   2 -20  -2 2495.04 138.553   1
  20 -18   2 2817.14 152.527   1
  -2  20   2 2371.90 132.037   1
 -18  -2   2 2532.21 136.348   1
  18   2  -5 1727.45 109.638   1
   2 -20  -5 1651.39 111.472   1
 -20  18  -5 1768.58 118.384   1
  20 -18   5 1825.07 119.128   1
  -2  20   5 1677.90 107.111   1
 -18  -2   5 1819.13 117.245   1
  18   2  -8 3050.05 156.095   1
   2 -20  -8 3330.03 177.676   1
   2 -20  -8 3055.00 163.801  -1
 -20  18  -8 2752.72 154.261   1
  -2  20   8 2836.96 155.277   1
 -18  -2   8 2945.98 155.178   1
   2 -20 -11   29.56  85.332   1
 -20  18 -11   51.21  82.235   1
  20 -18  11    6.11  69.128   1
  -2  20  11   42.79  84.713   1
 -18  -2  11  133.70  76.610   1
  18   2 -14   33.99  58.895   1
   2 -20 -14  -19.73  88.379   1
   2 -20 -14   11.08  86.918   1
 -20  18 -14  123.24  61.942   1
 -20  18 -14  -48.84  59.663   1
  20 -18  14   70.14  53.023   1
  -2  20  14  203.30  84.787   1
 -18  -2  14   13.01  50.892   1
 -18  -2  14  152.63  49.950   1
   2 -20 -17   71.31  91.452   1
   2 -20 -17    3.44  97.547   1
  20 -17 -14  124.33  98.786   1
 -17  -3 -14  -42.96  76.412   1
 -20  17  11  212.86  84.019   1
  20 -17 -11  225.92 102.230   1
 -17  -3 -11  293.86  85.258   1
 -17  -3 -11  196.85  75.793   1
  17   3   8  240.06  79.460   1
   3 -20   8  126.49  67.715   1
   3 -20   8  215.63  62.537   1
 -20  17   8  238.92  91.501   1
  20 -17  -8  269.82  94.425   1
  -3  20  -8  239.15  58.077   1
 -17  -3  -8  290.63  84.167   1
 -17  -3  -8  255.45  78.097   1
  17   3   5 2921.21 151.313   1
 -20  17   5 2747.77 150.495  -1
  20 -17  -5 2718.04 154.707   1
 -17  -3  -5 2844.40 151.982   1
 -17  -3  -5 3027.75 155.822   1
  17   3   2 1059.46  86.224   1
 -20  17   2  791.62  94.846   1
  20 -17  -2  740.09  91.303   1
  -3  20  -2  763.38  76.264   1
 -17  -3  -2  856.04  86.026   1
  17   3  -1  233.72  68.632   1
   3 -20  -1  392.22  73.489   1
 -20  17  -1  401.14  83.300  -1
  20 -17   1  390.98  79.757   1
  -3  20   1  307.73  69.004   1
 -17  -3   1  324.58  71.531   1
  17   3  -4 3689.29 178.667   1
   3 -20  -4 3624.87 180.798   1
 -20  17  -4 3818.13 189.073   1
  20 -17   4 3555.50 176.932   1
  -3  20   4 3481.17 171.110   1
 -17  -3   4 3721.50 180.525   1
  17   3  -7 4204.65 202.453   1
   3 -20  -7 4063.43 202.403   1
 -20  17  -7 3951.93 197.126   1
  -3  20   7 4150.14 200.049   1
 -17  -3   7 4293.85 206.789   1
   3 -20 -10  200.22  86.992   1
 -20  17 -10  174.16  83.399   1
 -17  -3  10  148.56  82.334   1
  17   3 -13  561.94  70.441   1
   3 -20 -13  652.13  96.060   1
  -3  20  13  712.09  93.607   1
 -17  -3  13  440.29  65.015   1
 -17  -3  13  490.83  61.645   1
   3 -20 -16  234.84  95.069   1
   3 -20 -16   43.98  90.832   1
 -20  16  15  113.83  85.307   1
  20 -16 -15   50.79 104.361   1
 -16  -4 -15  185.51  83.647   1
 -20  16  12  353.82  88.999   1
  20 -16 -12  348.12  97.200   1
 -16  -4 -12  358.77  94.599   1
 -16  -4 -12  284.19  80.401   1
  16   4   9 1354.81 108.300   1
   4 -20   9 1226.46  82.606   1
   4 -20   9 1418.98  89.172   1
 -20  16   9 1020.32 110.406   1
  -4  20  -9 1385.03  85.530   1
 -16  -4  -9 1478.94 109.886   1
  16   4   6  179.16  72.324   1
   4 -20   6  113.83  73.538   1
 -20  16   6   68.58  83.424   1
  20 -16  -6  255.95  86.224   1
  -4  20  -6  122.75  58.523   1
 -16  -4  -6   90.29  74.356   1
 -16  -4  -6  101.21  63.578   1
  16   4   3 1418.73 101.437   1
   4 -20   3 1065.41  89.123   1
 -20  16   3 1143.46  96.184   1
  20 -16  -3 1158.82  98.885   1
  -4  20  -3 1131.56  85.381   1
 -16  -4  -3 1345.89  98.439   1
  16   4   0 1137.26  87.165   1
   4 -20   0 1159.07  94.252   1
 -20  16   0 1274.03 103.518   1
  20 -16   0 1286.67 100.396   1
  -4  20   0 1246.28  94.227   1
 -16  -4   0 1217.05  93.756   1
  16   4  -3 1388.01  94.648   1
   4 -20  -3 1343.16 103.617   1
 -20  16  -3 1740.58 113.454   1
  20 -16   3 1652.38 109.985  -1
  -4  20   3 1496.03 102.378   1
 -16  -4   3 1409.56  98.166   1
   4 -20  -6  412.04  80.600   1
 -20  16  -6  515.86  85.158   1
  20 -16   6  320.86  77.998   1
  -4  20   6  295.84  71.630   1
 -16  -4   6  315.41  76.858   1
   4 -20  -9  -39.94  88.057   1
 -20  16  -9   -8.24  77.205   1
  16   4 -12  278.00  66.254   1
   4 -20 -12  396.93  90.808  -1
 -20  16 -12  437.31  87.661   1
  20 -16  12  314.92  70.664   1
  -4  20  12  232.11  89.668   1
 -16  -4  12  298.07  62.488   1
 -16  -4  12  297.08  57.953   1
   4 -20 -15  192.69  96.234   1
   4 -20 -15  126.11  90.238   1
 -20  16 -15  159.22  56.838  -1
 -20  16 -15  187.83  53.915   1
  -4  20  15  126.83  85.307   1
 -20  15  16  -16.64  81.343   1
  20 -15 -16   96.21 102.626   1
 -15  -5 -16   14.42  94.301   1
 -20  15  13  -21.13  84.886   1
  20 -15 -13  -47.18  97.151   1
 -15  -5 -13   42.12  73.835  -1
 -15  -5 -13  119.99  86.918   1
   5 -20  10  -22.70  44.202   1
   5 -20  10   -3.85  41.873   1
 -20  15  10  -46.75  84.267   1
  20 -15 -10  -54.19  97.795   1
 -15  -5 -10  -72.47  83.251   1
 -15  -5 -10   31.49  73.018   1
  15   5   7  873.88  88.974   1
   5 -20   7  833.99  86.348   1
   5 -20   7  649.16  73.959   1
  -5  20  -7  714.57  68.930   1
 -15  -5  -7  965.31  91.799   1
 -15  -5  -7  933.10  88.454   1
  15   5   4 4843.90 226.214   1
   5 -20   4 4172.44 197.943   1
 -20  15   4 4150.14 200.347   1
  20 -15  -4 4217.04 206.367   1
 -15  -5  -4 4457.38 207.928   1
 -15  -5  -4 4360.75 206.417   1
  15   5   1  -30.18  60.654   1
 -20  15   1   80.72  76.164   1
  20 -15  -1   44.00  70.912   1
  -5  20  -1   70.74  64.519   1
 -15  -5  -1  154.14  70.342   1
  15   5  -2 1750.00 108.672   1
   5 -20  -2 2043.36 123.042   1
 -20  15  -2 1824.33 113.974   1
  20 -15   2 1818.88 114.990   1
  -5  20   2 2252.97 128.444   1
 -15  -5   2 1831.76 110.035   1
   5 -20  -5 1754.21 114.940  -1
 -20  15  -5 1919.97 125.520   1
  20 -15   5 1623.14 111.546   1
  -5  20   5 1741.82 108.300   1
 -15  -5   5 1692.52 105.922   1
  15   5  -8  252.73  74.405   1
   5 -20  -8  338.70  87.042   1
  -5  20   8  396.43  82.483   1
 -15  -5   8  232.71  79.311   1
  15   5 -11  319.13  65.040   1
   5 -20 -11  187.61  89.073   1
   5 -20 -11  239.92  76.164   1
 -20  15 -11  181.47  82.557   1
  -5  20  11  175.37  83.226   1
 -15  -5  11  288.90  60.580   1
 -15  -5  11  212.49  69.747   1
   5 -20 -14    1.27  94.227   1
   5 -20 -14   -7.26  82.755   1
 -20  15 -14  -30.38  64.296   1
  -5  20  14  -32.16  82.012   1
   5 -20 -17  155.35  94.673   1
   5 -20 -17  -39.12  87.611   1
 -14  -6 -17   29.44  87.215   1
 -20  14  14   66.53  83.895   1
  20 -14 -14   51.68  95.862   1
 -14  -6 -14  150.15  78.617   1
 -14  -6 -14  175.74  99.901   1
 -20  14  11  125.17  76.437   1
  20 -14 -11   30.35  96.581   1
 -14  -6 -11  -35.13  82.978   1
 -14  -6 -11   56.86  76.363   1
  14   6   8 1433.84 104.683   1
   6 -20   8 1207.38  88.776   1
   6 -20   8 1097.12  81.615   1
  -6  20  -8 1238.60  82.953   1
 -14  -6  -8 1342.91 104.856   1
 -14  -6  -8 1303.02 105.302   1
  14   6   5  494.30  73.067   1
   6 -20   5  566.40  83.028   1
 -20  14   5  550.05  77.255   1
  20 -14  -5  550.05  87.735   1
 -14  -6  -5  397.92  74.579   1
 -14  -6  -5  437.31  67.864   1
  14   6   2 3833.00 183.251   1
   6 -20   2 3681.86 180.624   1
 -20  14   2 3624.87 182.036   1
  20 -14  -2 3798.31 189.370   1
  -6  20  -2 3711.59 177.032   1
 -14  -6  -2 3691.77 176.809   1
 -14  -6  -2 4098.11 197.349   1
   6 -20  -1 1757.93 110.902   1
 -20  14  -1 1641.97 113.033  -1
  20 -14   1 1348.36  99.727   1
 -14  -6   1 1310.45  94.574   1
   6 -20  -4  696.48  86.472   1
 -20  14  -4  657.09  82.235   1
  20 -14   4  595.89  80.500   1
  -6  20   4  620.17  80.030   1
 -14  -6   4  613.23  74.306   1
  14   6  -7 2463.58 131.541   1
   6 -20  -7 2683.35 148.464   1
  -6  20   7 2794.84 151.437   1
 -14  -6   7 2539.64 139.073   1
 -14  -6   7 2846.88 141.972   1
  14   6 -10 1454.41  97.374   1
   6 -20 -10 1345.64 117.195   1
 -20  14 -10 1428.39 113.280   1
 -14  -6  10 1492.32  91.303   1
 -14  -6  10 1182.61  92.443   1
   6 -20 -13   37.64  90.733   1
   6 -20 -13  -32.09  95.119   1
 -20  14 -13   39.59  86.249   1
  20 -14  13   48.17  66.848   1
  -6  20  13  -49.28  82.730   1
   6 -20 -16  107.11  95.342   1
   6 -20 -16   44.87  89.891   1
  -6  20  16  160.78  93.186   1
 -20  13  15   57.58  77.329   1
  20 -13 -15  123.04 102.527   1
 -13  -7 -15   48.44  87.091   1
 -20  13  12  129.93  76.338   1
  20 -13 -12 -118.41  96.655   1
 -13  -7 -12  175.22  75.149   1
 -13  -7 -12  126.93  89.916   1
   7 -20   9  499.50  63.702   1
   7 -20   9  688.80  65.436   1
  20 -13  -9  160.21  95.961   1
 -13  -7  -9   84.39  74.975   1
 -13  -7  -9  181.14  75.471   1
  13   7   6  811.94  85.134   1
   7 -20   6  831.76  82.012   1
 -20  13   6 1114.72 101.313   1
  20 -13  -6  659.56  95.045   1
  -7  20  -6  908.32  76.908   1
 -13  -7  -6  850.59  83.152   1
 -13  -7  -6  848.36  85.902   1
  13   7   3 3225.96 161.273   1
   7 -20   3 3007.93 155.451   1
 -20  13   3 2973.24 158.052   1
  20 -13  -3 3035.18 160.134   1
  -7  20  -3 2886.52 145.713  -1
 -13  -7  -3 3253.22 164.222   1
 -13  -7  -3 3273.04 162.264  -1
  13   7   0 2918.73 147.225   1
 -20  13   0 2881.56 155.822   1
  20 -13   0 2571.85 140.312   1
  -7  20   0 2323.83 129.608   1
 -13  -7   0 2519.82 132.854   1
   7 -20  -3  863.23  85.406   1
 -20  13  -3  855.30  82.458   1
  20 -13   3  828.79  84.787   1
  -7  20   3  788.90  81.541   1
 -13  -7   3  864.96  81.541   1
  13   7  -6 4407.83 204.906   1
   7 -20  -6 4078.29 198.860   1
 -20  13  -6 4487.11 214.073   1
  20 -13   6 4321.11 207.854   1
  -7  20   6 4157.58 198.365   1
 -13  -7   6 4494.54 206.937  -1
  13   7  -9 1926.41 112.339   1
   7 -20  -9 2365.21 148.761   1
 -20  13  -9 2001.48 128.097   1
  -7  20   9 2119.92 137.116   1
 -13  -7   9 1947.72 109.242   1
   7 -20 -12  226.16  97.076   1
 -20  13 -12  146.53  90.981   1
 -13  -7  12  236.84  51.759   1
 -13  -7  12  320.12  47.299   1
   7 -20 -15    4.31  92.666   1
   7 -20 -15   50.74  94.698   1
 -20  13 -15  -24.02  67.616   1
 -20  13 -15  -15.88  63.355   1
  -7  20  15  134.34  85.704   1
 -20  12  16   40.71  75.248   1
  20 -12 -16  -21.45  94.871   1
 -12  -8 -16  -43.46  95.193   1
 -20  12  13   60.26  76.065   1
  20 -12 -13    7.88  91.700   1
 -12  -8 -13   82.14  75.149   1
 -12  -8 -13  -10.19  86.695   1
   8 -20  10 1264.12  74.009   1
   8 -20  10 1084.24  70.119  -1
  20 -12 -10   83.08  97.597   1
 -12  -8 -10  216.06  78.543   1
   8 -20   7   44.95  71.085   1
 -20  12   7   68.24  80.723   1
  20 -12  -7  158.32  90.758   1
  -8  20  -7   52.90  57.681   1
 -12  -8  -7  159.94  70.639   1
 -12  -8  -7   79.21  73.489   1
  12   8   4  100.32  65.585   1
   8 -20   4  124.08  72.126   1
 -20  12   4  -37.83  73.018   1
  20 -12  -4   38.13  75.025   1
 -12  -8  -4   14.68  64.742   1
 -12  -8  -4    6.00  66.303   1
  12   8   1 4591.17 212.661   1
 -20  12   1 4606.04 216.972   1
  20 -12  -1 4388.00 209.118   1
  -8  20  -1 4620.91 216.154   1
 -12  -8  -1 4444.99 209.613   1
 -12  -8  -1 4117.93 191.997   1
   8 -20  -2 1153.37  94.871  -1
 -20  12  -2  949.45  86.397   1
  20 -12   2  872.15  86.893   1
  -8  20   2 1090.19  91.278   1
  12   8  -5  176.93  60.704   1
   8 -20  -5  207.36  76.115   1
 -20  12  -5  147.00  71.878   1
  20 -12   5  264.62  70.515   1
  -8  20   5  146.41  69.326   1
 -12  -8   5  201.78  56.962   1
 -12  -8   5  244.95  63.107   1
  12   8  -8  221.68  64.841   1
 -20  12  -8  178.00  79.063   1
  20 -12   8  131.99  83.449   1
 -12  -8   8   51.44  54.311   1
   8 -20 -11  580.77  99.430   1
 -20  12 -11  722.25  97.151  -1
  -8  20  11  470.51  83.449   1
 -12  -8  11  546.08  54.039   1
 -12  -8  11  520.07  65.015   1
   8 -20 -14  126.07  84.638   1
 -20  12 -14  142.20  66.848   1
 -20  12 -14  260.16  86.695   1
  -8  20  14  408.08  83.721   1
   8 -20 -17  209.19  89.817   1
   8 -20 -17  281.22  96.457   1
  -8  20  17  472.50  98.315   1
 -11  -9 -17  276.51  94.599   1
 -20  11  14  -22.95  78.593   1
  20 -11 -14  -18.06  97.423   1
 -11  -9 -14  148.12  86.298   1
 -20  11  11  387.76  81.739  -1
  20 -11 -11  167.72  86.521   1
  -9  20 -11   32.66  38.925   1
 -11  -9 -11  -25.82  72.894   1
 -11  -9 -11   41.25  83.796   1
   9 -20   8  974.97  81.417   1
  20 -11  -8  606.54  98.662   1
 -11  -9  -8  542.37  78.493   1
 -11  -9  -8  617.44  84.688   1
  11   9   5  360.51  69.202   1
   9 -20   5  136.92  70.342   1
 -20  11   5  308.97  76.462   1
  20 -11  -5  218.01  76.660  -1
 -11  -9  -5  372.40  69.450   1
 -11  -9  -5  262.64  72.225   1
   9 -20   2  738.85  85.134   1
 -20  11   2 1013.63  89.569   1
  20 -11  -2 1161.05  95.069  -1
 -11  -9  -2 1421.95 100.495   1
 -11  -9  -2 1194.25  86.447   1
   9 -20  -1  234.79  78.890   1
 -20  11  -1  430.62  74.306   1
  20 -11   1  296.08  70.441   1
  -9  20   1  521.06  75.669   1
 -11  -9   1  420.22  67.369   1
   9 -20  -4 1481.91 108.325   1
 -20  11  -4 1690.78 110.604   1
  20 -11   4 1478.69 104.088   1
 -11  -9   4 1236.12  89.618   1
 -11  -9   4 1169.72  81.120   1
  11   9  -7  284.44  63.107   1
   9 -20  -7  422.45  89.668   1
 -20  11  -7  305.25  78.915   1
  20 -11   7   79.66  79.807   1
  -9  20   7  277.50  77.230   1
 -11  -9   7  293.61  59.118   1
   9 -20 -10 1755.45 132.111   1
 -20  11 -10 1679.63 117.765   1
  20 -11  10 1566.15 111.596  -1
  -9  20  10 1704.41 123.910   1
 -11  -9  10 1741.57 102.948  -1
   9 -20 -13  470.51 101.982   1
 -20  11 -13  388.01  90.386   1
 -20  11 -13  353.32  77.577   1
   9 -20 -16  159.64  90.932   1
   9 -20 -16  248.51  98.191   1
  -9  20  16  207.93  88.652   1
 -20  10  15  217.69  77.973   1
  20 -10 -15  167.79  95.813   1
 -10 -10 -15  157.31  96.308   1
 -20  10  12   21.31  74.826   1
  20 -10 -12  -14.31  89.717   1
 -10 -10 -12   51.66  77.577   1
 -10 -10 -12  147.89  83.325   1
  10 -20   9  281.96  61.001   1
 -20  10   9  226.54  91.477   1
  20 -10  -9  180.72  91.278   1
 -10  20  -9   88.33  63.107   1
 -10 -10  -9  259.17  85.629  -1
  10 -20   6  189.79  70.937   1
 -20  10   6  143.11  78.642   1
  20 -10  -6  239.99  79.385   1
 -10  20  -6  152.82  64.494   1
 -10 -10  -6  146.13  66.601   1
 -10 -10  -6   71.70  68.657   1
  10  10   3 1608.03 102.453   1
  10 -20   3 1555.99 110.902   1
 -20  10   3 1833.25 112.983   1
  20 -10  -3 1756.19 113.825   1
 -10  20  -3 1456.39  95.986  -1
 -10 -10  -3 1662.04 109.019   1
 -10 -10  -3 1781.22 108.573   1
 -20  10   0  11509. 492.814   1
  20 -10   0  11462. 489.593   1
 -10  20   0  10961. 469.028   1
 -10 -10   0  10999. 470.019   1
  10  10  -3 1392.22  92.616   1
  10 -20  -3 1607.28 111.298  -1
 -20  10  -3 1470.02 103.394  -1
  20 -10   3 1528.49 103.667   1
 -10  20   3 1777.25 115.188   1
 -10 -10   3 1458.87  92.740   1
 -10 -10   3 1613.97 101.809   1
  10 -20  -6  197.32  86.026   1
 -20  10  -6  309.71  73.910   1
  20 -10   6  204.41  76.041   1
 -10  20   6  267.34  75.099   1
 -10 -10   6  162.24  55.030   1
 -10  20   9  172.62  89.569   1
 -10 -10   9  390.49  68.459   1
 -10 -10   9  349.11  60.307   1
  10 -20 -12  -32.04  91.898   1
 -20  10 -12  146.80  84.836   1
 -20  10 -12   36.15  70.590   1
  20 -10  12   56.22  74.455   1
 -10  20  12   45.89  77.478   1
  10 -20 -15   85.53 104.633   1
  10 -20 -15  210.16  88.999   1
 -20  10 -15  257.93  72.993   1
 -20  10 -15  249.75  86.199   1
 -10  20  15  301.29  88.429  -1
  20  -9 -16  136.99  88.875   1
  -9 -11 -16  288.40  89.197   1
  -9 -11 -16  156.94  93.756   1
 -20   9  13  231.71  73.786   1
  20  -9 -13  287.91  94.351   1
  -9 -11 -13  416.75  86.249   1
  -9 -11 -13  252.23  86.026   1
  11 -20  10 1362.24  81.591   1
 -20   9  10 1559.46 115.486   1
  20  -9 -10 1707.63 123.959   1
 -11  20 -10 1465.56  89.990   1
  -9 -11 -10 1563.43 113.008   1
  11 -20   7  329.53  69.599   1
 -20   9   7  534.19  94.549   1
  20  -9  -7  266.85  89.024   1
 -11  20  -7  327.80  68.434   1
  -9 -11  -7  454.91  78.543   1
  -9 -11  -7  471.26  78.097   1
  11 -20   4 1321.85 100.991   1
 -20   9   4 1372.89 103.915   1
  20  -9  -4 1248.76 100.570   1
  -9 -11  -4 1387.26  97.126   1
  -9 -11  -4 1415.51  95.466   1
   9  11   1  566.90  71.060   1
 -20   9   1  348.86  75.669   1
  20  -9  -1  257.19  70.168   1
 -11  20  -1  383.55  73.538   1
  -9 -11  -1  438.30  71.159  -1
  -9 -11  -1  295.84  67.344   1
  11 -20  -2  685.08  87.488   1
 -20   9  -2  737.36  82.656   1
  20  -9   2  636.77  76.858   1
 -11  20   2  711.35  82.284   1
  -9 -11   2  520.32  68.161   1
  -9 -11   2  615.96  70.515   1
   9  11  -5  374.38  63.206   1
 -20   9  -5  239.89  73.216   1
  20  -9   5  196.73  70.664   1
  -9 -11   5  301.04  60.010   1
  20  -9   8  576.81  82.458   1
 -11  20   8  632.56  93.508   1
  -9 -11   8  525.52  67.245   1
  -9 -11   8  664.02  71.556   1
  11 -20 -11  229.83  97.795   1
 -20   9 -11   35.63  68.806   1
 -20   9 -11   11.16  78.816   1
  20  -9  11  -40.83  79.881   1
 -11  20  11   41.63  83.523   1
  -9 -11  11  104.83  39.693   1
  -9 -11  11  178.22  46.705   1
  11 -20 -14 -181.84 102.428   1
 -20   9 -14   37.86  64.420   1
 -20   9 -14  131.81  87.512   1
 -11  20  14 -115.88  77.081   1
  11 -20 -17  209.91 100.149   1
  11 -20 -17  214.07  92.269   1
 -11  20  17  240.51  84.638   1
  -8 -12 -17  293.36 100.892   1
  -8 -12 -17  168.33  86.521   1
 -20   8  14  207.46  76.363   1
  20  -8 -14  225.74  95.466   1
  -8 -12 -14   43.86  82.260   1
  12 -20  11  515.36  47.770   1
 -20   8  11  481.66  80.872   1
  20  -8 -11  523.04  91.080   1
 -12  20 -11  692.52  62.364   1
  -8 -12 -11  773.54  95.862   1
  -8 -12 -11  496.53  84.935   1
 -12  20  -8  160.58  65.287   1
  -8 -12  -8  113.65  72.696   1
  -8 -12  -8  274.78  80.525   1
  12 -20   5  121.31  64.098   1
 -20   8   5   28.34  76.908   1
  20  -8  -5   41.30  69.995   1
  -8 -12  -5  151.34  70.689   1
  -8 -12  -5  252.23  70.639  -1
  12 -20   2  977.70  97.299   1
 -20   8   2 1024.28  87.587   1
  20  -8  -2 1073.59  89.544  -1
 -12  20  -2 1048.07  87.661   1
  -8 -12  -2  935.58  81.863   1
  -8 -12  -2 1070.12  82.755   1
  12 -20  -1 4551.53 215.808   1
 -20   8  -1 4536.67 215.907   1
  20  -8   1 4648.16 218.037   1
 -12  20   1 4700.19 220.639   1
  -8 -12   1 4645.68 214.965   1
 -12  20   4 -134.84  71.135   1
  -8 -12   4    8.92  58.127   1
  12 -20  -7   -9.70  96.928   1
 -20   8  -7   41.72  77.205   1
  20  -8   7  101.59  74.876   1
 -12  20   7   54.29  78.989   1
  -8 -12   7  206.89  63.256   1
  -8 -12   7   18.35  54.931   1
 -20   8 -10  123.81  85.183   1
  20  -8  10  163.60  79.361   1
 -12  20  10   39.47  83.251   1
  -8 -12  10  163.90  57.235   1
  -8 -12  10  111.50  50.818   1
  12 -20 -13  294.35  98.761   1
 -20   8 -13  -21.33  80.377   1
 -20   8 -13   79.26  78.964   1
  20  -8  13  139.49  72.795   1
  12 -20 -16   -3.22  94.747   1
  12 -20 -16 -107.36  89.990   1
 -20   8 -16   83.97  84.490   1
 -20   8 -16 -146.61  72.993   1
 -12  20  16  -80.77  86.719   1
 -20   7  15   -2.15  69.896   1
  20  -7 -15  109.04  85.307   1
  -7 -13 -15   77.70  91.724   1
  -7 -13 -15  -38.92  87.314   1
 -20   7  12  168.31  78.493   1
  20  -7 -12  355.80  91.625   1
 -13  20 -12  206.12  36.373   1
  -7 -13 -12  244.15  86.868   1
  -7 -13 -12  234.04  85.629  -1
  13 -20   9 1545.59  98.092   1
 -20   7   9 1531.96 118.285   1
  20  -7  -9 1584.49 115.486   1
 -13  20  -9 1654.61 105.748   1
  -7 -13  -9 1831.51 119.797   1
  -7 -13  -9 2015.36 126.685   1
  13 -20   6 4276.51 203.692   1
 -20   7   6 4127.85 199.653   1
  20  -7  -6 4120.41 201.338   1
  -7 -13  -6 3691.77 179.782   1
  -7 -13  -6 3837.95 186.075   1
   7  13   3  840.93  78.791  -1
  13 -20   3  735.88  83.275   1
 -20   7   3 1011.64  89.371   1
  20  -7  -3  907.58  87.611   1
 -13  20  -3  788.40  78.469   1
  -7 -13  -3  646.18  75.173   1
  -7 -13  -3  674.68  75.272   1
  13 -20   0 2250.49 137.710  -1
 -20   7   0 2480.18 138.330   1
  20  -7   0 2471.26 135.307  -1
  -7 -13   0 2487.61 133.920   1
  13 -20  -3 2581.76 144.945  -1
 -20   7  -3 2574.33 141.303   1
  20  -7   3 2527.25 138.107   1
 -13  20   3 2556.98 140.684   1
  -7 -13   3 2646.18 134.935   1
  -7 -13   3 2527.25 132.160   1
  13 -20  -6  735.63  98.439   1
 -20   7  -6  708.87  86.199   1
  20  -7   6  807.98  85.778   1
 -13  20   6  532.95  80.823   1
  -7 -13   6  689.54  68.137   1
  13 -20  -9  300.30 101.363   1
 -20   7  -9  216.67  82.309   1
  20  -7   9  232.14  82.656   1
 -13  20   9  238.08  91.625   1
  -7 -13   9  279.48  60.431   1
  -7 -13   9  213.58  62.314   1
  13 -20 -12   23.62  95.144   1
 -20   7 -12  218.46  73.389   1
  20  -7  12  290.63  80.996   1
 -13  20  12  253.47  81.343   1
 -20   7 -15   28.72  80.748   1
 -20   7 -15 -107.21  72.101   1
 -13  20  15   -7.32  80.451   1
  -6 -14 -16  125.89  98.414   1
  -6 -14 -16  200.02  88.999   1
 -20   6  13   81.71  68.285   1
  20  -6 -13  -32.58  85.753   1
  -6 -14 -13  112.24  79.212   1
  14 -20  10 1225.97  83.944   1
 -20   6  10 1335.48 111.670   1
  20  -6 -10 1399.40 112.958   1
 -14  20 -10 1342.66  93.508   1
  -6 -14 -10 1268.33 110.084   1
  -6 -14 -10 1296.83 113.156   1
   6  14   7 2742.81 149.257   1
  14 -20   7 2594.15 140.708   1
 -20   6   7 2454.90 141.377   1
  20  -6  -7 2497.52 145.391   1
  -6 -14  -7 2537.16 143.211   1
  -6 -14  -7 2532.21 139.098   1
   6  14   4  871.65  83.474   1
  14 -20   4  866.70  85.456   1
 -20   6   4  586.97  81.665   1
  20  -6  -4  551.78  78.989   1
 -14  20  -4  720.27  76.412   1
  -6 -14  -4  862.24  82.383  -1
  -6 -14  -4  714.32  78.246   1
   6  14   1 1092.42  86.769   1
 -20   6   1 1153.37  95.020   1
  20  -6  -1 1342.17  98.662   1
 -14  20  -1 1243.31  95.292   1
  -6 -14  -1 1077.30  88.875   1
  -6 -14  -1 1185.83  89.519   1
  14 -20  -2 3228.44 166.724   1
 -20   6  -2 3258.17 166.873  -1
  20  -6   2 3263.13 164.891   1
 -14  20   2 3243.31 165.832   1
  -6 -14   2 3149.15 156.690   1
  14 -20  -5  527.50  86.596   1
 -20   6  -5  446.73  76.115   1
  20  -6   5  410.55  73.910   1
 -14  20   5  455.65  80.203   1
  -6 -14   5  500.99  65.089   1
  14 -20  -8 1364.22 124.678   1
  -6 -14   8 1702.92 102.255   1
  -6 -14   8 1708.13 102.973   1
  14 -20 -11  -91.43 100.446   1
 -20   6 -11  155.72  81.739   1
 -20   6 -11  104.26  70.937   1
  20  -6  11  151.19  78.270   1
 -14  20  11   51.98  79.237   1
  14 -20 -14   66.65  99.380   1
 -20   6 -14   86.10  71.903   1
 -20   6 -14   42.12  89.767   1
 -14  20  14  145.42  84.118   1
  14 -20 -17   46.36  99.752   1
  -5 -15 -17   68.26  98.414   1
  -5 -15 -17  -12.92  91.328   1
 -20   5  14   82.98  70.094   1
  20  -5 -14   60.41  86.893   1
  -5 -15 -14  -17.88  83.622   1
  -5 -15 -14 -117.64  94.301   1
  15 -20  11  243.86  55.327   1
 -20   5  11  101.11  80.624   1
  20  -5 -11  272.05  85.158   1
 -15  20 -11  110.83  62.834   1
  -5 -15 -11  431.12  90.932   1
  -5 -15 -11  149.48  85.208   1
   5  15   8  436.57  78.370   1
  15 -20   8  628.10  80.600   1
 -20   5   8  601.34  85.728   1
  20  -5  -8  512.88  92.740   1
  -5 -15  -8  424.93  80.922   1
  -5 -15  -8  555.25  86.075   1
   5  15   5 1705.65 104.708   1
  15 -20   5 1959.61 120.614   1
 -20   5   5 1842.42 116.179   1
  20  -5  -5 1761.89 112.587   1
 -15  20  -5 2035.92 122.572   1
  -5 -15  -5 1731.42 110.852   1
  -5 -15  -5 1799.06 113.429   1
  20  -5  -2 2378.09 132.383   1
 -15  20  -2 2034.69 122.076   1
  -5 -15  -2 1837.21 109.589   1
  -5 -15  -2 1936.32 117.170   1
   5  15  -1  101.02  60.109  -1
  15 -20  -1   47.50  78.246   1
 -20   5  -1  108.77  73.043   1
  20  -5   1  101.96  68.484  -1
 -15  20   1  -36.20  70.094   1
  -5 -15   1   24.52  62.240   1
  15 -20  -4 4340.93 214.445   1
 -20   5  -4 4251.73 203.766   1
  20  -5   4 3991.57 191.254   1
 -15  20   4 3996.53 194.772   1
  -5 -15   4 4060.95 189.197   1
  -5 -15   4 4335.97 202.701   1
  15 -20  -7  893.46 110.357   1
 -20   5  -7  613.23  85.059   1
  20  -5   7  500.25  90.089   1
 -15  20   7  763.13  95.144   1
  -5 -15   7  597.13  70.144   1
  -5 -15   7  741.58  75.619   1
  15 -20 -10  -19.45  95.218   1
 -20   5 -10  148.98  82.805  -1
 -20   5 -10   -3.23  73.216  -1
  15 -20 -13  182.23 101.288   1
 -20   5 -13  -25.47  77.230   1
 -20   5 -13  -86.87  90.188   1
  15 -20 -16    7.82  98.934   1
 -20   5 -16   57.26  77.428   1
 -20   5 -16  -57.90  87.983   1
 -15  20  16  -40.78  82.606   1
  -4 -16 -15  289.40 104.708   1
  -4 -16 -15   44.20  85.753   1
  16 -20  12  223.19  46.878   1
 -20   4  12  338.45  74.950   1
  20  -4 -12  178.39  84.167   1
 -16  20 -12  211.25  57.780   1
  -4 -16 -12  408.08  88.776   1
   4  16   9  134.74  82.408   1
  16 -20   9   91.53  71.977   1
 -20   4   9  180.48  81.640   1
  20  -4  -9  115.93  85.877   1
  -4 -16  -9  -96.18  84.737   1
  -4 -16  -9   44.47  79.262   1
   4  16   6  426.91  65.312   1
  16 -20   6  377.11  79.063   1
 -20   4   6  316.15  86.174   1
  20  -4  -6  246.51  80.129   1
  -4 -16  -6  467.54  77.651   1
  -4 -16  -6  461.35  75.545   1
   4  16   3 1174.92  89.247   1
 -20   4   3 1235.63  94.896   1
  20  -4  -3 1133.30  93.508   1
 -16  20  -3 1319.62 100.099   1
  -4 -16  -3 1045.34  87.413   1
  -4 -16  -3 1134.04  95.441  -1
   4  16   0 1297.32  93.806   1
  16 -20   0 1432.85 106.665   1
 -20   4   0 1340.43 101.264   1
  20  -4   0 1388.75 103.147   1
 -16  20   0 1301.78 103.270   1
  -4 -16   0 1374.63  97.745   1
  -4 -16   0 1177.15  88.330   1
   4  16  -3 1235.38  89.395   1
  16 -20  -3 1198.96 106.814   1
 -20   4  -3 1100.59  94.078   1
  20  -4   3 1283.70  94.797   1
 -16  20   3 1038.90  92.592   1
  -4 -16   3 1134.79  86.348   1
  -4 -16   3 1124.88  86.843   1
  16 -20  -6  175.50  84.440   1
 -20   4  -6  132.09  70.887   1
  20  -4   6  245.39  81.591   1
 -16  20   6   23.71  76.982   1
  -4 -16   6   77.48  62.611   1
  16 -20  -9 1353.57 129.831   1
 -20   4  -9 1128.84 101.264   1
 -20   4  -9 1197.22  95.590   1
  20  -4   9 1106.54 101.264   1
 -16  20   9 1368.68 120.367  -1
  -4 -16   9 1035.18  77.948   1
  -4 -16   9 1034.93  76.363   1
  16 -20 -12  364.72 109.514   1
 -20   4 -12  448.96  94.202   1
 -20   4 -12  476.71  85.357   1
  20  -4  12  539.64  82.879   1
 -16  20  12  238.80  84.688   1
 -20   4 -15  119.03  92.542   1
 -20   4 -15  235.88  80.897   1
 -16  20  15  314.92  89.371   1
  -3 -17 -16  161.10  89.940   1
  -3 -17 -16  184.02  99.430   1
  17 -20  13  466.06  45.565   1
 -20   3  13  290.39  73.538   1
  20  -3 -13  581.76  90.386   1
 -17  20 -13  477.70  59.192   1
  -3 -17 -13  592.17  93.533   1
  17 -20  10   72.99  72.820   1
 -20   3  10  271.56  86.323   1
  20  -3 -10  130.53  81.913   1
  -3 -17 -10  298.81  84.911   1
   3  17   7 4506.93 212.463   1
  17 -20   7 4447.47 211.645  -1
  20  -3  -7 4127.85 203.543   1
 -17  20  -7 4786.91 225.917   1
  -3 -17  -7 4628.34 223.835   1
  -3 -17  -7 4769.57 229.460   1
   3  17   4 3553.02 171.952   1
 -20   3   4 3610.01 180.104   1
  20  -3  -4 3275.52 166.278   1
 -17  20  -4 3486.12 173.711   1
  -3 -17  -4 3746.28 183.201   1
  -3 -17  -4 3503.47 174.281   1
   3  17   1  445.49  71.605   1
  17 -20   1  241.95  72.473   1
 -20   3   1  313.68  71.482   1
  20  -3  -1  219.90  72.299   1
 -17  20  -1  242.59  73.365   1
  -3 -17  -1  439.30  73.018   1
   3  17  -2  699.21  72.597   1
 -20   3  -2  769.82  84.291   1
  20  -3   2  787.41  82.606   1
  -3 -17   2  648.41  75.347   1
  17 -20  -5 2998.01 166.130   1
 -20   3  -5 3144.20 160.357   1
  20  -3   5 3166.50 161.249   1
 -17  20   5 3045.09 161.893   1
  -3 -17   5 3359.76 168.806  -1
  17 -20  -8   84.42  96.159   1
 -20   3  -8  187.29  79.683   1
 -17  20   8   79.41  91.923   1
  -3 -17   8  227.11  64.098   1
  -3 -17   8  351.59  64.990   1
  17 -20 -11  227.35 102.032   1
 -20   3 -11  228.12  79.782  -1
 -20   3 -11  320.37  88.132   1
  20  -3  11  223.36  81.615   1
 -17  20  11  235.01  88.825   1
 -20   3 -14  183.97  80.377   1
 -20   3 -14  -27.30  91.353   1
 -17  20  14   91.01  85.208   1
  -2 -18 -17   67.91  90.882   1
  -2 -18 -17   78.74  99.356   1
 -20   2  14   46.04  62.364   1
  -2 -18 -14  134.09  92.245   1
  -2 -18 -14   35.95  80.178   1
  18 -20  11  -27.97  65.040   1
 -20   2  11  163.38  81.888   1
  20  -2 -11   27.08  75.025   1
  -2 -18 -11   11.88  81.194   1
   2  18   8 2402.13 134.960   1
  18 -20   8 2480.18 142.046  -1
 -20   2   8 2402.38 143.038   1
  20  -2  -8 2359.02 139.940   1
 -18  20  -8 2542.12 146.878   1
  -2 -18  -8 2422.45 140.808   1
  -2 -18  -8 2542.12 149.182  -1
   2  18   5 1949.95 113.751   1
 -20   2   5 2103.81 124.876   1
  20  -2  -5 1984.88 125.025   1
 -18  20  -5 1970.27 122.126   1
  -2 -18  -5 1986.62 122.250   1
  -2 -18  -5 2097.12 126.363   1
   2  18   2 2062.68 118.781   1
  18 -20   2 2254.21 133.721   1
 -20   2   2 2537.16 138.280   1
  20  -2  -2 2255.45 131.268   1
 -18  20  -2 1991.33 122.076   1
  -2 -18  -2 2094.65 122.795   1
  -2 -18  -2 2193.75 126.462   1
   2  18  -1  173.74  65.659   1
  18 -20  -1  208.52  79.410   1
 -20   2  -1  155.03  68.855   1
  20  -2   1  161.32  69.747   1
 -18  20   1  250.25  81.913   1
  -2 -18   1  113.31  64.321   1
  -2 -18   1   -4.07  63.702   1
   2  18  -4 4068.38 189.891   1
  18 -20  -4 4179.88 205.649  -1
 -20   2  -4 3882.55 189.767   1
  20  -2   4 3798.31 185.332   1
 -18  20   4 4003.96 196.407   1
  -2 -18   4 3979.18 192.294  -1
  -2 -18   4 3989.09 190.535   1
  18 -20  -7  816.15 110.381   1
 -20   2  -7 1058.97  96.729  -1
  20  -2   7  990.09 101.710   1
 -18  20   7 1223.98 108.672   1
  -2 -18   7 1123.14  86.967   1
  18 -20 -10  453.91 103.469   1
 -20   2 -10  553.02  92.492   1
 -20   2 -10  479.68  83.152   1
  20  -2  10  490.34  83.498   1
 -18  20  10  376.61  95.862   1
  -2 -18  10  279.48  53.196   1
  -2 -18  10  276.76  52.701   1
  18 -20 -13  212.49  95.119   1
 -20   2 -13  -31.89  93.806   1
 -20   2 -13   81.39  78.543   1
 -18  20  13   19.62  81.343   1
  18 -20 -16   53.44 107.012   1
 -20   2 -16  109.02 100.669   1
 -20   2 -16   51.56  79.683   1
 -18  20  16   29.21  86.323   1
 -20   1  15   -6.16  57.334   1
 -20   1  15   30.10  59.713   1
  20  -1 -15   32.88  69.921   1
  -1 -19 -15   79.11  93.583   1
  -1 -19 -15   83.89  88.404   1
   1  19  12  150.20  82.631   1
  19 -20  12  108.30  60.258   1
 -20   1  12  133.15  77.453   1
  20  -1 -12  110.60  71.754  -1
 -19  20 -12   85.68  71.308   1
  -1 -19 -12  111.62  84.341   1
   1  19   9  108.99  73.637   1
 -20   1   9  305.25  89.618   1
  20  -1  -9  405.60  82.532   1
  -1 -19  -9  230.38  92.616   1
  -1 -19  -9  155.18  80.996   1
   1  19   6  131.84  69.053   1
  19 -20   6  -91.40  86.075   1
 -20   1   6  196.88  76.487  -1
  20  -1  -6  -38.55  81.888   1
  -1 -19  -6  144.75  77.750   1
  -1 -19  -6   49.75  76.957   1
   1  19   3  189.00  68.459   1
  19 -20   3  -15.82  72.597   1
 -20   1   3  -47.65  68.261   1
  20  -1  -3  -56.00  70.590   1
 -19  20  -3   71.46  78.072   1
  -1 -19  -3  214.67  77.156   1
  -1 -19  -3  198.81  71.457   1
  19 -20   0  415.76  85.877   1
 -20   1   0  593.66  81.021   1
  20  -1   0  551.04  79.113   1
 -19  20   0  453.42  82.160   1
  -1 -19   0  718.04  84.044   1
   1  19  -3  157.21  62.587   1
  19 -20  -3   48.04  78.394   1
 -20   1  -3  246.11  72.597   1
  20  -1   3  237.14  68.186   1
 -19  20   3  189.35  80.872   1
  -1 -19   3  306.99  70.268   1
  20  -1   6  563.43  87.364   1
  -1 -19   6  378.10  75.124   1
  -1 -19   6  373.14  71.283   1
  19 -20  -9  262.39  99.554   1
 -20   1  -9  136.15  81.714   1
 -20   1  -9  154.63  78.766   1
  20  -1   9  278.74  86.199   1
 -19  20   9   71.68  95.590   1
  -1 -19   9  300.30  62.785   1
  -1 -19   9  267.34  66.080   1
  19 -20 -12  374.88 107.483   1
 -20   1 -12  505.20  95.144   1
 -20   1 -12  423.44  84.415   1
  19 -20 -15   76.71  96.804   1
 -20   1 -15  -15.99  77.924   1
 -19  20  15   96.73  89.965   1
   0 -20 -16   85.38  92.443   1
   0 -20 -16   49.11  90.436   1
   0  20  13  270.56  83.300   1
  20 -20  13   89.35  57.582   1
 -20   0  13   65.06  70.491   1
  20   0 -13   37.49  75.941   1
 -20  20 -13  -58.92  65.362   1
   0 -20 -13    3.22  87.661   1
   0 -20 -13  171.68  84.044   1
   0  20  10 -142.69  80.401   1
 -20   0  10   42.99  75.892   1
  20   0 -10 -125.05  68.558   1
 -20  20 -10  -73.74  76.462   1
   0 -20 -10   22.04  85.035   1
   0  20   7  283.20  76.685   1
  20 -20   7   47.03  79.212   1
 -20   0   7  173.51  80.277  -1
  20   0  -7  266.35  83.003   1
 -20  20  -7  136.97  82.582   1
   0 -20  -7  284.44  79.608   1
   0 -20  -7  220.86  76.412   1
   0  20   4  312.93  71.729   1
  20 -20   4  324.33  82.309   1
 -20   0   4  322.60  72.250   1
  20   0  -4  228.89  73.538   1
 -20  20  -4  333.99  82.433   1
   0 -20  -4  332.51  77.651   1
   0 -20  -4  287.66  74.554  -1
   0  20   1 2209.86 124.281   1
  20 -20   1 2226.71 135.456   1
 -20   0   1 2190.53 127.106   1
  20   0  -1 2229.19 127.329   1
 -20  20  -1 2111.99 131.913   1
   0 -20  -1 2151.39 124.182   1
   0 -20  -1 2199.45 128.692   1
   0  20  -2 2159.07 120.515   1
 -20   0  -2 2425.67 135.951   1
  20   0   2 2165.26 127.626   1
 -20  20   2 2668.48 146.333   1
   0 -20   2 2224.23 127.403  -1
   0 -20   2 2126.36 127.577   1
   0  20  -5 2611.49 136.224   1
  20 -20  -5 2794.84 161.422   1
 -20   0  -5 2849.35 154.732   1
  20   0   5 2542.12 140.882   1
 -20  20   5 2524.77 145.218  -1
   0 -20   5 2618.93 139.792   1
   0 -20   5 2466.55 136.893   1
  20 -20  -8 -110.68  96.432   1
 -20   0  -8   76.56  83.127   1
 -20   0  -8  -50.25  78.989   1
  20   0   8   73.46  80.723   1
 -20  20   8 -176.81  90.040   1
   0 -20   8  -47.84  70.317   1
   0 -20   8  -27.82  60.580   1
  20 -20 -11   23.38 100.248   1
 -20   0 -11  166.90  81.194   1
 -20   0 -11   74.90  87.562   1
  20   0  11  160.83  77.800   1
  20 -20 -14  233.70  99.777   1
 -20   0 -14  242.22  86.794   1
 -20  20  14  389.99  91.675   1
 -21  20  16    5.77  86.620   1
  21 -20 -16   95.04 114.916   1
 -20  -1 -16  -97.32  83.994   1
 -20  -1 -16  165.04 103.320   1
 -21  20  13  -38.31  86.942   1
 -20  -1 -13  -20.61  78.692   1
  20   1  10  164.22  78.518  -1
   1 -21  10   63.06  52.255   1
   1 -21  10   63.78  55.104   1
 -21  20  10 -113.60  86.026   1
  21 -20 -10    3.02 105.773   1
 -20  -1 -10  132.28  84.960   1
 -20  -1 -10  159.34  79.980   1
  20   1   7  322.10  83.920   1
   1 -21   7  369.67  78.444   1
   1 -21   7  459.86  77.552   1
 -21  20   7  262.14  90.956   1
  21 -20  -7  246.98 100.297   1
 -20  -1  -7  475.47  81.368   1
 -20  -1  -7  440.29  87.983   1
  20   1   4  547.57  80.847   1
   1 -21   4  558.47  80.401   1
 -21  20   4  699.21  94.153   1
  21 -20  -4  629.34  97.250   1
  -1  21  -4  516.85  71.283  -1
 -20  -1  -4  606.54  80.327   1
  20   1   1  308.97  71.407   1
   1 -21   1  373.14  77.750   1
   1 -21   1  371.90  75.595   1
 -21  20   1  446.73  84.143   1
  21 -20  -1  378.34  82.953  -1
  -1  21  -1  467.54  75.372   1
 -20  -1  -1  394.95  74.480   1
  20   1  -2  231.71  69.177   1
   1 -21  -2  134.66  71.581   1
  -1  21   2  102.23  63.256   1
 -20  -1   2  220.22  72.473   1
  20   1  -5  209.07  77.230   1
   1 -21  -5  456.39  82.706   1
   1 -21  -5  366.45  76.710   1
 -21  20  -5  588.21  93.632   1
  21 -20   5  453.91  88.602   1
  -1  21   5  415.01  77.081   1
 -20  -1   5  297.32  80.550   1
  20   1  -8  130.38  75.124   1
   1 -21  -8  224.93  92.269   1
   1 -21  -8  147.99  86.893   1
 -21  20  -8  -62.96  85.406   1
  21 -20   8  123.88  80.922   1
  -1  21   8  -90.56  78.196   1
 -20  -1   8  -67.00  79.212  -1
  20   1 -11  268.09  76.536   1
   1 -21 -11  172.52  82.235   1
 -21  20 -11  178.05  79.311   1
  -1  21  11  306.00  85.208   1
 -20  -1  11   96.31  84.490   1
   1 -21 -14  132.43  85.456   1
   1 -21 -14  170.96  93.979   1
 -21  20 -14   64.47  63.503   1
 -21  20 -14    6.69  63.702   1
  21 -20  14   64.25  56.070   1
  -1  21  14  120.47  87.042   1
 -20  -1  14   75.10  59.861   1
   1 -21 -17   54.56  96.680   1
   1 -21 -17  -26.91  96.630   1
 -21  19  14  -15.60  86.026   1
 -19  -2 -14   81.64  97.844   1
 -21  19  11  202.38  90.932   1
  21 -19 -11  -19.10 101.387   1
 -19  -2 -11  130.77  79.881   1
 -19  -2 -11  144.60  86.695   1
  19   2   8  179.29  88.330   1
   2 -21   8   94.45  67.468   1
   2 -21   8  233.92  76.933   1
 -21  19   8  143.36  94.252   1
  21 -19  -8   45.34  96.011   1
  -2  21  -8  113.55  61.174   1
 -19  -2  -8  245.04  75.099   1
 -19  -2  -8  151.56  88.082   1
  19   2   5 1420.46 102.948   1
   2 -21   5 1333.74  98.117   1
   2 -21   5 1333.25 100.297   1
 -21  19   5 1737.86 118.161   1
  21 -19  -5 1543.61 120.292   1
  -2  21  -5 1362.98  93.583   1
 -19  -2  -5 1337.96  99.083   1
  19   2   2 1238.85  94.524   1
   2 -21   2 1287.41  97.696   1
 -21  19   2 1224.48 103.171   1
  21 -19  -2 1365.96 107.755   1
  -2  21  -2 1318.38  92.369   1
 -19  -2  -2 1196.98  96.011   1
  19   2  -1 1542.12 102.676   1
   2 -21  -1 1492.81 103.543   1
 -21  19  -1 1588.95 109.465   1
  21 -19   1 1721.75 117.046   1
  -2  21   1 1599.35 103.816   1
 -19  -2   1 1498.51 102.354   1
  19   2  -4 1629.83 107.433   1
   2 -21  -4 1615.21 111.199   1
 -21  19  -4 1610.75 113.330   1
  21 -19   4 1603.81 116.898   1
[truncated: 1,110,185 more chars]
