# Supplementary material for: Boron Nitride-Doped Polyphenylenic Organogels
Source: Chem Mater. 2022 Nov 18;34(23):10670–80. doi: 10.1021/acs.chemmater.2c01766 (PMC9753561; doi:10.1021/acs.chemmater.2c01766)
Supplement: Supplementary file 3 — cm2c01766_si_003.cif [file cm2c01766_si_003.cif]

data_cc3

_publ_section_title
;
?????????
;
_publ_contact_author_name        'Nicola Demitri'

_publ_contact_author_address     
;
Elettra-Sincrotrone Trieste, S.S. 14 Km 163.5 in Area Science Park, 
34149 Basovizza - Trieste, Italy.
;
_publ_contact_author_email       nicola.demitri@elettra.eu
_publ_contact_author_phone       '+39 040 375 8861'
loop_
_publ_author_name
_publ_author_address
'Dosso, Jacopo'
;
Department of Chemical and Pharmaceutical Sciences, CENMAT, Centre of
Excellence for Nanostructured Materials, INSTM UdR Trieste,
University of Trieste, via Licio Giorgieri 1, 34127 Trieste, Italy
;
'Oubaha, Hamid'
;
Institute of Information and Communication Technologies, Electronics
and Applied Mathematics, Université catholique de Louvain,
1348 Louvain-la-Neuve, Belgium
;
'Fasano, Francesco'
;
School of Chemistry, Cardiff University, Main Building, Park Place, 
Cardiff CF10 3AT, United Kingdom
;
'Melinte, Sorin'
;
Institute of Information and Communication Technologies, Electronics
and Applied Mathematics, Université catholique de Louvain,
1348 Louvain-la-Neuve, Belgium
;
'Hughes, Colan'
;
School of Chemistry, Cardiff University, Main Building, Park Place, 
Cardiff CF10 3AT, United Kingdom
;
'Harris, Kenneth D.M.'
;
School of Chemistry, Cardiff University, Main Building, Park Place, 
Cardiff CF10 3AT, United Kingdom
;
'Demitri, Nicola'
;
Elettra-Sincrotrone Trieste, S.S. 14 Km 163.5 in Area Science Park, 
34149 Basovizza - Trieste, Italy
;
'Abrami, Michela'
;
Department of Industrial Engineering and Information Technology, 
University of Trieste, Via Alfonso Valerio 10 6/A, 34127 Trieste, Italy
;
'Grassi, Mario'
;
Department of Industrial Engineering and Information Technology, 
University of Trieste, Via Alfonso Valerio 10 6/A, 34127 Trieste, Italy
;
'Bonifazi, Davide'
;
Institute of Organic Chemistry, University of Vienna, 
1090 Vienna, Austria
;

_publ_section_abstract
;
The structure of cc-3, C~108~H~78~B~3~N~3 8CH~4~O 1.5H~2~O at 100 K
has hexagonal (<i>P</i>6~3~) symmetry. 
;
_publ_contact_letter 
;
Please consider this CIF for publication. I certify that this contibution is the
original work of those listed as authors; that it has not been published
before (in any language or medium) and is not being considered for publication
elsewhere; that all authors concur with and are aware of the submission; that
all workers involved in the study are listed as authors or given proper credit
in the acknowledgements; that I have obtained permission for and acknowledged
the source of any excerpts from other copyright works; and that to the best of
my knowledge the paper contains no statements which are libellous, unlawful or
in any way actionable. All coauthors have made significant scientific
contributions to the work reported, including the ideas and their execution,
and share responsibility and accountability for the results.
;

_audit_creation_method            'SHELXL-2018/3'
_shelx_SHELXL_version_number      '2018/3'
_chemical_name_systematic         ?
_chemical_name_common             ?
_chemical_melting_point           ?
_chemical_formula_moiety
 'C108 H78 B3 N3, 8(C H4 O), 1.5(H2 O)'
_chemical_formula_sum
 'C116 H113 B3 N3 O9.50'
_chemical_formula_weight          1733.52

loop_
 _atom_type_symbol
 _atom_type_description
 _atom_type_scat_dispersion_real
 _atom_type_scat_dispersion_imag
 _atom_type_scat_source
 'C'  'C'   0.0030   0.0016
 'International Tables Vol C Tables 4.2.6.8 and 6.1.1.4'
 'B'  'B'   0.0015   0.0007
 'International Tables Vol C Tables 4.2.6.8 and 6.1.1.4'
 'N'  'N'   0.0059   0.0032
 'International Tables Vol C Tables 4.2.6.8 and 6.1.1.4'
 'H'  'H'   0.0000   0.0000
 'International Tables Vol C Tables 4.2.6.8 and 6.1.1.4'
 'O'  'O'   0.0105   0.0059
 'International Tables Vol C Tables 4.2.6.8 and 6.1.1.4'
 
_space_group_crystal_system       hexagonal
_space_group_IT_number            173
_space_group_name_H-M_alt         'P 63'
_space_group_name_Hall            'P 6c'
 
_shelx_space_group_comment
;
The symmetry employed for this shelxl refinement is uniquely defined
by the following loop, which should always be used as a source of
symmetry information in preference to the above space-group names.
They are only intended as comments.
;
 
loop_
 _space_group_symop_operation_xyz
 'x, y, z'
 '-y, x-y, z'
 '-x+y, -x, z'
 '-x, -y, z+1/2'
 'y, -x+y, z+1/2'
 'x-y, x, z+1/2'
 
_cell_length_a                    25.694(4)
_cell_length_b                    25.694(4)
_cell_length_c                    9.446(2)
_cell_angle_alpha                 90
_cell_angle_beta                  90
_cell_angle_gamma                 120
_cell_volume                      5400.6(19)
_cell_formula_units_Z             2
_cell_measurement_temperature     100(2)
_cell_measurement_reflns_used     1158
_cell_measurement_theta_min       2.307
_cell_measurement_theta_max       30.961
 
_exptl_crystal_description        'Thin rods'
_exptl_crystal_colour             'Colorless'
_exptl_crystal_density_meas       ?
_exptl_crystal_density_method     ?
_exptl_crystal_density_diffrn     1.066          
_exptl_crystal_F_000              1842
_exptl_transmission_factor_min    ?
_exptl_transmission_factor_max    ?
_exptl_crystal_size_max           0.100
_exptl_crystal_size_mid           0.050
_exptl_crystal_size_min           0.020
_exptl_absorpt_coefficient_mu     0.064
_shelx_estimated_absorpt_T_min    0.994
_shelx_estimated_absorpt_T_max    0.999
_exptl_absorpt_correction_type    ?
_exptl_absorpt_correction_T_min   ?
_exptl_absorpt_correction_T_max   ?
_exptl_absorpt_process_details    ?
_exptl_absorpt_special_details    ?
_diffrn_ambient_temperature       100(2)
_diffrn_radiation_wavelength      0.700

_diffrn_radiation_type           Synchrotron
_diffrn_source                   'Elettra Synchrotron - XRD1 BL'
_diffrn_measurement_device_type  
;
'Huber 4-circles Kappa Goniometer, Pilatus 2M detector'
;
_diffrn_measurement_method       'Rotating crystal'

_diffrn_detector_area_resol_mean  ?
_diffrn_reflns_number             61077
_diffrn_reflns_av_unetI/netI      0.0847
_diffrn_reflns_av_R_equivalents   0.1189
_diffrn_reflns_limit_h_min        -37
_diffrn_reflns_limit_h_max        37
_diffrn_reflns_limit_k_min        -37
_diffrn_reflns_limit_k_max        34
_diffrn_reflns_limit_l_min        -13
_diffrn_reflns_limit_l_max        13
_diffrn_reflns_theta_min          2.307
_diffrn_reflns_theta_max          30.961
_diffrn_reflns_theta_full         24.835
_diffrn_measured_fraction_theta_max   0.995
_diffrn_measured_fraction_theta_full  0.994
_diffrn_reflns_Laue_measured_fraction_max    0.995
_diffrn_reflns_Laue_measured_fraction_full   0.994
_diffrn_reflns_point_group_measured_fraction_max   0.992
_diffrn_reflns_point_group_measured_fraction_full  0.996
_reflns_number_total              11870
_reflns_number_gt                 6997
_reflns_threshold_expression      'I > 2\s(I)'
_reflns_Friedel_coverage          0.891
_reflns_Friedel_fraction_max      0.988
_reflns_Friedel_fraction_full     0.998
 
_reflns_special_details
;
 Reflections were merged by SHELXL according to the crystal
 class for the calculation of statistics and refinement.
 
 Structure factors included contributions from the .fab file.
 
 _reflns_Friedel_fraction is defined as the number of unique
 Friedel pairs measured divided by the number that would be
 possible theoretically, ignoring centric projections and
 systematic absences.
;

_diffrn_standards_number 0
_diffrn_standards_interval_count 0
_diffrn_standards_decay_% 0
 
_computing_data_collection       'Elettra XRD1 Data Collection SW'
_computing_cell_refinement       'XDS (Kabsch, 2010)'
_computing_data_reduction        'XDS (Kabsch, 2010)'
_computing_structure_solution    'SHELXT (Sheldrick, 2015)'
_computing_structure_refinement  'SHELXL-2018/3 (Sheldrick, 2015)'
_computing_molecular_graphics    'Ortep3 for Windows - Coot'
_computing_publication_material  'enCIFer - publCIF'
 
_refine_special_details
;
Hydrogen atoms were included at calculated positions with isotropic 
Ufactors=1.2Ueq (Ufactors=1.5Ueq for methyl and hydroxyl groups). Anisotropic
thermal motion modeling has been applied to all atoms with full occupancies.
Geometric and thermal restrains (DFIX, DANG and SIMU) have been used
on solvent molecules.
;

_refine_ls_structure_factor_coef  Fsqd
_refine_ls_matrix_type            full
_refine_ls_weighting_scheme       calc
_refine_ls_weighting_details
'w=1/[\s^2^(Fo^2^)+(0.0948P)^2^] where P=(Fo^2^+2Fc^2^)/3'
_atom_sites_solution_primary      direct
_atom_sites_solution_secondary    difmap
_atom_sites_solution_hydrogens    geom
_refine_ls_hydrogen_treatment     constr
_refine_ls_extinction_method      none
_refine_ls_extinction_coef        .
_refine_ls_abs_structure_details
;
 Flack x determined using 2337 quotients [(I+)-(I-)]/[(I+)+(I-)]
 (Parsons, Flack and Wagner, Acta Cryst. B69 (2013) 249-259).
;
_refine_ls_abs_structure_Flack    -2.4(10)
_chemical_absolute_configuration  ?
_refine_ls_number_reflns          11870
_refine_ls_number_parameters      397
_refine_ls_number_restraints      23
_refine_ls_R_factor_all           0.1237
_refine_ls_R_factor_gt            0.0683
_refine_ls_wR_factor_ref          0.1861
_refine_ls_wR_factor_gt           0.1581
_refine_ls_goodness_of_fit_ref    1.000
_refine_ls_restrained_S_all       1.003
_refine_ls_shift/su_max           0.006
_refine_ls_shift/su_mean          0.000
 
loop_
 _atom_site_label
 _atom_site_type_symbol
 _atom_site_fract_x
 _atom_site_fract_y
 _atom_site_fract_z
 _atom_site_U_iso_or_equiv
 _atom_site_adp_type
 _atom_site_occupancy
 _atom_site_site_symmetry_order  
 _atom_site_calc_flag
 _atom_site_refinement_flags_posn
 _atom_site_refinement_flags_adp
 _atom_site_refinement_flags_occupancy
 _atom_site_disorder_assembly
 _atom_site_disorder_group
N1_1 N 0.39475(11) 0.68073(11) 0.4499(3) 0.0305(5) Uani 1 1 d . . . . .
C1_1 C 0.45622(13) 0.69553(13) 0.4627(3) 0.0321(6) Uani 1 1 d . . . . .
C6_1 C 0.49678(15) 0.72403(14) 0.3525(3) 0.0366(6) Uani 1 1 d . . . . .
H6_1 H 0.482862 0.729328 0.263410 0.044 Uiso 1 1 calc R U . . .
C5_1 C 0.55737(15) 0.74461(15) 0.3729(4) 0.0419(7) Uani 1 1 d . . . . .
H5_1 H 0.584772 0.763964 0.297272 0.050 Uiso 1 1 calc R U . . .
C4_1 C 0.57857(15) 0.73741(16) 0.5016(4) 0.0449(8) Uani 1 1 d . . . . .
H4_1 H 0.620402 0.753109 0.515848 0.054 Uiso 1 1 calc R U . . .
C3_1 C 0.53794(15) 0.70691(16) 0.6101(4) 0.0426(7) Uani 1 1 d . . . . .
H3_1 H 0.551815 0.700380 0.697835 0.051 Uiso 1 1 calc R U . . .
C2_1 C 0.47728(15) 0.68607(14) 0.5900(3) 0.0376(7) Uani 1 1 d . . . . .
H2_1 H 0.449729 0.665035 0.664286 0.045 Uiso 1 1 calc R U . . .
B1_1 B 0.34834(16) 0.61880(15) 0.4514(4) 0.0315(6) Uani 1 1 d . . . . .
C7_1 C 0.36014(13) 0.56484(13) 0.4705(3) 0.0310(6) Uani 1 1 d . . . . .
C12_1 C 0.33731(14) 0.53266(14) 0.5973(3) 0.0339(6) Uani 1 1 d . . . . .
H12_1 H 0.323602 0.549273 0.667964 0.041 Uiso 1 1 calc R U . . .
C11_1 C 0.33375(14) 0.47785(14) 0.6245(3) 0.0349(6) Uani 1 1 d . . . . .
C31_1 C 0.29666(15) 0.44364(15) 0.7492(3) 0.0372(7) Uani 1 1 d . . . . .
C36_1 C 0.30516(17) 0.47291(17) 0.8791(3) 0.0426(7) Uani 1 1 d . . . . .
H36_1 H 0.337857 0.512606 0.891312 0.051 Uiso 1 1 calc R U . . .
C35_1 C 0.26537(19) 0.44362(19) 0.9911(4) 0.0532(9) Uani 1 1 d . . . . .
H35_1 H 0.271090 0.463891 1.078801 0.064 Uiso 1 1 calc R U . . .
C34_1 C 0.2185(2) 0.3864(2) 0.9761(5) 0.0609(11) Uani 1 1 d . . . . .
H34_1 H 0.191994 0.366777 1.053040 0.073 Uiso 1 1 calc R U . . .
C33_1 C 0.20973(19) 0.35680(19) 0.8468(5) 0.0567(10) Uani 1 1 d . . . . .
H33_1 H 0.177031 0.317062 0.835171 0.068 Uiso 1 1 calc R U . . .
C32_1 C 0.24882(16) 0.38549(17) 0.7354(4) 0.0467(8) Uani 1 1 d . . . . .
H32_1 H 0.242752 0.364977 0.647892 0.056 Uiso 1 1 calc R U . . .
C10_1 C 0.35848(14) 0.45570(14) 0.5256(3) 0.0350(6) Uani 1 1 d . . . . .
C25_1 C 0.35429(16) 0.39658(15) 0.5525(3) 0.0386(7) Uani 1 1 d . . . . .
C26_1 C 0.37579(16) 0.38697(17) 0.6799(4) 0.0428(7) Uani 1 1 d . . . . .
H26_1 H 0.396828 0.419494 0.743737 0.051 Uiso 1 1 calc R U . . .
C27_1 C 0.36685(18) 0.33052(18) 0.7146(4) 0.0508(9) Uani 1 1 d . . . . .
H27_1 H 0.381223 0.324523 0.802234 0.061 Uiso 1 1 calc R U . . .
C28_1 C 0.3374(2) 0.28359(18) 0.6225(5) 0.0592(10) Uani 1 1 d . . . . .
H28_1 H 0.330918 0.244931 0.646854 0.071 Uiso 1 1 calc R U . . .
C29_1 C 0.3168(2) 0.29224(19) 0.4936(5) 0.0599(10) Uani 1 1 d . . . . .
H29_1 H 0.296904 0.259712 0.429150 0.072 Uiso 1 1 calc R U . . .
C30_1 C 0.32528(18) 0.34858(17) 0.4590(4) 0.0506(8) Uani 1 1 d . . . . .
H30_1 H 0.311183 0.354371 0.370680 0.061 Uiso 1 1 calc R U . . .
C9_1 C 0.38600(15) 0.48895(14) 0.4020(3) 0.0345(6) Uani 1 1 d . . . . .
C19_1 C 0.41506(17) 0.46590(15) 0.3015(3) 0.0405(7) Uani 1 1 d . . . . .
C24_1 C 0.3920(2) 0.44757(18) 0.1662(4) 0.0561(10) Uani 1 1 d . . . . .
H24_1 H 0.357551 0.449268 0.136774 0.067 Uiso 1 1 calc R U . . .
C23_1 C 0.4197(3) 0.4268(2) 0.0743(4) 0.0824(18) Uani 1 1 d . . . . .
H23_1 H 0.403293 0.413459 -0.017495 0.099 Uiso 1 1 calc R U . . .
C22_1 C 0.4708(3) 0.4250(2) 0.1139(5) 0.093(2) Uani 1 1 d . . . . .
H22_1 H 0.489970 0.411591 0.049129 0.111 Uiso 1 1 calc R U . . .
C21_1 C 0.4931(3) 0.4427(2) 0.2468(5) 0.0727(15) Uani 1 1 d . . . . .
H21_1 H 0.527935 0.441416 0.275208 0.087 Uiso 1 1 calc R U . . .
C20_1 C 0.46521(19) 0.46266(18) 0.3420(4) 0.0493(8) Uani 1 1 d . . . . .
H20_1 H 0.480749 0.474113 0.435117 0.059 Uiso 1 1 calc R U . . .
C8_1 C 0.38575(14) 0.54267(14) 0.3726(3) 0.0327(6) Uani 1 1 d . . . . .
C13_1 C 0.41159(14) 0.57781(14) 0.2387(3) 0.0337(6) Uani 1 1 d . . . . .
C14_1 C 0.37905(15) 0.59767(14) 0.1599(3) 0.0360(6) Uani 1 1 d . . . . .
H14_1 H 0.339365 0.586506 0.188464 0.043 Uiso 1 1 calc R U . . .
C15_1 C 0.40330(16) 0.63352(15) 0.0402(3) 0.0398(7) Uani 1 1 d . . . . .
H15_1 H 0.380555 0.647022 -0.011482 0.048 Uiso 1 1 calc R U . . .
C16_1 C 0.46106(16) 0.64933(16) -0.0029(3) 0.0407(7) Uani 1 1 d . . . . .
H16_1 H 0.477934 0.673646 -0.084600 0.049 Uiso 1 1 calc R U . . .
C17_1 C 0.49393(16) 0.62972(16) 0.0729(3) 0.0403(7) Uani 1 1 d . . . . .
H17_1 H 0.533412 0.640533 0.043268 0.048 Uiso 1 1 calc R U . . .
C18_1 C 0.46933(15) 0.59416(15) 0.1924(3) 0.0370(7) Uani 1 1 d . . . . .
H18_1 H 0.492270 0.580747 0.243502 0.044 Uiso 1 1 calc R U . . .
CA_11 C 0.1675(6) 0.2815(7) 0.3741(18) 0.130(5) Uiso 0.3333 1 d D U P A 1
HA1_11 H 0.166356 0.257577 0.456195 0.195 Uiso 0.3333 1 calc R U P A 1
HA2_11 H 0.190287 0.324275 0.398221 0.195 Uiso 0.3333 1 calc R U P A 1
HA3_11 H 0.187023 0.273442 0.294620 0.195 Uiso 0.3333 1 calc R U P A 1
OA_11 O 0.1103(7) 0.2663(7) 0.337(2) 0.121(5) Uiso 0.3333 1 d D U P A 1
HA_11 H 0.102539 0.250522 0.256084 0.181 Uiso 0.3333 1 calc R U P A 1
CB_11 C 0.1675(6) 0.2815(7) 0.3741(18) 0.130(5) Uiso 0.25 1 d D U P B 2
HB1_11 H 0.169613 0.245476 0.398445 0.195 Uiso 0.25 1 calc R U P B 2
HB2_11 H 0.147210 0.290309 0.450271 0.195 Uiso 0.25 1 calc R U P B 2
HB3_11 H 0.208294 0.315586 0.361994 0.195 Uiso 0.25 1 calc R U P B 2
OB_11 O 0.1354(13) 0.2715(13) 0.248(2) 0.148(8) Uiso 0.25 1 d D U P B 2
HB_11 H 0.101281 0.240775 0.256385 0.223 Uiso 0.25 1 calc R U P B 2
CA_12 C 0.2732(5) 0.2722(4) 0.0691(12) 0.096(3) Uiso 0.3333 1 d D U P C 1
HA1_12 H 0.303132 0.268326 0.125261 0.144 Uiso 0.3333 1 calc R U P C 1
HA2_12 H 0.275726 0.310765 0.090419 0.144 Uiso 0.3333 1 calc R U P C 1
HA3_12 H 0.280997 0.270526 -0.031842 0.144 Uiso 0.3333 1 calc R U P C 1
OA_12 O 0.2169(8) 0.2262(9) 0.102(3) 0.167(7) Uiso 0.3333 1 d D U P C 1
HA_12 H 0.197202 0.240213 0.141414 0.251 Uiso 0.3333 1 calc R U P C 1
CB_12 C 0.2732(5) 0.2722(4) 0.0691(12) 0.096(3) Uiso 0.3333 1 d D U P D 2
HB1_12 H 0.259550 0.280457 0.158874 0.144 Uiso 0.3333 1 calc R U P D 2
HB2_12 H 0.254027 0.281023 -0.009803 0.144 Uiso 0.3333 1 calc R U P D 2
HB3_12 H 0.316933 0.297614 0.061680 0.144 Uiso 0.3333 1 calc R U P D 2
OB_12 O 0.2574(8) 0.2110(6) 0.0642(19) 0.124(5) Uiso 0.3333 1 d D U P D 2
HB_12 H 0.262398 0.202172 -0.018369 0.185 Uiso 0.3333 1 calc R U P D 2
CA_13 C 0.0437(13) 0.189(2) 0.110(5) 0.158(12) Uiso 0.25 1 d D U P E 1
HA1_13 H 0.020694 0.150964 0.060269 0.237 Uiso 0.25 1 calc R U P E 1
HA2_13 H 0.025893 0.214618 0.091438 0.237 Uiso 0.25 1 calc R U P E 1
HA3_13 H 0.042703 0.181847 0.212227 0.237 Uiso 0.25 1 calc R U P E 1
OA_13 O 0.1028(11) 0.2183(11) 0.063(3) 0.132(7) Uiso 0.25 1 d D U P E 1
HA_13 H 0.103413 0.221744 -0.025243 0.198 Uiso 0.25 1 calc R U P E 1
CB_13 C -0.0280(18) 0.1693(19) 0.222(5) 0.142(11) Uiso 0.25 1 d D U P F 2
HB1_13 H -0.038566 0.160723 0.322419 0.213 Uiso 0.25 1 calc R U P F 2
HB2_13 H -0.060768 0.139147 0.163814 0.213 Uiso 0.25 1 calc R U P F 2
HB3_13 H -0.021451 0.209323 0.199073 0.213 Uiso 0.25 1 calc R U P F 2
OB_13 O 0.0244(19) 0.167(2) 0.195(5) 0.231(14) Uiso 0.25 1 d D U P F 2
HB_13 H 0.033936 0.175561 0.109509 0.347 Uiso 0.25 1 calc R U P F 2
O_21 O 0.0509(8) 0.2012(8) -0.188(2) 0.097(5) Uiso 0.25 1 d . . P . .
 
loop_
 _atom_site_aniso_label
 _atom_site_aniso_U_11
 _atom_site_aniso_U_22
 _atom_site_aniso_U_33
 _atom_site_aniso_U_23
 _atom_site_aniso_U_13
 _atom_site_aniso_U_12
N1_1 0.0332(12) 0.0353(12) 0.0240(10) 0.0004(9) 0.0003(9) 0.0178(10)
C1_1 0.0332(14) 0.0337(14) 0.0302(13) -0.0032(12) -0.0026(12) 0.0173(12)
C6_1 0.0395(16) 0.0366(15) 0.0336(14) -0.0002(12) 0.0029(12) 0.0190(13)
C5_1 0.0397(17) 0.0424(17) 0.0426(17) -0.0011(14) 0.0060(14) 0.0199(14)
C4_1 0.0358(16) 0.0460(18) 0.053(2) -0.0078(16) -0.0050(15) 0.0202(15)
C3_1 0.0441(18) 0.0463(18) 0.0418(17) -0.0042(14) -0.0063(15) 0.0260(15)
C2_1 0.0407(16) 0.0408(16) 0.0330(14) -0.0005(13) -0.0015(13) 0.0216(14)
B1_1 0.0378(16) 0.0348(16) 0.0212(12) 0.0016(12) 0.0012(12) 0.0175(14)
C7_1 0.0315(13) 0.0348(14) 0.0245(12) -0.0023(11) -0.0023(11) 0.0149(12)
C12_1 0.0375(15) 0.0384(15) 0.0276(13) -0.0034(12) -0.0036(12) 0.0204(13)
C11_1 0.0377(15) 0.0408(16) 0.0273(13) 0.0013(12) -0.0031(11) 0.0204(13)
C31_1 0.0397(16) 0.0446(17) 0.0321(14) 0.0064(13) 0.0020(12) 0.0247(14)
C36_1 0.0507(19) 0.0524(19) 0.0327(15) 0.0051(14) 0.0050(14) 0.0319(16)
C35_1 0.066(2) 0.066(2) 0.0383(18) 0.0102(17) 0.0143(17) 0.041(2)
C34_1 0.065(3) 0.073(3) 0.054(2) 0.020(2) 0.025(2) 0.041(2)
C33_1 0.050(2) 0.053(2) 0.062(2) 0.0153(19) 0.0114(18) 0.0216(18)
C32_1 0.0447(19) 0.051(2) 0.0438(18) 0.0061(16) 0.0031(15) 0.0230(17)
C10_1 0.0403(16) 0.0369(15) 0.0303(14) -0.0029(12) -0.0030(12) 0.0211(13)
C25_1 0.0465(17) 0.0432(17) 0.0311(14) 0.0027(13) 0.0009(13) 0.0262(15)
C26_1 0.0501(19) 0.0518(19) 0.0345(16) 0.0061(14) 0.0022(14) 0.0315(16)
C27_1 0.056(2) 0.056(2) 0.052(2) 0.0114(17) 0.0058(17) 0.0368(19)
C28_1 0.071(3) 0.045(2) 0.070(3) 0.0140(19) 0.009(2) 0.034(2)
C29_1 0.073(3) 0.047(2) 0.062(2) -0.0063(19) -0.004(2) 0.031(2)
C30_1 0.063(2) 0.048(2) 0.0406(17) -0.0017(16) -0.0055(17) 0.0272(18)
C9_1 0.0401(16) 0.0415(16) 0.0243(12) -0.0016(12) -0.0039(11) 0.0223(13)
C19_1 0.059(2) 0.0410(17) 0.0296(14) 0.0026(13) 0.0057(14) 0.0307(16)
C24_1 0.096(3) 0.054(2) 0.0291(15) 0.0019(15) -0.0028(18) 0.045(2)
C23_1 0.172(6) 0.066(3) 0.0300(18) 0.0052(18) 0.018(3) 0.075(4)
C22_1 0.185(6) 0.081(3) 0.060(3) 0.032(2) 0.061(4) 0.102(4)
C21_1 0.103(4) 0.074(3) 0.075(3) 0.039(3) 0.048(3) 0.070(3)
C20_1 0.063(2) 0.052(2) 0.0445(18) 0.0100(16) 0.0112(17) 0.0382(19)
C8_1 0.0348(14) 0.0387(15) 0.0234(12) -0.0009(11) -0.0027(11) 0.0175(13)
C13_1 0.0428(16) 0.0354(15) 0.0243(12) -0.0013(11) -0.0014(12) 0.0207(13)
C14_1 0.0421(16) 0.0392(16) 0.0266(13) 0.0008(12) -0.0002(12) 0.0202(14)
C15_1 0.0499(19) 0.0432(17) 0.0269(13) 0.0002(12) -0.0033(13) 0.0238(15)
C16_1 0.0495(18) 0.0466(18) 0.0234(13) -0.0007(13) 0.0000(13) 0.0219(15)
C17_1 0.0433(17) 0.0467(18) 0.0312(14) -0.0016(13) 0.0047(13) 0.0227(15)
C18_1 0.0446(17) 0.0430(17) 0.0278(14) -0.0024(12) -0.0021(13) 0.0253(14)
 
_geom_special_details
;
 All esds (except the esd in the dihedral angle between two l.s. planes)
 are estimated using the full covariance matrix.  The cell esds are taken
 into account individually in the estimation of esds in distances, angles
 and torsion angles; correlations between esds in cell parameters are only
 used when they are defined by crystal symmetry.  An approximate (isotropic)
 treatment of cell esds is used for estimating esds involving l.s. planes.
;
 
loop_
 _geom_bond_atom_site_label_1
 _geom_bond_atom_site_label_2
 _geom_bond_distance
 _geom_bond_site_symmetry_2
 _geom_bond_publ_flag
N1_1 C1_1 1.433(4) . ?
N1_1 B1_1 1.434(4) . ?
N1_1 B1_1 1.460(4) 2_665 ?
C1_1 C2_1 1.390(4) . ?
C1_1 C6_1 1.394(4) . ?
C6_1 C5_1 1.385(5) . ?
C6_1 H6_1 0.9500 . ?
C5_1 C4_1 1.382(5) . ?
C5_1 H5_1 0.9500 . ?
C4_1 C3_1 1.391(5) . ?
C4_1 H4_1 0.9500 . ?
C3_1 C2_1 1.385(5) . ?
C3_1 H3_1 0.9500 . ?
C2_1 H2_1 0.9500 . ?
B1_1 C7_1 1.571(5) . ?
C7_1 C12_1 1.406(4) . ?
C7_1 C8_1 1.409(4) . ?
C12_1 C11_1 1.389(4) . ?
C12_1 H12_1 0.9500 . ?
C11_1 C10_1 1.401(4) . ?
C11_1 C31_1 1.494(4) . ?
C31_1 C32_1 1.387(5) . ?
C31_1 C36_1 1.398(5) . ?
C36_1 C35_1 1.401(5) . ?
C36_1 H36_1 0.9500 . ?
C35_1 C34_1 1.365(6) . ?
C35_1 H35_1 0.9500 . ?
C34_1 C33_1 1.396(7) . ?
C34_1 H34_1 0.9500 . ?
C33_1 C32_1 1.385(5) . ?
C33_1 H33_1 0.9500 . ?
C32_1 H32_1 0.9500 . ?
C10_1 C9_1 1.410(4) . ?
C10_1 C25_1 1.490(4) . ?
C25_1 C30_1 1.392(5) . ?
C25_1 C26_1 1.397(5) . ?
C26_1 C27_1 1.390(5) . ?
C26_1 H26_1 0.9500 . ?
C27_1 C28_1 1.368(6) . ?
C27_1 H27_1 0.9500 . ?
C28_1 C29_1 1.390(7) . ?
C28_1 H28_1 0.9500 . ?
C29_1 C30_1 1.391(6) . ?
C29_1 H29_1 0.9500 . ?
C30_1 H30_1 0.9500 . ?
C9_1 C8_1 1.411(4) . ?
C9_1 C19_1 1.501(4) . ?
C19_1 C20_1 1.386(5) . ?
C19_1 C24_1 1.387(5) . ?
C24_1 C23_1 1.387(6) . ?
C24_1 H24_1 0.9500 . ?
C23_1 C22_1 1.390(9) . ?
C23_1 H23_1 0.9500 . ?
C22_1 C21_1 1.360(8) . ?
C22_1 H22_1 0.9500 . ?
C21_1 C20_1 1.398(6) . ?
C21_1 H21_1 0.9500 . ?
C20_1 H20_1 0.9500 . ?
C8_1 C13_1 1.503(4) . ?
C13_1 C14_1 1.393(4) . ?
C13_1 C18_1 1.395(5) . ?
C14_1 C15_1 1.393(4) . ?
C14_1 H14_1 0.9500 . ?
C15_1 C16_1 1.389(5) . ?
C15_1 H15_1 0.9500 . ?
C16_1 C17_1 1.380(5) . ?
C16_1 H16_1 0.9500 . ?
C17_1 C18_1 1.390(5) . ?
C17_1 H17_1 0.9500 . ?
C18_1 H18_1 0.9500 . ?
CA_11 OA_11 1.366(12) . ?
CA_11 HA1_11 0.9800 . ?
CA_11 HA2_11 0.9800 . ?
CA_11 HA3_11 0.9800 . ?
OA_11 HA_11 0.8400 . ?
CB_11 OB_11 1.399(13) . ?
CB_11 HB1_11 0.9800 . ?
CB_11 HB2_11 0.9800 . ?
CB_11 HB3_11 0.9800 . ?
OB_11 HB_11 0.8400 . ?
CA_12 OA_12 1.370(12) . ?
CA_12 HA1_12 0.9800 . ?
CA_12 HA2_12 0.9800 . ?
CA_12 HA3_12 0.9800 . ?
OA_12 HA_12 0.8400 . ?
CB_12 OB_12 1.415(11) . ?
CB_12 HB1_12 0.9800 . ?
CB_12 HB2_12 0.9800 . ?
CB_12 HB3_12 0.9800 . ?
OB_12 HB_12 0.8400 . ?
CA_13 OA_13 1.388(14) . ?
CA_13 HA1_13 0.9800 . ?
CA_13 HA2_13 0.9800 . ?
CA_13 HA3_13 0.9800 . ?
OA_13 HA_13 0.8400 . ?
CB_13 OB_13 1.395(14) . ?
CB_13 HB1_13 0.9800 . ?
CB_13 HB2_13 0.9800 . ?
CB_13 HB3_13 0.9800 . ?
OB_13 HB_13 0.8400 . ?
 
loop_
 _geom_angle_atom_site_label_1
 _geom_angle_atom_site_label_2
 _geom_angle_atom_site_label_3
 _geom_angle
 _geom_angle_site_symmetry_1
 _geom_angle_site_symmetry_3
 _geom_angle_publ_flag
C1_1 N1_1 B1_1 119.2(2) . . ?
C1_1 N1_1 B1_1 118.4(2) . 2_665 ?
B1_1 N1_1 B1_1 122.0(3) . 2_665 ?
C2_1 C1_1 C6_1 119.0(3) . . ?
C2_1 C1_1 N1_1 120.0(3) . . ?
C6_1 C1_1 N1_1 120.8(3) . . ?
C5_1 C6_1 C1_1 119.9(3) . . ?
C5_1 C6_1 H6_1 120.0 . . ?
C1_1 C6_1 H6_1 120.0 . . ?
C4_1 C5_1 C6_1 121.0(3) . . ?
C4_1 C5_1 H5_1 119.5 . . ?
C6_1 C5_1 H5_1 119.5 . . ?
C5_1 C4_1 C3_1 119.2(3) . . ?
C5_1 C4_1 H4_1 120.4 . . ?
C3_1 C4_1 H4_1 120.4 . . ?
C2_1 C3_1 C4_1 120.0(3) . . ?
C2_1 C3_1 H3_1 120.0 . . ?
C4_1 C3_1 H3_1 120.0 . . ?
C3_1 C2_1 C1_1 120.8(3) . . ?
C3_1 C2_1 H2_1 119.6 . . ?
C1_1 C2_1 H2_1 119.6 . . ?
N1_1 B1_1 N1_1 118.0(3) . 3_565 ?
N1_1 B1_1 C7_1 124.1(3) . . ?
N1_1 B1_1 C7_1 117.6(3) 3_565 . ?
C12_1 C7_1 C8_1 117.6(3) . . ?
C12_1 C7_1 B1_1 114.1(3) . . ?
C8_1 C7_1 B1_1 128.1(3) . . ?
C11_1 C12_1 C7_1 123.4(3) . . ?
C11_1 C12_1 H12_1 118.3 . . ?
C7_1 C12_1 H12_1 118.3 . . ?
C12_1 C11_1 C10_1 118.4(3) . . ?
C12_1 C11_1 C31_1 116.2(3) . . ?
C10_1 C11_1 C31_1 124.9(3) . . ?
C32_1 C31_1 C36_1 118.6(3) . . ?
C32_1 C31_1 C11_1 121.3(3) . . ?
C36_1 C31_1 C11_1 119.6(3) . . ?
C31_1 C36_1 C35_1 119.9(4) . . ?
C31_1 C36_1 H36_1 120.1 . . ?
C35_1 C36_1 H36_1 120.1 . . ?
C34_1 C35_1 C36_1 120.9(4) . . ?
C34_1 C35_1 H35_1 119.5 . . ?
C36_1 C35_1 H35_1 119.5 . . ?
C35_1 C34_1 C33_1 119.5(4) . . ?
C35_1 C34_1 H34_1 120.2 . . ?
C33_1 C34_1 H34_1 120.2 . . ?
C32_1 C33_1 C34_1 119.9(4) . . ?
C32_1 C33_1 H33_1 120.1 . . ?
C34_1 C33_1 H33_1 120.1 . . ?
C33_1 C32_1 C31_1 121.2(4) . . ?
C33_1 C32_1 H32_1 119.4 . . ?
C31_1 C32_1 H32_1 119.4 . . ?
C11_1 C10_1 C9_1 119.9(3) . . ?
C11_1 C10_1 C25_1 119.0(3) . . ?
C9_1 C10_1 C25_1 121.2(3) . . ?
C30_1 C25_1 C26_1 118.3(3) . . ?
C30_1 C25_1 C10_1 121.9(3) . . ?
C26_1 C25_1 C10_1 119.6(3) . . ?
C27_1 C26_1 C25_1 120.9(4) . . ?
C27_1 C26_1 H26_1 119.5 . . ?
C25_1 C26_1 H26_1 119.5 . . ?
C28_1 C27_1 C26_1 120.0(4) . . ?
C28_1 C27_1 H27_1 120.0 . . ?
C26_1 C27_1 H27_1 120.0 . . ?
C27_1 C28_1 C29_1 120.3(4) . . ?
C27_1 C28_1 H28_1 119.9 . . ?
C29_1 C28_1 H28_1 119.9 . . ?
C28_1 C29_1 C30_1 119.9(4) . . ?
C28_1 C29_1 H29_1 120.1 . . ?
C30_1 C29_1 H29_1 120.1 . . ?
C29_1 C30_1 C25_1 120.6(4) . . ?
C29_1 C30_1 H30_1 119.7 . . ?
C25_1 C30_1 H30_1 119.7 . . ?
C10_1 C9_1 C8_1 120.6(3) . . ?
C10_1 C9_1 C19_1 118.8(3) . . ?
C8_1 C9_1 C19_1 120.5(3) . . ?
C20_1 C19_1 C24_1 119.0(3) . . ?
C20_1 C19_1 C9_1 120.7(3) . . ?
C24_1 C19_1 C9_1 120.3(3) . . ?
C23_1 C24_1 C19_1 119.5(5) . . ?
C23_1 C24_1 H24_1 120.2 . . ?
C19_1 C24_1 H24_1 120.2 . . ?
C24_1 C23_1 C22_1 121.3(5) . . ?
C24_1 C23_1 H23_1 119.3 . . ?
C22_1 C23_1 H23_1 119.3 . . ?
C21_1 C22_1 C23_1 118.9(4) . . ?
C21_1 C22_1 H22_1 120.5 . . ?
C23_1 C22_1 H22_1 120.5 . . ?
C22_1 C21_1 C20_1 120.6(5) . . ?
C22_1 C21_1 H21_1 119.7 . . ?
C20_1 C21_1 H21_1 119.7 . . ?
C19_1 C20_1 C21_1 120.5(4) . . ?
C19_1 C20_1 H20_1 119.8 . . ?
C21_1 C20_1 H20_1 119.8 . . ?
C7_1 C8_1 C9_1 119.9(3) . . ?
C7_1 C8_1 C13_1 117.7(3) . . ?
C9_1 C8_1 C13_1 122.4(3) . . ?
C14_1 C13_1 C18_1 117.7(3) . . ?
C14_1 C13_1 C8_1 120.3(3) . . ?
C18_1 C13_1 C8_1 121.9(3) . . ?
C13_1 C14_1 C15_1 121.6(3) . . ?
C13_1 C14_1 H14_1 119.2 . . ?
C15_1 C14_1 H14_1 119.2 . . ?
C16_1 C15_1 C14_1 119.4(3) . . ?
C16_1 C15_1 H15_1 120.3 . . ?
C14_1 C15_1 H15_1 120.3 . . ?
C17_1 C16_1 C15_1 120.0(3) . . ?
C17_1 C16_1 H16_1 120.0 . . ?
C15_1 C16_1 H16_1 120.0 . . ?
C16_1 C17_1 C18_1 120.1(3) . . ?
C16_1 C17_1 H17_1 120.0 . . ?
C18_1 C17_1 H17_1 120.0 . . ?
C17_1 C18_1 C13_1 121.2(3) . . ?
C17_1 C18_1 H18_1 119.4 . . ?
C13_1 C18_1 H18_1 119.4 . . ?
OA_11 CA_11 HA1_11 109.5 . . ?
OA_11 CA_11 HA2_11 109.5 . . ?
HA1_11 CA_11 HA2_11 109.5 . . ?
OA_11 CA_11 HA3_11 109.5 . . ?
HA1_11 CA_11 HA3_11 109.5 . . ?
HA2_11 CA_11 HA3_11 109.5 . . ?
CA_11 OA_11 HA_11 109.5 . . ?
OB_11 CB_11 HB1_11 109.5 . . ?
OB_11 CB_11 HB2_11 109.5 . . ?
HB1_11 CB_11 HB2_11 109.5 . . ?
OB_11 CB_11 HB3_11 109.5 . . ?
HB1_11 CB_11 HB3_11 109.5 . . ?
HB2_11 CB_11 HB3_11 109.5 . . ?
CB_11 OB_11 HB_11 109.5 . . ?
OA_12 CA_12 HA1_12 109.5 . . ?
OA_12 CA_12 HA2_12 109.5 . . ?
HA1_12 CA_12 HA2_12 109.5 . . ?
OA_12 CA_12 HA3_12 109.5 . . ?
HA1_12 CA_12 HA3_12 109.5 . . ?
HA2_12 CA_12 HA3_12 109.5 . . ?
CA_12 OA_12 HA_12 109.5 . . ?
OB_12 CB_12 HB1_12 109.5 . . ?
OB_12 CB_12 HB2_12 109.5 . . ?
HB1_12 CB_12 HB2_12 109.5 . . ?
OB_12 CB_12 HB3_12 109.5 . . ?
HB1_12 CB_12 HB3_12 109.5 . . ?
HB2_12 CB_12 HB3_12 109.5 . . ?
CB_12 OB_12 HB_12 109.5 . . ?
OA_13 CA_13 HA1_13 109.5 . . ?
OA_13 CA_13 HA2_13 109.5 . . ?
HA1_13 CA_13 HA2_13 109.5 . . ?
OA_13 CA_13 HA3_13 109.5 . . ?
HA1_13 CA_13 HA3_13 109.5 . . ?
HA2_13 CA_13 HA3_13 109.5 . . ?
CA_13 OA_13 HA_13 109.5 . . ?
OB_13 CB_13 HB1_13 109.5 . . ?
OB_13 CB_13 HB2_13 109.5 . . ?
HB1_13 CB_13 HB2_13 109.5 . . ?
OB_13 CB_13 HB3_13 109.5 . . ?
HB1_13 CB_13 HB3_13 109.5 . . ?
HB2_13 CB_13 HB3_13 109.5 . . ?
CB_13 OB_13 HB_13 109.5 . . ?
 
loop_
 _geom_torsion_atom_site_label_1
 _geom_torsion_atom_site_label_2
 _geom_torsion_atom_site_label_3
 _geom_torsion_atom_site_label_4
 _geom_torsion
 _geom_torsion_site_symmetry_1
 _geom_torsion_site_symmetry_2
 _geom_torsion_site_symmetry_3
 _geom_torsion_site_symmetry_4
 _geom_torsion_publ_flag
B1_1 N1_1 C1_1 C2_1 -69.3(4) . . . . ?
B1_1 N1_1 C1_1 C2_1 104.1(3) 2_665 . . . ?
B1_1 N1_1 C1_1 C6_1 116.0(3) . . . . ?
B1_1 N1_1 C1_1 C6_1 -70.6(4) 2_665 . . . ?
C2_1 C1_1 C6_1 C5_1 -2.7(5) . . . . ?
N1_1 C1_1 C6_1 C5_1 172.1(3) . . . . ?
C1_1 C6_1 C5_1 C4_1 -0.1(5) . . . . ?
C6_1 C5_1 C4_1 C3_1 2.6(5) . . . . ?
C5_1 C4_1 C3_1 C2_1 -2.3(5) . . . . ?
C4_1 C3_1 C2_1 C1_1 -0.4(5) . . . . ?
C6_1 C1_1 C2_1 C3_1 2.9(5) . . . . ?
N1_1 C1_1 C2_1 C3_1 -171.9(3) . . . . ?
C1_1 N1_1 B1_1 N1_1 175.06(19) . . . 3_565 ?
B1_1 N1_1 B1_1 N1_1 1.9(6) 2_665 . . 3_565 ?
C1_1 N1_1 B1_1 C7_1 1.8(4) . . . . ?
B1_1 N1_1 B1_1 C7_1 -171.41(17) 2_665 . . . ?
N1_1 B1_1 C7_1 C12_1 113.6(3) . . . . ?
N1_1 B1_1 C7_1 C12_1 -59.7(4) 3_565 . . . ?
N1_1 B1_1 C7_1 C8_1 -72.1(4) . . . . ?
N1_1 B1_1 C7_1 C8_1 114.6(3) 3_565 . . . ?
C8_1 C7_1 C12_1 C11_1 -6.2(4) . . . . ?
B1_1 C7_1 C12_1 C11_1 168.8(3) . . . . ?
C7_1 C12_1 C11_1 C10_1 5.2(5) . . . . ?
C7_1 C12_1 C11_1 C31_1 -167.3(3) . . . . ?
C12_1 C11_1 C31_1 C32_1 123.1(3) . . . . ?
C10_1 C11_1 C31_1 C32_1 -48.8(5) . . . . ?
C12_1 C11_1 C31_1 C36_1 -48.7(4) . . . . ?
C10_1 C11_1 C31_1 C36_1 139.3(3) . . . . ?
C32_1 C31_1 C36_1 C35_1 -0.6(5) . . . . ?
C11_1 C31_1 C36_1 C35_1 171.4(3) . . . . ?
C31_1 C36_1 C35_1 C34_1 0.7(6) . . . . ?
C36_1 C35_1 C34_1 C33_1 -0.6(6) . . . . ?
C35_1 C34_1 C33_1 C32_1 0.5(6) . . . . ?
C34_1 C33_1 C32_1 C31_1 -0.5(6) . . . . ?
C36_1 C31_1 C32_1 C33_1 0.5(5) . . . . ?
C11_1 C31_1 C32_1 C33_1 -171.4(3) . . . . ?
C12_1 C11_1 C10_1 C9_1 -0.1(4) . . . . ?
C31_1 C11_1 C10_1 C9_1 171.7(3) . . . . ?
C12_1 C11_1 C10_1 C25_1 -179.2(3) . . . . ?
C31_1 C11_1 C10_1 C25_1 -7.4(5) . . . . ?
C11_1 C10_1 C25_1 C30_1 120.5(4) . . . . ?
C9_1 C10_1 C25_1 C30_1 -58.6(5) . . . . ?
C11_1 C10_1 C25_1 C26_1 -54.5(4) . . . . ?
C9_1 C10_1 C25_1 C26_1 126.4(3) . . . . ?
C30_1 C25_1 C26_1 C27_1 -2.0(5) . . . . ?
C10_1 C25_1 C26_1 C27_1 173.1(3) . . . . ?
C25_1 C26_1 C27_1 C28_1 0.9(6) . . . . ?
C26_1 C27_1 C28_1 C29_1 0.6(6) . . . . ?
C27_1 C28_1 C29_1 C30_1 -1.1(7) . . . . ?
C28_1 C29_1 C30_1 C25_1 0.0(7) . . . . ?
C26_1 C25_1 C30_1 C29_1 1.5(6) . . . . ?
C10_1 C25_1 C30_1 C29_1 -173.5(4) . . . . ?
C11_1 C10_1 C9_1 C8_1 -3.8(4) . . . . ?
C25_1 C10_1 C9_1 C8_1 175.3(3) . . . . ?
C11_1 C10_1 C9_1 C19_1 176.8(3) . . . . ?
C25_1 C10_1 C9_1 C19_1 -4.2(5) . . . . ?
C10_1 C9_1 C19_1 C20_1 -65.6(4) . . . . ?
C8_1 C9_1 C19_1 C20_1 115.0(4) . . . . ?
C10_1 C9_1 C19_1 C24_1 114.5(4) . . . . ?
C8_1 C9_1 C19_1 C24_1 -64.9(5) . . . . ?
C20_1 C19_1 C24_1 C23_1 -0.3(6) . . . . ?
C9_1 C19_1 C24_1 C23_1 179.6(4) . . . . ?
C19_1 C24_1 C23_1 C22_1 -1.3(7) . . . . ?
C24_1 C23_1 C22_1 C21_1 1.6(8) . . . . ?
C23_1 C22_1 C21_1 C20_1 -0.3(7) . . . . ?
C24_1 C19_1 C20_1 C21_1 1.6(6) . . . . ?
C9_1 C19_1 C20_1 C21_1 -178.3(4) . . . . ?
C22_1 C21_1 C20_1 C19_1 -1.3(6) . . . . ?
C12_1 C7_1 C8_1 C9_1 2.0(4) . . . . ?
B1_1 C7_1 C8_1 C9_1 -172.1(3) . . . . ?
C12_1 C7_1 C8_1 C13_1 -178.5(3) . . . . ?
B1_1 C7_1 C8_1 C13_1 7.4(4) . . . . ?
C10_1 C9_1 C8_1 C7_1 2.8(4) . . . . ?
C19_1 C9_1 C8_1 C7_1 -177.8(3) . . . . ?
C10_1 C9_1 C8_1 C13_1 -176.7(3) . . . . ?
C19_1 C9_1 C8_1 C13_1 2.8(5) . . . . ?
C7_1 C8_1 C13_1 C14_1 -47.2(4) . . . . ?
C9_1 C8_1 C13_1 C14_1 132.3(3) . . . . ?
C7_1 C8_1 C13_1 C18_1 129.6(3) . . . . ?
C9_1 C8_1 C13_1 C18_1 -50.9(4) . . . . ?
C18_1 C13_1 C14_1 C15_1 -1.1(5) . . . . ?
C8_1 C13_1 C14_1 C15_1 175.9(3) . . . . ?
C13_1 C14_1 C15_1 C16_1 0.8(5) . . . . ?
C14_1 C15_1 C16_1 C17_1 -0.2(5) . . . . ?
C15_1 C16_1 C17_1 C18_1 0.0(5) . . . . ?
C16_1 C17_1 C18_1 C13_1 -0.3(5) . . . . ?
C14_1 C13_1 C18_1 C17_1 0.8(5) . . . . ?
C8_1 C13_1 C18_1 C17_1 -176.1(3) . . . . ?
 
_refine_diff_density_max    0.264
_refine_diff_density_min   -0.242
_refine_diff_density_rms    0.049

_shelx_res_file
;
TITL PND38_XDS_correct-sx_a.res in P6(3)
    PDB17_XDS_correct-sx_sq.res
    created by SHELXL-2018/3 at 20:35:36 on 28-Jul-2019

REM Old TITL X4ESxT-06Dec135653_a.res in P6(3)
REM SHELXT solution in P6(3): R1 0.235, Rweak 0.087, Alpha 0.009
REM <I/s>   0.456 for    4 systematic absences,  Orientation as input
REM Flack x = -6.675 ( 8.203 ) from  1089 Parsons' quotients
REM Formula found by SHELXT:  C33 N5
CELL 0.70000  25.69400  25.69400   9.44600  90.0000  90.0000 120.00
ZERR    2.00   0.00363   0.00363   0.00189   0.0000   0.0000   0.00

LATT -1
SYMM -Y, X-Y, Z
SYMM -X+Y, -X, Z
SYMM -X, -Y, 1/2+Z
SYMM Y, -X+Y, 1/2+Z
SYMM X-Y, X, 1/2+Z
SFAC  C  B  N  H O
DISP    H     0.00000    0.00000         0.67
DISP    C     0.00299    0.00157        10.98
DISP    B     0.00149    0.00066         6.35
DISP    N     0.00588    0.00321        18.71
DISP    O     0.01046    0.00590        30.82
UNIT 232 6 6 226 19

L.S. 38 0   22
BOND $H
CONF
MERG 2
FMAP 2
REM PLAN   25
REM SHEL 180 0.7
ACTA
WPDB -2
TEMP -173.15
SIZE 0.1 0.05 0.02

DFIX_moh 1.4 0.01 Ca Oa Cb Ob
REM HFIX_MOH 83 O Oa Ob
REM HFIX_MOH 33 C Ca Cb
REM HFIX_DRG 43 C6 C5 C4 C3 C2 C12 C36 C35 C34 C33 C32 C26 C27 C28
REM HFIX_DRG 43 C29 C30 C24 C23 C22 C21 C20 C14 C15 C16 C17 C18

ABIN

REM Omit extracted on Wed Dec 26 20:23:38 2018
omit -2 3 0
omit 0 1 0
omit -1 3 0
omit -3 6 0
omit -3 4 0
omit 0 2 0
omit -4 7 0
omit -4 6 0
omit -2 4 0
omit -2 5 0
omit -4 5 0
omit 0 4 0
omit -1 4 0
omit -2 6 0
omit -1 2 0
omit -1 2 -1
omit -1 2 1
omit -3 7 0
omit -1 5 0

REM Omit extracted on Wed Dec 26 20:23:55 2018
omit -2 11 1

REM Omit extracted on Wed Dec 26 20:24:13 2018
omit -2 11 -1
omit -5 7 0

REM Omit extracted on Wed Dec 26 20:24:29 2018

REM Omit extracted on Wed Dec 26 20:24:46 2018

REM Omit extracted on Wed Dec 26 20:25:04 2018

REM Omit extracted on Wed Dec 26 20:25:22 2018

WGHT    0.094800
FVAR       5.21617   0.61258   0.47738   0.57482   0.41057
RESI 1 DRG
N1    3    0.394753    0.680729    0.449911    11.00000    0.03315    0.03531 =
         0.02397    0.00040    0.00026    0.01778
C1    1    0.456216    0.695534    0.462688    11.00000    0.03324    0.03369 =
         0.03025   -0.00324   -0.00263    0.01734
C6    1    0.496780    0.724032    0.352452    11.00000    0.03950    0.03661 =
         0.03356   -0.00018    0.00291    0.01897
AFIX  43
H6    4    0.482862    0.729328    0.263410    11.00000   -1.20000
AFIX   0
C5    1    0.557373    0.744613    0.372854    11.00000    0.03974    0.04242 =
         0.04256   -0.00110    0.00597    0.01985
AFIX  43
H5    4    0.584772    0.763964    0.297272    11.00000   -1.20000
AFIX   0
C4    1    0.578571    0.737411    0.501593    11.00000    0.03584    0.04599 =
         0.05265   -0.00775   -0.00504    0.02022
AFIX  43
H4    4    0.620402    0.753109    0.515848    11.00000   -1.20000
AFIX   0
C3    1    0.537941    0.706907    0.610056    11.00000    0.04414    0.04626 =
         0.04184   -0.00419   -0.00626    0.02604
AFIX  43
H3    4    0.551815    0.700380    0.697835    11.00000   -1.20000
AFIX   0
C2    1    0.477284    0.686066    0.590044    11.00000    0.04074    0.04082 =
         0.03298   -0.00049   -0.00150    0.02163
AFIX  43
H2    4    0.449729    0.665035    0.664286    11.00000   -1.20000
AFIX   0
B1    2    0.348336    0.618800    0.451374    11.00000    0.03780    0.03477 =
         0.02120    0.00157    0.00122    0.01754
C7    1    0.360136    0.564839    0.470499    11.00000    0.03151    0.03475 =
         0.02455   -0.00228   -0.00233    0.01485
C12   1    0.337307    0.532663    0.597258    11.00000    0.03747    0.03837 =
         0.02759   -0.00343   -0.00361    0.02036
AFIX  43
H12   4    0.323602    0.549273    0.667964    11.00000   -1.20000
AFIX   0
C11   1    0.333745    0.477850    0.624494    11.00000    0.03768    0.04080 =
         0.02735    0.00130   -0.00306    0.02036
C31   1    0.296662    0.443641    0.749239    11.00000    0.03972    0.04459 =
         0.03211    0.00643    0.00204    0.02468
C36   1    0.305158    0.472915    0.879064    11.00000    0.05070    0.05242 =
         0.03269    0.00514    0.00499    0.03189
AFIX  43
H36   4    0.337857    0.512606    0.891312    11.00000   -1.20000
AFIX   0
C35   1    0.265365    0.443621    0.991104    11.00000    0.06619    0.06585 =
         0.03832    0.01020    0.01426    0.04110
AFIX  43
H35   4    0.271090    0.463891    1.078801    11.00000   -1.20000
AFIX   0
C34   1    0.218479    0.386361    0.976068    11.00000    0.06475    0.07262 =
         0.05439    0.02009    0.02503    0.04123
AFIX  43
H34   4    0.191994    0.366777    1.053040    11.00000   -1.20000
AFIX   0
C33   1    0.209734    0.356796    0.846755    11.00000    0.04973    0.05295 =
         0.06213    0.01525    0.01142    0.02164
AFIX  43
H33   4    0.177031    0.317062    0.835171    11.00000   -1.20000
AFIX   0
C32   1    0.248821    0.385491    0.735354    11.00000    0.04474    0.05050 =
         0.04380    0.00606    0.00309    0.02297
AFIX  43
H32   4    0.242752    0.364977    0.647892    11.00000   -1.20000
AFIX   0
C10   1    0.358479    0.455702    0.525598    11.00000    0.04027    0.03695 =
         0.03026   -0.00286   -0.00302    0.02113
C25   1    0.354287    0.396580    0.552495    11.00000    0.04647    0.04319 =
         0.03111    0.00273    0.00093    0.02620
C26   1    0.375790    0.386971    0.679892    11.00000    0.05005    0.05183 =
         0.03447    0.00611    0.00218    0.03150
AFIX  43
H26   4    0.396828    0.419494    0.743737    11.00000   -1.20000
AFIX   0
C27   1    0.366849    0.330520    0.714585    11.00000    0.05614    0.05604 =
         0.05197    0.01136    0.00584    0.03676
AFIX  43
H27   4    0.381223    0.324523    0.802234    11.00000   -1.20000
AFIX   0
C28   1    0.337354    0.283589    0.622528    11.00000    0.07051    0.04476 =
         0.06979    0.01400    0.00911    0.03447
AFIX  43
H28   4    0.330918    0.244931    0.646854    11.00000   -1.20000
AFIX   0
C29   1    0.316765    0.292235    0.493564    11.00000    0.07257    0.04654 =
         0.06163   -0.00630   -0.00399    0.03053
AFIX  43
H29   4    0.296904    0.259712    0.429150    11.00000   -1.20000
AFIX   0
C30   1    0.325283    0.348582    0.458952    11.00000    0.06274    0.04785 =
         0.04063   -0.00173   -0.00549    0.02725
AFIX  43
H30   4    0.311183    0.354371    0.370680    11.00000   -1.20000
AFIX   0
C9    1    0.385997    0.488948    0.402001    11.00000    0.04014    0.04149 =
         0.02435   -0.00158   -0.00394    0.02230
C19   1    0.415061    0.465895    0.301463    11.00000    0.05864    0.04100 =
         0.02963    0.00258    0.00570    0.03068
C24   1    0.392024    0.447571    0.166229    11.00000    0.09579    0.05358 =
         0.02909    0.00187   -0.00275    0.04485
AFIX  43
H24   4    0.357551    0.449268    0.136774    11.00000   -1.20000
AFIX   0
C23   1    0.419672    0.426757    0.074336    11.00000    0.17196    0.06594 =
         0.03003    0.00517    0.01824    0.07499
AFIX  43
H23   4    0.403293    0.413459   -0.017495    11.00000   -1.20000
AFIX   0
C22   1    0.470844    0.424962    0.113881    11.00000    0.18457    0.08126 =
         0.05950    0.03193    0.06142    0.10224
AFIX  43
H22   4    0.489970    0.411591    0.049129    11.00000   -1.20000
AFIX   0
C21   1    0.493106    0.442658    0.246794    11.00000    0.10310    0.07440 =
         0.07492    0.03930    0.04779    0.07022
AFIX  43
H21   4    0.527935    0.441416    0.275208    11.00000   -1.20000
AFIX   0
C20   1    0.465214    0.462657    0.341978    11.00000    0.06335    0.05232 =
         0.04450    0.01000    0.01124    0.03816
AFIX  43
H20   4    0.480749    0.474113    0.435117    11.00000   -1.20000
AFIX   0
C8    1    0.385751    0.542675    0.372647    11.00000    0.03484    0.03874 =
         0.02340   -0.00090   -0.00267    0.01746
C13   1    0.411588    0.577809    0.238675    11.00000    0.04282    0.03544 =
         0.02429   -0.00132   -0.00144    0.02071
C14   1    0.379053    0.597671    0.159886    11.00000    0.04213    0.03923 =
         0.02658    0.00076   -0.00023    0.02023
AFIX  43
H14   4    0.339365    0.586506    0.188464    11.00000   -1.20000
AFIX   0
C15   1    0.403297    0.633521    0.040165    11.00000    0.04994    0.04325 =
         0.02691    0.00018   -0.00330    0.02379
AFIX  43
H15   4    0.380555    0.647022   -0.011482    11.00000   -1.20000
AFIX   0
C16   1    0.461057    0.649329   -0.002938    11.00000    0.04951    0.04656 =
         0.02335   -0.00071   -0.00003    0.02194
AFIX  43
H16   4    0.477934    0.673646   -0.084600    11.00000   -1.20000
AFIX   0
C17   1    0.493929    0.629715    0.072851    11.00000    0.04327    0.04675 =
         0.03120   -0.00160    0.00471    0.02269
AFIX  43
H17   4    0.533412    0.640533    0.043268    11.00000   -1.20000
AFIX   0
C18   1    0.469333    0.594162    0.192379    11.00000    0.04463    0.04297 =
         0.02784   -0.00243   -0.00213    0.02525
AFIX  43
H18   4    0.492270    0.580747    0.243502    11.00000   -1.20000
AFIX   0

EXYZ_11 ca cb
EADP_11 ca cb
EXYZ_12 ca cb
EADP_12 ca cb
SIMU 0.01 ca_11 > last

RESI 11 MOH
PART    1
CA    1    0.167531    0.281468    0.374109    10.33330    0.12975
AFIX 137
HA1   4    0.166356    0.257577    0.456195    10.33330   -1.50000
HA2   4    0.190287    0.324275    0.398221    10.33330   -1.50000
HA3   4    0.187023    0.273442    0.294620    10.33330   -1.50000
AFIX   0
OA    5    0.110287    0.266289    0.336882    10.33330    0.12056
AFIX  83
HA    4    0.102539    0.250522    0.256084    10.33330   -1.50000
AFIX   0
PART    2
CB    1    0.167531    0.281468    0.374109    10.25000    0.12975
AFIX 137
HB1   4    0.169613    0.245476    0.398445    10.25000   -1.50000
HB2   4    0.147210    0.290309    0.450271    10.25000   -1.50000
HB3   4    0.208294    0.315586    0.361994    10.25000   -1.50000
AFIX   0
OB    5    0.135367    0.271518    0.247901    10.25000    0.14839
AFIX  83
HB    4    0.101281    0.240775    0.256385    10.25000   -1.50000
AFIX   0

RESI 12 MOH
PART    1
CA    1    0.273191    0.272234    0.069116    10.33330    0.09604
AFIX 137
HA1   4    0.303132    0.268326    0.125261    10.33330   -1.50000
HA2   4    0.275726    0.310765    0.090419    10.33330   -1.50000
HA3   4    0.280997    0.270526   -0.031842    10.33330   -1.50000
AFIX   0
OA    5    0.216890    0.226226    0.101978    10.33330    0.16744
AFIX  83
HA    4    0.197202    0.240213    0.141414    10.33330   -1.50000
AFIX   0
PART    2
CB    1    0.273191    0.272234    0.069116    10.33330    0.09604
AFIX 137
HB1   4    0.259550    0.280457    0.158874    10.33330   -1.50000
HB2   4    0.254027    0.281023   -0.009803    10.33330   -1.50000
HB3   4    0.316933    0.297614    0.061680    10.33330   -1.50000
AFIX   0
OB    5    0.257399    0.211011    0.064203    10.33330    0.12352
AFIX  83
HB    4    0.262398    0.202172   -0.018369    10.33330   -1.50000
AFIX   0

RESI 13 MOH
PART    1
CA    1    0.043672    0.189306    0.110254    10.25000    0.15779
AFIX 137
HA1   4    0.020694    0.150964    0.060269    10.25000   -1.50000
HA2   4    0.025893    0.214618    0.091438    10.25000   -1.50000
HA3   4    0.042703    0.181847    0.212227    10.25000   -1.50000
AFIX   0
OA    5    0.102774    0.218324    0.063269    10.25000    0.13176
AFIX  83
HA    4    0.103413    0.221744   -0.025243    10.25000   -1.50000
AFIX   0
PART    2
CB    1   -0.027984    0.169300    0.222109    10.25000    0.14204
AFIX 137
HB1   4   -0.038566    0.160723    0.322419    10.25000   -1.50000
HB2   4   -0.060768    0.139147    0.163814    10.25000   -1.50000
HB3   4   -0.021451    0.209323    0.199073    10.25000   -1.50000
AFIX   0
OB    5    0.024443    0.167459    0.195093    10.25000    0.23146
AFIX  83
HB    4    0.033936    0.175561    0.109509    10.25000   -1.50000
AFIX   0

RESI 21 HOH
PART    0
O     5    0.050907    0.201194   -0.187696    10.25000    0.09695

HKLF 4


REM  PND38_XDS_correct-sx_a.res in P6(3)
REM wR2 = 0.1861, GooF = S = 1.000, Restrained GooF = 1.003 for all data
REM R1 = 0.0683 for 6997 Fo > 4sig(Fo) and 0.1237 for all 11870 data
REM 397 parameters refined using 23 restraints

END

WGHT      0.0948      0.0000

REM Highest difference peak  0.264,  deepest hole -0.242,  1-sigma level  0.049
Q1    1  -0.0907  0.1084  0.3113  11.00000  0.05    0.26
Q2    1   0.2449  0.2459  0.0143  11.00000  0.05    0.26
Q3    1   0.0834  0.2201 -0.1914  11.00000  0.05    0.25
Q4    1   0.3630  0.4550  0.4398  11.00000  0.05    0.20
Q5    1   0.0076  0.1687 -0.3137  11.00000  0.05    0.20
Q6    1   0.0951  0.2245  0.3624  11.00000  0.05    0.20
Q7    1  -0.1153  0.1051  0.0552  11.00000  0.05    0.20
Q8    1   0.3617  0.5963  0.4711  11.00000  0.05    0.19
Q9    1   0.1370  0.2550  0.4168  11.00000  0.05    0.19
Q10   1   0.0311  0.1835 -0.1360  11.00000  0.05    0.19
Q11   1   0.1981  0.3116  1.0604  11.00000  0.05    0.19
Q12   1  -0.1123  0.1033  0.2237  11.00000  0.05    0.19
Q13   1   0.1285  0.2842  0.3056  11.00000  0.05    0.19
Q14   1   0.3567  0.4254  0.5242  11.00000  0.05    0.19
Q15   1   0.2234  0.2468  0.1756  11.00000  0.05    0.18
Q16   1   0.3563  0.3896  0.6271  11.00000  0.05    0.18
Q17   1  -0.0367  0.1343  0.4113  11.00000  0.05    0.18
Q18   1   0.1954  0.2014 -0.0397  11.00000  0.05    0.18
Q19   1   0.0030  0.2538  0.2198  11.00000  0.05    0.18
Q20   1   0.3747  0.5659  0.7143  11.00000  0.05    0.17
;
_shelx_res_checksum    7717

_shelx_hkl_file
;
   0   0   1  388.83 459.819   1
   0   0  -2 934413.  60180.   1
   0   0   2 945585.  60901.   1
   0   0  -3  532.25 791.711   1
   0   0   3  646.85 877.477   1
   0   0  -4 2992.43 762.882   1
   0   0   4 3077.47 834.594  -1
   0   0  -5  161.62 679.279   1
   0   0   5 -1196.4 749.188   1
   0   0  -6 4374.77 818.378   1
   0   0   6 2757.83 801.441   1
   0   0  -7  486.49 665.945   1
   0   0   7 1334.77 794.594   1
   0   0  -9  125.84 803.963   1
   0   0   9 -1183.4 794.233   1
   0   0 -10  29766. 2221.26   1
   0   0  10  30371. 2326.12   1
   0   0 -11  207.96 827.747   1
   0   0  11 1845.76 938.377   1
   0   0 -12 -224.43 863.062   1
   0   0  12 1181.26 856.215  -1
   0   0 -13  236.14 908.107   1
   0   0  13  951.71 917.116   1
   0   1  13 9145.94 1230.27   1
   1  -1  13 8590.98 1182.34   1
  -1   0  13 9351.34 1221.62   1
   1   0 -13 8082.87 1194.95   1
  -1   1 -13 7935.13 1189.91   1
   0  -1 -13  10386. 1303.42   1
   0   1  12 1068.47 953.152   1
   1  -1  12 -552.43 929.008   1
  -1   0  12  371.89 868.468   1
   1   0 -12 -202.34 901.981   1
  -1   1 -12  113.23 947.747   1
   0  -1 -12 -423.78 842.882   1
   0   1  11 7549.54 1126.85   1
   1  -1  11 7329.72 1111.35   1
  -1   0  11 4969.36 969.008  -1
   1   0 -11 7700.89 1005.40   1
  -1   1 -11 7318.91 993.873  -1
   0  -1 -11 7160.35 1070.27   1
   0   1  10 3686.48 1038.92   1
   1  -1  10 4400.00 929.729   1
  -1   0  10 4140.54 979.819   1
   1   0 -10 3352.07 858.017   1
  -1   1 -10 3298.01 891.531   1
   0  -1 -10 4205.40 833.513   1
   0   1   9 3628.82 914.954   1
   1  -1   9 3176.93 909.549   1
  -1   0   9 4381.98 958.918   1
   1   0  -9 5394.59 918.918   1
  -1   1  -9 4609.00 895.855   1
   0  -1  -9 3859.46 911.350   1
   0   1   8 3114.95 871.711   1
   1  -1   8 5297.29 917.477   1
  -1   0   8 4965.76 869.188   1
   0   1   7  69946. 4684.68   1
   1  -1   7  66919. 4500.90   1
   1   0  -7  70126. 4681.08   1
  -1   1  -7  71964. 4821.62   1
   0  -1  -7  70414. 4724.32   1
  -1   0   6  927.93 700.900   1
   1   0  -6   -2.35 656.576   1
  -1   1  -6  496.58 701.260   1
   0  -1  -6  154.27 649.008  -1
   0   1   5  77622. 5160.35   1
   1  -1   5  77117. 5109.90   1
  -1   0   5  81117. 5362.16   1
   1   0  -5  80324. 5297.29   1
  -1   1  -5  75748. 5019.81   1
   0  -1  -5  78414. 5192.79   1
   0   1   4  16252. 1376.94   1
   1  -1   4  16605. 1445.40   1
  -1   0   4  16159. 1344.14   1
   1   0  -4  16811. 1337.30   1
  -1   1  -4  17877. 1466.30  -1
   0  -1  -4  18764. 1479.28   1
   0   1   3  27586. 2056.21   1
   1  -1   3  27668. 2085.76   1
  -1   0   3  27304. 2009.73   1
   1   0  -3  26713. 1957.12   1
  -1   1  -3  30508. 2227.75   1
   0  -1  -3  26998. 2080.36   1
   0   1   2  70667. 4709.90   1
   1  -1   2  74342. 4929.72   1
  -1   0   2  70703. 4663.06   1
   1   0  -2  76072. 4983.78   1
  -1   1  -2  72865. 4832.43   1
   0  -1  -2  79135. 5243.24   1
   0   1   1 371892.  23968.   1
   1  -1   1 379099.  24429.   1
  -1   0   1 357729.  23038.   1
   1   0  -1 372612.  23993.   1
   0   1   0 232937.  14998.   1
   1  -1   0 234955.  15128.   1
  -1   0   0 241657.  15560.   1
   1   0   0 252216.  16238.   1
  -1   1   0 242234.  15596.   1
   0  -1   0 235495.  15164.   1
   1   0   1 372612.  24018.   1
  -1   1   1 379459.  24454.   1
   0  -1   1 383783.  24724.   1
   0   1  -2  80901. 5318.91   1
   1  -1  -2  76901. 5084.68   1
  -1   0  -2  79964. 5315.31   1
   1   0   2  65441. 4400.00   1
  -1   1   2  64721. 4317.11   1
   0  -1   2  73838. 4882.88   1
   0   1  -3  27539. 2014.77   1
   1  -1  -3  27088. 2026.30   1
  -1   0  -3  28357. 2127.93   1
   1   0   3  26598. 2049.73   1
  -1   1   3  25431. 1955.67   1
   0  -1   3  26068. 1983.42   1
   0   1  -4  19377. 1481.80   1
   1  -1  -4  18631. 1437.12   1
  -1   0  -4  18771. 1536.57   1
   1   0   4  16011. 1437.84   1
  -1   1   4  18713. 1523.60   1
   0  -1   4  17560. 1406.85   1
   0   1  -5  82018. 5409.00   1
   1  -1  -5  73333. 4854.05   1
  -1   0  -5  76937. 5095.49   1
   1   0   5  78775. 5246.84   1
  -1   1   5  80829. 5344.14   1
   0  -1   5  83964. 5542.34   1
   0   1  -6 1118.20 717.837   1
   1  -1  -6  871.35 734.774   1
  -1   0  -6 2533.69 740.900   1
  -1   1   6 -276.47 784.504   1
   0  -1   6  531.53 783.062   1
   0   1  -7  71712. 4789.18   1
   1  -1  -7  67676. 4529.73   1
  -1   0  -7  71712. 4807.20   1
   1   0   7  65225. 4392.79   1
  -1   1   7  67135. 4511.71   1
   0  -1   7  63964. 4302.70   1
   0   1  -8 2960.72 854.053   1
  -1   0  -8 3895.49 939.098   1
   1   0   8 3945.94 861.260   1
  -1   1   8 3632.43 949.188   1
   0  -1   8 3595.67 864.504   1
   0   1  -9 5272.07 912.792   1
   1  -1  -9 6050.44 956.756   1
  -1   0  -9 5412.61 925.765   1
   1   0   9 4605.40 920.720   1
  -1   1   9 5664.86 958.197   1
   0  -1   9 4306.30 915.314   1
   0   1 -10 4201.80 889.008   1
   1  -1 -10 4237.83 857.296   1
  -1   0 -10 3794.59 843.242   1
   1   0  10 5466.66 1025.58   1
  -1   1  10 4198.19 1023.78  -1
   0  -1  10 2740.90 890.089   1
   0   1 -11 6886.48 1041.80   1
   1  -1 -11 7387.38 1045.76   1
  -1   0 -11 6691.88 1034.59   1
  -1   1  11 7816.21 1102.34   1
   0  -1  11 5549.54 1087.21   1
   0   1 -12 -581.62 798.197   1
   1  -1 -12 -502.34 802.522  -1
   1   0  12  319.13 853.693   1
  -1   1  12  184.61 875.675   1
   0  -1  12  550.27 820.540   1
   0   1 -13 8969.36 1174.05   1
   1  -1 -13 9646.84 1234.23   1
  -1   0 -13 7542.33 1086.85   1
   1   0  13 9416.21 1256.94   1
  -1   1  13 7718.91 1096.22   1
   0  -1  13 7290.08 1131.17   1
   1   1  13 1336.94 1018.38   1
   1  -2  13 2328.29 881.801   1
  -2   1  13 2625.94 952.071   1
  -1   2 -13 2670.63 965.044   1
  -1  -1 -13 2330.45 949.188   1
   1   1  12 2913.51 931.170   1
   1  -2  12 1801.44 985.585   1
   2  -1 -12 3156.39 1013.33   1
  -1   2 -12 3654.05 907.747   1
   1  -2  11  658.02 940.900   1
  -2   1  11  588.83 863.062   1
   2  -1 -11 1807.93 839.999   1
  -1   2 -11 1676.76 960.720  -1
  -1  -1 -11 1530.45 849.008   1
   1   1  10 5448.64 1102.70   1
   1  -2  10 5747.74 959.999   1
  -2   1  10 6180.17 962.161   1
   2  -1 -10 7945.94 980.539   1
  -1   2 -10 6792.79 1022.34   1
  -1  -1 -10 7329.72 1027.75   1
   1   1   9 1819.46 849.368  -1
  -2   1   9  802.88 924.323   1
   2  -1  -9 2619.46 802.161   1
  -1   2  -9 2532.61 854.774   1
  -1  -1  -9 2649.01 883.963   1
   1   1   8 2532.25 850.450   1
  -2   1   8 3675.67 903.422   1
   2  -1  -8 1676.76 779.819   1
  -1  -1  -8 3711.71 825.945   1
   1   1   7 4028.82 815.855   1
   1  -2   7 2500.54 831.711   1
   2  -1  -7 2227.39 751.711   1
  -1   2  -7 2282.16 774.053   1
  -1  -1  -7 2886.12 858.738   1
   1  -2   6  17142. 1420.54   1
  -2   1   6  20313. 1589.55   1
   2  -1  -6  17903. 1417.66   1
  -1   2  -6  17787. 1424.50   1
  -1  -1  -6  17751. 1440.36   1
   1   1   5  35474. 2512.07   1
   1  -2   5  35031. 2462.70   1
  -2   1   5  34231. 2407.93   1
   2  -1  -5  34530. 2408.65   1
  -1   2  -5  35964. 2482.16   1
  -1  -1  -5  35715. 2516.03   1
   1   1   4  59676. 4036.03   1
   1  -2   4  59459. 3981.98   1
  -2   1   4  61009. 4079.27   1
   2  -1  -4  59748. 3967.56   1
  -1   2  -4  63351. 4227.02   1
  -1  -1  -4  59604. 4010.81   1
   1   1   3  75676. 5081.08   1
   1  -2   3  76504. 5095.49   1
  -2   1   3  75351. 4994.59   1
   2  -1  -3  77549. 5138.73   1
  -1   2  -3  80685. 5336.93   1
  -1  -1  -3  78703. 5261.26   1
   1   1   2 181730.  11834.   1
   1  -2   2 168829.  10966.   1
  -2   1   2 172000.  11142.   1
   2  -1  -2 177802.  11517.   1
  -1   2  -2 181441.  11766.  -1
  -1  -1  -2 171820.  11200.   1
   1   1   1 108252. 7045.04   1
   1  -2   1 105009. 6814.41   1
  -2   1   1  99531. 6439.63   1
   2  -1  -1 102991. 6655.85   1
  -1  -1  -1 104613. 6821.61  -1
   1   1   0  39784. 2596.03   1
   1  -2   0  41694. 2732.97   1
   2  -1   0  40865. 2667.02   1
  -1   2   0  43495. 2840.36   1
  -1  -1   0  37405. 2454.77   1
   1   1  -1 105982. 6839.63   1
   1  -2  -1 112540. 7311.70   1
  -2   1  -1  96721. 6309.90   1
   2  -1   1 108036. 7027.02   1
  -1   2   1 102450. 6652.25   1
  -1  -1   1 108288. 6994.59   1
   1   1  -2 161333.  10447.   1
   1  -2  -2 166522.  10836.   1
  -2   1  -2 174054.  11330.   1
   2  -1   2 180540.  11748.   1
  -1   2   2 170558.  11085.   1
  -1  -1   2 174126.  11279.   1
   1   1  -3  82919. 5452.25   1
   1  -2  -3  76865. 5113.51  -1
  -2   1  -3  83243. 5553.15   1
   2  -1   3  80252. 5358.55   1
  -1   2   3  79892. 5318.91   1
  -1  -1   3  77982. 5156.75  -1
   1   1  -4  60216. 3996.39   1
   1  -2  -4  61045. 4093.69   1
  -2   1  -4  58558. 3945.94   1
   2  -1   4  63099. 4255.85   1
  -1   2   4  58486. 3931.53  -1
  -1  -1   4  59243. 3956.75   1
   1   1  -5  37261. 2566.12   1
   1  -2  -5  32667. 2290.09   1
  -2   1  -5  36288. 2547.38   1
   2  -1   5  30778. 2226.66  -1
  -1   2   5  35755. 2509.91   1
  -1  -1   5  38595. 2660.18   1
   1   1  -6  20616. 1558.56   1
   1  -2  -6  17564. 1446.48   1
  -2   1  -6  18631. 1516.39   1
  -1  -1   6  19063. 1512.79   1
   1   1  -7 4068.46 739.459   1
   1  -2  -7 3382.70 849.729   1
  -2   1  -7 4619.81 874.594   1
   2  -1   7 3028.47 818.017   1
  -1   2   7 3598.92 889.729   1
   1   1  -8 4410.81 803.242   1
  -2   1  -8 3482.88 854.414   1
   2  -1   8 3272.43 879.639   1
  -1  -1   8 2696.21 799.279   1
   1   1  -9 1942.70 807.567   1
   1  -2  -9 2078.56 870.630   1
  -2   1  -9 3224.50 801.801   1
   2  -1   9 2713.87 879.278   1
  -1   2   9 3383.78 918.918  -1
  -1  -1   9 2418.02 832.792   1
   1   1 -10 4443.24 910.269   1
   1  -2 -10 5135.13 925.404   1
  -2   1 -10 4648.64 968.287   1
   2  -1  10 7809.00 1072.07   1
  -1   2  10 5315.31 977.296   1
  -1  -1  10 6385.58 1030.27   1
   1   1 -11 1580.18 882.522   1
   1  -2 -11 1832.07 815.495  -1
  -2   1 -11 1233.51 850.089   1
  -1   2  11 1064.86 953.873   1
  -1  -1  11 1914.23 900.540   1
   1   1 -12 2821.26 861.260   1
   1  -2 -12 1575.85 877.837   1
   2  -1  12 1370.45 1001.44   1
  -1   2  12 2801.08 998.918   1
   1  -2 -13 1058.02 899.819   1
  -2   1 -13 1883.24 985.585   1
   2  -1  13 1187.39 936.215   1
  -1   2  13 1694.77 912.432   1
  -1  -1  13 1822.34 947.026   1
   0   2  13 1173.69 931.891   1
   2  -2  13  304.65 873.513   1
  -2   0  13 -292.76 883.603   1
  -2   2 -13 1613.69 904.143   1
   0  -2 -13 2444.32 890.089   1
   0   2  12 2269.91 976.576   1
   2  -2  12  432.43 984.503   1
   2   0 -12  409.01 865.224   1
  -2   0  11 1310.63 829.549   1
   2   0 -11 -194.34 792.432   1
  -2   2 -11  696.58 948.828   1
   0  -2 -11  902.70 897.657   1
   0   2  10 1913.87 926.486   1
   2  -2  10 2312.79 899.458   1
  -2   0  10 2379.82 828.468   1
   2   0 -10 2619.82 854.053   1
  -2   2 -10 2409.37 858.017   1
   0  -2 -10 3252.61 919.999   1
   0   2   9  22295. 1821.98   1
   2  -2   9  22350. 1823.06   1
  -2   0   9  22177. 1789.91   1
  -2   2  -9  20515. 1678.20   1
   0  -2  -9  21319. 1775.49   1
   0   2   8  13640. 1343.06   1
   2  -2   8  13953. 1319.28   1
  -2   0   8  12440. 1220.54   1
   2   0  -8  13200. 1264.50   1
  -2   2  -8  11059. 1232.79   1
   0  -2  -8  13503. 1289.73   1
   0   2   7  23668. 1798.92   1
   2  -2   7  25380. 1907.03   1
   2   0  -7  27283. 2018.74   1
  -2   2  -7  24014. 1833.51   1
   0  -2  -7  24357. 1838.92   1
  -2   0   6  13968. 1215.49   1
   2   0  -6  13225. 1118.56   1
  -2   2  -6  14126. 1230.27  -1
   0  -2  -6  16796. 1392.79  -1
   0   2   5  72613. 4839.63   1
   2  -2   5  79171. 5272.07   1
  -2   0   5  74847. 4944.14  -1
   2   0  -5  78775. 5192.79  -1
  -2   2  -5  82703. 5473.87   1
   0  -2  -5  74703. 4954.95   1
   0   2   4  30238. 2242.16   1
   2  -2   4  33268. 2373.69   1
  -2   0   4  29578. 2085.76   1
   2   0  -4  26400. 1895.49  -1
  -2   2  -4  32378. 2308.47   1
   0  -2  -4  30526. 2217.29   1
   0   2   3  45513. 3175.13   1
   2  -2   3  41874. 2987.02  -1
  -2   0   3  43027. 2936.21   1
   2   0  -3  44252. 3002.16   1
  -2   2  -3  35409. 2539.46   1
   0  -2  -3  44036. 3077.11   1
   0   2   2 290883.  18822.   1
   2  -2   2 324144.  20966.   1
  -2   0   2 314090.  20263.   1
  -2   2  -2 325081.  21016.   1
   0  -2  -2 317513.  20530.   1
   0   2   1 150162. 9733.32   1
   2  -2   1 131171. 8504.50   1
  -2   0   1 140721. 9070.26   1
   2   0  -1 146991. 9477.47   1
  -2   2  -1 160360.  10386.   1
   0  -2  -1 166522.  10793.   1
   0   2   0  85910. 5563.96   1
   2  -2   0  77766. 5045.04   1
   2   0   0  90775. 5870.26   1
  -2   0  -1 145081. 9419.81   1
   2   0   1 162883.  10562.   1
  -2   2   1 145730. 9427.02   1
   0  -2   1 153585. 9917.11   1
   0   2  -2 335711.  21661.   1
   2  -2  -2 321946.  20793.   1
  -2   0  -2 321153.  20778.  -1
   2   0   2 336072.  21748.   1
  -2   2   2 314919.  20342.   1
   0  -2   2 323351.  20883.   1
   0   2  -3  49117. 3321.80   1
   2  -2  -3  44360. 3068.83   1
  -2   0  -3  45694. 3210.45   1
   2   0   3  33596. 2492.61   1
  -2   2   3  38342. 2705.58  -1
   0  -2   3  45766. 3152.07   1
   0   2  -4  34285. 2367.20   1
   2  -2  -4  32760. 2322.88   1
  -2   0  -4  33431. 2407.20   1
   2   0   4  32775. 2377.66   1
  -2   2   4  29751. 2160.36   1
   0  -2   4  28245. 2024.86   1
   0   2  -5  81766. 5383.78   1
   2  -2  -5  68288. 4529.73   1
  -2   0  -5  74991. 4987.38   1
   2   0   5  74811. 4990.99   1
  -2   2   5  78450. 5192.79   1
   0  -2   5  73369. 4875.67   1
   0   2  -6  14007. 1166.49   1
   2  -2  -6  13668. 1180.90   1
  -2   0  -6  12483. 1202.16   1
   2   0   6  11135. 1126.12  -1
  -2   2   6  11885. 1190.99   1
   0  -2   6  14213. 1242.52   1
   0   2  -7  25762. 1899.10   1
   2  -2  -7  26256. 1958.56   1
  -2   0  -7  23124. 1793.51   1
   2   0   7  24360. 1884.32   1
  -2   2   7  24771. 1904.14   1
  -2   0  -8  13730. 1265.22   1
   2   0   8  11351. 1187.75  -1
  -2   2   8  11932. 1280.00   1
   0  -2   8  14638. 1337.30   1
   0   2  -9  22922. 1773.69   1
   2  -2  -9  21935. 1752.43   1
   2   0   9  21877. 1783.42  -1
  -2   2   9  22526. 1795.67   1
   0  -2   9  21784. 1729.01   1
   0   2 -10 2565.40 935.134   1
   2  -2 -10 1457.66 835.675   1
  -2   0 -10 3614.41 913.513  -1
   2   0  10  351.31 888.648   1
  -2   2  10 2638.20 925.404   1
   0  -2  10 3086.12 854.053   1
   0   2 -11 1374.77 876.035   1
   2  -2 -11  480.00 775.495   1
  -2   0 -11  785.58 856.936   1
   2   0  11 1771.89 952.071   1
  -2   2  11 -499.10 877.477   1
   0  -2  11 -696.94 914.233   1
   0   2 -12 1743.78 913.513   1
   2  -2 -12 1610.09 836.396   1
  -2   0 -12  365.41 870.630   1
   2   0  12  740.18 1040.00   1
  -2   2  12 1661.62 903.062   1
   0  -2  12 -657.66 928.648   1
   0   2 -13 1600.72 856.936   1
   2  -2 -13 1086.49 923.242   1
  -2   0 -13  353.87 880.359   1
   2   0  13 1312.79 938.017  -1
  -2   2  13  127.93 919.278  -1
   0  -2  13 1543.42 927.206   1
   2   1  13 1099.82 939.098  -1
   1  -3  13 -593.51 846.125   1
  -3   2  13 -383.06 855.855   1
  -1   3 -13   35.99 861.260   1
  -2  -1 -13 -619.82 890.089   1
   2   1  12  788.47 896.215   1
   1  -3  12 1034.95 947.026   1
   3  -2 -12  896.22 781.981   1
  -1   3 -12 2342.34 911.350   1
  -2  -1 -12  359.03 847.567   1
   2   1  11 1163.60 1030.27   1
   1  -3  11 -131.32 822.702   1
  -3   2  11 -274.20 861.981  -1
   3  -2 -11  703.42 721.080   1
  -1   3 -11 -129.80 868.468   1
  -2  -1 -11  789.91 849.368   1
   2   1  10  774.77 1046.85   1
   1  -3  10 1592.79 891.170   1
  -3   2  10 -268.54 797.116   1
   3  -2 -10 -107.93 740.179   1
  -1   3 -10 -435.68 794.594   1
  -2  -1 -10 -836.04 839.639   1
   2   1   9  11272. 1248.65   1
   1  -3   9  10717. 1200.36   1
  -3   2   9  12692. 1216.94   1
   3  -2  -9  10422. 1134.05   1
  -1   3  -9  13074. 1301.62   1
  -2  -1  -9  10490. 1216.21   1
   2   1   8  32948. 2397.48   1
   1  -3   8  35135. 2558.92   1
  -3   2   8  38234. 2726.48   1
   3  -2  -8  39207. 2767.56   1
  -2  -1  -8  34595. 2516.39   1
   2   1   7  15351. 1364.32   1
   1  -3   7  15049. 1302.70   1
   3  -2  -7  16432. 1376.58   1
  -1   3  -7  15272. 1287.93   1
   2   1   6 7239.63 1024.14   1
   1  -3   6 5463.06 863.783   1
  -3   2   6 7610.80 967.567   1
   3  -2  -6 4717.11 748.468   1
  -1   3  -6 6962.15 855.134   1
  -2  -1  -6 5272.07 838.558   1
   2   1   5  18256. 1495.49   1
   1  -3   5  20537. 1560.36   1
  -3   2   5  22991. 1716.03   1
   3  -2  -5  22375. 1651.89   1
  -1   3  -5  21701. 1616.57   1
  -2  -1  -5  21827. 1698.02   1
   2   1   4  339.93 799.639   1
   1  -3   4 2168.29 821.260   1
  -3   2   4  500.54 689.369   1
   3  -2  -4 -154.56 643.603   1
  -1   3  -4 1386.30 580.900   1
  -2  -1  -4 1143.78 894.774   1
   2   1   3  49982. 3455.49   1
   1  -3   3  47099. 3236.03   1
  -3   2   3  47856. 3236.75   1
   3  -2  -3  46378. 3140.54   1
  -1   3  -3  46739. 3184.50   1
  -2  -1  -3  45766. 3209.01   1
   2   1   2 108360. 7160.35   1
   1  -3   2 111171. 7272.06   1
  -3   2   2 109009. 7102.70   1
   3  -2  -2 107243. 6998.19   1
  -1   3  -2 118522. 7729.72   1
  -2  -1  -2 113874. 7520.71   1
   2   1   1  47640. 3243.96   1
   1  -3   1  48036. 3191.71   1
  -3   2   1  38955. 2625.22   1
  -1   3  -1  54703. 3625.22   1
  -2  -1  -1  46270. 3137.65   1
   2   1   0  79928. 5192.79   1
   1  -3   0  97730. 6345.94   1
   3  -2   0  91531. 5938.73   1
  -1   3   0  97441. 6331.52   1
   1  -3  -1  45477. 3058.01   1
  -3   2  -1  42883. 2914.59   1
   3  -2   1  51784. 3481.80   1
  -1   3   1  41802. 2835.67   1
  -2  -1   1  38450. 2499.82  -1
  -2  -1   1  42270. 2745.94   1
   1  -3  -2 114667. 7513.51   1
  -3   2  -2 120793. 7935.13   1
   3  -2   2 113874. 7491.88   1
  -1   3   2 118270. 7765.76   1
  -2  -1   2 108540. 7045.04   1
   2   1  -3  47856. 3193.87   1
   1  -3  -3  45261. 3157.47   1
  -3   2  -3  48396. 3352.79   1
   3  -2   3  49838. 3454.77   1
  -1   3   3  45189. 3150.99   1
  -2  -1   3  49117. 3294.41   1
   2   1  -4 1094.77 610.810   1
   1  -3  -4  187.46 724.324   1
  -3   2  -4  812.97 797.477   1
   3  -2   4 1193.87 788.828   1
  -1   3   4  520.36 801.801   1
  -2  -1   4  177.48 661.981   1
   2   1  -5  23614. 1710.63   1
   1  -3  -5  21845. 1690.09   1
  -3   2  -5  21777. 1682.88   1
   3  -2   5  22977. 1784.50   1
  -1   3   5  22710. 1753.51   1
  -2  -1   5  25142. 1820.18   1
   2   1  -6 6209.00 800.720   1
   1  -3  -6 6522.52 858.738   1
  -3   2  -6 7387.38 975.855   1
   3  -2   6 6245.04 867.386   1
  -2  -1   6 6436.03 859.459   1
   2   1  -7  16786. 1352.43   1
   1  -3  -7  14263. 1299.82   1
  -3   2  -7  14368. 1282.52   1
   3  -2   7  16169. 1400.00   1
  -1   3   7  16040. 1397.48   1
  -2  -1   7  15456. 1321.44  -1
   2   1  -8  40036. 2810.45   1
   1  -3  -8  33099. 2396.75   1
  -3   2  -8  36036. 2590.27   1
   3  -2   8  33449. 2441.80   1
  -1   3   8  36504. 2630.27   1
  -2  -1   8  37802. 2681.80   1
   1  -3  -9  11683. 1241.08   1
  -3   2  -9  12962. 1277.12   1
   3  -2   9  13632. 1342.34   1
  -1   3   9  11139. 1215.13   1
  -2  -1   9  13081. 1278.92   1
   2   1 -10 -638.92 837.116   1
   1  -3 -10 1357.12 880.720   1
  -3   2 -10  409.01 805.765   1
   3  -2  10  416.22 871.711   1
  -1   3  10 -697.66 879.278   1
  -2  -1  10   35.37 826.305   1
   2   1 -11 1101.26 821.260   1
   1  -3 -11  209.66 843.963   1
  -3   2 -11  998.56 916.035   1
   3  -2  11  200.04 834.233   1
  -2  -1  11 -208.83 797.116   1
   2   1 -12 1758.92 840.720   1
  -3   2 -12  383.78 1001.44   1
   3  -2  12 -1122.9 1022.70   1
  -1   3  12   59.82 917.477   1
  -2  -1  12  710.27 886.486   1
   2   1 -13  191.64 887.567   1
   1  -3 -13 -1045.4 863.062   1
  -3   2 -13  512.79 1007.57   1
   3  -2  13 -257.33 909.188  -1
  -1   3  13 -115.75 925.044   1
  -2  -1  13  543.42 889.008   1
   1   2  13   82.88 965.404   1
   2  -3  13  386.67 1000.00   1
  -3   1  13 1860.54 904.504   1
   3  -1 -13 2806.12 931.170   1
  -2   3 -13  531.17 977.657   1
  -1  -2 -13 1259.10 878.918   1
   1   2  12 2348.47 961.440   1
   2  -3  12 1820.54 995.675   1
  -3   1  12 -553.15 799.279   1
   3  -1 -12  252.86 830.630   1
  -2   3 -12  -57.33 934.413   1
  -1  -2 -12  616.22 922.522   1
   1   2  11 1272.07 908.468   1
   2  -3  11  895.49 870.269   1
  -3   1  11  -77.84 838.558   1
   3  -1 -11 1102.34 748.828   1
  -2   3 -11 1393.51 852.972   1
  -1  -2 -11  231.89 894.053   1
   1   2  10 5203.60 1134.77   1
   2  -3  10 7135.13 1037.12   1
  -3   1  10 5365.76 953.513  -1
   3  -1 -10 4789.18 895.855   1
  -2   3 -10 6007.20 1067.39   1
  -1  -2 -10 4663.06 982.341   1
   1   2   9  21604. 1809.01   1
   2  -3   9  22396. 1803.96   1
  -3   1   9  24299. 1868.47  -1
  -2   3  -9  26375. 2025.94   1
   1   2   8  19049. 1584.14   1
  -3   1   8  19193. 1600.00   1
   3  -1  -8  20036. 1606.12   1
  -1  -2  -8  18681. 1575.13   1
   1   2   7 6814.41 932.612   1
   2  -3   7 5909.90 874.233   1
   3  -1  -7 8090.08 891.891   1
  -2   3  -7 6861.25 912.071   1
   1   2   6 1330.09 774.414   1
  -3   1   6 1472.07 698.017   1
   3  -1  -6 2362.88 664.143   1
  -2   3  -6 2000.00 699.819   1
  -1  -2  -6 2494.41 780.900   1
   1   2   5  67423. 4533.33   1
   2  -3   5  67856. 4522.52   1
  -3   1   5  69477. 4598.19   1
   3  -1  -5  71604. 4731.53   1
  -2   3  -5  65802. 4381.98   1
  -1  -2  -5  67315. 4497.29   1
   1   2   4  13636. 1303.42   1
   2  -3   4  14342. 1335.49   1
  -3   1   4  12695. 1091.17   1
   3  -1  -4  11773. 1014.41   1
  -2   3  -4  12962. 1188.83   1
  -1  -2  -4  11903. 1194.23   1
   1   2   3  81369. 5445.04   1
   2  -3   3  78955. 5272.07   1
  -3   1   3  82342. 5409.00   1
   3  -1  -3  82775. 5437.83   1
  -2   3  -3  74234. 4944.14   1
  -1  -2  -3  74847. 5027.02   1
   1   2   2  38234. 2780.54   1
   2  -3   2  33773. 2427.75   1
  -3   1   2  36468. 2456.93   1
  -2   3  -2  33261. 2388.11   1
  -1  -2  -2  37622. 2747.74   1
   1   2   1  43928. 2972.61   1
   2  -3   1  38667. 2609.73   1
  -3   1   1  36721. 2403.24   1
   3  -1  -1  42450. 2767.20   1
   3  -1  -1  43676. 2854.41   1
  -2   3  -1  50631. 3372.25   1
  -1  -2  -1  38414. 2674.59  -1
   1   2   0  81009. 5257.65   1
   2  -3   0  82414. 5362.16   1
   2  -3   0  75820. 4936.93   1
   3  -1   0  82162. 5333.33   1
  -2   3   0  78270. 5099.09   1
  -2   3   0  86414. 5614.41   1
   2  -3  -1  52721. 3527.56   1
  -3   1  -1  41802. 2870.27   1
   3  -1   1  45982. 3116.75   1
  -2   3   1  40072. 2714.23  -1
  -1  -2   1  42775. 2817.29   1
   1   2  -2  38414. 2584.14   1
   2  -3  -2  31207. 2252.61   1
  -3   1  -2  38450. 2752.07   1
   3  -1   2  33921. 2508.47   1
  -2   3   2  34400. 2434.59   1
  -1  -2   2  32548. 2242.16   1
   1   2  -3  85838. 5625.22   1
   2  -3  -3  80180. 5322.52   1
  -3   1  -3  84432. 5632.43   1
   3  -1   3  79676. 5347.74   1
  -2   3   3  78775. 5228.82   1
  -1  -2   3  80685. 5304.50   1
   1   2  -4  12079. 1028.83   1
   2  -3  -4  11978. 1109.55   1
  -3   1  -4  14472. 1336.21   1
   3  -1   4  13214. 1316.40   1
  -2   3   4  13261. 1269.55   1
  -1  -2   4  13802. 1208.29   1
   1   2  -5  74739. 4922.52  -1
   2  -3  -5  70054. 4655.85   1
  -3   1  -5  70162. 4688.28   1
   3  -1   5  65225. 4385.58   1
  -2   3   5  67099. 4490.09   1
  -1  -2   5  74126. 4904.50   1
   1   2  -6 2360.00 685.405   1
   2  -3  -6 3122.16 784.143   1
  -3   1  -6 2307.02 779.459   1
   3  -1   6 1889.01 788.107   1
  -1  -2   6 2989.91 718.197   1
   1   2  -7 7149.54 896.936   1
   2  -3  -7 5938.73 900.900   1
   3  -1   7 7491.88 965.044   1
  -2   3   7 8558.55 1032.79   1
   1   2  -8  21178. 1665.58   1
  -3   1  -8  18732. 1564.32   1
   3  -1   8  18595. 1577.30   1
  -2   3   8  19935. 1664.50   1
  -1  -2   8  17795. 1498.74   1
   2  -3  -9  24404. 1940.18   1
   3  -1   9  23488. 1886.84   1
  -2   3   9  21838. 1757.12   1
  -1  -2   9  22894. 1796.76   1
   1   2 -10 6623.42 1025.22   1
   2  -3 -10 5837.83 980.900   1
  -3   1 -10 5470.26 970.089  -1
   3  -1  10 6378.37 1058.02   1
  -2   3  10 6872.06 1081.44   1
  -1  -2  10 6108.10 982.702   1
   1   2 -11    9.83 837.477   1
   2  -3 -11 1668.47 865.585   1
  -3   1 -11 2202.52 907.026   1
   3  -1  11 2692.97 1058.74   1
  -2   3  11 1094.05 925.765   1
  -1  -2  11  787.39 868.828   1
   1   2 -12 1887.21 920.720   1
   2  -3 -12  723.60 804.684   1
  -3   1 -12 -436.04 867.386   1
   3  -1  12 -329.87  999.64   1
  -2   3  12 1048.65 861.981   1
  -1  -2  12 1273.87 838.558   1
   1   2 -13 1732.61 848.648  -1
   2  -3 -13 2496.21 886.486   1
  -3   1 -13 1945.22 1015.85   1
   3  -1  13 2266.66 948.828   1
  -2   3  13 1182.34 898.378   1
  -1  -2  13 2784.50 915.675   1
   0   3  13 4212.61 1001.44   1
   3  -3  13 2306.66 1059.46   1
  -3   0  13 1993.15 869.909   1
   3   0 -13 3158.20 874.594   1
  -3   3 -13 2920.72 971.531   1
   0  -3 -13 3037.11 945.945   1
   0   3  12 3848.64 1046.49   1
   3  -3  12  -67.86 1010.45   1
  -3   0  12 1856.21 916.395   1
   3   0 -12 1954.23 841.801   1
   0  -3 -12 1181.26 862.702   1
   0   3  11  955.67 958.558  -1
  -3   0  11 -113.84 902.702   1
   3   0 -11  118.20 797.837   1
  -3   3 -11  443.24 968.648   1
   0  -3 -11 1316.03 897.657  -1
   0   3  10 7077.47 1089.37   1
   3  -3  10 7109.90 1057.30   1
  -3   0  10 7124.32 963.603   1
   3   0 -10 5841.44 915.675   1
  -3   3 -10 7344.14 1140.18   1
   0  -3 -10 5553.15 1013.69   1
   0   3   9  359.50 882.882   1
   3  -3   9  689.37 892.612   1
  -3   0   9 1416.58 839.639   1
   3   0  -9  694.41 735.495   1
  -3   3  -9 2137.30 845.765   1
   0  -3  -9  542.34 819.098  -1
   0   3   8  33859. 2474.59   1
   3  -3   8  36396. 2612.97   1
  -3   0   8  38955. 2760.00   1
   3   0  -8  39712. 2780.90   1
  -3   3  -8  40108. 2840.36   1
   0  -3  -8  38054. 2708.47   1
   0   3   7 2347.75 932.251   1
   3  -3   7 3454.41 801.801   1
   3   0  -7 1884.32 717.837   1
  -3   3  -7 2637.47 823.423   1
   0  -3  -7 2548.11 830.630   1
   0   3   6  17506. 1543.06   1
   3  -3   6  17683. 1506.30   1
  -3   0   6  16263. 1309.19   1
   3   0  -6  18569. 1419.46   1
  -3   3  -6  18504. 1456.21   1
   0  -3  -6  17070. 1419.46   1
   0   3   5  12050. 1157.84   1
   3  -3   5  13416. 1226.67   1
  -3   0   5  14414. 1165.40   1
   3   0  -5  15686. 1252.25   1
  -3   3  -5  14104. 1231.35   1
   0  -3  -5  12389. 1178.38   1
   0   3   4 126306. 8277.47   1
   3  -3   4 131603. 8609.00   1
  -3   0   4 129405. 8414.41   1
   3   0  -4 130162. 8454.05   1
  -3   3  -4 135567. 8846.84   1
   0  -3  -4 119279. 7819.81   1
   0   3   3  37081. 2712.79   1
   3  -3   3  40216. 2851.17   1
  -3   0   3  36108. 2450.45   1
   3   0  -3  35348. 2399.64   1
  -3   3  -3  40468. 2842.52   1
   0  -3  -3  35863. 2584.86   1
   0   3   2 253369.  16432.   1
   3  -3   2 295856.  19164.   1
  -3   0   2 256793.  16562.   1
  -3   3  -2 263856.  17085.   1
   0  -3  -2 267099.  17315.   1
   0   3   1 290919.  18793.   1
   3  -3   1 308720.  19935.   1
  -3   0   1 276504.  17838.   1
   3   0  -1 279747.  18058.   1
   3   0  -1 301982.  19492.   1
  -3   3  -1 306594.  19795.   1
   0  -3  -1 297585.  19232.   1
   0   3   0  23852. 1651.53   1
   3  -3   0  23622. 1671.35   1
   3   0   0  18364. 1303.06   1
  -3   3   0  20313. 1485.40   1
   0  -3   0  17816. 1304.50   1
   0   3  -1 382342.  24634.   1
   3  -3  -1 309765.  19986.   1
  -3   0  -1 294054.  19013.   1
   3   0   1 259675.  16796.   1
  -3   3   1 284756.  18375.   1
   0  -3   1 340360.  21942.   1
   0  -3   1 312828.  20169.   1
   0   3  -2 277225.  17899.   1
   3  -3  -2 276324.  17863.  -1
  -3   0  -2 266414.  17283.   1
   3   0   2 271856.  17643.   1
  -3   3   2 251603.  16274.   1
   0  -3   2 266847.  17243.   1
   0   3  -3  39748. 2713.15   1
   3  -3  -3  33741. 2387.02   1
  -3   0  -3  40613. 2893.33   1
   3   0   3  35477. 2627.75   1
  -3   3   3  38775. 2692.97   1
   0  -3   3  38739. 2679.64   1
   3  -3  -4 123712. 8064.86   1
  -3   0  -4 110847. 7290.08   1
   3   0   4 133838. 8767.56   1
  -3   3   4 130162. 8486.48   1
   0  -3   4 134162. 8742.33   1
   0   3  -5  14115. 1166.85   1
   3  -3  -5  13423. 1175.49   1
  -3   0  -5  12732. 1198.56   1
  -3   3   5  13319. 1158.92  -1
   0  -3   5  15308. 1291.53   1
   0   3  -6  15261. 1227.03   1
   3  -3  -6  18011. 1434.59   1
  -3   0  -6  13643. 1243.60   1
   3   0   6  16840. 1497.30   1
  -3   3   6  17276. 1422.34   1
   0  -3   6  18357. 1436.76   1
   0   3  -7 2634.23 720.720   1
   3  -3  -7 1822.34 778.017   1
   3   0   7 1912.07 809.729   1
  -3   3   7 2944.86 785.224   1
   3  -3  -8  42739. 3025.94   1
  -3   0  -8  37766. 2703.42   1
   3   0   8  35286. 2551.35   1
  -3   3   8  37261. 2650.81   1
   0  -3   8  35031. 2525.40   1
   0   3  -9 1512.79 832.432   1
   3  -3  -9 2220.90 844.323   1
  -3   0  -9 1245.76 837.477   1
  -3   3   9 1678.92 815.134   1
   0  -3   9 1508.83 840.359   1
   0   3 -10 7430.62 1047.57   1
   3  -3 -10 7344.14 1027.75   1
  -3   0 -10 6554.95 1033.51   1
   3   0  10 6115.31 1046.49   1
  -3   3  10 7091.88 1043.24   1
   0  -3  10 7127.92 1020.90   1
   0   3 -11  927.57 867.386   1
   3  -3 -11  359.28 819.459   1
  -3   0 -11  502.70 885.404   1
   3   0  11  296.61 921.801   1
  -3   3  11 1494.05 868.107   1
   0  -3  11  -40.07 894.053   1
   0   3 -12 2086.48 882.522   1
   3  -3 -12 1194.23 834.594   1
  -3   0 -12 2078.20 938.377   1
   3   0  12 1259.46 1008.29   1
  -3   3  12 2844.32 959.639   1
   3  -3 -13 3597.47 912.071   1
  -3   0 -13 2054.41 1051.53   1
   3   0  13 2117.84 952.792   1
  -3   3  13 2391.35 918.558   1
   0  -3  13 1224.14 857.296   1
   3   1  13 2173.33 985.224   1
   1  -4  13 1265.22 927.206   1
  -4   3  13 1051.53 888.287   1
   4  -3 -13 1151.35 840.359   1
  -1   4 -13 2064.86 888.648   1
  -3  -1 -13  937.66 880.720  -1
   3   1  12 -512.07 865.224   1
   1  -4  12 2644.68 978.738   1
   4  -3 -12  647.57 835.314   1
  -1   4 -12 2544.86 873.513   1
  -3  -1 -12 1640.72 890.450   1
   3   1  11  182.27 1031.35   1
   1  -4  11   29.84 833.873   1
  -4   3  11  574.77 851.531   1
   4  -3 -11   95.68 752.071   1
  -1   4 -11 -153.91 879.639   1
  -3  -1 -11 -624.14 857.296   1
   3   1  10  743.78 940.540   1
   1  -4  10 -641.44 824.864   1
  -4   3  10 1211.89 796.035   1
   4  -3 -10  389.19 799.999   1
  -1   4 -10   45.37 912.071   1
  -3  -1 -10  423.06 859.459   1
   1  -4   9 1840.72 855.495   1
  -4   3   9  595.68 823.062   1
  -1   4  -9  177.51 750.630   1
  -3  -1  -9 1292.25 840.720   1
   3   1   8 3291.89 880.359   1
   1  -4   8 3700.90 834.233   1
  -4   3   8 4789.18 927.567   1
   4  -3  -8 3693.69 807.567   1
  -1   4  -8 3657.65 929.008   1
  -3  -1  -8 3467.02 916.035  -1
   3   1   7 6691.88 981.621   1
   1  -4   7 7704.50 921.080   1
   4  -3  -7 7567.56 960.720   1
  -1   4  -7 6554.95 904.864   1
   3   1   6  15132. 1358.56   1
   1  -4   6  13178. 1211.89   1
  -4   3   6  12778. 1165.40   1
   4  -3  -6  14591. 1214.05   1
  -1   4  -6  13989. 1211.17   1
  -3  -1  -6  12036. 1162.88   1
   1  -4   5  47640. 3245.76   1
  -4   3   5  42270. 2877.83   1
   4  -3  -5  44396. 3019.10   1
  -1   4  -5  42775. 2921.80   1
  -3  -1  -5  44072. 3058.01   1
   3   1   4  17326. 1495.85   1
   1  -4   4  15820. 1362.52   1
  -4   3   4  16577. 1326.49   1
   4  -3  -4  16086. 1286.12   1
  -1   4  -4  16407. 1314.23   1
  -3  -1  -4  18847. 1557.84   1
   3   1   3  60432. 4140.54   1
   1  -4   3  59568. 3996.39   1
  -4   3   3  61766. 4100.90   1
   4  -3  -3  59279. 3949.55   1
  -1   4  -3  70090. 4641.44   1
  -3  -1  -3  64901. 4378.37   1
   3   1   2  11380. 1306.30   1
   1  -4   2  12346. 1210.81   1
  -4   3   2  10148. 981.621   1
   4  -3  -2  11485. 991.350   1
  -1   4  -2  13196. 1202.52   1
  -3  -1  -2 8846.84 1313.15   1
   3   1   1 405765.  26198.   1
   1  -4   1 415855.  26811.   1
   1  -4   1 438918.  28306.   1
  -4   3   1 372252.  24011.   1
   4  -3  -1 381621.  24602.   1
   4  -3  -1 433513.  27946.   1
  -1   4  -1 473513.  30515.   1
  -3  -1  -1 403964.  26090.   1
   3   1   0  20843. 1516.76   1
   1  -4   0  21052. 1548.83   1
  -4   3   0  19831. 1519.64   1
   4  -3   0  23834. 1723.96   1
  -1   4   0  27787. 2022.70   1
  -3  -1   0  22706. 1642.88   1
   3   1  -1 420180.  27052.   1
   1  -4  -1 431711.  27849.   1
  -4   3  -1 426306.  27513.   1
   4  -3   1 372612.  24058.   1
  -1   4   1 427387.  27575.   1
  -3  -1   1 398918.  25704.  -1
   3   1  -2  10368. 757.837   1
   1  -4  -2  12526. 1351.71   1
  -4   3  -2  11477. 1264.86   1
   4  -3   2  11647. 1367.93   1
  -1   4   2 9578.37 1203.96   1
  -3  -1   2  12634. 943.062   1
   3   1  -3  68468. 4475.67   1
   1  -4  -3  61117. 4133.33   1
  -4   3  -3  66270. 4457.65   1
   4  -3   3  61153. 4162.16   1
  -1   4   3  59135. 4018.01   1
  -3  -1   3  61658. 4050.45   1
   3   1  -4  17895. 1305.58   1
   1  -4  -4  13845. 1244.32   1
  -4   3  -4  16123. 1416.94   1
   4  -3   4  15081. 1383.06   1
  -1   4   4  17950. 1520.36   1
  -3  -1   4  17996. 1346.67   1
   3   1  -5  47640. 3176.21   1
   1  -4  -5  45261. 3105.94   1
  -4   3  -5  45622. 3126.12  -1
   4  -3   5  47135. 3286.48   1
  -1   4   5  42883. 2976.21   1
  -3  -1   5  46306. 3107.02   1
   3   1  -6  13892. 1102.70   1
   1  -4  -6  12159. 1200.72   1
  -4   3  -6  12573. 1154.23   1
   4  -3   6  13737. 1325.04   1
  -1   4   6  14054. 1366.48   1
  -3  -1   6  14144. 1201.08   1
   3   1  -7 8792.78 963.242   1
   1  -4  -7 7603.60 965.765   1
   4  -3   7 7153.15 989.549   1
  -1   4   7 8223.42 1027.39   1
  -3  -1   7 7286.48 882.161   1
   3   1  -8 4846.84 777.297   1
   1  -4  -8 5809.00 955.675   1
  -4   3  -8 5088.28 900.179   1
   4  -3   8 4616.21 922.522   1
  -1   4   8 5214.41 939.458   1
   3   1  -9  768.29 676.756   1
   1  -4  -9 2247.93 886.486   1
   4  -3   9 1874.23 910.630   1
  -1   4   9 -276.76 850.450   1
  -3  -1   9 1842.88 878.197   1
   3   1 -10 1197.12 790.630   1
   1  -4 -10  955.31 817.657   1
  -4   3 -10  179.86 1041.80  -1
   4  -3  10 -907.75 887.206   1
  -1   4  10  780.90 922.882   1
  -3  -1  10  785.22 776.936   1
   3   1 -11 -1145.9 765.405   1
   1  -4 -11  901.98 834.233   1
  -4   3 -11  -72.04 994.233   1
   4  -3  11 1036.04 914.954   1
  -1   4  11 -1873.9 871.350   1
  -3  -1  11  868.47 816.576   1
   3   1 -12 2047.21 778.738   1
  -4   3 -12 1290.45 912.792   1
   4  -3  12 1341.26 916.395   1
  -1   4  12 1005.76 918.558   1
  -3  -1  12 1180.18 829.909   1
   3   1 -13  743.78 699.098   1
   1  -4 -13 1011.89 898.378  -1
  -4   3 -13 1618.74 921.801   1
   4  -3  13  616.94 933.332   1
  -1   4  13  399.64 906.305   1
   2   2  13 -231.53 1037.84   1
   2  -4  13  431.71 971.170   1
  -4   2  13  525.40 798.558   1
   4  -2 -13 -868.11 829.549   1
  -2   4 -13  216.47 828.828  -1
  -2  -2 -13  105.91 847.206   1
   2   2  12  931.53 922.161   1
   2  -4  12  912.07 940.540   1
  -4   2  12 -532.25 824.504   1
   4  -2 -12 1378.02 775.855   1
  -2   4 -12 -116.86 915.675   1
  -2  -2 -12 -1067.4 868.828   1
   2   2  11 1469.91 943.422   1
   2  -4  11 2182.34 941.260   1
  -4   2  11  470.63 826.666   1
   4  -2 -11 1042.52 801.801   1
  -2   4 -11 -117.98 879.999   1
  -2  -2 -11 1664.14 947.747   1
   2   2  10 8879.27 1193.15   1
   2  -4  10 7023.42 1058.74   1
  -4   2  10 9250.44 1073.15   1
   4  -2 -10 7718.91 1006.85   1
  -2   4 -10 8003.60 1166.49   1
  -2  -2 -10 8879.27 1122.88   1
   2  -4   9 3332.61 894.053   1
  -4   2   9 4353.15 865.224   1
  -2   4  -9 6097.29 1011.89   1
  -2  -2  -9 4425.22 946.666   1
   2   2   8 9909.90 1103.06   1
   2  -4   8  10422. 1121.80   1
  -4   2   8 9509.90 1064.50   1
   4  -2  -8  10112. 1063.42   1
  -2  -2  -8  11560. 1182.70   1
   2   2   7 3574.77 821.260   1
   2  -4   7 2947.38 785.945   1
   4  -2  -7 3387.38 803.603   1
  -2   4  -7 2353.15 759.279   1
   2   2   6  14840. 1356.03   1
  -4   2   6  15575. 1294.41   1
   4  -2  -6  17023. 1348.83   1
  -2   4  -6  19272. 1546.67   1
  -2  -2  -6  17571. 1468.11   1
   2  -4   5  16843. 1390.63   1
  -4   2   5  17532. 1354.23   1
   4  -2  -5  16368. 1256.21   1
  -2   4  -5  14634. 1250.81   1
  -2  -2  -5  16177. 1383.42   1
   2   2   4 6688.28 987.386   1
   2  -4   4 4140.54 847.927   1
  -4   2   4 6882.88 793.152   1
   4  -2  -4 5535.13 760.720   1
  -2   4  -4 5322.52 841.441   1
  -2  -2  -4 6882.88 1035.67   1
   2   2   3  30562. 2306.66   1
   2  -4   3  33387. 2411.53   1
  -4   2   3  30659. 2109.55   1
   4  -2  -3  28519. 2009.37   1
  -2   4  -3  34515. 2453.69   1
  -2  -2  -3  34804. 2576.57   1
   2   2   2 348684.  22573.   1
   2  -4   2 325549.  21041.   1
  -4   2   2 334774.  21589.   1
   4  -2  -2 351928.  22692.   1
  -2   4  -2 342702.  22137.   1
  -2  -2  -2 364684.  23596.   1
   2   2   1  46522. 3206.48  -1
   2  -4   1  49694. 3335.49   1
  -4   2   1  47856. 3155.31   1
   4  -2  -1  45766. 3022.70   1
  -2   4  -1  57405. 3827.02   1
  -2  -2  -1  56216. 3805.40   1
   2   2   0 200180.  12933.   1
   2  -4   0 196684.  12721.   1
   2  -4   0 190090.  12299.   1
  -4   2   0 193333.  12497.   1
   4  -2   0 214847.  13877.   1
  -2   4   0 200721.  12973.   1
  -2  -2   0 191748.  12400.   1
   2   2  -1  55928. 3646.84   1
   2  -4  -1  55640. 3783.78   1
  -4   2  -1  44721. 3053.33   1
   4  -2   1  51676. 3537.65   1
  -2   4   1  53189. 3589.55   1
  -2  -2   1  55892. 3661.26   1
   2  -4  -2 357801.  23132.   1
  -4   2  -2 337549.  21845.   1
   4  -2   2 341297.  22094.   1
  -2   4   2 323747.  20937.   1
  -2  -2   2 352901.  22750.   1
   2   2  -3  36108. 2442.88   1
   2  -4  -3  33297. 2394.59   1
  -4   2  -3  29881. 2237.48   1
   4  -2   3  31218. 2347.39   1
  -2   4   3  34901. 2483.60   1
  -2  -2   3  26804. 1895.13   1
   2   2  -4 4969.36 632.432   1
   2  -4  -4 4691.89 859.459  -1
  -4   2  -4 6385.58 975.855   1
   4  -2   4 5535.13 947.747   1
  -2   4   4 6007.20 881.440   1
  -2  -2   4 6378.37 789.188   1
   2   2  -5  19117. 1412.61  -1
   2  -4  -5  13730. 1198.20   1
  -4   2  -5  17204. 1444.68   1
  -2   4   5  15355. 1363.60   1
  -2  -2   5  17481. 1357.84   1
   2   2  -6  15456. 1212.25  -1
   2  -4  -6  15780. 1378.02   1
  -4   2  -6  14818. 1297.66   1
   4  -2   6  16742. 1434.59   1
  -2  -2   6  15463. 1263.78   1
   2   2  -7 2112.79 651.891   1
   2  -4  -7 1717.84 747.026   1
   4  -2   7 2313.15 812.972   1
  -2   4   7 2636.75 820.179   1
   2   2  -8 9729.72 1035.67   1
   2  -4  -8 8645.04 1092.97   1
  -4   2  -8 9722.51 1110.27   1
   4  -2   8  11034. 1197.48   1
  -2  -2   8  10079. 1071.35   1
   2   2  -9 5232.43 878.197   1
   2  -4  -9 6522.52 1001.08   1
  -4   2  -9 4623.42 942.341   1
   4  -2   9 4490.09 1007.57   1
  -2   4   9 4598.19 991.711   1
  -2  -2   9 4882.88 907.747   1
   2   2 -10 8237.83 1052.97  -1
   2  -4 -10 9787.38 1154.23   1
  -4   2 -10 7005.40 1028.11   1
   4  -2  10 6634.23 1085.40   1
  -2   4  10 8054.05 1161.80   1
  -2  -2  10 6706.30 993.873   1
   2   2 -11 3346.66 859.098   1
   2  -4 -11 1772.61 864.864   1
  -4   2 -11 1498.02 890.810   1
   4  -2  11  877.12 861.260   1
  -2  -2  11 -977.66 845.044   1
   2   2 -12   -9.68 822.341   1
   2  -4 -12  119.24 904.504   1
  -4   2 -12 -934.05 879.278   1
   4  -2  12  499.46 1059.82   1
  -2   4  12 1181.62 876.756   1
  -2  -2  12 -962.52 829.909   1
   2   2 -13 -1451.9 741.621   1
   2  -4 -13 -211.13 875.314   1
  -4   2 -13  251.93 922.882   1
   4  -2  13 1872.79 971.891   1
  -2   4  13 1183.42 922.522   1
  -2  -2  13  498.74 901.621   1
   1   3  13 -124.18 881.440   1
   3  -4  13  899.10 1002.16   1
  -4   1  13 1047.57 834.594   1
   4  -1 -13 -433.87 765.405   1
  -3   4 -13 -282.70 849.729   1
  -1  -3 -13 -963.96 861.981   1
   1   3  12 1015.13 1037.12   1
   3  -4  12  383.78 866.666   1
  -4   1  12 1269.91 815.855   1
   4  -1 -12 1662.70 879.639   1
  -1  -3 -12 1510.27 887.927   1
   1   3  11 1983.42 942.702   1
  -4   1  11 3212.61 903.062   1
   4  -1 -11  745.95 725.765   1
  -3   4 -11 1953.87 881.440   1
  -1  -3 -11 2069.91 886.125   1
   1   3  10 3989.19 896.215   1
   3  -4  10 3809.01 1003.60   1
  -4   1  10 1885.04 879.999   1
   4  -1 -10 2978.01 836.756   1
  -3   4 -10 3736.93 921.801   1
  -1  -3 -10 3827.02 1005.76   1
   1   3   9 7084.68 1194.95   1
   3  -4   9 6688.28 1056.58   1
  -4   1   9 9145.94 1050.09   1
   4  -1  -9 7553.15 954.594   1
  -3   4  -9 6681.07 1002.16   1
  -1  -3  -9 7052.25 1113.87   1
   1   3   8  22295. 1804.68   1
   3  -4   8  20422. 1670.63   1
  -4   1   8  23477. 1808.29   1
   4  -1  -8  22591. 1734.41   1
  -3   4  -8  19535. 1628.83   1
  -1  -3  -8  20411. 1663.42   1
   1   3   7  15586. 1453.33   1
   3  -4   7  14699. 1296.21   1
  -4   1   7  13863. 1230.63   1
   4  -1  -7  14670. 1238.92   1
  -3   4  -7  14310. 1279.64   1
   1   3   6 2391.71 833.873   1
  -4   1   6 1230.99 714.954   1
   4  -1  -6 2232.07 633.153   1
  -3   4  -6 1076.76 661.981   1
  -1  -3  -6 1597.84 770.810   1
   3  -4   5  13402. 1219.10   1
  -4   1   5  10876. 1000.00   1
   4  -1  -5  11726. 1001.08   1
  -3   4  -5  12847. 1129.01   1
  -1  -3  -5  10973. 1147.75   1
   1   3   4  25625. 1956.75   1
   3  -4   4  25045. 1903.06   1
  -4   1   4  27607. 1924.68   1
   4  -1  -4  27016. 1883.24   1
  -3   4  -4  24259. 1814.05   1
  -1  -3  -4  26897. 2015.85  -1
   1   3   3 141009. 9232.42   1
   3  -4   3 149441. 9762.15   1
  -4   1   3 146847. 9509.90   1
   4  -1  -3 137441. 8915.31   1
  -3   4  -3 138739. 9055.85   1
  -1  -3  -3 145081. 9499.09   1
   1   3   2  12483. 1428.83   1
   3  -4   2  13766. 1349.55  -1
  -4   1   2  12894. 957.477   1
  -3   4  -2  14159. 1300.90   1
  -1  -3  -2  15323. 1478.92   1
   1   3   1 246630.  15971.   1
   3  -4   1 256720.  16595.   1
   4  -1  -1 271675.  17503.   1
   4  -1  -1 253766.  16353.   1
  -3   4  -1 243279.  15733.   1
  -1  -3  -1 267099.  17283.   1
   1   3   0 3790.99 779.098   1
   3  -4   0 3657.65 703.062   1
   3  -4   0 2328.65 764.684   1
  -4   1   0 2362.52 687.567   1
   4  -1   0 4032.43 651.891   1
  -3   4   0 2892.25 789.188   1
  -3   4   0 1491.89 821.981   1
  -1  -3   0 3873.87 692.612   1
   1   3  -1 310919.  20043.   1
   3  -4  -1 292216.  18876.   1
  -4   1  -1 258775.  16753.   1
   4  -1   1 257657.  16681.   1
  -3   4   1 267351.  17272.   1
  -1  -3   1 270883.  17470.   1
   1   3  -2  12937. 1067.03   1
   3  -4  -2  10443. 1127.21   1
  -4   1  -2  11348. 1364.32   1
   4  -1   2 9899.09 1303.78   1
  -3   4   2  14490. 1468.47   1
  -1  -3   2  11258. 1018.74   1
   1   3  -3 143063. 9279.27   1
   3  -4  -3 143820. 9376.57   1
  -4   1  -3 146775. 9614.40   1
   4  -1   3 141153. 9254.04   1
  -3   4   3 145513. 9481.07   1
  -1  -3   3 149549. 9708.10   1
   1   3  -4  26674. 1889.37   1
   3  -4  -4  26191. 1908.83   1
  -4   1  -4  24407. 1861.62   1
   4  -1   4  27034. 2108.47   1
  -3   4   4  27679. 2016.57   1
  -1  -3   4  26854. 1921.44   1
   1   3  -5  13088. 1096.58   1
   3  -4  -5  10789. 992.071  -1
  -4   1  -5  11258. 1133.33   1
  -3   4   5  12014. 1130.09   1
  -1  -3   5  12267. 1122.52   1
   1   3  -6 1873.51 637.116   1
   3  -4  -6 2105.94 772.972   1
  -4   1  -6 1307.03 751.711  -1
   4  -1   6 1818.74 811.170   1
  -1  -3   6 1748.83 686.486   1
   1   3  -7  14948. 1272.79   1
   3  -4  -7  14955. 1277.12   1
   4  -1   7  16468. 1459.46   1
  -3   4   7  16313. 1418.02   1
   1   3  -8  25333. 1887.93   1
  -4   1  -8  24490. 1913.51   1
   4  -1   8  21020. 1712.79   1
  -3   4   8  24750. 1920.36   1
  -1  -3   8  24522. 1896.93   1
   3  -4  -9 6749.54 981.621  -1
  -4   1  -9 7636.03 1028.83   1
  -3   4   9 8468.46 1125.76   1
  -1  -3   9 9268.46 1058.02  -1
   1   3 -10 2441.44 848.287   1
   3  -4 -10 1896.93 855.495   1
  -4   1 -10 1846.12 974.413   1
   4  -1  10 3225.94 939.458   1
  -3   4  10 3971.17 962.161   1
  -1  -3  10 2095.49 811.170   1
   1   3 -11 2988.83 851.891   1
   3  -4 -11 1223.06 836.396   1
  -4   1 -11  679.64 856.215   1
   4  -1  11 2285.76 931.531   1
  -3   4  11  830.27 864.864   1
  -1  -3  11  944.50 967.927   1
   1   3 -12 2415.85 793.152   1
   3  -4 -12  587.03 801.080   1
  -4   1 -12 1561.08 1097.30   1
   4  -1  12 1668.83 1042.88   1
  -3   4  12 2174.05 900.900   1
  -1  -3  12  777.30 801.080   1
   1   3 -13  916.04 796.756   1
   3  -4 -13 -799.28 838.197   1
  -4   1 -13  118.31 900.179   1
   4  -1  13 -1036.0 1027.75   1
  -3   4  13 1455.13 887.206  -1
  -1  -3  13 1031.35 876.035   1
   0   4  13 -324.43 881.080   1
   4  -4  13 -1112.4 1040.36   1
   4   0 -13 -205.51 718.918   1
  -4   4 -13  175.32 878.197   1
   0  -4 -13 -828.11 802.882   1
   0   4  12 1760.72 979.098   1
   4  -4  12 1558.20 894.414   1
  -4   0  12 2451.17 835.314   1
   4   0 -12 1509.91 803.603   1
  -4   4 -12  566.13 898.738   1
   0  -4 -12 1332.25 878.558   1
   0   4  11  798.20 868.828   1
   4  -4  11 -381.62 899.098   1
  -4   0  11 1378.74 791.351   1
   4   0 -11 1393.87 755.675   1
  -4   4 -11  690.45 985.945   1
   0  -4 -11 1695.85 872.071   1
   0   4  10 2097.30 893.693   1
   4  -4  10 1798.56 936.936   1
  -4   0  10 2084.32 808.648   1
  -4   4 -10 1834.23 879.278   1
   0  -4 -10 3143.06 938.017   1
   0   4   9  12375. 1256.94   1
   4  -4   9  12512. 1328.65   1
  -4   0   9  11449. 1140.90   1
   4   0  -9  11759. 1134.05   1
  -4   4  -9  12605. 1265.22   1
   0   4   8  12695. 1321.44   1
   4  -4   8  12746. 1228.83   1
   4   0  -8  14285. 1224.50   1
  -4   4  -8  11704. 1143.42   1
   0  -4  -8  12515. 1246.85   1
   0   4   7 4176.57 975.855   1
   4  -4   7 5318.91 888.648   1
  -4   0   7 4374.77 843.603   1
   0   4   6  11218. 1259.46   1
   4  -4   6  12303. 1203.24   1
  -4   0   6  12029. 1127.57   1
   4   0  -6  11870. 1010.81   1
  -4   4  -6  11308. 1099.46   1
   0  -4  -6  10728. 1104.50   1
   4  -4   5  25110. 1914.95   1
  -4   0   5  26324. 1847.57   1
   4   0  -5  29503. 2032.07   1
  -4   4  -5  31575. 2253.69   1
   0  -4  -5  27265. 2012.25   1
   0   4   4  78234. 5218.01   1
   4  -4   4  75243. 5019.81   1
  -4   0   4  73586. 4818.01   1
   4   0  -4  82306. 5380.17   1
  -4   4  -4  76649. 5081.08   1
   0  -4  -4  80540. 5354.95   1
   0   4   3  31258. 2331.17   1
   4  -4   3  28832. 2179.46   1
  -4   0   3  29845. 2020.54   1
  -4   4  -3  33366. 2412.97   1
   0  -4  -3  34454. 2509.19   1
   0   4   2  28656. 2250.81   1
   4  -4   2  31449. 2357.11   1
  -4   0   2  29110. 1906.66   1
   4   0  -2  30732. 2013.33   1
  -4   4  -2  28977. 2195.67   1
   0  -4  -2  34263. 2528.29   1
   0   4   1 150847. 9823.41   1
   4  -4   1 177477.  11528.   1
  -4   0   1 156865.  10119.   1
   4   0  -1 165982.  10710.  -1
  -4   4  -1 157405.  10234.   1
   0  -4  -1 182450.  11863.   1
   0   4   0 1061.98 663.062   1
   4  -4   0  719.64 813.693   1
  -4   0   0  705.95 630.630   1
   4   0   0  299.82 639.639   1
  -4   4   0  264.29 849.729   1
   0  -4   0 1100.90 685.044   1
   0   4  -1 195675.  12656.   1
   0   4  -1 186883.  12097.   1
   4  -4  -1 170666.  11059.   1
   4  -4  -1 162739.  10562.   1
  -4   0  -1 165117.  10750.   1
   4   0   1 167639.  10926.   1
  -4   4   1 149369. 9693.68   1
   0  -4   1 193946.  12551.   1
   0  -4   1 192396.  12465.   1
   0   4  -2  34807. 2424.50   1
   4  -4  -2  26259. 1928.65   1
  -4   0  -2  28465. 2237.11   1
   4   0   2  35683. 2651.89   1
  -4   4   2  30850. 2198.92   1
   0  -4   2  30533. 2144.86   1
   0   4  -3  32400. 2226.66   1
   4  -4  -3  35423. 2504.50   1
  -4   0  -3  32544. 2385.22   1
   4   0   3  32310. 2434.23   1
  -4   4   3  31434. 2219.46   1
   0  -4   3  27759. 1985.22   1
   0   4  -4  83676. 5491.89  -1
   4  -4  -4  79784. 5264.86   1
  -4   0  -4  75712. 5048.64   1
   4   0   4  73910. 4951.35   1
  -4   4   4  72937. 4814.41   1
   0  -4   4  70162. 4641.44   1
   0   4  -5  29618. 2090.45   1
   4  -4  -5  29351. 2079.64   1
  -4   0  -5  27312. 2016.57   1
  -4   4   5  27996. 2011.89   1
   0  -4   5  30494. 2164.68   1
   0   4  -6  11532. 1060.54   1
   4  -4  -6  13640. 1200.00   1
  -4   0  -6  12476. 1209.73   1
   4   0   6  11196. 1179.10   1
  -4   4   6  11164. 1123.96   1
   0  -4   6  12386. 1146.67   1
   0   4  -7 5664.86 836.035   1
   4  -4  -7 4601.80 767.206   1
  -4   0  -7 4410.81 898.017   1
   4   0   7 3460.18 916.756   1
  -4   4   7 4789.18 824.864   1
   0   4  -8  13607. 1307.03   1
   4  -4  -8  12735. 1261.26   1
  -4   0  -8  12104. 1220.54   1
   4   0   8  13114. 1282.16   1
  -4   4   8  13294. 1300.90   1
   0  -4   8  12461. 1227.03   1
   4  -4  -9  10566. 1143.78   1
  -4   0  -9  11308. 1198.56   1
   4   0   9  10569. 1218.02   1
  -4   4   9  11384. 1198.20   1
   0  -4   9  11614. 1202.88   1
   0   4 -10 2131.89 853.332   1
   4  -4 -10 1649.37 851.531   1
  -4   0 -10 2092.25 901.621   1
  -4   4  10 1590.27 879.639   1
   0  -4  10   73.87 815.134   1
   0   4 -11  702.34 749.909   1
   4  -4 -11  828.83 800.359   1
  -4   0 -11 1424.50 948.467   1
   4   0  11  682.88 1004.68  -1
  -4   4  11 2328.65 901.621   1
   0  -4  11 1102.70 805.765  -1
   0   4 -12 1351.71 802.161   1
   4  -4 -12 1179.10 791.711   1
  -4   0 -12 1754.23 929.729   1
   4   0  12 2220.90 1066.31   1
  -4   4  12 1425.94 893.693   1
   0   4 -13 -1369.0 840.720   1
  -4   0 -13  752.07 917.116   1
  -4   4  13 -684.32 971.170   1
   0  -4  13 1329.73 911.350   1
   4   1  13 -971.53 867.026  -1
   1  -5  13 -1397.8 989.549   1
  -5   4  13 -518.92 1086.49   1
   5  -4 -13  297.59 796.035   1
  -4  -1 -13  625.58 883.603   1
   4   1  12  334.99 938.017   1
  -5   4  12  542.34 868.107   1
   5  -4 -12 1001.44 849.368   1
  -1   5 -12  797.12 849.368   1
  -4  -1 -12 1792.79 922.882   1
   4   1  11  831.71 1092.61   1
   1  -5  11 -946.31 787.387   1
  -5   4  11  861.62 830.630   1
   5  -4 -11 -1225.2 704.504   1
  -1   5 -11  756.40 749.188   1
   1  -5  10 4111.71 934.053  -1
  -5   4  10 4281.08 887.206   1
   5  -4 -10 3269.19 893.332   1
  -1   5 -10 6021.62 945.224   1
  -4  -1 -10 6295.49 1077.12   1
   4   1   9  997.48 865.224   1
   1  -5   9 1714.23 870.269   1
  -5   4   9 2680.36 821.260   1
  -1   5  -9 2295.49 810.450   1
  -4  -1  -9 2317.48 893.693   1
   4   1   8  31733. 2339.46   1
   1  -5   8  33751. 2439.64   1
  -5   4   8  32458. 2350.27   1
   5  -4  -8  32613. 2376.93   1
  -1   5  -8  32249. 2349.55   1
  -4  -1  -8  31658. 2357.48   1
   4   1   7 4915.31 907.747   1
   1  -5   7 4313.51 859.098   1
   5  -4  -7 4515.31 789.188   1
  -1   5  -7 4738.73 837.477   1
  -4  -1  -7 4468.46 901.981   1
   4   1   6  705.58 809.008   1
   1  -5   6 1346.30 642.161   1
  -5   4   6 1051.17 696.576   1
   5  -4  -6 1579.10 681.441   1
  -1   5  -6  846.13 664.864   1
  -4  -1  -6 1614.05 790.630   1
   4   1   5  14868. 1362.88   1
   1  -5   5  16674. 1385.22   1
  -5   4   5  14804. 1192.79   1
   5  -4  -5  17787. 1363.24   1
  -1   5  -5  14346. 1192.43   1
  -4  -1  -5  18083. 1514.23   1
   4   1   4  45766. 3196.03   1
   1  -5   4  52468. 3531.17   1
  -5   4   4  50919. 3403.60   1
   5  -4  -4  49550. 3324.32   1
  -1   5  -4  46631. 3121.08   1
  -4  -1  -4  57009. 3895.49   1
   4   1   3  16497. 1535.85   1
   1  -5   3  16076. 1314.95   1
  -5   4   3  16321. 1321.44   1
   5  -4  -3  18303. 1412.25   1
  -1   5  -3  18973. 1442.52   1
  -4  -1  -3  16941. 1517.12   1
   4   1   2  32425. 2468.47   1
   1  -5   2  31369. 2222.34   1
  -5   4   2  34879. 2435.67   1
   5  -4  -2  38342. 2691.17   1
  -1   5  -2  36901. 2586.30   1
  -4  -1  -2  34389. 2553.15   1
   4   1   1 874233.  56360.   1
   1  -5   1 999999.  64396.   1
   1  -5   1 889368.  57297.   1
  -5   4   1 927206.  59712.   1
  -5   4   1 827747.  53297.   1
   5  -4  -1 860179.  55387.   1
   5  -4  -1 844684.  54378.   1
  -1   5  -1 953152.  61369.   1
  -1   5  -1 820900.  52901.   1
  -4  -1  -1 949188.  61153.   1
   4   1   0  12695. 1128.29   1
   1  -5   0  12605. 1280.72   1
  -5   4   0  12908. 1302.70   1
   5  -4   0  16357. 1374.77   1
  -1   5   0  14382. 1377.30   1
  -4  -1   0  14973. 1361.80   1
   4   1  -1 888648.  57225.   1
   1  -5  -1 958197.  61730.   1
  -5   4  -1 837116.  53946.   1
   5  -4   1 909909.  58631.   1
  -1   5   1 830990.  53549.   1
   1  -5  -2  37622. 2743.06   1
  -5   4  -2  37766. 2720.72   1
   5  -4   2  35023. 2592.07   1
  -1   5   2  32710. 2384.14   1
   1  -5  -3  19063. 1597.84   1
  -5   4  -3  15650. 1392.43   1
   5  -4   3  18083. 1542.34   1
  -1   5   3  17395. 1501.62   1
  -4  -1   3  16112. 1145.58   1
   4   1  -4  58631. 3848.64   1
   1  -5  -4  54631. 3704.50   1
  -5   4  -4  53694. 3632.43   1
   5  -4   4  51351. 3513.51   1
  -1   5   4  51459. 3513.87   1
  -4  -1   4  52829. 3484.68   1
   4   1  -5  17236. 1263.42   1
   1  -5  -5  17384. 1444.68   1
  -5   4  -5  17005. 1392.79  -1
  -4  -1   5  15351. 1189.19   1
   4   1  -6  536.22 523.963   1
   1  -5  -6  212.47 762.161   1
  -5   4  -6  -82.88 719.639   1
   5  -4   6 1182.34 793.152   1
  -1   5   6  167.60 794.954   1
  -4  -1   6  251.75 554.954   1
   4   1  -7 6122.52 760.360   1
   5  -4   7 5571.17 929.008   1
  -1   5   7 6378.37 959.639   1
  -4  -1   7 4749.54 781.621   1
   4   1  -8  33852. 2369.01   1
   1  -5  -8  33092. 2428.47   1
  -5   4  -8  31362. 2313.87   1
   5  -4   8  28757. 2135.85   1
  -1   5   8  29038. 2156.75   1
   4   1  -9 2040.00 708.468   1
   1  -5  -9 1444.32 935.855   1
   5  -4   9 2142.70 876.756   1
  -1   5   9 2545.94 921.440   1
  -4  -1   9 2197.84 825.224   1
   1  -5 -10 6227.02 1039.28  -1
  -5   4 -10 5909.90 1018.74   1
   5  -4  10 4198.19 1009.73   1
  -1   5  10 3931.53 1040.36   1
  -4  -1  10 5113.51 850.089   1
   4   1 -11 -143.39 788.468   1
   1  -5 -11 -218.70 918.197  -1
  -5   4 -11  527.21 860.179   1
   5  -4  11  -95.14 885.765   1
  -1   5  11 1055.13 869.549   1
  -4  -1  11 -367.21 790.269   1
   4   1 -12  266.38 672.071   1
   1  -5 -12 2897.29 945.224   1
  -5   4 -12 2196.03 941.260   1
   5  -4  12 2198.20 939.458   1
  -1   5  12 1242.88 865.945   1
  -4  -1  12  496.94 801.801   1
   4   1 -13 -1549.5 724.684   1
   1  -5 -13 1624.50 869.549   1
  -5   4 -13  -39.71 934.413   1
   5  -4  13 -964.32 1047.57   1
  -1   5  13  308.14 941.981   1
  -4  -1  13 -760.36 798.197   1
   2  -5  13  642.52 959.278   1
  -5   3  13  687.57 1003.24   1
   5  -3 -13 -483.96 897.657   1
  -2   5 -13  -85.84 868.468   1
  -3  -2 -13  735.86 868.107   1
   3   2  12 -574.05 885.404   1
   2  -5  12  540.90 866.305   1
  -5   3  12 -533.69 798.197   1
   5  -3 -12  -27.99 752.432   1
  -2   5 -12 -372.61 784.143   1
  -3  -2 -12  707.39 884.323   1
   3   2  11 -419.82 916.395   1
   2  -5  11  887.57 886.125   1
  -5   3  11  508.83 780.540   1
   5  -3 -11 -462.70 775.495   1
  -2   5 -11   90.52 774.053   1
   2  -5  10  731.53 896.576   1
  -5   3  10 2007.57 812.972   1
   5  -3 -10 1046.49 809.008   1
  -2   5 -10   96.86 834.954   1
  -3  -2 -10  935.13 903.062   1
   3   2   9  12162. 1278.92   1
   2  -5   9 8576.57 1086.12   1
  -5   3   9 9218.01 1078.92   1
  -2   5  -9 9679.27 1165.40   1
  -3  -2  -9 9192.78 1134.05  -1
   3   2   8 2316.03 862.341   1
   2  -5   8 2908.47 827.026   1
  -5   3   8 4356.75 847.567   1
   5  -3  -8 2870.63 763.603   1
  -3  -2  -8 3383.42 883.603   1
   3   2   7 7012.61 956.756   1
   2  -5   7  10541. 1068.11   1
  -5   3   7 9783.77 1028.83   1
   5  -3  -7 9322.51 1021.62   1
  -2   5  -7  11178. 1138.74   1
  -3  -2  -7 7931.52 1040.36   1
   3   2   6 5578.37 936.215   1
  -5   3   6 4641.44 768.287   1
   5  -3  -6 4623.42 704.504   1
  -2   5  -6 5236.03 829.909   1
  -3  -2  -6 5016.21 920.359   1
   2  -5   5 8043.23 918.558   1
  -5   3   5 7257.65 833.152   1
   5  -3  -5 7322.52 836.396   1
  -2   5  -5 7567.56 918.918   1
  -3  -2  -5 8064.86 985.945   1
   3   2   4  49081. 3389.91   1
   2  -5   4  53369. 3591.35   1
  -5   3   4  45586. 3055.13   1
   5  -3  -4  54378. 3625.22   1
  -2   5  -4  56721. 3805.40   1
  -3  -2  -4  55748. 3790.99   1
   3   2   3  27247. 2129.73   1
   2  -5   3  31654. 2267.39   1
  -5   3   3  28112. 1979.10   1
   5  -3  -3  30198. 2107.02   1
  -2   5  -3  35290. 2460.54   1
  -3  -2  -3  32270. 2411.53   1
   3   2   2  72180. 4897.29   1
   2  -5   2  61297. 4097.29   1
  -5   3   2  66703. 4392.79   1
   5  -3  -2  80685. 5297.29   1
  -2   5  -2  61658. 4118.92   1
  -3  -2  -2  67387. 4598.19   1
   3   2   1 117225. 7704.50   1
   2  -5   1 108685. 7117.11   1
   2  -5   1 125802. 8216.21   1
  -5   3   1 111027. 7225.22   1
   5  -3  -1 111567. 7243.24   1
   5  -3  -1 107964. 7027.02   1
  -2   5  -1 123928. 8086.48   1
  -3  -2  -1 106558. 7034.23   1
   3   2   0  14822. 1288.29   1
   2  -5   0  13276. 1350.27   1
   2  -5   0  17265. 1487.93   1
  -5   3   0  13413. 1200.36   1
   5  -3   0  15622. 1278.92   1
  -2   5   0  14317. 1308.83   1
  -3  -2   0  12804. 1146.31   1
   3   2  -1 113982. 7380.17   1
   2  -5  -1 123748. 8108.10   1
  -5   3  -1 108576. 7131.52   1
   3   2  -2  68072. 4421.62   1
   2  -5  -2  73946. 4944.14   1
  -5   3  -2  73333. 4918.91   1
   5  -3   2  75099. 5055.85   1
  -2   5   2  71135. 4767.56   1
   3   2  -3  28951. 1946.66   1
   2  -5  -3  29063. 2152.79   1
  -5   3  -3  30598. 2261.98   1
   5  -3   3  31110. 2317.84   1
  -2   5   3  27506. 2058.74   1
  -3  -2   3  29355. 1996.03   1
   3   2  -4  55027. 3632.43   1
   2  -5  -4  54054. 3650.45   1
  -5   3  -4  57477. 3884.68   1
   5  -3   4  55748. 3794.59   1
  -2   5   4  53441. 3636.03   1
  -3  -2   4  50667. 3357.83   1
   3   2  -5 5927.92 680.360   1
   2  -5  -5 7120.71 890.450   1
  -5   3  -5 7765.76 962.161   1
  -2   5   5 7163.96 948.467   1
  -3  -2   5 7427.02 772.972   1
   3   2  -6 7070.26 831.711   1
  -5   3  -6 5199.99 828.107   1
   5  -3   6 5308.10 914.233   1
  -2   5   6 4176.57 927.927   1
  -3  -2   6 6857.65 804.323   1
   2  -5  -7 8962.15 1091.53   1
  -5   3  -7  11034. 1175.49   1
   5  -3   7 9124.31 1037.48   1
  -2   5   7 9315.31 1089.01   1
  -3  -2   7 9174.77 950.990   1
   3   2  -8 3693.69 809.008   1
   2  -5  -8 2754.95 880.359   1
  -5   3  -8  966.13 865.945   1
   5  -3   8 4227.02 918.558   1
  -2   5   8 2471.35 912.071   1
   3   2  -9  12104. 1178.38  -1
   2  -5  -9 9401.79 1188.11   1
  -5   3  -9 8043.23 1051.89   1
  -2   5   9  10389. 1250.45  -1
  -3  -2   9 8915.31 1123.24   1
   2  -5 -10  397.48 836.756   1
  -5   3 -10  115.42 825.945   1
   5  -3  10  988.83 959.999   1
  -2   5  10 1577.30 850.089   1
  -3  -2  10  694.41 765.044   1
   3   2 -11 1607.93 801.801   1
   2  -5 -11 1644.68 870.990   1
  -5   3 -11  156.22 923.603   1
   5  -3  11 -616.22 904.504   1
  -2   5  11  281.62 994.594   1
  -3  -2  11 -159.86 715.675   1
   3   2 -12 -887.57 654.774   1
  -5   3 -12  794.23 1001.80   1
   5  -3  12 1049.37 884.323   1
  -2   5  12  283.78 888.287  -1
  -3  -2  12 -247.13 788.107   1
   3   2 -13 -411.53 741.260   1
   2  -5 -13 1396.03 861.621   1
  -5   3 -13  316.97 980.900   1
   5  -3  13  -40.79 947.747   1
  -2   5  13 -1056.9 922.522   1
   3  -5  13 -128.04 897.296   1
   5  -2 -13 1241.80 756.035  -1
  -3   5 -13  776.94 901.260   1
  -2  -3 -13 1510.27 901.260   1
   2   3  12  375.50 991.711   1
   3  -5  12  601.08 884.684   1
  -5   2  12 1569.01 833.152   1
   5  -2 -12   42.67 753.873   1
  -3   5 -12 1574.05 841.080   1
  -2  -3 -12 -562.16 856.215   1
   2   3  11 2708.11 898.378   1
  -5   2  11 1285.04 814.774   1
   5  -2 -11 3013.69 807.927   1
  -3   5 -11 2689.73 940.900   1
  -2  -3 -11 1316.03 944.864   1
   3  -5  10 1413.33 886.846   1
  -5   2  10  131.53 735.134   1
   5  -2 -10  192.76 745.945   1
  -3   5 -10  -67.57 847.567   1
  -2  -3 -10 2582.70 929.008   1
   2   3   9  20393. 1772.25   1
   3  -5   9  20937. 1711.71   1
  -5   2   9  21888. 1731.53   1
   5  -2  -9  22861. 1769.01   1
  -3   5  -9  22054. 1796.39   1
  -2  -3  -9  22299. 1824.86   1
   2   3   8  27542. 2109.55   1
   5  -2  -8  26613. 1958.92   1
  -3   5  -8  27326. 2068.83   1
  -2  -3  -8  21622. 1726.12  -1
   2   3   7 9477.47 1076.76   1
   3  -5   7 9809.00 1045.04   1
  -5   2   7 9610.80 1028.83   1
  -3   5  -7 8454.05 998.197   1
  -2  -3  -7 9445.04 1108.83   1
   2   3   6 9376.57 1055.13   1
  -5   2   6 8273.87 902.702   1
   5  -2  -6 8569.36 861.260   1
  -3   5  -6 9243.23 1034.23   1
  -2  -3  -6 8854.04 1012.97   1
   3  -5   5 6313.51 907.747   1
  -5   2   5 7311.70 774.774   1
   5  -2  -5 7974.77 767.567   1
  -3   5  -5 7762.15 918.197   1
  -2  -3  -5 7225.22 976.215  -1
   2   3   4  58919. 4003.60   1
   3  -5   4  60865. 4082.88   1
  -5   2   4  48108. 3195.31   1
   5  -2  -4  59243. 3909.91   1
  -3   5  -4  71712. 4760.36  -1
  -2  -3  -4  60865. 4118.92   1
   2   3   3  48432. 3348.47   1
   3  -5   3  50847. 3467.02   1
  -5   2   3  47495. 3169.01   1
   5  -2  -3  48432. 3217.29   1
  -3   5  -3  46378. 3146.30   1
  -2  -3  -3  52613. 3603.60   1
   2   3   2  77622. 5203.60   1
   3  -5   2  89045. 5899.09   1
  -5   2   2  78234. 5109.90   1
  -3   5  -2  80901. 5362.16   1
  -2  -3  -2  80829. 5423.42  -1
   2   3   1 377297.  24375.   1
   3  -5   1 372612.  24054.   1
   5  -2  -1 317910.  20497.   1
  -3   5  -1 348108.  22479.   1
  -2  -3  -1 377297.  24396.   1
   2   3   0 271784.  17557.   1
   3  -5   0 302054.  19513.   1
   3  -5   0 270702.  17492.   1
  -5   2   0 316612.  20443.   1
   5  -2   0 307171.  19834.   1
  -3   5   0 279928.  18094.   1
  -3   5   0 283531.  18321.   1
  -2  -3   0 291243.  18822.   1
   2   3  -1 413333.  26638.   1
   3  -5  -1 354162.  22876.  -1
  -5   2  -1 411171.  26569.   1
   5  -2   1 370450.  23939.   1
  -3   5   1 420180.  27113.   1
   3  -5  -2  84252. 5585.58   1
  -5   2  -2  66667. 4547.74   1
   5  -2   2  85117. 5675.67   1
  -3   5   2  83964. 5581.98   1
  -2  -3   2  76757. 5005.40   1
   2   3  -3  53261. 3508.46   1
   3  -5  -3  51856. 3561.80   1
  -5   2  -3  52649. 3632.43   1
   5  -2   3  50342. 3517.83   1
  -3   5   3  51856. 3509.55   1
  -2  -3   3  49189. 3273.15   1
   2   3  -4  67640. 4439.63   1
   3  -5  -4  62955. 4201.80  -1
  -5   2  -4  57045. 3873.87   1
   5  -2   4  55279. 3751.35   1
  -3   5   4  62342. 4169.37   1
  -2  -3   4  53297. 3540.90   1
   2   3  -5 7924.32 826.305   1
   3  -5  -5 6291.89 812.251   1
  -5   2  -5 7794.59 1004.68   1
  -3   5   5 5873.87 849.368   1
  -2  -3   5 8028.82 861.260   1
   2   3  -6 8245.04 847.567   1
   3  -5  -6 9261.25 1055.85   1
  -5   2  -6 9117.11 1083.60   1
   5  -2   6 8093.69 1002.52   1
  -2  -3   6 7798.19 875.675   1
   3  -5  -7 9409.00 1083.24   1
  -5   2  -7 8183.78 1035.31   1
   5  -2   7 9780.17 1117.84   1
  -3   5   7 9567.56 1067.03   1
  -2  -3   7 9513.50 1016.22   1
   2   3  -8  29139. 2127.57   1
   3  -5  -8  27225. 2068.47   1
  -5   2  -8  25535. 1976.21   1
   5  -2   8  28159. 2152.07   1
   2   3  -9  24411. 1864.86  -1
   3  -5  -9  21420. 1761.44   1
  -5   2  -9  21059. 1703.78  -1
   5  -2   9  20497. 1751.71   1
  -3   5   9  21798. 1797.84   1
  -2  -3   9  22454. 1745.94   1
   2   3 -10 1074.59 783.783   1
   3  -5 -10 1320.36 858.378   1
  -5   2 -10 1135.13 865.945   1
  -3   5  10 2244.68 931.170   1
  -2  -3  10 1800.00 884.684   1
   2   3 -11 3238.19 816.936  -1
   3  -5 -11 1876.39 893.693   1
  -5   2 -11 3963.96 1015.85   1
   5  -2  11 3744.14 985.585   1
  -2  -3  11 3213.33 872.792   1
   2   3 -12 -103.64 739.098   1
   3  -5 -12   68.72 856.215   1
  -5   2 -12 1344.50 922.882   1
   5  -2  12  121.01 905.224   1
  -3   5  12 1749.91 938.738   1
  -2  -3  12   59.78 793.873   1
   2   3 -13 1326.49 771.891   1
   3  -5 -13 1443.60 906.305   1
  -5   2 -13 1626.30 1042.52   1
  -3   5  13 -429.19 868.468   1
   1   4  13 -114.70 987.026   1
   4  -5  13  165.12 979.458   1
  -5   1  13 1345.22 923.603   1
   5  -1 -13 -472.43 747.387   1
  -4   5 -13 1039.64 874.233   1
  -1  -4 -13 -206.23 837.116   1
   1   4  12 1034.23 978.738   1
   4  -5  12  249.51 924.684   1
  -5   1  12 -229.51 758.918   1
   5  -1 -12   40.90 717.477   1
  -4   5 -12 1136.58 874.954   1
  -1  -4 -12 1371.53 820.540   1
   1   4  11 2372.97 1012.61   1
   4  -5  11 -770.81 889.008   1
  -5   1  11  320.18 765.405  -1
   5  -1 -11  498.74 802.522   1
  -4   5 -11 -207.06 868.468   1
  -1  -4 -11 -518.20 851.531   1
   4  -5  10 2183.06 940.900   1
  -5   1  10 1956.39 819.459   1
  -4   5 -10 2998.20 995.675   1
  -1  -4 -10  484.32 970.089   1
   4  -5   9 9372.96 1121.08   1
  -5   1   9  11528. 1193.87   1
   5  -1  -9  10177. 1008.65   1
  -4   5  -9  10948. 1179.82   1
  -1  -4  -9  12058. 1279.28   1
   1   4   8 2579.46 882.882   1
   4  -5   8 3337.29 860.900   1
   5  -1  -8 2319.64 720.720   1
  -4   5  -8 2249.73 830.990   1
  -1  -4  -8 3391.35 878.558   1
   1   4   7 2163.24 845.765   1
   4  -5   7 2508.83 815.855   1
  -5   1   7 4028.82 714.954   1
   5  -1  -7 3388.10 713.873   1
  -4   5  -7 1940.18 861.621   1
  -1  -4  -7 2733.69 858.738   1
   1   4   6  25737. 2029.91   1
   4  -5   6  28984. 2145.94   1
  -5   1   6  24101. 1758.56   1
   5  -1  -6  27160. 1910.27   1
  -4   5  -6  25719. 1917.48   1
  -1  -4  -6  26043. 1948.83   1
   4  -5   5  20447. 1648.65   1
  -5   1   5  19168. 1401.80   1
   5  -1  -5  15798. 1192.43   1
  -4   5  -5  19885. 1581.98   1
  -1  -4  -5  19942. 1610.09   1
   1   4   4  24133. 1877.12   1
   4  -5   4  28162. 2104.14   1
  -5   1   4  25643. 1764.68   1
   5  -1  -4  25867. 1794.23   1
  -4   5  -4  31715. 2290.45   1
  -1  -4  -4  28339. 2102.34   1
   1   4   3  75604. 5077.47   1
   4  -5   3  71315. 4763.96  -1
  -5   1   3  80468. 5243.24   1
  -4   5  -3  78198. 5199.99   1
  -1  -4  -3  74450. 4987.38   1
   1   4   2  56324. 3899.09   1
   4  -5   2  50883. 3503.42   1
  -5   1   2  46919. 3057.65   1
   5  -1  -2  46811. 3058.01   1
   5  -1  -2  47964. 3130.45   1
  -4   5  -2  49622. 3418.74   1
  -1  -4  -2  52865. 3650.45   1
   1   4   1  81838. 5437.83   1
   4  -5   1  89441. 5902.70   1
   5  -1  -1  83495. 5427.02   1
  -4   5  -1  89694. 5924.32  -1
  -1  -4  -1 100216. 6641.43   1
   1   4   0 4969.36 918.918   1
   4  -5   0 3447.92 978.377   1
   4  -5   0 6825.22 948.828   1
  -5   1   0 4237.83 836.035   1
   5  -1   0 5333.33 854.414   1
  -4   5   0 4176.57 985.224   1
  -1  -4   0 6007.20 858.017   1
   1   4  -1  99207. 6468.46  -1
   4  -5  -1  99820. 6551.34   1
  -5   1  -1  91495. 6068.46  -1
   5  -1   1  82919. 5531.53   1
  -4   5   1  82126. 5441.44   1
   1   4  -2  58198. 3848.64   1
   4  -5  -2  48072. 3272.43   1
  -5   1  -2  54811. 3787.38   1
   5  -1   2  52721. 3643.24   1
  -4   5   2  51279. 3495.85   1
  -1  -4   2  59640. 3942.34   1
  -1  -4   2  56757. 3765.76   1
   1   4  -3  79640. 5203.60   1
   4  -5  -3  75351. 4994.59   1
  -5   1  -3  74631. 5012.61   1
   5  -1   3  73225. 4936.93   1
  -4   5   3  75604. 5027.02   1
  -1  -4   3  66595. 4396.39   1
   1   4  -4  25946. 1815.49   1
   4  -5  -4  27503. 1987.75   1
  -5   1  -4  25737. 1970.09   1
   5  -1   4  21099. 1717.84   1
  -4   5   4  21236. 1605.40   1
  -1  -4   4  25431. 1821.98   1
   1   4  -5  19373. 1434.95   1
   4  -5  -5  18620. 1442.88   1
  -5   1  -5  21477. 1684.32   1
   5  -1   5  17704. 1473.87   1
  -4   5   5  18299. 1432.07   1
  -1  -4   5  18562. 1421.98   1
   1   4  -6  26861. 1923.24   1
   4  -5  -6  26371. 1920.36   1
  -5   1  -6  26641. 1998.92   1
   5  -1   6  25492. 1952.79   1
  -1  -4   6  27178. 1982.70   1
   1   4  -7 2156.03 775.855   1
   4  -5  -7 3772.97 799.639   1
  -5   1  -7 3280.36 900.179   1
   5  -1   7 3270.63 901.260   1
  -4   5   7 3215.13 809.729   1
  -1  -4   7 1291.89 703.423   1
   1   4  -8 1697.66 769.369   1
  -5   1  -8 3455.13 882.161   1
   5  -1   8 3321.44 867.386   1
  -4   5   8 4075.67 891.170   1
  -1  -4   8 2592.07 781.621   1
   4  -5  -9 9520.71 1152.79   1
  -5   1  -9  11521. 1192.07   1
   5  -1   9 9913.50 1161.44   1
  -4   5   9 8836.03 1099.10   1
  -1  -4   9  10656. 1094.41   1
   1   4 -10 3000.72 847.567   1
   4  -5 -10 2474.59 870.990   1
  -5   1 -10 1224.14 927.927   1
  -4   5  10 1575.13 916.756   1
  -1  -4  10  904.50 785.945   1
   1   4 -11  800.00 742.342   1
   4  -5 -11   76.58 822.702  -1
   5  -1  11  575.13 873.152   1
  -4   5  11 1225.58 860.540   1
  -1  -4  11  373.33 868.468   1
   1   4 -12 -946.67 750.269   1
   4  -5 -12  277.37 806.486   1
  -5   1 -12  367.93 939.819   1
   5  -1  12  660.90 959.639   1
  -4   5  12  486.85 828.468   1
  -1  -4  12 -834.23 941.621   1
   1   4 -13  534.41 843.963   1
   4  -5 -13  720.00 899.098   1
  -5   1 -13  731.17 934.053   1
  -4   5  13  663.78 1055.49   1
  -1  -4  13 1423.42 919.278   1
   0   5  13 -989.19 923.242   1
   5  -5  13  422.34 851.531   1
  -5   0  13  572.97 856.215   1
   5   0 -13 -463.06 686.486   1
  -5   5 -13 -446.49 874.954   1
   0  -5 -13  682.16 873.513   1
   0   5  12 3650.45 963.963   1
   5  -5  12 2793.87 956.035   1
  -5   0  12 2874.95 808.648   1
   5   0 -12 2771.89 820.900   1
  -5   5 -12 4418.01 1032.43   1
   0  -5 -12 1828.83 892.972   1
   0   5  11 4785.58 1040.36   1
   5  -5  11 3996.39 1060.54  -1
  -5   0  11 3231.71 793.152   1
   5   0 -11 3956.75 850.089   1
  -5   5 -11 4828.82 1075.67   1
   0  -5 -11 3424.86 988.467   1
   0   5  10 7668.46 1199.28   1
   5  -5  10  10483. 1235.31   1
  -5   0  10 8331.52 978.017   1
   5   0 -10 9372.96 1074.23   1
  -5   5 -10 9279.27 1206.85   1
   0  -5 -10 8940.53 1147.75   1
   0   5   9  12969. 1302.70   1
   5  -5   9  12825. 1325.40  -1
  -5   0   9  13070. 1219.46   1
   5   0  -9  13103. 1160.36   1
  -5   5  -9  12955. 1307.03   1
   0  -5  -9  11283. 1229.19   1
   0   5   8 5304.50 985.945   1
   5  -5   8 6241.44 910.990   1
  -5   0   8 5517.11 787.747   1
   5   0  -8 6162.16 848.648   1
  -5   5  -8 3595.67 894.774   1
   0  -5  -8 5387.38 920.720   1
   0   5   7 1240.00 806.125   1
   5  -5   7 1847.93 769.369   1
  -5   0   7 2113.15 647.927   1
   5   0  -7 1212.25 646.125   1
   0  -5  -7  404.68 882.522   1
   0   5   6  26868. 2052.97   1
   5  -5   6  27009. 2006.84   1
  -5   0   6  26285. 1886.12   1
   5   0  -6  25921. 1811.53   1
  -5   5  -6  26270. 1973.33   1
   0  -5  -6  22436. 1749.91   1
  -5   0   5 3607.20 590.990   1
   5   0  -5 4068.46 589.189   1
  -5   5  -5 3574.05 875.314   1
   0  -5  -5 3913.51 786.666   1
   0   5   4  40865. 2874.59  -1
   5  -5   4  48360. 3324.32   1
  -5   0   4  42450. 2806.12   1
   5   0  -4  44721. 2960.00   1
  -5   5  -4  41405. 2880.72   1
   0  -5  -4  40577. 2832.07   1
   0   5   3  11996. 1289.37   1
   5  -5   3  10753. 1208.65   1
  -5   0   3  12515. 892.972   1
  -5   5  -3  15265. 1399.28   1
   0  -5  -3  17369. 1496.21   1
   0   5   2  67784. 4594.59   1
   5  -5   2  78342. 5243.24   1
  -5   5  -2  67207. 4526.12   1
   0  -5  -2  74486. 5023.42   1
   0   5   1  50378. 3506.30   1
   5  -5   1  53910. 3675.67   1
   5   0  -1  57838. 3790.99   1
  -5   5  -1  60072. 4079.27   1
   0  -5  -1  63135. 4266.66   1
   0   5   0 264360.  17103.   1
   5  -5   0 272468.  17614.  -1
   5  -5   0 245225.  15877.   1
  -5   0   0 293153.  18948.   1
   5   0   0 306234.  19787.   1
  -5   5   0 289765.  18739.   1
   0  -5   0 291171.  18829.   1
   0   5  -1  68144. 4522.52   1
   5  -5  -1  60721. 4108.10   1
   5  -5  -1  57586. 3873.87   1
  -5   0  -1  62703. 4259.46   1
   5   0   1  62811. 4302.70   1
  -5   5   1  57009. 3834.23   1
   0  -5   1  66090. 4439.63   1
   0  -5   1  62486. 4180.18   1
   0   5  -2  75712. 4990.99   1
   5  -5  -2  75423. 5023.42   1
  -5   0  -2  71135. 4821.62   1
   5   0   2  62919. 4356.75   1
  -5   5   2  67964. 4522.52  -1
   0  -5   2  77297. 5091.89   1
   0  -5   2  82739. 5441.44   1
   0   5  -3  15319. 1179.46   1
   5  -5  -3  15326. 1276.76   1
   5   0   3  15301. 1466.30   1
  -5   5   3  13398. 1157.12   1
   0  -5   3  14382. 1231.35   1
   0   5  -4  42162. 2832.79   1
   5  -5  -4  40721. 2775.49   1
  -5   0  -4  42378. 2978.01   1
   5   0   4  40540. 2861.26   1
  -5   5   4  40901. 2823.06   1
   0  -5   4  42054. 2865.22   1
   0   5  -5 3754.95 627.026   1
   5  -5  -5 3945.94 752.432   1
  -5   0  -5 1581.98 798.558   1
   5   0   5 3494.77 882.522   1
  -5   5   5 2338.38 671.711   1
   0  -5   5 4270.27 718.197   1
   0   5  -6  28277. 1998.20   1
   5  -5  -6  25070. 1832.07   1
  -5   0  -6  28317. 2189.91   1
   5   0   6  27359. 2076.39   1
  -5   5   6  27366. 2005.76  -1
   0  -5   6  23629. 1754.23   1
   0   5  -7 2380.54 738.738   1
   5  -5  -7 1184.50 790.269   1
  -5   0  -7  577.30 769.729   1
   5   0   7  960.36 818.738   1
  -5   5   7 1917.48 740.179   1
   0   5  -8 5473.87 907.026   1
   5  -5  -8 6464.86 969.729   1
  -5   0  -8 5888.28 962.521   1
   5   0   8 4327.92 979.098   1
  -5   5   8 5001.80 913.513   1
   0  -5   8 5333.33 872.071   1
   5  -5  -9  12526. 1240.00   1
  -5   0  -9  14169. 1371.53   1
   5   0   9  11924. 1296.21   1
  -5   5   9  12840. 1266.31   1
   0  -5   9  11726. 1209.01   1
   0   5 -10 8183.78 1000.00   1
   5  -5 -10 9463.05 1138.38  -1
  -5   0 -10 7863.06 1144.86   1
   5   0  10 6594.59 1149.91   1
  -5   5  10 9556.75 1146.67   1
   0  -5  10 7300.89 1032.43   1
   0   5 -11 4158.55 859.098   1
   5  -5 -11 3349.55 868.468   1
   5   0  11 3272.07 1130.45   1
  -5   5  11 4043.24 903.062   1
   0  -5  11 3416.21 869.909   1
   0   5 -12 3358.19 854.053   1
   5  -5 -12 2056.57 910.269   1
  -5   0 -12 3352.07 942.341   1
   5   0  12 4295.49 1070.27   1
   0  -5  12 2477.11 1013.33   1
   0   5 -13 1830.27 892.612   1
  -5   0 -13  410.81 847.567   1
   5   0  13  332.68 936.576   1
  -5   5  13 -481.80 1057.30   1
   0  -5  13 -189.77 834.954   1
   5   1  13  647.93 927.567   1
   1  -6  13   -7.08 896.936   1
  -6   5  13 1535.13 1051.53   1
   6  -5 -13  -79.42 782.341   1
  -5  -1 -13 -876.40 863.062   1
   5   1  12 1793.15 1028.11   1
  -6   5  12  -93.37 1011.17   1
   6  -5 -12  790.99 797.116   1
  -1   6 -12  112.83 842.161   1
  -5  -1 -12 1851.53 900.179   1
   5   1  11 -527.57 971.531   1
   1  -6  11 1286.49 841.080   1
  -6   5  11 -304.90 936.215   1
   6  -5 -11 -1227.7 754.594   1
  -1   6 -11 -1341.3 807.927   1
  -5  -1 -11  217.55 878.558   1
   5   1  10 1905.58 989.188   1
   1  -6  10 2394.95 905.224   1
  -6   5  10  482.52 816.215   1
   6  -5 -10 1394.23 825.945   1
  -1   6 -10 1109.55 787.387   1
  -5  -1 -10  -52.86 887.206   1
   5   1   9 6216.21 1039.64  -1
   1  -6   9 6021.62 930.449   1
  -6   5   9 6306.30 964.684   1
  -1   6  -9 6717.11 918.197   1
  -5  -1  -9 6169.36 986.666  -1
   5   1   8  16757. 1510.99   1
   1  -6   8  18753. 1556.39   1
  -6   5   8  16923. 1427.03   1
   6  -5  -8  16598. 1418.38   1
  -1   6  -8  18933. 1532.61   1
  -5  -1  -8  15207. 1442.88   1
   5   1   7 9358.55 1103.06   1
   6  -5  -7 9776.57 1035.67   1
  -1   6  -7  11059. 1029.19   1
  -5  -1  -7 9066.66 1109.19   1
   5   1   6 -432.07 803.603   1
   1  -6   6  886.49 701.981   1
  -6   5   6 1290.45 638.198   1
   6  -5  -6 1906.30 639.639   1
  -1   6  -6  896.22 628.468   1
   5   1   5  12771. 1275.31   1
   1  -6   5  12591. 1110.63  -1
  -6   5   5  12656. 1147.39   1
   6  -5  -5  12890. 1097.66   1
  -1   6  -5  12941. 1084.68   1
  -5  -1  -5  11813. 1160.72   1
   1  -6   4  28368. 2024.14   1
  -6   5   4  31978. 2220.18   1
   6  -5  -4  28886. 2010.81   1
  -1   6  -4  33867. 2334.05   1
  -5  -1  -4  29052. 2151.71   1
   5   1   3  39604. 2822.34   1
   1  -6   3  42054. 2883.60   1
  -6   5   3  36468. 2501.98   1
  -1   6  -3  49550. 3352.07   1
  -5  -1  -3  43459. 3059.46   1
   5   1   2  61117. 4198.19   1
   1  -6   2  74631. 4940.54   1
  -6   5   2  58991. 3974.77   1
   6  -5  -2  67495. 4472.07   1
  -1   6  -2  75892. 5009.00   1
  -5  -1  -2  75207. 5045.04   1
   5   1   1 864864.  55748.   1
   1  -6   1 887206.  57153.   1
   1  -6   1 836035.  53874.   1
  -6   5   1 842161.  54234.   1
  -6   5   1 833513.  53694.   1
   6  -5  -1 787026.  50703.   1
   6  -5  -1 802161.  51676.   1
  -1   6  -1 986666.  63531.   1
  -5  -1  -1 875675.  56468.   1
   5   1   0 373333.  24119.   1
   1  -6   0 395315.  25535.  -1
  -6   5   0 361801.  23380.   1
   6  -5   0 408288.  26353.   1
  -5  -1   0 372252.  24047.   1
   5   1  -1 820900.  52865.   1
   1  -6  -1 819459.  52829.   1
  -6   5  -1 851531.  54883.   1
   6  -5   1 898738.  57910.   1
  -1   6   1 842161.  54270.   1
   1  -6  -2  76865. 5138.73   1
  -6   5  -2  68901. 4637.83   1
   6  -5   2  69513. 4673.87   1
  -1   6   2  61802. 4187.38   1
   5   1  -3  37477. 2439.64   1
   1  -6  -3  41117. 2882.16   1
  -6   5  -3  37009. 2640.00  -1
   6  -5   3  45730. 3209.01   1
  -1   6   3  38991. 2738.38   1
  -5  -1   3  37441. 2438.20   1
   5   1  -4  31290. 2091.17   1
   1  -6  -4  28040. 2058.02   1
  -6   5  -4  28746. 2135.85   1
   6  -5   4  33888. 2443.24   1
  -1   6   4  28277. 2096.57   1
  -5  -1   4  32050. 2149.19   1
   5   1  -5  15748. 1167.93   1
   1  -6  -5  12494. 1198.92   1
  -6   5  -5  13409. 1280.72   1
   6  -5   5  12746. 1215.85   1
  -5  -1   5  12685. 990.630   1
   5   1  -6  176.18 500.540   1
   1  -6  -6   92.07 753.513   1
  -6   5  -6 2123.96 877.116   1
   6  -5   6 1548.47 743.062   1
  -1   6   6 2273.87 906.666   1
   5   1  -7  11139. 1026.31   1
   1  -6  -7  10807. 1195.31   1
  -6   5  -7  10872. 1176.94   1
   6  -5   7 9563.95 1072.79   1
  -1   6   7  10735. 1192.43   1
  -5  -1   7  11337. 1033.51   1
   5   1  -8  18886. 1457.30   1
   1  -6  -8  17715. 1504.86   1
  -6   5  -8  17643. 1533.69   1
   6  -5   8  16847. 1482.52   1
  -1   6   8  19232. 1609.73   1
  -5  -1   8  18032. 1461.62   1
   5   1  -9 6270.26 856.215   1
  -6   5  -9 7491.88 1057.66   1
   6  -5   9 7351.34 1094.05   1
  -1   6   9 7387.38 1171.17   1
   5   1 -10  264.22 774.053  -1
   1  -6 -10  232.94 872.071   1
  -6   5 -10  204.79 974.053   1
  -1   6  10 -1381.3 902.702   1
  -5  -1  10  394.95 680.360   1
   5   1 -11  829.55 692.972  -1
   1  -6 -11 -1469.5 909.909   1
  -6   5 -11 -687.57 887.567   1
   6  -5  11  756.04 957.477   1
  -1   6  11 1429.55 883.603   1
  -5  -1  11  559.64 691.531   1
   5   1 -12  388.11 694.774   1
   1  -6 -12  732.25 940.179   1
  -6   5 -12 1738.74 1025.22   1
   6  -5  12  607.21 924.323   1
  -1   6  12 1612.25 924.323   1
  -5  -1  12  966.13 739.819   1
   1  -6 -13  710.27 926.846  -1
  -6   5 -13   28.14 884.323   1
  -1   6  13  172.40 879.278   1
   4   2  13  -43.60 1004.32   1
   2  -6  13  284.83 931.531   1
  -6   4  13  501.98 1020.90   1
   6  -4 -13 -452.61 712.792   1
  -2   6 -13 2172.61 1022.70   1
  -4  -2 -13 -136.50 896.215   1
   4   2  12  880.00 978.017   1
   2  -6  12 2309.91 901.260   1
  -6   4  12  336.11 1027.39   1
   6  -4 -12 1046.49 803.242   1
  -2   6 -12 2002.88 868.828   1
  -4  -2 -12 1034.23 841.441   1
   4   2  11 -256.76 1000.00   1
   2  -6  11 -296.54 866.666   1
  -6   4  11  457.30 809.729   1
   6  -4 -11  550.27 721.080   1
  -2   6 -11 2081.44 848.287   1
  -4  -2 -11 -917.12 894.053   1
   4   2  10 3646.84 1148.11   1
   2  -6  10 4313.51 938.738   1
  -6   4  10 5776.57 883.242   1
   6  -4 -10 6634.23 976.576   1
  -2   6 -10 4122.52 844.684   1
  -4  -2 -10 5765.76 1070.27   1
   4   2   9 4230.63 964.684   1
   2  -6   9 3568.65 872.792   1
  -6   4   9 6544.14 965.044   1
   6  -4  -9 4497.29 934.053   1
  -2   6  -9 5996.39 891.531   1
  -4  -2  -9 4763.96 940.540   1
   4   2   8  20422. 1724.68   1
   2  -6   8  19070. 1566.12   1
  -6   4   8  20490. 1611.17   1
   6  -4  -8  20699. 1628.11   1
  -4  -2  -8  19809. 1672.07   1
   4   2   7  11110. 1138.02   1
   2  -6   7  10559. 1100.54   1
  -6   4   7  10101. 1054.77   1
  -2   6  -7  10735. 1074.23  -1
  -4  -2  -7  10400. 1156.76   1
   4   2   6 1849.73 831.711   1
  -6   4   6 1287.93 653.693   1
   6  -4  -6 2449.01 697.657   1
  -2   6  -6 1790.27 683.963   1
   4   2   5  26811. 2037.48   1
   2  -6   5  25888. 1925.40   1
  -6   4   5  26187. 1868.83   1
   6  -4  -5  28522. 2003.60   1
  -2   6  -5  26548. 1893.33   1
  -4  -2  -5  25261. 1916.75   1
   4   2   4  77081. 5156.75   1
   2  -6   4  82234. 5434.23   1
  -6   4   4  89946. 5902.70   1
   6  -4  -4  78595. 5160.35   1
  -2   6  -4  81513. 5351.35   1
  -4  -2  -4  79784. 5315.31   1
   4   2   3 9376.57 1193.15   1
   2  -6   3 8699.09 1049.01   1
  -6   4   3 9236.03 905.224   1
   6  -4  -3  10591. 927.567   1
  -2   6  -3  10277. 983.422   1
   4   2   2 8302.69 1192.79   1
   2  -6   2  10472. 1090.09   1
  -6   4   2 9243.23 930.449   1
   6  -4  -2  10987. 1001.08   1
   6  -4  -2 9261.25 1018.02   1
  -2   6  -2 7927.92 1023.78   1
  -4  -2  -2  11323. 1365.04   1
   4   2   1 313297.  20288.   1
   2  -6   1 337982.  21838.   1
   2  -6   1 304937.  19712.   1
  -6   4   1 307856.  19881.   1
   6  -4  -1 301333.  19456.   1
   6  -4  -1 291892.  18858.   1
  -2   6  -1 258486.  16724.   1
  -4  -2  -1 319387.  20681.   1
   4   2   0 128504. 8378.37   1
   2  -6   0 133766. 8745.94   1
  -6   4   0 122739. 8021.61   1
   6  -4   0 125874. 8216.21   1
  -2   6   0 126739. 8284.68   1
  -4  -2   0 145153. 9463.05   1
   4   2  -1 280144.  18068.   1
   2  -6  -1 321765.  20829.   1
  -6   4  -1 274162.  17751.  -1
   6  -4   1 272720.  17668.   1
  -2   6   1 307747.  19924.   1
   2  -6  -2 7747.74 1059.10   1
  -6   4  -2 7772.96 1158.20   1
   6  -4   2 8547.74 1165.40   1
  -2   6   2  12324. 1436.76   1
  -4  -2   2 8576.57 639.639   1
  -4  -2   2 9636.03 731.891   1
   2  -6  -3 9308.10 1222.70   1
  -6   4  -3 6533.33 923.603   1
   6  -4   3  12396. 1262.70   1
  -2   6   3 8976.57 1046.49   1
  -4  -2   3 9899.09 769.369   1
   4   2  -4  88180. 5729.72   1
   2  -6  -4  79567. 5272.07   1
  -6   4  -4  85586. 5675.67   1
   6  -4   4  86739. 5762.16   1
  -2   6   4  77622. 5163.96   1
  -4  -2   4  82631. 5383.78   1
   4   2  -5  28177. 1932.25   1
   2  -6  -5  26515. 1964.32   1
  -6   4  -5  26501. 2005.04   1
   6  -4   5  24465. 1885.04   1
  -4  -2   5  28342. 1949.91   1
   4   2  -6 1727.21 563.603   1
   2  -6  -6 2065.22 777.297  -1
  -6   4  -6 1537.66 765.044   1
   6  -4   6 3758.55 860.540   1
  -2   6   6 2646.84 830.990   1
  -4  -2   6 1331.89 599.639  -1
   4   2  -7  11607. 1060.90   1
  -6   4  -7  11168. 1195.67   1
   6  -4   7 9852.24 1060.54   1
  -2   6   7 9855.85 1117.48   1
  -4  -2   7  12436. 1088.65   1
   4   2  -8  20746. 1614.77   1
   2  -6  -8  19564. 1630.27   1
  -6   4  -8  21668. 1720.00   1
   6  -4   8  18526. 1563.96   1
  -2   6   8  20537. 1710.99   1
  -4  -2   8  19885. 1574.41   1
   4   2  -9 4742.34 852.251   1
   2  -6  -9 5419.81 1024.50   1
  -6   4  -9 4403.60 952.431   1
  -2   6   9 5009.00 977.296   1
  -4  -2   9 4911.71 900.179   1
   4   2 -10 4699.09 881.440   1
   2  -6 -10 5138.73 969.008   1
  -6   4 -10 5996.39 1057.66   1
  -2   6  10 4371.17 998.197   1
  -4  -2  10 4800.00 826.305   1
   4   2 -11 -351.46 687.206  -1
   2  -6 -11   96.79 848.287   1
   6  -4  11 1176.58 944.864  -1
  -2   6  11 1204.68 916.756   1
  -4  -2  11 1121.80 810.089   1
   4   2 -12  889.73 739.459   1
   2  -6 -12 2502.34 876.396  -1
  -6   4 -12 -150.02 923.603  -1
   6  -4  12 2154.59 966.485   1
  -2   6  12 2271.35 978.738   1
  -4  -2  12 1596.39 741.621   1
   4   2 -13  542.70 690.089   1
   2  -6 -13 1248.65 908.468  -1
  -6   4 -13  935.49 912.432   1
  -2   6  13 -254.34 843.242   1
  -4  -2  13  473.15 843.242   1
   3   3  13  157.80 1011.89   1
   3  -6  13 -967.21 921.801   1
   6  -3 -13  559.64 806.846   1
  -3   6 -13  859.46 894.774   1
  -3  -3 -13  177.33 868.828   1
   3   3  12  450.81 947.747   1
   3  -6  12  915.31 908.107   1
  -6   3  12 1159.28 960.359   1
   6  -3 -12  334.52 706.666   1
  -3   6 -12 1543.78 868.468   1
  -3  -3 -12 1518.20 994.233  -1
   3   3  11  578.38 889.008   1
   3  -6  11   45.95 918.558   1
  -6   3  11 -268.76 740.540   1
   6  -3 -11  324.50 731.170   1
  -3   6 -11  266.41 836.035   1
   3   3  10 -619.46 973.332  -1
   3  -6  10   10.70 879.639   1
  -6   3  10  406.13 776.936   1
   6  -3 -10  526.49 801.080   1
  -3   6 -10  -52.22 791.351   1
  -3  -3 -10  725.40 926.846   1
   3   3   9 3289.37 997.477   1
   3  -6   9 3110.27 874.233   1
  -6   3   9 3628.82 819.819   1
   6  -3  -9 2282.52 777.657   1
  -3   6  -9 2756.03 860.900   1
  -3  -3  -9 3404.68 952.071   1
   3   3   8 1272.07 838.918  -1
   3  -6   8 1416.21 805.405   1
   6  -3  -8 1353.51 712.071   1
  -3  -3  -8 1704.86 816.215   1
   3   3   7 2733.69 817.296   1
   3  -6   7 3125.40 784.864   1
  -6   3   7 3539.10 699.819   1
   6  -3  -7 3236.75 752.792   1
  -3   6  -7 4673.87 876.035   1
  -3  -3  -7 4209.00 930.449   1
   3   3   6 6547.74 887.206   1
  -6   3   6 5372.97 720.720   1
   6  -3  -6 5794.59 731.531   1
  -3   6  -6 3981.98 800.720   1
  -3  -3  -6 7488.28 1013.69   1
   3   3   5  12598. 1247.93   1
   3  -6   5  13420. 1213.69   1
  -6   3   5  13074. 1046.13   1
   6  -3  -5  12566. 1050.45   1
  -3   6  -5  11928. 1080.72   1
  -3  -3  -5  10930. 1117.84   1
   3   3   4  66991. 4511.71   1
   3  -6   4  68613. 4569.36   1
  -6   3   4  70811. 4655.85   1
   6  -3  -4  72036. 4727.92   1
  -3  -3  -4  73910. 4951.35   1
   3   3   3 1091.89 854.414   1
   3  -6   3  370.09 801.080   1
  -6   3   3  962.52 494.414   1
   6  -3  -3  837.84 556.756   1
  -3   6  -3  115.82 706.306   1
  -3  -3  -3  565.04 931.891   1
   3   3   2  90811. 6039.63   1
   3  -6   2  92793. 6118.91   1
  -6   3   2  89189. 5805.40   1
   6  -3  -2  99459. 6472.07   1
   6  -3  -2  88793. 5787.38   1
  -3   6  -2  98090. 6461.25   1
  -3  -3  -2 101153. 6713.51   1
   3   3   1  47748. 3353.51   1
   3  -6   1  53982. 3682.88   1
   3  -6   1  52432. 3599.28   1
  -6   3   1  47856. 3228.10   1
   6  -3  -1  51315. 3408.28   1
   6  -3  -1  49441. 3299.82   1
  -3   6  -1  50054. 3449.73   1
  -3  -3  -1  50595. 3542.70   1
   3   3   0  21470. 1687.57   1
   3  -6   0  26195. 1981.26   1
   3  -6   0  23622. 1927.57   1
  -6   3   0  23546. 1778.38   1
   6  -3   0  25892. 1933.33   1
  -3   6   0  20796. 1689.73   1
   3   3  -1  49874. 3305.58   1
   3  -6  -1  60829. 4140.54   1
  -6   3  -1  47676. 3313.87   1
   6  -3   1  53369. 3668.46   1
  -3   6   1  44721. 3103.06   1
  -3  -3   1  41586. 2779.46   1
   3  -6  -2  97117. 6403.60   1
  -6   3  -2  86667. 5776.57   1
   6  -3   2 100144. 6641.43   1
  -3   6   2  91567. 6079.27   1
  -3  -3   2 102162. 6623.42   1
   3   3  -3  442.52 457.657   1
   3  -6  -3  380.18 814.053   1
  -6   3  -3  754.59 858.017   1
   6  -3   3  -75.64 876.396   1
  -3   6   3  145.37 812.972   1
  -3  -3   3 1650.81 483.243   1
   3   3  -4  78631. 5124.32   1
   3  -6  -4  71351. 4745.94   1
  -6   3  -4  70739. 4735.13  -1
   6  -3   4  75640. 5066.66  -1
  -3   6   4  71063. 4727.92   1
  -3  -3   4  70018. 4587.38   1
   3   3  -5  13542. 1052.61   1
   3  -6  -5  11694. 1108.11   1
  -6   3  -5  11391. 1096.22   1
   6  -3   5  13135. 1243.24   1
  -3   6   5  10274. 1063.78   1
  -3  -3   5  12721. 1029.91   1
   3   3  -6 6007.20 744.143   1
   3  -6  -6 4699.09 830.630   1
  -6   3  -6 5931.53 889.368   1
   6  -3   6 3265.58 881.801   1
  -3   6   6 5610.81 947.386   1
  -3  -3   6 5679.27 733.333   1
   3   3  -7 4007.20 762.882   1
   3  -6  -7 3942.34 937.296   1
  -6   3  -7 4183.78 892.251  -1
   6  -3   7 4753.15 816.215   1
  -3   6   7 4713.51 910.269  -1
  -3  -3   7 3492.97 710.990   1
   3   3  -8 2714.59 753.513   1
   3  -6  -8 2543.06 804.323   1
  -6   3  -8 2607.93 894.414   1
   6  -3   8 2534.05 839.999   1
   3   3  -9 1935.13 747.747   1
   3  -6  -9 3040.00 973.693   1
  -6   3  -9 1204.68 814.414   1
   6  -3   9 3920.72 1008.65   1
  -3   6   9 4731.53 972.972   1
  -3  -3   9 3159.64 765.044   1
   3  -6 -10 -142.23 822.702   1
  -6   3 -10 -193.44 877.116   1
  -3   6  10  430.99 913.152   1
  -3  -3  10  672.43 802.161   1
   3   3 -11 1572.97 704.143   1
   3  -6 -11 -382.34 885.044   1
   6  -3  11 1180.18 899.098   1
  -3  -3  11 -638.92 705.224   1
   3   3 -12   51.35 704.864  -1
  -6   3 -12  359.53 916.035   1
   6  -3  12 1007.21 918.918   1
  -3   6  12  228.00 891.531   1
  -3  -3  12  -88.76 855.855   1
   3   3 -13 1097.30 755.675   1
   3  -6 -13  357.15 905.585   1
  -6   3 -13 -1237.1 947.386   1
   6  -3  13   27.91 1109.55   1
  -3   6  13 -1052.3 953.873  -1
  -3  -3  13  797.84 768.287   1
   2   4  13  867.75 958.918   1
   4  -6  13 1242.52 916.035   1
  -6   2  13 -1142.7 929.008   1
   6  -2 -13  129.91 783.062   1
  -4   6 -13 3448.65 996.035   1
  -2  -4 -13 -183.42 978.738   1
   2   4  12 -535.86 1007.93   1
   4  -6  12 1039.64 927.206   1
  -6   2  12  638.20 940.179   1
   6  -2 -12   24.67 673.152   1
  -2  -4 -12  -23.47 877.116   1
   2   4  11 1465.94 905.945   1
  -6   2  11  874.23 736.576   1
   6  -2 -11 1578.74 691.170   1
  -4   6 -11 2430.63 908.107   1
   4  -6  10 1465.22 912.432   1
  -6   2  10 1873.51 743.783   1
  -4   6 -10 1012.97 890.089   1
  -2  -4 -10 2992.07 1024.14   1
   2   4   9  12778. 1367.93   1
   4  -6   9  14858. 1379.82   1
  -6   2   9  14061. 1267.03   1
   6  -2  -9  12995. 1150.63   1
  -4   6  -9  15773. 1439.64   1
  -2  -4  -9  14501. 1421.26   1
   2   4   8 3429.55 1036.76   1
   6  -2  -8 2981.62 724.684   1
  -4   6  -8 3485.04 896.215   1
  -2  -4  -8 3614.41 899.098   1
   2   4   7 1794.59 866.305   1
   4  -6   7 1520.00 775.495   1
  -6   2   7 1521.80 621.621   1
   6  -2  -7 2317.48 689.369   1
  -4   6  -7  877.12 826.305   1
  -2  -4  -7 2309.91 903.062   1
   2   4   6 2954.23 892.972   1
   4  -6   6 2510.63 771.170   1
  -6   2   6 4918.91 716.756   1
   6  -2  -6 4050.45 674.234   1
  -4   6  -6 3884.68 809.008  -1
  -2  -4  -6 2219.10 794.233   1
   2   4   5 4219.82 797.477   1
   4  -6   5 3668.46 873.152   1
  -6   2   5 2730.81 553.153   1
   6  -2  -5 3819.82 603.963   1
  -4   6  -5 3372.97 777.657   1
  -2  -4  -5 3664.86 873.152   1
   2   4   4 7412.60 932.251   1
   4  -6   4 7174.77 945.945   1
  -6   2   4 7599.99 775.855   1
   6  -2  -4 8363.96 782.341   1
  -4   6  -4 9416.21 980.179  -1
  -2  -4  -4 9142.33 983.422   1
   2   4   3  27524. 2135.49   1
   4  -6   3  28919. 2120.00   1
  -6   2   3  26122. 1767.93   1
   6  -2  -3  26908. 1837.48   1
  -4   6  -3  28825. 2071.35  -1
  -2  -4  -3  29423. 2226.30   1
   2   4   2 3938.73 1116.40   1
   4  -6   2 4681.08 945.224   1
   6  -2  -2 4681.08 559.279   1
  -4   6  -2 4021.62 914.233  -1
  -2  -4  -2 4554.95 1139.10   1
   2   4   1 510270.  32944.   1
   4  -6   1 505225.  32598.   1
  -6   2   1 513873.  33110.   1
   6  -2  -1 494414.  31870.   1
  -4   6  -1 445045.  28721.   1
  -2  -4  -1 508108.  32811.   1
   2   4   0  968.29 845.044   1
   4  -6   0 -517.84 1027.03   1
   4  -6   0  311.71 746.666   1
  -6   2   0  976.94 813.693  -1
   6  -2   0 1007.57 752.432   1
  -4   6   0 2215.13 1006.85   1
  -4   6   0 -184.90 1013.69   1
  -2  -4   0  -43.60 903.422   1
   2   4  -1 557477.  35928.   1
   4  -6  -1 474954.  30649.   1
  -6   2  -1 478198.  30883.   1
   6  -2   1 510990.  32998.  -1
  -4   6   1 442162.  28559.   1
  -2  -4   1 501981.  32353.   1
   2   4  -2 3938.73 713.873   1
   4  -6  -2 6284.68 943.062   1
  -6   2  -2 5081.08 1127.21   1
   6  -2   2 5412.61 1154.23   1
  -4   6   2 4951.35 993.152   1
  -2  -4   2 5131.53 686.486   1
  -2  -4   2 4994.59 661.621   1
   2   4  -3  25279. 1757.12   1
   4  -6  -3  24155. 1813.69   1
  -6   2  -3  27416. 2078.20   1
   6  -2   3  28541. 2159.28   1
  -4   6   3  29827. 2228.47   1
  -2  -4   3  24378. 1699.46   1
   4  -6  -4 5545.94 780.540   1
  -6   2  -4 7153.15 1003.96   1
   6  -2   4 8281.07 1045.40   1
  -4   6   4 8356.75 922.522   1
  -2  -4   4 7329.72 784.143   1
   2   4  -5 2842.88 546.306   1
   4  -6  -5 2471.35 689.008   1
  -6   2  -5 4190.99 856.936   1
   6  -2   5 3177.29 971.891  -1
  -4   6   5 3920.72 735.134   1
  -2  -4   5 3454.41 626.306   1
   2   4  -6 3060.18 584.143   1
   4  -6  -6 3935.13 769.729   1
   6  -2   6 3873.87 840.720   1
  -2  -4   6 3591.35 708.468   1
   2   4  -7 1543.78 654.774   1
   4  -6  -7 2130.09 844.323   1
  -6   2  -7 -235.28 838.197   1
   6  -2   7 2755.31 796.396   1
  -4   6   7 2190.27 785.585   1
  -2  -4   7 1369.73 642.882   1
   2   4  -8 2821.62 702.702   1
  -6   2  -8 1759.64 801.441   1
   6  -2   8 2914.23 879.278   1
  -4   6   8 3621.62 875.675   1
   2   4  -9  15849. 1323.96   1
   4  -6  -9  13715. 1327.93   1
  -6   2  -9  14908. 1405.76   1
   6  -2   9  13362. 1332.97   1
  -4   6   9  15589. 1396.40   1
  -2  -4   9  14587. 1307.39   1
   4  -6 -10 2521.44 859.098   1
  -6   2 -10 2185.94 943.783  -1
   6  -2  10 2554.59 1012.61   1
  -4   6  10 1076.03 918.558   1
  -2  -4  10 1890.81 784.143   1
   2   4 -11 1411.89 771.531   1
   4  -6 -11 1916.39 889.729   1
   6  -2  11 1828.47 974.053  -1
  -4   6  11 -470.63 825.945  -1
  -2  -4  11 1418.74 890.089   1
   2   4 -12 -1263.1 701.621   1
   4  -6 -12   12.15 885.404   1
  -6   2 -12 -1071.4 930.089   1
   6  -2  12 -904.86 948.828   1
  -4   6  12  256.04 865.224   1
  -2  -4  12 -1410.1 728.648   1
   2   4 -13  300.40 796.035   1
   4  -6 -13  857.66 941.621   1
  -6   2 -13 -684.32 928.287   1
   6  -2  13  448.29 1093.33  -1
  -4   6  13  336.83 1094.77   1
   5  -6  13 1069.19 912.432   1
   6  -1 -13  613.33 672.432   1
  -5   6 -13  484.32 874.233   1
  -1  -5 -13 1762.16 911.350   1
   1   5  12 -128.86 988.828   1
   5  -6  12 -430.27 861.981   1
  -6   1  12 -176.43 826.305   1
   6  -1 -12  339.75 761.801   1
  -5   6 -12 -541.62 806.125   1
  -1  -5 -12 1426.67 916.756   1
   1   5  11 3718.92 1056.22   1
   5  -6  11 1322.88 927.567   1
  -6   1  11 1489.01 732.251   1
   6  -1 -11 1212.61 763.963   1
  -5   6 -11 1204.32 979.458   1
   5  -6  10 3123.60 943.783   1
  -6   1  10 3530.81 807.567   1
   6  -1 -10 3384.50 792.071   1
  -5   6 -10 4378.37 939.458   1
  -1  -5 -10  965.76 935.495   1
   1   5   9  32029. 2402.52   1
   5  -6   9  32227. 2399.64   1
  -6   1   9  32112. 2316.75   1
   6  -1  -9  32681. 2323.96  -1
  -5   6  -9  33077. 2472.79  -1
  -1  -5  -9  29063. 2225.58   1
   1   5   8  360.72 775.134  -1
   5  -6   8 2149.91 868.468   1
  -6   1   8 1157.12 646.846   1
   6  -1  -8 2537.29 643.603   1
  -5   6  -8 1318.92 907.386   1
  -1  -5  -8 3062.70 882.522   1
   1   5   7 4410.81 948.828   1
   5  -6   7 5326.12 871.350  -1
  -6   1   7 5654.05 744.864   1
   6  -1  -7 6392.79 780.179   1
  -1  -5  -7 5863.06 922.161   1
   1   5   6  629.91 854.774   1
   5  -6   6  904.14 797.477   1
   6  -1  -6 2095.13 538.378   1
  -5   6  -6  836.40 798.918   1
  -1  -5  -6 1287.57 878.558   1
   1   5   5  24858. 1931.53   1
  -6   1   5  23892. 1661.98   1
   6  -1  -5  24440. 1692.61   1
  -5   6  -5  27506. 2023.78   1
  -1  -5  -5  27802. 2029.19   1
   1   5   4  17499. 1501.98   1
   5  -6   4  16223. 1405.04   1
  -6   1   4  16904. 1205.76   1
   6  -1  -4  18447. 1312.07   1
  -5   6  -4  19513. 1560.36   1
  -1  -5  -4  18220. 1533.33   1
   1   5   3  28468. 2166.84  -1
   5  -6   3  35463. 2553.15   1
  -6   1   3  28040. 1866.30   1
  -5   6  -3  28760. 2071.35   1
  -1  -5  -3  30977. 2297.66   1
   1   5   2 212432.  13827.   1
   5  -6   2 244504.  15867.   1
   6  -1  -2 230594.  14872.   1
   6  -1  -2 209405.  13503.   1
  -5   6  -2 214342.  13917.   1
  -1  -5  -2 201405.  13103.   1
   1   5   1 478198.  30879.   1
   5  -6   1 500540.  32303.   1
   6  -1  -1 515315.  33211.   1
  -5   6  -1 512072.  33038.   1
  -1  -5  -1 461982.  29845.   1
   1   5   0  21312. 1707.75   1
   5  -6   0  25413. 1923.96  -1
  -6   1   0  28393. 2065.94   1
   6  -1   0  31384. 2267.75   1
  -5   6   0  25434. 2003.96   1
  -1  -5   0  30904. 2235.31   1
   1   5  -1 537297.  34631.   1
   5  -6  -1 439639.  28382.   1
   5  -6  -1 505585.  32631.   1
  -6   1  -1 482522.  31164.   1
   6  -1   1 470630.  30400.   1
  -5   6   1 465945.  30076.   1
  -1  -5   1 515675.  33240.   1
  -1  -5   1 465945.  30043.   1
   1   5  -2 233585.  15095.   1
   5  -6  -2 206630.  13423.   1
  -6   1  -2 208829.  13596.   1
   6  -1   2 201477.  13117.   1
  -5   6   2 219964.  14263.   1
  -1  -5   2 235675.  15236.  -1
  -1  -5   2 256973.  16598.   1
   1   5  -3  32130. 2189.91   1
   5  -6  -3  26706. 1932.25   1
  -6   1  -3  29777. 2240.36   1
   6  -1   3  28732. 2221.62   1
  -5   6   3  28750. 2070.27   1
  -1  -5   3  29913. 2094.41   1
   1   5  -4  19503. 1412.61   1
   5  -6  -4  18641. 1487.21   1
  -6   1  -4  18090. 1548.11   1
  -5   6   4  16962. 1481.80   1
  -1  -5   4  18036. 1366.12   1
   1   5  -5  25359. 1773.33   1
   5  -6  -5  24771. 1842.52  -1
  -6   1  -5  21798. 1743.42   1
   6  -1   5  27146. 2023.06   1
  -5   6   5  22645. 1697.30   1
  -1  -5   5  24324. 1766.84   1
   1   5  -6 2732.61 634.234   1
   5  -6  -6 1344.86 728.288   1
   6  -1   6 1148.83 804.323   1
  -1  -5   6 1521.80 612.972   1
   5  -6  -7 5156.75 883.963   1
  -6   1  -7 5895.49 1000.72   1
   6  -1   7 5344.14 909.909   1
  -5   6   7 5672.07 867.747   1
  -1  -5   7 4374.77 791.711   1
   1   5  -8 1752.43 686.125   1
  -6   1  -8 1727.93 818.378   1
   6  -1   8 1218.02 887.206   1
  -5   6   8 2098.02 828.828   1
  -1  -5   8  781.26 753.513   1
   1   5  -9  31741. 2283.24   1
   5  -6  -9  32389. 2386.66   1
  -6   1  -9  31416. 2331.53   1
   6  -1   9  31820. 2390.63   1
  -5   6   9  31906. 2373.69   1
  -1  -5   9  33034. 2385.22   1
   1   5 -10 3010.45 816.576   1
   5  -6 -10 1678.56 819.098   1
  -6   1 -10 2030.27 923.603   1
   6  -1  10 2802.88 1029.91   1
  -5   6  10 2360.00 861.981   1
  -1  -5  10 2639.28 808.648   1
   1   5 -11 1401.80 754.594   1
   5  -6 -11 1148.47 842.882   1
  -6   1 -11 2469.91 912.432   1
   6  -1  11 1884.68 836.035   1
  -5   6  11 1505.22 846.846  -1
  -1  -5  11 1194.23 781.621   1
   1   5 -12  971.89 790.630   1
   5  -6 -12  577.66 849.008   1
  -6   1 -12 1444.68 914.594   1
   6  -1  12  551.35 1110.27   1
  -5   6  12  984.14 1011.53   1
  -1  -5  12 1973.33 852.972   1
   1   5 -13 1549.55 823.783   1
   5  -6 -13 2354.95 950.990   1
  -6   1 -13 1885.76 949.549   1
   6  -1  13 2577.66 1136.58   1
  -5   6  13  829.55 1080.72   1
  -1  -5  13  579.46 828.468   1
   6  -6  13  321.19 944.503   1
  -6   6 -13 4392.79 1012.97   1
   0  -6 -13 4219.82 1036.76   1
   0   6  12  567.93 898.738   1
   6  -6  12 1291.89 899.458   1
  -6   0  12 1050.81 778.017   1
   6   0 -12 1904.14 654.053   1
  -6   6 -12  955.31 880.359   1
   0  -6 -12 2107.02 962.521   1
   0   6  11 3265.94 1020.90  -1
   6  -6  11 2025.22 976.215   1
  -6   0  11 2277.11 760.360   1
  -6   6 -11 3610.81 1025.94   1
   6  -6  10 2423.78 1037.84   1
  -6   0  10 2473.87 753.513   1
   6   0 -10 1926.84 728.648   1
  -6   6 -10 4320.72 1074.23   1
   0  -6 -10 3884.68 938.738   1
   6  -6   9 4381.98 985.224   1
   6   0  -9 4306.30 777.297   1
   0  -6  -9 4003.60 961.801  -1
   0   6   8  21888. 1755.67   1
   6  -6   8  20440. 1670.99   1
  -6   0   8  23445. 1739.10   1
   6   0  -8  24508. 1776.57   1
  -6   6  -8  22476. 1805.40   1
   0  -6  -8  21092. 1711.71   1
   0   6   7 4875.67 899.098  -1
   6  -6   7 6140.53 936.576   1
  -6   0   7 7264.86 810.089   1
   6   0  -7 6727.92 742.342   1
  -6   6  -7 6302.70 990.990   1
   0  -6  -7 6580.17 991.711   1
   0   6   6 6255.85 1003.96   1
   6  -6   6 8371.16 997.116  -1
  -6   0   6 6277.47 757.477   1
   6   0  -6 7819.81 750.269   1
  -6   6  -6 6796.39 955.314   1
   0  -6  -6 5264.86 898.738   1
   0   6   5 9643.23 1080.00   1
   6  -6   5 9394.59 1053.33   1
  -6   0   5  11189. 887.206   1
   6   0  -5  11077. 866.305   1
  -6   6  -5  10205. 1067.03   1
   0  -6  -5  10962. 1136.58  -1
   0   6   4  46162. 3187.02   1
   6  -6   4  47171. 3247.20   1
  -6   0   4  42775. 2802.16   1
  -6   6  -4  49045. 3356.39   1
   0  -6  -4  44865. 3104.86   1
   0   6   3  16223. 1456.21   1
   6  -6   3  16843. 1467.03   1
  -6   0   3  17463. 1150.63   1
  -6   6  -3  19168. 1532.61   1
   0  -6  -3  19085. 1601.80   1
   0   6   2  28544. 2166.48   1
   6  -6   2  33326. 2448.29   1
  -6   6  -2  27784. 2094.77   1
   0  -6  -2  33521. 2507.39   1
   0   6   1  77730. 5250.44   1
   6  -6   1  82090. 5470.26   1
   6   0  -1  76000. 4976.57   1
  -6   6  -1  71567. 4789.18   1
   0  -6  -1  78955. 5261.26   1
   0   6   0 141441. 9228.82   1
   6  -6   0 165009.  10739.   1
   6  -6   0 170342.  11095.   1
  -6   0   0 145477. 9488.28   1
   6   0   0 161117.  10497.   1
  -6   6   0 145910. 9524.31   1
   0  -6   0 152072. 9942.33   1
   0   6  -1  63099. 4205.40  -1
   6  -6  -1  65982. 4418.01   1
   6  -6  -1  83856. 5563.96   1
  -6   0  -1  69441. 4684.68   1
   6   0   1  76432. 5149.54   1
  -6   6   1  67135. 4482.88   1
   0  -6   1  70126. 4655.85  -1
   0  -6   1  69694. 4630.63   1
   0   6  -2  28432. 2011.17   1
   6  -6  -2  33146. 2357.84   1
  -6   0  -2  29124. 2207.93   1
   6   0   2  29232. 2281.44   1
  -6   6   2  26159. 2053.69   1
   0  -6   2  33308. 2354.59   1
   0  -6   2  34721. 2407.20   1
   0   6  -3  17942. 1373.33   1
   6  -6  -3  18407. 1425.22   1
  -6   0  -3  16735. 1487.93   1
   6   0   3  18094. 1576.57   1
  -6   6   3  18868. 1455.49   1
   0  -6   3  18054. 1421.62   1
   0   6  -4  49225. 3281.80  -1
   6  -6  -4  45802. 3104.50   1
  -6   0  -4  44865. 3115.31   1
  -6   6   4  43568. 2961.44   1
   0  -6   4  43784. 2966.48   1
   0   6  -5  11423. 976.936   1
   6  -6  -5  11268. 1061.98   1
  -6   0  -5 9715.31 1093.69  -1
   6   0   5 8742.33 1077.12   1
  -6   6   5  10339. 1118.20   1
   0  -6   5 8663.05 908.468   1
   0   6  -6 7376.57 803.603   1
   6  -6  -6 8461.25 954.594   1
   6   0   6 6295.49 972.251   1
  -6   6   6 5848.64 887.567   1
   0  -6   6 6338.73 820.179   1
   6  -6  -7 5491.89 843.603   1
  -6   0  -7 7027.02 1006.13   1
   6   0   7 7167.56 1011.17   1
   0   6  -8  21939. 1690.09   1
   6  -6  -8  20458. 1648.65   1
  -6   0  -8  21939. 1788.47   1
   6   0   8  23045. 1878.20   1
  -6   6   8  23308. 1818.74   1
   0  -6   8  20778. 1647.57   1
   6  -6  -9 4684.68 922.522  -1
  -6   0  -9 5427.02 985.224   1
   6   0   9 3855.85 1002.88   1
  -6   6   9 4962.16 900.540   1
   0  -6   9 4724.32 870.630   1
   0   6 -10 2925.76 879.278   1
   6  -6 -10 3401.44 855.134  -1
   6   0  10 1661.98 1009.01   1
  -6   6  10 2894.41 989.549   1
   0  -6  10 1873.51 859.459   1
   6  -6 -11 1825.58 871.350  -1
  -6   0 -11 1252.61 898.378   1
   6   0  11 3098.01 987.026   1
  -6   6  11 3528.28 1066.31   1
   0  -6  11 2536.21 851.170   1
   0   6 -12 1029.55 848.648   1
   6  -6 -12 1589.55 854.053   1
  -6   0 -12  840.36 845.405   1
   6   0  12  725.04 1113.87   1
   0  -6  12 1808.65 883.242   1
   0   6 -13 2691.17 920.720   1
  -6   0 -13 1125.76 1142.70   1
   6   0  13 1939.46 1021.98   1
  -6   6  13 2003.96 1070.27   1
   0  -6  13 1827.03 904.143   1
   6   1  13 2260.18 1005.04   1
   1  -7  13 2249.37 922.882   1
  -7   6  13  704.86 973.693   1
   7  -6 -13  -37.15 829.188   1
  -1   7 -13  722.88 899.098   1
   6   1  12  787.75 1006.49   1
  -7   6  12 1710.27 894.774   1
   7  -6 -12 3450.45 835.675   1
  -1   7 -12 1716.76 925.765   1
  -6  -1 -12  923.24 894.053   1
   6   1  11  -45.69 960.359   1
   1  -7  11 -774.77 879.639   1
  -7   6  11   -9.45 919.278   1
   7  -6 -11  392.07 801.441   1
  -1   7 -11 1046.13 809.729   1
  -6  -1 -11 -1361.8 900.540   1
   6   1  10 -208.50 970.089   1
   1  -7  10  618.02 844.323   1
  -7   6  10 -1077.1 1019.46   1
   7  -6 -10   79.64 783.783   1
  -1   7 -10  683.24 796.035   1
  -6  -1 -10  896.58 868.107   1
   6   1   9 5225.22 998.557   1
   1  -7   9 7045.04 976.576   1
  -7   6   9 7084.68 1187.75   1
  -1   7  -9 6864.86 943.783   1
  -6  -1  -9 5917.11 1014.77   1
   6   1   8  37261. 2708.47   1
   1  -7   8  39964. 2826.66   1
  -7   6   8  46054. 3238.19   1
   7  -6  -8  39243. 2752.43   1
  -1   7  -8  42486. 2961.80   1
  -6  -1  -8  37874. 2733.33   1
   6   1   7  22656. 1818.38   1
   1  -7   7  19913. 1583.42   1
  -1   7  -7  23283. 1738.02   1
  -6  -1  -7  23863. 1893.69   1
   6   1   6 8803.59 1070.63   1
   1  -7   6 8753.14 947.747   1
  -7   6   6 7470.26 1004.32   1
   7  -6  -6 7578.37 856.576   1
  -1   7  -6  10101. 986.666   1
  -6  -1  -6 6590.98 974.774   1
   6   1   5  14177. 1336.21   1
   1  -7   5  12483. 1117.12   1
  -7   6   5  14479. 1188.47   1
   7  -6  -5  12948. 1110.99   1
  -6  -1  -5  12894. 1252.61   1
   1  -7   4 8414.41 897.657   1
  -7   6   4 9279.27 911.350   1
   7  -6  -4 8414.41 881.080   1
  -1   7  -4 9239.63 928.287   1
  -6  -1  -4 9398.19 1069.55   1
   6   1   3  72396. 4868.46   1
   1  -7   3  62811. 4169.37   1
  -7   6   3  69153. 4562.16   1
   7  -6  -3  75531. 4972.97   1
  -1   7  -3  74811. 4911.71   1
  -6  -1  -3  78342. 5236.03   1
   6   1   2  37622. 2729.73   1
   1  -7   2  42090. 2869.91   1
   1  -7   2  46631. 3188.47   1
  -7   6   2  38667. 2664.14   1
   7  -6  -2  39171. 2701.62   1
   7  -6  -2  48108. 3253.33   1
  -1   7  -2  43243. 2951.35   1
  -6  -1  -2  40613. 2900.18   1
   6   1   1 326342.  21128.   1
   1  -7   1 404324.  26115.   1
   1  -7   1 334162.  21593.   1
  -7   6   1 343675.  22213.   1
   7  -6  -1 317585.  20519.   1
   7  -6  -1 300576.  19427.   1
  -1   7  -1 327495.  21164.   1
  -6  -1  -1 334919.  21679.   1
   6   1   0 394234.  25463.   1
   1  -7   0 408648.  26404.   1
  -7   6   0 384144.  24807.   1
   7  -6   0 447567.  28897.   1
  -1   7   0 348288.  22512.   1
  -6  -1   0 412252.  26623.   1
   6   1  -1 320576.  20681.   1
   1  -7  -1 349261.  22591.   1
  -7   6  -1 336396.  21759.   1
   7  -6   1 314522.  20357.   1
  -1   7   1 303279.  19640.   1
  -6  -1   1 326846.  21085.   1
   7  -6   2  44324. 3106.30   1
  -1   7   2  46054. 3243.60   1
   1  -7  -3  78270. 5225.22   1
  -7   6  -3  78847. 5257.65   1
   7  -6   3  67604. 4540.54   1
  -1   7   3  68757. 4619.81   1
   1  -7  -4 6486.48 931.170   1
  -7   6  -4 6122.52 980.539   1
  -6  -1   4 8010.80 591.711   1
   6   1  -5  16256. 1155.31   1
   1  -7  -5  16793. 1429.91  -1
  -7   6  -5  15214. 1344.50   1
   7  -6   5  15286. 1361.44   1
  -1   7   5  15160. 1366.48   1
  -6  -1   5  16623. 1189.55   1
   7  -6   6 9646.84 1076.76   1
  -1   7   6 8936.93 1038.20   1
  -6  -1   6 9855.85 874.594   1
   6   1  -7  23924. 1696.94   1
   1  -7  -7  20609. 1704.14   1
  -7   6  -7  22400. 1814.41   1
   7  -6   7  22796. 1766.12   1
  -1   7   7  21052. 1697.30   1
  -6  -1   7  24000. 1714.59   1
   6   1  -8  44144. 2993.51   1
   1  -7  -8  40540. 2899.82  -1
  -7   6  -8  45045. 3165.76   1
   7  -6   8  40504. 2883.24   1
  -1   7   8  38811. 2785.94   1
  -6  -1   8  42739. 2923.24   1
   6   1  -9 6374.77 831.350   1
   1  -7  -9 5477.47 984.503   1
  -7   6  -9 5189.18 962.521   1
  -1   7   9 5744.14 1133.69   1
  -6  -1   9 7841.43 932.251   1
   6   1 -10 -231.28 645.405   1
   1  -7 -10  233.59 922.522   1
  -7   6 -10 -322.41 870.630  -1
  -6  -1  10  -42.92 693.333   1
   6   1 -11 -1118.2 617.657   1
   7  -6  11 -147.86 893.693   1
  -1   7  11 1870.63 900.900   1
  -6  -1  11  670.63 701.260   1
   6   1 -12 1672.79 646.125   1
   1  -7 -12 2930.09 949.188  -1
  -7   6 -12 1169.01 895.495   1
   7  -6  12 2412.97 975.134   1
  -1   7  12  950.63 987.386   1
  -6  -1  12 2147.75 737.657   1
   1  -7 -13 2086.12 932.251   1
  -7   6 -13 4039.64 965.765   1
   7  -6  13  638.92 945.945   1
   5   2  13  941.98 963.603   1
   2  -7  13 -327.24 952.071   1
  -7   5  13 -1671.0 947.386   1
   7  -5 -13   55.03 691.891   1
  -2   7 -13 -538.38 929.008   1
  -5  -2 -13 -1307.0 913.873   1
   5   2  12 1066.31 896.936   1
   2  -7  12  952.07 864.143   1
  -7   5  12 1010.09 990.990  -1
   7  -5 -12  621.98 727.567   1
  -2   7 -12 1577.30 928.648   1
  -5  -2 -12  362.52 888.648  -1
   5   2  11 -213.91 1089.37   1
   2  -7  11 1795.67 891.891   1
  -7   5  11 1644.32 964.684   1
   7  -5 -11  857.66 754.594   1
  -2   7 -11 1811.53 845.765   1
  -5  -2 -11  634.95 833.513   1
   5   2  10  970.45 1016.94   1
   2  -7  10   38.81 884.684   1
  -7   5  10 -632.79 973.332   1
   7  -5 -10  246.92 832.792   1
  -2   7 -10 -176.07 824.143   1
   5   2   9 8212.60 1101.26   1
   2  -7   9 6580.17 985.585   1
  -7   5   9  10007. 1241.08   1
   7  -5  -9 8706.30 1052.61   1
  -2   7  -9 8688.28 1049.73   1
  -5  -2  -9 6381.98 1038.56   1
   5   2   8  33885. 2510.99  -1
   2  -7   8  35157. 2530.81   1
  -7   5   8  36252. 2608.65   1
   7  -5  -8  34904. 2474.95   1
  -5  -2  -8  35384. 2578.02   1
   5   2   7  23005. 1818.02   1
   2  -7   7  24079. 1833.87   1
  -7   5   7  28548. 2144.50   1
   7  -5  -7  24526. 1842.52   1
  -2   7  -7  27413. 2025.94   1
  -5  -2  -7  22750. 1858.38   1
   5   2   6  18386. 1563.96   1
  -7   5   6  18346. 1533.69   1
   7  -5  -6  17697. 1370.45   1
  -2   7  -6  21870. 1639.28   1
   5   2   5 8187.38 1054.77   1
   2  -7   5 9675.67 996.756   1
  -7   5   5  10299. 963.242   1
   7  -5  -5  10847. 981.260   1
  -2   7  -5 7704.50 861.981   1
  -5  -2  -5  10169. 1162.88   1
   2  -7   4 114450. 7488.28  -1
  -7   5   4 126450. 8227.02   1
   7  -5  -4 109117. 7124.32   1
  -2   7  -4 119892. 7809.00   1
  -5  -2  -4 109081. 7178.37   1
   5   2   3  76252. 5109.90   1
   2  -7   3  80757. 5333.33   1
  -7   5   3  72901. 4792.79   1
   7  -5  -3  74991. 4918.91   1
  -2   7  -3  86919. 5715.31   1
  -5  -2  -3  74595. 4998.19   1
   5   2   2  39459. 2851.53   1
   2  -7   2  47063. 3231.71   1
   2  -7   2  46090. 3144.86   1
  -7   5   2  38847. 2657.29   1
   7  -5  -2  34400. 2370.81   1
   7  -5  -2  41550. 2827.38   1
  -2   7  -2  38306. 2668.83   1
   5   2   1  97297. 6454.05   1
   2  -7   1 108468. 7113.51   1
   2  -7   1 116865. 7654.05   1
  -7   5   1  96576. 6342.34   1
   7  -5  -1  94558. 6198.19   1
   7  -5  -1 104036. 6821.61   1
  -2   7  -1  98703. 6497.29   1
  -2   7  -1 119171. 7823.42   1
  -5  -2  -1 114198. 7535.13   1
   5   2   0  875.31 838.197   1
   2  -7   0  945.22 835.675   1
  -7   5   0   78.41 1103.78   1
   7  -5   0 1581.26 856.215   1
  -2   7   0 -480.72 1114.23   1
  -5  -2   0  308.29 858.378   1
   5   2  -1  91387. 5949.54   1
   2  -7  -1 106306. 7030.62   1
  -7   5  -1  99099. 6551.34   1
   7  -5   1 109549. 7210.80   1
  -2   7   1 101297. 6684.68   1
  -5  -2   1  92829. 6054.05   1
   2  -7  -2  48216. 3326.84   1
  -7   5  -2  39171. 2792.07   1
   7  -5   2  45297. 3174.41   1
  -2   7   2  40324. 2898.01   1
  -5  -2   2  43207. 2817.65   1
  -5  -2   2  40252. 2625.22   1
   2  -7  -3  80036. 5329.72   1
  -7   5  -3  73586. 4915.31   1
   7  -5   3  76144. 5102.70   1
  -2   7   3  72180. 4814.41   1
  -5  -2   3  73333. 4749.54   1
  -5  -2   3  74126. 4800.00   1
   2  -7  -4 115856. 7603.60   1
  -7   5  -4 109441. 7199.99   1
  -2   7   4 107063. 7034.23   1
  -5  -2   4 114018. 7380.17   1
   5   2  -5  10530. 818.378   1
   2  -7  -5  12418. 1158.92   1
  -7   5  -5 9340.53 1010.81   1
  -2   7   5 7999.99 1031.71   1
  -5  -2   5 9581.97 801.441   1
   5   2  -6  19268. 1407.93   1
   2  -7  -6  21341. 1675.67   1
   7  -5   6  18202. 1500.54  -1
  -2   7   6  19362. 1584.50   1
  -5  -2   6  20126. 1466.67  -1
   5   2  -7  29157. 2021.98   1
   2  -7  -7  25953. 1976.57   1
  -7   5  -7  25146. 1926.48   1
   7  -5   7  26800. 2034.95   1
  -2   7   7  26083. 2014.41   1
  -5  -2   7  29150. 2068.11   1
   2  -7  -8  35074. 2560.72   1
  -7   5  -8  29542. 2222.34   1
   7  -5   8  32746. 2405.04   1
  -2   7   8  34998. 2563.24   1
  -5  -2   8  36865. 2589.55   1
   5   2  -9 6890.08 845.044   1
   2  -7  -9 7610.80 1123.60   1
  -7   5  -9 8983.77 1132.25   1
   7  -5   9 8533.33 1111.35   1
  -2   7   9 8695.49 1192.43   1
   5   2 -10 -975.85 592.071   1
   2  -7 -10 -578.74 824.504   1
  -7   5 -10 -1059.8 912.071   1
   7  -5  10 -827.39 927.567   1
  -2   7  10 -774.41 953.873   1
  -5  -2  10  677.48 698.017   1
   2  -7 -11  294.13 885.765   1
   7  -5  11 1583.06 972.251   1
  -2   7  11  485.77 858.017   1
  -5  -2  11 1879.64 762.882   1
   5   2 -12 1158.20 673.873   1
   2  -7 -12 -754.59 906.666   1
  -7   5 -12 1390.99 957.477   1
   7  -5  12  131.39 920.359   1
  -2   7  12  569.01 926.125   1
  -5  -2  12 1585.94 692.972   1
   2  -7 -13 -388.47 847.567   1
  -7   5 -13  417.30 889.008   1
   7  -5  13 -106.63 916.395   1
  -2   7  13  282.85 927.206   1
   4   3  13 -561.08 1045.76   1
   3  -7  13 -1161.1 835.675   1
   7  -4 -13 1420.18 787.747   1
  -3   7 -13 1373.69 937.657   1
  -4  -3 -13  912.43 921.440   1
   4   3  12 3927.92 1082.16   1
   3  -7  12 3772.97 983.422   1
  -7   4  12 4425.22 1022.70   1
   7  -4 -12 4821.62 847.927   1
  -3   7 -12 2499.82 909.188   1
  -4  -3 -12 4908.10 941.981   1
   4   3  11  -94.81 1028.83   1
   3  -7  11  753.51 862.341   1
  -7   4  11 1411.89 959.639   1
   7  -4 -11  591.35 759.279   1
  -3   7 -11 1730.45 886.486   1
  -4  -3 -11 2589.19 867.747   1
   4   3  10 4025.22 1051.89   1
   3  -7  10 4753.15 977.296   1
  -7   4  10 3632.43 945.224   1
  -3   7 -10 5441.44 931.170   1
   4   3   9  10742. 1275.67   1
   3  -7   9  11211. 1195.67  -1
  -7   4   9  10101. 1145.58   1
   7  -4  -9  11535. 1170.45   1
  -3   7  -9  10883. 1117.84   1
  -4  -3  -9  12605. 1338.74   1
   4   3   8  17960. 1578.38   1
   3  -7   8  15766. 1412.25   1
   7  -4  -8  15539. 1299.46   1
  -4  -3  -8  15795. 1447.57   1
   4   3   7  30998. 2298.74  -1
   3  -7   7  32029. 2308.11   1
  -7   4   7  33762. 2379.82   1
   7  -4  -7  30267. 2165.04   1
  -3   7  -7  33632. 2412.97   1
  -4  -3  -7  32133. 2380.90   1
   4   3   6  13932. 1337.66   1
  -7   4   6  17391. 1415.85   1
   7  -4  -6  17485. 1344.86   1
  -3   7  -6  17755. 1429.19   1
   4   3   5  13225. 1296.58   1
   3  -7   5  13355. 1201.44   1
  -7   4   5  13027. 1091.17   1
   7  -4  -5  11914. 1007.21   1
  -3   7  -5  14252. 1187.39   1
  -4  -3  -5  11950. 1183.06   1
   3  -7   4 5070.27 827.747   1
  -7   4   4 5794.59 677.837   1
   7  -4  -4 4551.35 656.576   1
  -3   7  -4 5127.92 812.612   1
  -4  -3  -4 4947.74 950.269   1
   4   3   3 3309.19 961.801   1
   3  -7   3 5823.42 1001.44   1
  -7   4   3 5758.55 787.026   1
   7  -4  -3 5221.62 643.963   1
  -3   7  -3 5286.48 825.585   1
  -4  -3  -3 5895.49 1055.85   1
   4   3   2 113189. 7473.87   1
   3  -7   2 124288. 8129.72   1
  -7   4   2 110703. 7199.99   1
   7  -4  -2 117802. 7654.05   1
   7  -4  -2 108612. 7066.66   1
  -3   7  -2 120036. 7845.04   1
  -4  -3  -2 124108. 8172.96   1
   4   3   1 638918.  41225.   1
   3  -7   1 615495.  39712.   1
   3  -7   1 669549.  43171.   1
  -7   4   1 659098.  42450.   1
   7  -4  -1 691891.  44577.   1
   7  -4  -1 610450.  39351.   1
  -3   7  -1 647567.  41766.   1
  -4  -3  -1 673152.  43423.   1
   4   3   0 164144.  10681.   1
   3  -7   0 187856.  12231.   1
   3  -7   0 190342.  12382.   1
  -7   4   0 157009.  10227.   1
   7  -4   0 191567.  12447.   1
  -3   7   0 157658.  10277.   1
  -4  -3   0 185730.  12068.   1
   4   3  -1 676035.  43568.   1
   3  -7  -1 611171.  39423.   1
  -7   4  -1 612972.  39568.   1
   7  -4   1 708468.  45694.   1
  -3   7   1 706666.  45586.   1
  -4  -3   1 657297.  42342.   1
   3  -7  -2 116036. 7625.22   1
  -7   4  -2 116685. 7668.46   1
   7  -4   2 127964. 8421.61   1
  -3   7   2 119135. 7819.81   1
  -4  -3   2 124901. 8075.67   1
   3  -7  -3 7430.62 985.224   1
  -7   4  -3 5477.47 883.242   1
   7  -4   3 6731.52 1083.60   1
  -3   7   3 4670.27 946.305   1
  -4  -3   3 6230.62 584.504   1
   4   3  -4 5877.47 617.657   1
   3  -7  -4 5254.05 843.242  -1
  -7   4  -4 4014.41 930.089   1
  -3   7   4 4688.28 887.567   1
  -4  -3   4 3891.89 524.684   1
   4   3  -5  13366. 996.395   1
   3  -7  -5  13568. 1228.11   1
  -7   4  -5  13917. 1248.29   1
   7  -4   5  13121. 1250.45   1
  -4  -3   5  12714. 994.954   1
   4   3  -6  18915. 1368.29   1
   3  -7  -6  16750. 1417.30   1
   7  -4   6  16742. 1429.55   1
  -3   7   6  16980. 1446.12   1
   4   3  -7  34580. 2369.37   1
  -7   4  -7  32479. 2394.95  -1
   7  -4   7  34054. 2464.50   1
  -3   7   7  30097. 2212.61   1
  -4  -3   7  34259. 2390.63   1
   4   3  -8  16386. 1295.85   1
   3  -7  -8  17571. 1539.46   1
  -7   4  -8  17640. 1514.23   1
   7  -4   8  16724. 1470.99   1
  -3   7   8  17247. 1520.36   1
  -4  -3   8  16022. 1313.87   1
   4   3  -9  10112. 984.503   1
   3  -7  -9 9769.36 1176.58  -1
  -7   4  -9  10659. 1170.45   1
   7  -4   9  11532. 1292.61   1
  -3   7   9  10541. 1204.32   1
   4   3 -10 3971.17 747.747   1
   3  -7 -10 2676.75 898.378   1
  -7   4 -10 4295.49 1045.04   1
   7  -4  10 5571.17 1077.48   1
  -3   7  10 4061.26 1040.72   1
  -4  -3  10 4227.02 856.936   1
   3  -7 -11  210.34 893.332   1
  -7   4 -11 1223.06 938.738   1
   7  -4  11 1667.39 916.395   1
  -3   7  11 2606.12 981.621   1
  -4  -3  11 -461.26 763.603   1
   4   3 -12 5845.04 827.026   1
   3  -7 -12 5185.58 1045.40   1
  -7   4 -12 5776.57 1083.96   1
   7  -4  12 4915.31 1020.18   1
  -3   7  12 3909.91 954.594   1
  -4  -3  12 4317.11 820.540   1
   3  -7 -13   57.37 900.900   1
  -7   4 -13 -1947.4 964.684   1
   7  -4  13 1453.33 965.404   1
  -3   7  13 -182.59 1074.95   1
   3   4  13 1157.84 920.720   1
   4  -7  13 -554.23 840.720   1
   7  -3 -13   68.86 798.918   1
  -4   7 -13  201.91 947.386   1
  -3  -4 -13 -1126.5 887.567   1
   3   4  12 2679.28 1077.12   1
   4  -7  12 2100.18 912.071   1
  -7   3  12 1895.13 956.035  -1
   7  -3 -12 1918.56 751.351   1
  -3  -4 -12 1448.65 879.278   1
   3   4  11  435.31 905.945   1
  -7   3  11  -99.46 909.549  -1
   7  -3 -11  806.13 688.288   1
  -4   7 -11  -79.68 822.702   1
  -3  -4 -11  159.68 871.711   1
   3   4  10 2165.76 1001.08   1
   4  -7  10 1571.17 902.341   1
  -7   3  10 1620.90 821.981   1
  -4   7 -10 3166.12 854.053   1
  -3  -4 -10 2457.66 985.945   1
   3   4   9  16973. 1644.32   1
   4  -7   9  17261. 1509.91   1
  -7   3   9  19539. 1562.52   1
   7  -3  -9  19171. 1536.94   1
  -4   7  -9  19503. 1606.48   1
  -3  -4  -9  18710. 1620.18   1
   3   4   8 9376.57 1184.86  -1
   4  -7   8 7636.03 1040.00   1
  -7   3   8 6493.69 879.278   1
   7  -3  -8 7708.10 903.783   1
  -4   7  -8 8010.80 1009.73   1
  -3  -4  -8 9978.37 1184.50   1
   3   4   7  34894. 2532.97   1
   4  -7   7  37586. 2674.23   1
  -7   3   7  38919. 2665.58   1
   7  -3  -7  38775. 2674.59   1
  -4   7  -7  39964. 2794.95   1
  -3  -4  -7  37658. 2696.57   1
   3   4   6  10998. 1183.06   1
   4  -7   6 9888.28 1061.62   1
  -7   3   6 9221.61 981.260   1
   7  -3  -6  11225. 962.882   1
  -4   7  -6  10537. 1026.31   1
   3   4   5 4216.21 931.531   1
   4  -7   5 5192.79 943.422   1
  -7   3   5 4814.41 732.251   1
   7  -3  -5 4003.60 594.954   1
  -4   7  -5 5012.61 782.702   1
  -3  -4  -5 5527.92 947.386   1
   4  -7   4  10519. 1062.34   1
  -7   3   4  10523. 866.666   1
   7  -3  -4  11348. 924.684   1
  -4   7  -4  10202. 998.197   1
  -3  -4  -4 9891.88 1113.87   1
   3   4   3  23110. 1864.86   1
   4  -7   3  24933. 1886.48   1
  -7   3   3  21899. 1568.65   1
   7  -3  -3  26198. 1823.78   1
   7  -3  -3  20523. 1453.69   1
  -4   7  -3  26645. 1939.46   1
  -3  -4  -3  22270. 1793.15   1
   3   4   2 193009.  12573.   1
   4  -7   2 202702.  13168.   1
   7  -3  -2 185730.  12000.   1
   7  -3  -2 204180.  13186.   1
  -4   7  -2 207171.  13445.   1
  -3  -4  -2 217513.  14141.   1
   3   4   1 258738.  16793.   1
   4  -7   1 302486.  19578.   1
   4  -7   1 231892.  15031.   1
  -7   3   1 259964.  16800.   1
   7  -3  -1 240901.  15571.   1
  -4   7  -1 249838.  16187.   1
  -3  -4  -1 239027.  15517.   1
   3   4   0  63640. 4252.25  -1
   4  -7   0  72793. 4868.46   1
   4  -7   0  71423. 4796.39  -1
  -7   3   0  68973. 4587.38   1
   7  -3   0  75387. 5019.81   1
  -4   7   0  63099. 4273.87   1
  -3  -4   0  60072. 4054.05   1
   3   4  -1 262378.  16948.   1
   4  -7  -1 268756.  17409.   1
   7  -3   1 263567.  17103.   1
  -4   7   1 269441.  17470.  -1
  -3  -4   1 246883.  15957.   1
   4  -7  -2 202306.  13142.   1
  -7   3  -2 200937.  13070.   1
   7  -3   2 202522.  13196.   1
  -4   7   2 197549.  12843.   1
  -3  -4   2 198486.  12814.   1
  -3  -4   2 205477.  13268.   1
   3   4  -3  24479. 1677.48   1
   4  -7  -3  27550. 2000.72   1
  -7   3  -3  23485. 1830.63   1
   7  -3   3  24605. 1937.30   1
  -4   7   3  22555. 1772.97   1
  -3  -4   3  27427. 1868.83   1
   3   4  -4  12104. 995.314   1
   4  -7  -4  12234. 1147.75   1
  -7   3  -4  11081. 1134.77   1
  -4   7   4  10202. 1090.45   1
  -3  -4   4  10904. 889.368   1
   3   4  -5 5192.79 611.891   1
   4  -7  -5 4803.60 790.990   1
  -7   3  -5 3495.49 795.315   1
   7  -3   5 4951.35 870.269   1
  -3  -4   5 3996.39 585.585   1
   3   4  -6  10912. 962.521   1
   4  -7  -6  12241. 1166.12   1
   7  -3   6  12065. 1249.37   1
  -4   7   6  11124. 1182.34   1
   3   4  -7  41225. 2812.97   1
  -7   3  -7  36577. 2624.14   1
   7  -3   7  37081. 2651.17   1
  -4   7   7  39964. 2815.49   1
  -3  -4   7  40108. 2769.73   1
   3   4  -8 8854.04 916.395   1
   4  -7  -8 7156.75 1031.71   1
  -7   3  -8 8976.57 1117.12   1
   7  -3   8 8403.59 1126.12   1
  -3  -4   8 8576.57 965.765   1
   3   4  -9  18220. 1446.48   1
   4  -7  -9  15063. 1426.30   1
  -7   3  -9  19276. 1614.05   1
   7  -3   9  18083. 1652.61   1
  -4   7   9  16631. 1522.16   1
  -3  -4   9  19117. 1540.54   1
   3   4 -10 1539.82 752.432   1
   4  -7 -10 2523.24 932.972   1
  -7   3 -10 3747.74 949.549   1
   7  -3  10  556.04 986.305   1
  -4   7  10 1240.36 942.341   1
  -3  -4  10 1965.40 805.044   1
   3   4 -11 -472.07 684.324   1
   4  -7 -11 1398.20 924.684   1
  -7   3 -11 -1066.7 908.107   1
   7  -3  11 1036.76 904.864   1
  -3  -4  11  935.85 793.513   1
   3   4 -12 1205.04 758.558   1
  -7   3 -12  845.04 956.035   1
   7  -3  12 1745.22 924.684   1
  -4   7  12 3668.46 1045.40   1
  -3  -4  12 1252.97 807.206   1
   4  -7 -13  160.83 823.783   1
  -7   3 -13 -1552.1 904.504   1
   7  -3  13   -1.12 984.864   1
  -4   7  13 -538.02 1120.00   1
   2   5  13  555.68 962.521   1
   5  -7  13 1201.80 914.233  -1
   2   5  12 2570.81 1074.59   1
   5  -7  12 3219.10 985.585   1
  -7   2  12 4345.94 986.305   1
   7  -2 -12 2707.02 766.125   1
  -5   7 -12 2851.89 959.999   1
  -2  -5 -12 2223.42 952.071   1
   2   5  11 -206.52 1020.18   1
   5  -7  11 -278.38 903.422   1
  -7   2  11  665.58 883.242  -1
  -5   7 -11 1607.57 868.468   1
  -2  -5 -11  246.16 932.612   1
   2   5  10 6324.32 1068.83   1
   5  -7  10 5927.92 1014.41   1
  -7   2  10 4515.31 830.990   1
   7  -2 -10 4965.76 821.260   1
  -5   7 -10 4410.81 918.558   1
  -2  -5 -10 6327.92 1072.43   1
   2   5   9  974.41 904.504   1
   5  -7   9 1086.85 866.666   1
   7  -2  -9 2619.46 722.522   1
  -5   7  -9 2121.08 849.368   1
  -2  -5  -9 3157.47 909.188   1
   2   5   8  13686. 1373.69  -1
   5  -7   8  10634. 1156.76   1
  -7   2   8  10735. 1043.24   1
   7  -2  -8  12068. 1074.95   1
  -5   7  -8  11841. 1221.26   1
  -2  -5  -8  12872. 1290.81   1
   2   5   7  17160. 1576.94   1
   5  -7   7  17867. 1486.12   1
  -7   2   7  18411. 1403.96   1
   7  -2  -7  18778. 1432.43   1
  -2  -5  -7  17132. 1483.60   1
   2   5   6 3618.01 901.981   1
   5  -7   6 2547.02 810.450   1
   7  -2  -6 3895.49 602.882   1
  -5   7  -6 4814.41 836.396   1
   2   5   5  26191. 2016.93   1
  -7   2   5  25715. 1799.28   1
   7  -2  -5  27211. 1866.66   1
  -5   7  -5  25960. 1903.06   1
  -2  -5  -5  26786. 2017.66   1
   5  -7   4  24198. 1847.21   1
  -7   2   4  22068. 1516.39   1
   7  -2  -4  21492. 1499.82   1
  -5   7  -4  21088. 1602.16   1
  -2  -5  -4  23168. 1814.41   1
   2   5   3  10959. 1270.27   1
   5  -7   3 7740.53 1043.24   1
  -7   2   3 8399.99 685.044   1
   7  -2  -3 9463.05 747.747   1
  -2  -5  -3 9117.11 1127.57   1
   2   5   2  80576. 5405.40   1
   5  -7   2  92432. 6108.10   1
   7  -2  -2  86703. 5625.22   1
  -5   7  -2  83099. 5506.30   1
  -2  -5  -2  89225. 5938.73   1
   2   5   1  22086. 1809.01   1
   5  -7   1  25730. 1969.01   1
  -7   2   1  20353. 1498.74   1
   7  -2  -1  21906. 1593.15   1
  -5   7  -1  19240. 1619.46   1
  -2  -5  -1  24195. 2031.35   1
   2   5   0  10775. 1324.68   1
   5  -7   0 7863.06 1222.34  -1
   5  -7   0  11088. 1202.88   1
  -7   2   0 8576.57 1046.49   1
   7  -2   0 6399.99 968.287   1
  -5   7   0  10277. 1219.46   1
  -5   7   0 8947.74 1122.52   1
  -2  -5   0 7863.06 1063.42   1
   2   5  -1  27852. 2062.70   1
   5  -7  -1  22991. 1856.57   1
   5  -7  -1  23841. 1946.30   1
  -7   2  -1  19665. 1645.04   1
   7  -2   1  18901. 1647.21   1
  -5   7   1  25445. 1966.48   1
  -2  -5   1  24195. 1794.23   1
   5  -7  -2  99604. 6569.36   1
  -7   2  -2  80468. 5390.99   1
   7  -2   2  91784. 6118.91   1
  -5   7   2  90018. 5953.15   1
  -2  -5   2 104685. 6828.82   1
  -2  -5   2  97730. 6367.56   1
   2   5  -3 9545.94 857.657   1
   5  -7  -3  11070. 1071.35   1
   7  -2   3  10137. 1183.78   1
  -5   7   3  10065. 1066.31   1
  -2  -5   3 8702.69 847.567   1
  -2  -5   3  11150. 945.945   1
   2   5  -4  22739. 1636.03   1
   5  -7  -4  22119. 1668.83   1
  -7   2  -4  21171. 1713.51   1
  -5   7   4  19903. 1600.72   1
  -2  -5   4  21438. 1543.06   1
   2   5  -5  30238. 2068.47   1
   5  -7  -5  24292. 1823.06   1
  -7   2  -5  27142. 2038.92   1
   7  -2   5  27384. 2086.12   1
  -5   7   5  25420. 1896.57  -1
  -2  -5   5  26555. 1873.15   1
   2   5  -6 3971.17 635.315   1
   5  -7  -6 4857.65 810.089   1
   7  -2   6 2505.22 819.459   1
  -5   7   6 2706.66 761.080   1
  -2  -5   6 3163.96 667.387   1
   2   5  -7  16378. 1316.40   1
   5  -7  -7  15196. 1335.13   1
  -7   2  -7  16155. 1460.90   1
   7  -2   7  15564. 1382.34   1
  -5   7   7  18310. 1497.30  -1
  -2  -5   7  15139. 1247.21   1
   2   5  -8  12609. 1116.03   1
  -7   2  -8  14332. 1367.57   1
   7  -2   8  12966. 1348.47   1
  -5   7   8  11243. 1185.58   1
   2   5  -9 1830.99 714.594   1
   5  -7  -9 2277.48 864.864   1
  -7   2  -9 2449.37 868.107   1
   7  -2   9 2175.13 953.513   1
  -5   7   9 2428.11 918.558   1
  -2  -5   9 3277.83 793.873   1
   5  -7 -10 4540.54 953.873   1
   7  -2  10 6003.60 1107.39   1
  -5   7  10 4792.79 983.783   1
  -2  -5  10 6266.66 944.503   1
   2   5 -11  369.73 761.801   1
   5  -7 -11 1194.95 904.143   1
  -7   2 -11  -69.48 858.378   1
   7  -2  11 -632.07 904.864   1
  -2  -5  11  139.71 786.666   1
   2   5 -12 2934.05 789.188   1
   5  -7 -12 4915.31 1012.97   1
  -7   2 -12 3672.07 996.395   1
   7  -2  12 2243.24 987.386   1
  -5   7  12 2353.87 1140.90   1
  -2  -5  12 3090.45 905.585   1
   2   5 -13  646.49 777.657   1
   5  -7 -13  396.76 859.819   1
  -7   2 -13 -453.33 943.422   1
   7  -2  13 -531.53 989.188   1
  -5   7  13 2023.06 1104.14   1
   1   6  13  786.31 974.053   1
   6  -7  13 -1392.1 909.909   1
  -6   7 -13 -132.25 944.864   1
  -1  -6 -13 -283.06 897.296   1
   1   6  12 2679.28 1010.45   1
   6  -7  12 2101.98 922.161   1
  -7   1  12 2765.40 890.810   1
   7  -1 -12 2622.34 642.882   1
  -6   7 -12 1963.60 908.107   1
  -1  -6 -12   64.40 884.323   1
   1   6  11 1432.07 913.873   1
   6  -7  11  482.16 931.891   1
  -7   1  11 1689.01 842.882   1
  -6   7 -11 1779.46 897.657   1
  -1  -6 -11 -757.12 933.693   1
   1   6  10 6299.09 1016.22   1
   6  -7  10 6634.23 1045.40   1
  -7   1  10 5639.63 856.576   1
   7  -1 -10 4536.93 776.576   1
  -6   7 -10 6886.48 1047.21   1
  -1  -6 -10 6147.74 1071.35   1
   1   6   9  312.36 976.215   1
   6  -7   9  614.05 908.828   1
   7  -1  -9  656.58 613.693   1
  -6   7  -9  551.35 832.432   1
  -1  -6  -9 1574.77 890.089   1
   1   6   8  12551. 1304.50   1
   6  -7   8  14659. 1354.95   1
  -7   1   8  14104. 1210.45  -1
   7  -1  -8  13766. 1136.58   1
  -6   7  -8  13647. 1389.55   1
  -1  -6  -8  13950. 1343.78   1
   1   6   7  17128. 1506.30   1
   6  -7   7  17795. 1496.57   1
  -7   1   7  20656. 1528.29   1
   7  -1  -7  20141. 1487.21   1
  -6   7  -7  16829. 1474.23   1
  -1  -6  -7  18886. 1590.99   1
   1   6   6 8688.28 1083.60   1
   6  -7   6 8082.87 1030.63  -1
  -7   1   6 9996.39 872.792   1
  -6   7  -6 8281.07 1033.15   1
   1   6   5 1558.20 886.125   1
   6  -7   5  898.02 770.810   1
  -7   1   5 1599.28 550.270   1
   7  -1  -5  501.26 409.009   1
  -6   7  -5 1915.67 771.531   1
  -1  -6  -5  958.92 797.837  -1
   6  -7   4  24141. 1838.20   1
  -7   1   4  22450. 1509.91   1
  -6   7  -4  20400. 1608.65   1
  -1  -6  -4  22728. 1774.41   1
   1   6   3  61153. 4158.55   1
   6  -7   3  61874. 4165.76   1
   7  -1  -3  64793. 4201.80   1
   7  -1  -3  60072. 3895.49  -1
  -6   7  -3  62883. 4212.61   1
  -1  -6  -3  59459. 4039.64   1
   1   6   2  44216. 3107.74   1
   6  -7   2  52937. 3625.22   1
   7  -1  -2  50522. 3291.17   1
  -6   7  -2  41009. 2870.99   1
  -1  -6  -2  49441. 3459.82   1
   1   6   1  20894. 1681.44   1
  -7   1   1  20652. 1506.30   1
   7  -1  -1  25481. 1806.84   1
  -6   7  -1  20901. 1713.15   1
  -1  -6  -1  27164. 2064.14   1
   1   6   0 270702.  17528.   1
   6  -7   0 294126.  19027.   1
   6  -7   0 262198.  16980.   1
  -7   1   0 268000.  17348.   1
   7  -1   0 294162.  19038.   1
  -6   7   0 265009.  17160.   1
  -1  -6   0 254450.  16483.   1
   1   6  -1  23380. 1742.70   1
   6  -7  -1  20948. 1702.34   1
   6  -7  -1  26595. 2107.02   1
  -7   1  -1  22908. 1866.30   1
   7  -1   1  23647. 1914.59   1
  -6   7   1  23640. 1845.76   1
  -1  -6   1  25182. 1871.35   1
   6  -7  -2  46703. 3172.97   1
  -7   1  -2  45730. 3199.64   1
   7  -1   2  47459. 3316.03   1
  -6   7   2  46522. 3229.55   1
  -1  -6   2  50054. 3355.31  -1
  -1  -6   2  47820. 3217.65   1
   1   6  -3  71459. 4688.28   1
   6  -7  -3  63099. 4194.59   1
  -7   1  -3  61549. 4187.38   1
   7  -1   3  66306. 4490.09   1
  -6   7   3  62198. 4136.93   1
  -1  -6   3  69946. 4598.19   1
  -1  -6   3  64865. 4273.87   1
   1   6  -4  23157. 1682.52   1
   6  -7  -4  18868. 1441.80   1
  -7   1  -4  21780. 1741.26   1
  -6   7   4  20137. 1534.05   1
  -1  -6   4  21960. 1588.83   1
   1   6  -5  932.61 525.044   1
   6  -7  -5 1276.03 732.251   1
  -7   1  -5  886.13 812.612   1
   7  -1   5 2403.60 870.269   1
  -6   7   5  842.16 801.441   1
  -1  -6   5 1544.50 600.720   1
   1   6  -6 8702.69 896.576   1
   6  -7  -6 8605.40 939.098   1
  -7   1  -6 8569.36 1069.19   1
   7  -1   6 7390.98 1017.66   1
  -1  -6   6 7783.78 880.720   1
   1   6  -7  18209. 1441.44   1
   6  -7  -7  17506. 1447.93   1
  -7   1  -7  17517. 1559.28   1
   7  -1   7  17020. 1520.72   1
  -6   7   7  19881. 1629.55   1
  -1  -6   7  19813. 1552.79   1
   1   6  -8  13463. 1210.81   1
  -7   1  -8  14414. 1360.00   1
   7  -1   8  14396. 1375.85   1
  -6   7   8  14789. 1384.14   1
  -1  -6   8  12468. 1175.85   1
   1   6  -9  412.61 739.819   1
   6  -7  -9 1834.59 834.594   1
  -7   1  -9 1890.45 920.720   1
   7  -1   9  877.48 900.540   1
  -6   7   9 1525.40 916.756   1
  -1  -6   9 -890.45 745.585   1
   1   6 -10 6126.12 972.612   1
   6  -7 -10 5376.57 979.458   1
  -7   1 -10 5290.08 1096.22   1
   7  -1  10 5654.05 1130.81   1
  -6   7  10 6836.03 1139.10   1
  -1  -6  10 5996.39 913.873   1
   1   6 -11  796.04 782.702   1
   6  -7 -11 1895.13 896.215   1
  -7   1 -11 -277.33 874.594   1
   7  -1  11 -358.13 828.107  -1
  -6   7  11  969.37 1051.53   1
  -1  -6  11   50.52 772.251   1
   1   6 -12 1951.71 847.567   1
   6  -7 -12  632.43 877.837   1
  -7   1 -12 1229.91 898.017   1
   7  -1  12 1672.43 987.747   1
  -6   7  12 -319.32 1026.31   1
  -1  -6  12 1103.42 880.720   1
   1   6 -13 -941.98 779.098   1
   6  -7 -13  326.41 844.323   1
   7  -1  13  623.06 996.395   1
  -6   7  13 -857.30 916.035   1
   0   7  13  274.31 978.738   1
  -7   7 -13 1007.57 938.738   1
   0  -7 -13  -93.59 911.711   1
   0   7  12 2279.64 971.170   1
   7  -7  12 2660.18 1024.86   1
  -7   0  12  270.70 852.612   1
  -7   7 -12   21.37 890.450   1
   0  -7 -12  863.78 926.486   1
   0   7  11 2020.54 987.747   1
   7  -7  11 1221.26 924.684   1
  -7   0  11  943.06 777.297   1
   7   0 -11 1429.19 603.963   1
   0  -7 -11  983.06 874.594   1
   0   7  10  -25.63 1013.69   1
   7   0 -10  198.81 651.170   1
  -7   7 -10 -1130.1 917.116   1
   0  -7 -10  484.32 926.486   1
   0   7   9  12559. 1438.92   1
   7  -7   9  11996. 1305.58   1
  -7   0   9  14605. 1252.25   1
   7   0  -9  12904. 1111.71   1
   0  -7  -9  12173. 1263.06   1
   0   7   8  10029. 1195.31   1
   7  -7   8  11859. 1206.12   1
  -7   0   8  10728. 978.377   1
   7   0  -8  12436. 1067.39   1
  -7   7  -8  11910. 1258.38   1
   0  -7  -8 8785.58 1094.77   1
   0   7   7 4241.44 846.125   1
   7  -7   7 3550.27 849.368   1
  -7   0   7 3187.38 600.360   1
   7   0  -7 1501.26 510.990   1
  -7   7  -7 2659.46 901.260   1
   0  -7  -7 1778.38 864.864   1
   0   7   6 3180.54 902.341   1
   7  -7   6 2727.93 868.468   1
  -7   0   6 1771.17 496.936  -1
   7   0  -6 3161.08 542.342   1
   0   7   5  10908. 1113.87  -1
   7  -7   5  10977. 1127.93   1
  -7   0   5  11622. 907.026   1
   7   0  -5 9574.77 758.197   1
  -7   7  -5  10854. 1154.59   1
   0  -7  -5 9466.66 1082.88   1
  -7   0   4  23690. 1560.72   1
   7   0  -4  19971. 1327.21   1
  -7   7  -4  23344. 1804.68   1
   0  -7  -4  23261. 1799.64   1
   0   7   3 122667. 8043.23   1
   7  -7   3 146090. 9549.54   1
  -7   7  -3 119351. 7816.21   1
   0  -7  -3 123135. 8068.46   1
   0   7   2  34472. 2477.84   1
   7  -7   2  39063. 2782.34   1
  -7   0   2  32602. 2128.65  -1
   7   0  -2  35377. 2303.42   1
   7   0  -2  33103. 2162.88   1
  -7   7  -2  36937. 2648.65   1
   0  -7  -2  35070. 2558.20   1
   0   7   1 219351.  14263.   1
   7  -7   1 178630.  11629.   1
  -7   0   1 213189.  13784.   1
   7   0  -1 208576.  13488.   1
  -7   7  -1 223207.  14494.   1
   0  -7  -1 215099.  13971.   1
   0   7   0  54270. 3675.67   1
   7  -7   0  63568. 4299.09   1
   7  -7   0  70522. 4735.13   1
  -7   0   0  63892. 4288.28   1
   7   0   0  55820. 3816.21   1
  -7   7   0  60036. 4072.07   1
   0  -7   0  63856. 4331.53   1
   0   7  -1 199351.  12923.   1
   7  -7  -1 209910.  13607.   1
   7  -7  -1 202486.  13135.   1
  -7   0  -1 215892.  14036.   1
   7   0   1 228180.  14829.   1
  -7   7   1 211459.  13715.  -1
  -7   7   1 229153.  14858.   1
   0  -7   1 247351.  16014.   1
   0  -7   1 188612.  12234.   1
   0   7  -2  38559. 2655.13   1
   7  -7  -2  39784. 2732.25   1
   7  -7  -2  33982. 2433.51   1
  -7   0  -2  31571. 2345.94   1
   7   0   2  37802. 2748.47   1
  -7   7   2  36865. 2585.94   1
   0  -7   2  38090. 2620.54   1
   0  -7   2  41910. 2865.94   1
   0   7  -3 146486. 9513.50   1
   7  -7  -3 128036. 8342.33   1
  -7   0  -3 130306. 8540.53   1
   7   0   3 128072. 8414.41   1
  -7   7   3 132432. 8634.23   1
   0  -7   3 129982. 8450.44   1
   0  -7   3 156540.  10159.   1
   0   7  -4  22977. 1686.85   1
   7  -7  -4  22220. 1628.47   1
  -7   0  -4  19917. 1639.64  -1
  -7   7   4  23113. 1721.08   1
   0  -7   4  21596. 1581.26   1
   0   7  -5  10191. 919.278   1
   7  -7  -5  10818. 987.386   1
  -7   0  -5  10998. 1165.04   1
   7   0   5 9264.86 1103.78   1
  -7   7   5 9704.49 971.170   1
   0  -7   5 9643.23 934.774   1
   0   7  -6 3830.63 672.792   1
   7  -7  -6 2201.80 726.125   1
  -7   0  -6 2851.17 849.368   1
   7   0   6 3365.04 889.729   1
   0  -7   6 3007.20 694.053   1
   0   7  -7 2949.19 789.909   1
   7  -7  -7 2178.02 757.477   1
  -7   0  -7 2593.87 878.918  -1
   7   0   7 2816.21 941.621   1
  -7   7   7 2314.23 948.467   1
   0   7  -8  12047. 1171.17   1
   7  -7  -8 9297.29 1176.58   1
  -7   0  -8 8976.57 1098.02   1
   7   0   8  10389. 1201.44   1
  -7   7   8  13132. 1396.03   1
   0  -7   8  11214. 1126.85   1
   7  -7  -9  11874. 1211.53   1
  -7   0  -9  11139. 1244.68   1
  -7   7   9  13521. 1428.11   1
   0  -7   9  11398. 1131.17   1
   0   7 -10 -366.85 824.143   1
   7  -7 -10  509.19 780.540   1
  -7   0 -10 -1452.3 888.287  -1
  -7   7  10 -149.12 1075.31   1
   0  -7  10  553.51 810.089   1
   0   7 -11  166.20 806.846   1
   7  -7 -11  653.69 829.549   1
  -7   0 -11  610.45 901.260   1
   7   0  11 -263.68 932.972   1
  -7   7  11    7.51 1010.45   1
   0  -7  11 1176.58 821.621   1
   0   7 -12  203.03 823.783   1
   7  -7 -12 2522.16 894.053   1
  -7   0 -12  296.83 886.846   1
   7   0  12 1527.21 1121.44  -1
   0  -7  12  779.82 788.107   1
   0   7 -13 1535.85 846.125   1
  -7   0 -13  450.81 972.972   1
   7   0  13 1204.68 1037.12   1
  -7   7  13 1954.95 976.576  -1
   0  -7  13  191.17 886.125   1
   7   1  13 1143.06 1008.29   1
   1  -8  13  691.53 909.549   1
  -8   7  13 1116.76 913.152   1
   8  -7 -13 -770.81 816.576   1
  -1   8 -13 -570.45 949.549   1
  -7  -1 -13 1459.10 895.495   1
   1  -8  12  182.38 757.116   1
  -8   7  12 1205.40 897.657   1
   8  -7 -12  146.81 802.522   1
  -1   8 -12  404.68 845.044   1
  -7  -1 -12 -667.03 887.567   1
   7   1  11 2905.94 1036.04   1
   1  -8  11  892.61 877.837   1
  -8   7  11 1219.82 909.909   1
   8  -7 -11  110.16 801.441   1
  -1   8 -11 2427.39 854.774   1
  -7  -1 -11 2101.62 806.486   1
   7   1  10 4677.47 1076.40   1
   1  -8  10 5448.64 953.513   1
  -8   7  10 4212.61 919.999  -1
   8  -7 -10 5124.32 890.810   1
  -1   8 -10 5668.46 993.513  -1
   1  -8   9 1645.40 777.657   1
  -8   7   9 1785.58 987.386   1
  -1   8  -9 1736.21 867.386   1
  -7  -1  -9 1469.19 870.990   1
   7   1   8 8165.76 1094.77   1
   1  -8   8 5567.56 874.233   1
  -8   7   8 6457.65 1075.31   1
   8  -7  -8 7816.21 956.395   1
  -1   8  -8 6951.34 941.260   1
  -7  -1  -8 7109.90 1050.09   1
   7   1   7 5142.34 929.008   1
   1  -8   7 5048.64 893.693   1
  -8   7   7 6688.28 961.440   1
   8  -7  -7 4425.22 806.125   1
  -7  -1  -7 6900.89 1038.20   1
   7   1   6 7340.53 992.431   1
   1  -8   6 6320.71 827.387   1
  -8   7   6 7549.54 938.377  -1
   8  -7  -6 7751.34 903.062   1
  -1   8  -6 7873.87 901.981   1
  -7  -1  -6 6637.83 973.693   1
   7   1   5 1438.92 845.044   1
   1  -8   5  486.49 632.792   1
  -8   7   5  636.76 658.738   1
   8  -7  -5 2188.47 664.504   1
  -1   8  -5  352.86 748.468   1
  -7  -1  -5 -440.72 764.323   1
   7   1   4 6313.51 1011.17   1
   1  -8   4 6205.40 838.558  -1
  -8   7   4 6295.49 853.693   1
   8  -7  -4 6212.61 765.044   1
  -1   8  -4 7073.87 834.594   1
  -7  -1  -4 5117.11 895.855   1
   7   1   3  34584. 2503.78   1
   1  -8   3  32465. 2257.66   1
   1  -8   3  40865. 2798.20   1
  -8   7   3  33351. 2365.40  -1
   8  -7  -3  36468. 2514.59  -1
  -1   8  -3  40504. 2776.21   1
  -7  -1  -3  36685. 2648.29   1
   7   1   2  60180. 4115.31   1
   1  -8   2  69477. 4612.61   1
   1  -8   2  57225. 3816.21   1
  -8   7   2  58378. 3895.49   1
   8  -7  -2  57333. 3823.42   1
   8  -7  -2  56649. 3798.19   1
  -1   8  -2  61117. 4082.88   1
  -7  -1  -2  48829. 3377.65   1
   7   1   1  91531. 6064.86   1
   1  -8   1  84504. 5567.56   1
   1  -8   1  96432. 6338.73   1
  -8   7   1  79784. 5290.08   1
   8  -7  -1  80721. 5329.72   1
   8  -7  -1  87351. 5747.74   1
  -1   8  -1  91243. 6010.80   1
  -7  -1  -1  92721. 6136.93   1
   7   1   0 138739. 9063.05   1
   1  -8   0 127531. 8360.35   1
  -8   7   0 115279. 7553.15   1
   8  -7   0 152793. 9960.35  -1
  -1   8   0 146522. 9571.16   1
  -7  -1   0 140793. 9189.18   1
   7   1  -1  91676. 5981.98   1
   1  -8  -1  96685. 6389.18   1
  -8   7  -1  76468. 5077.47   1
   8  -7   1  87892. 5805.40   1
  -1   8   1  87604. 5819.81   1
   7   1  -2  59604. 3866.66   1
   1  -8  -2  58162. 3960.36   1
  -8   7  -2  48649. 3311.35   1
   8  -7   2  61586. 4165.76   1
  -1   8   2  60829. 4180.18   1
  -7  -1   2  57261. 3718.92   1
   1  -8  -3  35286. 2537.66   1
  -8   7  -3  31996. 2312.43   1
   8  -7   3  40540. 2851.17   1
  -1   8   3  34847. 2479.28   1
   1  -8  -4 7718.91 973.693   1
  -8   7  -4 7218.01 1033.87   1
   1  -8  -5  696.94 781.260   1
  -8   7  -5 2539.10 867.386   1
   8  -7   5 1537.30 797.477   1
  -1   8   5  646.49 714.594   1
  -7  -1   5  780.90 365.045   1
   7   1  -6 7956.75 677.477   1
   8  -7   6 6418.01 953.152   1
  -1   8   6 6472.07 1007.57   1
  -7  -1   6 8151.34 727.567  -1
   7   1  -7 6118.91 637.116   1
   1  -8  -7 5441.44 860.540   1
  -8   7  -7 6663.06 1012.25   1
   8  -7   7 7419.81 993.513   1
  -1   8   7 7668.46 1049.01   1
  -7  -1   7 5545.94 663.423   1
   7   1  -8 8162.15 800.359   1
   1  -8  -8 7109.90 985.585   1
  -8   7  -8 7066.66 1058.02   1
   8  -7   8 6839.63 1037.12   1
  -1   8   8 6248.64 1007.57   1
  -7  -1   8 7754.95 841.801   1
   7   1  -9 1621.62 563.603   1
   1  -8  -9 1887.21 842.161   1
  -8   7  -9  471.35 900.900   1
  -7  -1   9 1549.91 657.657   1
   7   1 -10 5473.87 743.062   1
   1  -8 -10 4288.28 982.341   1
  -8   7 -10 6097.29 1073.15   1
   8  -7  10 5290.08 1076.76   1
  -1   8  10 6277.47 1109.55   1
   7   1 -11  923.96 549.549   1
   1  -8 -11  282.23 889.368   1
  -8   7 -11 1226.31 985.945   1
   8  -7  11 1139.10 978.017   1
  -1   8  11 1764.68 922.161   1
  -7  -1  11 1698.02 742.342   1
   7   1 -12  305.26 582.702   1
   1  -8 -12 1060.54 965.404   1
  -8   7 -12 2358.56 910.990   1
   8  -7  12  249.80 949.188   1
  -1   8  12 1494.41 927.206   1
  -7  -1  12   73.48 829.549   1
   1  -8 -13 1727.93 900.179   1
  -8   7 -13 2003.24 932.972   1
   8  -7  13   34.42 947.386   1
  -1   8  13 2056.21 967.927   1
   6   2  13 1848.29 1012.61   1
   2  -8  13 2340.18 901.260   1
   8  -6 -13 1306.67 758.197   1
  -6  -2 -13  504.50 956.756   1
   6   2  12 -298.09 1006.13   1
   2  -8  12 1478.92 881.440   1
  -8   6  12  -64.43 848.648   1
   8  -6 -12  401.08 696.936   1
  -2   8 -12  514.95 884.684   1
  -6  -2 -12 1147.39 916.756   1
   6   2  11  598.92 988.828  -1
   2  -8  11 -548.11 842.161   1
  -8   6  11  697.30 874.954   1
   8  -6 -11  828.47 766.125  -1
  -2   8 -11  126.92 833.513   1
  -6  -2 -11  231.17 834.233   1
   2  -8  10 4944.14 961.801   1
  -8   6  10 5199.99 1038.20   1
   8  -6 -10 4518.91 904.143   1
  -2   8 -10 6893.69 1054.05   1
  -6  -2 -10 3953.15 1012.25   1
   2  -8   9 5553.15 936.576   1
  -8   6   9 6176.57 1032.79   1
  -2   8  -9 7459.45 1052.25   1
  -6  -2  -9 6309.90 1057.66   1
   6   2   8 2892.61 953.873   1
   2  -8   8 2380.18 822.702   1
  -8   6   8 5124.32 963.242   1
   8  -6  -8 3124.32 723.603   1
  -6  -2  -8 4335.13 925.044   1
   6   2   7 8872.06 1125.40   1
   8  -6  -7 8043.23 978.738   1
  -2   8  -7 9567.56 1037.48   1
  -6  -2  -7 9246.84 1122.52   1
   6   2   6  12256. 1249.01   1
  -8   6   6  12969. 1139.46   1
   8  -6  -6  12295. 1082.16   1
  -2   8  -6  13423. 1206.49   1
  -6  -2  -6  12807. 1263.78   1
   6   2   5  27690. 2084.68   1
   2  -8   5  28079. 2025.58   1
  -8   6   5  28685. 2009.73   1
   8  -6  -5  27099. 1934.41   1
  -2   8  -5  29128. 2059.82   1
  -6  -2  -5  30490. 2245.76   1
   6   2   4  13272. 1307.75   1
   2  -8   4  14508. 1227.03   1
  -8   6   4  14458. 1179.82   1
   8  -6  -4  13265. 1095.13   1
  -2   8  -4  14577. 1229.55   1
  -6  -2  -4  17009. 1470.99   1
   6   2   3  18141. 1577.66   1
   2  -8   3  20991. 1566.48  -1
  -8   6   3  21557. 1654.77   1
   8  -6  -3  21002. 1549.91   1
   8  -6  -3  20551. 1581.98   1
  -2   8  -3  20504. 1547.03   1
  -6  -2  -3  23712. 1863.42   1
   6   2   2  14915. 1425.58   1
   2  -8   2  18659. 1481.08   1
  -8   6   2  14220. 1187.39   1
   8  -6  -2  16061. 1295.85   1
   8  -6  -2  15521. 1271.71   1
  -2   8  -2  15286. 1312.07   1
  -6  -2  -2  17272. 1569.37  -1
   6   2   1 178162.  11604.   1
   2  -8   1 200000.  12977.   1
   2  -8   1 193549.  12580.   1
  -8   6   1 172648.  11214.   1
   8  -6  -1 201009.  13038.   1
   8  -6  -1 179748.  11661.   1
  -2   8  -1 198198.  12868.  -1
  -6  -2  -1 194342.  12659.   1
   6   2   0 105549. 6926.12  -1
   2  -8   0 118378. 7762.15   1
  -8   6   0 108396. 7127.92  -1
   8  -6   0 126270. 8263.05   1
  -2   8   0 127171. 8349.54   1
  -6  -2   0 131964. 8634.23   1
   6   2  -1 182198.  11791.   1
   2  -8  -1 188829.  12303.   1
  -8   6  -1 177838.  11575.   1
   8  -6   1 194630.  12659.   1
  -2   8   1 161982.  10562.   1
  -6  -2   1 182378.  11809.   1
   6   2  -2  15207. 1049.73   1
   2  -8  -2  17575. 1520.36   1
  -8   6  -2  14840. 1280.36   1
   8  -6   2  17906. 1562.16   1
  -2   8   2  16281. 1426.67   1
  -6  -2   2  17661. 1212.97   1
   2  -8  -3  22130. 1739.10   1
  -8   6  -3  24422. 1920.72   1
   8  -6   3  26104. 2004.32   1
  -2   8   3  21578. 1740.90   1
   2  -8  -4  17319. 1399.28   1
  -8   6  -4  14126. 1323.24   1
  -6  -2   4  13225. 894.053   1
  -6  -2   4  15168. 1014.41   1
   6   2  -5  29193. 1949.55   1
   2  -8  -5  29254. 2166.48   1
  -8   6  -5  29351. 2158.92   1
   8  -6   5  27081. 2028.47   1
  -2   8   5  26829. 1993.15   1
  -6  -2   5  30677. 2059.10   1
   6   2  -6  12775. 974.053   1
   8  -6   6  10688. 1092.25   1
  -2   8   6  11726. 1203.60   1
  -6  -2   6  14155. 1121.44   1
   6   2  -7 9830.62 822.341   1
   2  -8  -7  10609. 1160.00   1
  -8   6  -7  10695. 1240.36   1
   8  -6   7 9935.12 1096.58   1
  -2   8   7  10032. 1113.87   1
  -6  -2   7 9210.80 857.296   1
   6   2  -8 3769.37 611.531   1
   2  -8  -8 4926.12 873.513   1
  -8   6  -8 4205.40 956.395   1
   8  -6   8 3931.53 941.260   1
  -2   8   8 3307.38 949.909   1
  -6  -2   8 4392.79 670.990   1
   6   2  -9 6313.51 766.486  -1
  -8   6  -9 5722.52 1019.10   1
   8  -6   9 4763.96 985.224   1
  -2   8   9 5520.71 1037.84   1
  -6  -2   9 4421.62 738.378   1
   6   2 -10 5599.99 748.468   1
   2  -8 -10 5362.16 1031.35   1
  -8   6 -10 6623.42 1117.12   1
   8  -6  10 5729.72 1113.87   1
   6   2 -11 -250.20 606.486  -1
  -8   6 -11 1164.68 937.296   1
   8  -6  11 1361.80 930.810   1
  -2   8  11  820.54 983.783   1
  -6  -2  11  175.42 650.089   1
   2  -8 -12   35.41 980.900   1
  -8   6 -12  720.72 945.224   1
   8  -6  12  564.32 946.666   1
  -2   8  12   12.51 897.657   1
  -6  -2  12 1329.73 734.774   1
   2  -8 -13 2871.35 943.062   1
  -8   6 -13 -242.20 927.927   1
   8  -6  13 2307.39 946.305   1
   5   3  13  648.65 981.981   1
   3  -8  13 -432.43 873.873   1
  -3   8 -13  186.20 950.990   1
   5   3  12 3509.19 997.837   1
   3  -8  12 3571.17 959.639   1
  -8   5  12 2050.81 872.792   1
   8  -5 -12 3004.32 765.765   1
  -3   8 -12 3131.89 978.017   1
  -5  -3 -12 4807.20 989.909   1
   5   3  11   45.30 989.909   1
   3  -8  11   -0.30 891.170   1
  -8   5  11  247.32 817.657   1
   8  -5 -11 -574.41 681.801   1
  -3   8 -11   98.67 865.945   1
  -5  -3 -11  302.56 847.927   1
   3  -8  10 -816.58 851.170   1
  -8   5  10  572.61 886.125   1
  -3   8 -10  478.20 767.567   1
  -5  -3 -10  -88.47 867.747   1
   3  -8   9  20353. 1677.12   1
  -8   5   9  23632. 1914.59   1
   8  -5  -9  21146. 1668.83   1
  -3   8  -9  24004. 1867.39   1
  -5  -3  -9  21932. 1844.32   1
   5   3   8 2329.37 894.414   1
   3  -8   8 4601.80 867.747   1
   8  -5  -8 4515.31 768.287   1
  -5  -3  -8 5005.40 896.215   1
   5   3   7  11888. 1235.31   1
   3  -8   7  12800. 1231.71   1
  -8   5   7  15978. 1386.30   1
   8  -5  -7  13769. 1213.33   1
  -3   8  -7  15005. 1304.14   1
  -5  -3  -7  14559. 1369.37   1
   5   3   6 1878.92 865.945   1
  -8   5   6 3841.44 761.080   1
   8  -5  -6 3260.18 654.053   1
  -3   8  -6 3935.13 747.747   1
  -5  -3  -6 1910.63 823.783  -1
   5   3   5 7466.66 1038.56   1
   3  -8   5 9866.66 1006.49   1
  -8   5   5 7650.44 807.206  -1
   8  -5  -5 8367.56 821.981   1
  -3   8  -5 8717.11 925.044   1
  -5  -3  -5 7852.24 1009.01   1
   3  -8   4  -26.08 731.170   1
  -8   5   4  436.04 592.432   1
   8  -5  -4 1034.59 577.297   1
  -3   8  -4 -881.08 689.729   1
  -5  -3  -4  -70.67 857.296   1
   5   3   3  11395. 1137.30   1
   3  -8   3  13081. 1164.68   1
  -8   5   3 9855.85 906.305   1
   8  -5  -3 9246.84 815.855   1
   8  -5  -3  10760. 985.224   1
  -3   8  -3  10241. 1046.13   1
  -5  -3  -3  10714. 1209.73   1
   5   3   2  57261. 3920.72  -1
   3  -8   2  64036. 4273.87  -1
  -8   5   2  54955. 3657.65   1
   8  -5  -2  61297. 4050.45   1
   8  -5  -2  63243. 4165.76   1
  -3   8  -2  72000. 4792.79   1
  -5  -3  -2  69261. 4652.25   1
   5   3   1  93189. 6180.17   1
   3  -8   1 100432. 6619.81   1
   3  -8   1  87495. 5758.55   1
  -8   5   1  92396. 6072.07   1
   8  -5  -1  98883. 6475.67   1
   8  -5  -1  93369. 6111.71   1
  -3   8  -1 101658. 6695.49   1
   5   3   0  40613. 2821.62   1
   3  -8   0  55279. 3816.21   1
   3  -8   0  49405. 3406.12   1
  -8   5   0  43351. 2993.51   1
   8  -5   0  49766. 3390.99   1
  -3   8   0  45441. 3141.62   1
  -5  -3   0  52721. 3614.41   1
   5   3  -1  90883. 5927.92   1
   3  -8  -1  85513. 5668.46   1
  -8   5  -1  90306. 5978.37   1
   8  -5   1 105658. 6965.76   1
  -3   8   1  92324. 6111.71   1
  -5  -3   1  92793. 6064.86   1
   5   3  -2  64072. 4165.76   1
   3  -8  -2  69766. 4666.66   1
  -8   5  -2  53441. 3672.07   1
   8  -5   2  58558. 3978.37   1
  -3   8   2  62450. 4219.82   1
  -5  -3   2  66378. 4317.11   1
   3  -8  -3  10843. 1055.13  -1
  -8   5  -3  11319. 1206.49   1
   8  -5   3  11258. 1192.07   1
  -3   8   3  10076. 1284.68   1
  -5  -3   3 9974.76 727.206   1
   3  -8  -4 -989.91 763.242   1
  -8   5  -4 -430.27 789.549   1
  -3   8   4 -199.42 729.008   1
  -5  -3   4 -944.50 366.126   1
  -5  -3   4 -269.80 333.477   1
   5   3  -5 7513.51 685.044   1
   3  -8  -5 9109.90 1001.08   1
  -8   5  -5 5463.06 874.954   1
   8  -5   5 8951.34 1063.78   1
  -3   8   5 8075.67 986.666   1
  -5  -3   5 8879.27 758.558   1
   3  -8  -6 1974.77 883.603   1
   8  -5   6 2348.83 800.720   1
  -3   8   6 2289.37 795.675   1
  -5  -3   6 3924.32 638.198   1
   5   3  -7  14746. 1130.09   1
   3  -8  -7  13485. 1275.67   1
  -8   5  -7  12742. 1268.47   1
   8  -5   7  13135. 1312.43   1
  -3   8   7  14332. 1318.20  -1
  -5  -3   7  16054. 1247.93   1
   5   3  -8 5535.13 709.549   1
   3  -8  -8 3881.08 976.576   1
  -8   5  -8 5841.44 1009.01   1
   8  -5   8 4075.67 918.558   1
  -3   8   8 3175.49 865.224   1
  -5  -3   8 4248.64 771.170   1
   5   3  -9  22944. 1691.53   1
   3  -8  -9  21946. 1807.93   1
  -8   5  -9  22703. 1852.97   1
   8  -5   9  20919. 1769.73   1
  -3   8   9  22580. 1899.46   1
  -5  -3   9  21041. 1653.33   1
   5   3 -10 1164.68 618.378   1
   3  -8 -10 2407.20 936.576   1
  -8   5 -10 1020.90 940.900   1
   8  -5  10 1007.21 1021.26   1
  -3   8  10 -1096.9 983.062   1
  -5  -3  10 -726.49 695.855   1
   5   3 -11 1273.51 648.288   1
   3  -8 -11 -1298.0 897.296   1
  -8   5 -11  -70.70 940.179   1
   8  -5  11 2177.66 1000.00  -1
  -3   8  11  -49.33 873.873   1
  -5  -3  11  672.79 698.738   1
   5   3 -12 3201.80 712.432   1
   3  -8 -12 3313.15 996.035   1
  -8   5 -12 3403.96 1088.65   1
   8  -5  12 1523.96 961.080   1
  -3   8  12 2712.43 963.963   1
  -5  -3  12 1622.70 735.495   1
   3  -8 -13 -727.57 911.350   1
  -8   5 -13 1616.21 938.017   1
   8  -5  13 1405.40 955.314   1
  -3   8  13 1030.27 1091.17   1
   4   4  13 1085.40 1043.96   1
   4  -8  13 1078.20 950.269   1
  -4   8 -13 1037.84 972.612   1
   4   4  12  198.52 908.828   1
   4  -8  12  953.87 864.864   1
  -8   4  12  383.78 862.702   1
   8  -4 -12 1052.25 759.639   1
  -4  -4 -12 -162.56 865.224   1
   4   4  11 1672.79 1002.16   1
  -8   4  11  -97.51 784.864   1
   8  -4 -11 1188.47 741.260   1
  -4   8 -11  328.76 885.044   1
  -4  -4 -11  512.43 891.891  -1
   4   4  10  10915. 1310.27   1
   4  -8  10  10692. 1196.76   1
  -8   4  10  10054. 1200.36   1
   8  -4 -10 9405.40 1049.73   1
  -4   8 -10  11996. 1269.91   1
  -4  -4 -10  14396. 1620.90   1
   4   4   9  932.97 975.495  -1
   4  -8   9  408.29 810.810   1
  -8   4   9 2466.66 947.026   1
   8  -4  -9  535.13 713.513   1
  -4   8  -9  993.87 855.495   1
  -4  -4  -9 -748.83 912.432   1
   4   4   8  760.00 969.368   1
   4  -8   8 -242.20 765.405   1
  -8   4   8 -690.09 860.900   1
   8  -4  -8  593.87 650.450   1
  -4  -4  -8  321.98 871.711   1
   4   4   7  29297. 2170.45   1
   4  -8   7  29005. 2157.84   1
  -8   4   7  34879. 2482.52   1
   8  -4  -7  32548. 2291.17   1
  -4   8  -7  32941. 2407.20   1
  -4  -4  -7  30043. 2254.77   1
   4   4   6  18991. 1619.10  -1
   4  -8   6  20656. 1631.35   1
   8  -4  -6  20573. 1536.94   1
  -4   8  -6  21330. 1627.39   1
  -4  -4  -6  18602. 1557.12   1
   4   4   5  12533. 1179.82  -1
  -8   4   5  14843. 1142.34   1
   8  -4  -5  13380. 1062.70   1
  -4   8  -5  15459. 1294.41   1
  -4  -4  -5  13236. 1293.33   1
   4  -8   4  10995. 1081.80   1
  -8   4   4  11085. 915.314   1
   8  -4  -4  11892. 952.071   1
  -4   8  -4  13697. 1192.43   1
  -4  -4  -4  10641. 1143.06   1
   4   4   3 5790.98 917.116   1
   4  -8   3 6983.78 972.612   1
  -8   4   3 5654.05 636.756   1
   8  -4  -3 5344.14 602.522   1
   8  -4  -3 5744.14 642.882   1
  -4   8  -3 5873.87 922.161   1
  -4  -4  -3 5931.53 904.864   1
   4   4   2  64865. 4400.00   1
   4  -8   2  72685. 4828.82   1
   8  -4  -2  67892. 4461.26   1
   8  -4  -2  71820. 4720.72   1
  -4   8  -2  68180. 4544.14   1
  -4  -4  -2  76252. 5124.32  -1
   4   4   1  52829. 3643.24   1
   4  -8   1  51820. 3544.86   1
   4  -8   1  49586. 3418.01   1
  -8   4   1  49045. 3299.46  -1
   8  -4  -1  48540. 3264.14   1
  -4   8  -1  54378. 3718.92   1
  -4  -4  -1  53369. 3722.52  -1
   4   4   0 219748.  14252.   1
   4  -8   0 211856.  13751.   1
   4  -8   0 234450.  15222.   1
  -8   4   0 192721.  12508.   1
   8  -4   0 219171.  14213.   1
  -4   8   0 209189.  13589.   1
  -4  -4   0 213802.  13870.   1
   4   4  -1  47315. 3153.15   1
   4  -8  -1  57982. 3935.13   1
  -8   4  -1  49477. 3430.63   1
   8  -4   1  49730. 3437.11   1
  -4   8   1  46595. 3315.67   1
  -4  -4   1  57369. 3830.63   1
   4   4  -2  79820. 5196.39   1
   4  -8  -2  71495. 4763.96   1
  -8   4  -2  65153. 4400.00   1
   8  -4   2  75063. 5037.83   1
  -4   8   2  68396. 4590.99   1
  -4  -4   2  79748. 5203.60   1
  -4  -4   2  71171. 4641.44   1
   4  -8  -3 5827.02 899.819   1
  -8   4  -3 5138.73 976.936   1
   8  -4   3 5625.22 978.377   1
  -4   8   3 7228.82 1039.64   1
  -4  -4   3 7409.00 707.387   1
  -4  -4   3 5758.55 578.017   1
   4   4  -4  12746. 979.819  -1
   4  -8  -4  12429. 1169.37   1
  -8   4  -4  11874. 1220.90   1
  -4   8   4  12259. 1273.51   1
  -4  -4   4  10458. 824.504   1
   4   4  -5  15423. 1155.67   1
   4  -8  -5  11953. 1143.42   1
  -8   4  -5  13759. 1315.67   1
   8  -4   5  14461. 1263.42   1
  -4  -4   5  13481. 1058.02   1
   4  -8  -6  20605. 1643.96  -1
  -8   4  -6  18912. 1599.64   1
   8  -4   6  21441. 1713.87   1
  -4   8   6  21023. 1683.24   1
  -4  -4   6  21611. 1576.94   1
   4   4  -7  33200. 2281.44   1
  -8   4  -7  28868. 2169.73   1
   8  -4   7  27762. 2092.97   1
  -4   8   7  30811. 2252.97   1
  -4  -4   7  31787. 2226.30   1
   4   4  -8  -97.01 553.513   1
   4  -8  -8  -20.35 886.846   1
  -8   4  -8  561.44 809.729   1
   8  -4   8 1299.10 831.350   1
  -4  -4   8  311.42 637.477   1
   4   4  -9  831.71 625.225   1
   4  -8  -9 1750.99 829.549   1
  -8   4  -9 1849.73 827.387   1
   8  -4   9 1597.84 852.251   1
  -4   8   9 1198.20 934.774   1
   4   4 -10  10753. 1047.57   1
   4  -8 -10  11088. 1271.71   1
  -8   4 -10 9549.54 1170.09   1
   8  -4  10  10695. 1312.79   1
  -4   8  10  11589. 1263.42   1
  -4  -4  10  11499. 1141.26   1
   4  -8 -11  317.98 882.161   1
  -8   4 -11  413.69 933.693   1
   8  -4  11  -60.43 918.558   1
  -4   8  11 -812.61 854.053   1
  -4  -4  11 -422.34 703.062   1
   4   4 -12  311.42 682.522   1
   4  -8 -12 -276.72 940.179   1
  -8   4 -12  955.31 914.954   1
   8  -4  12  672.79 936.215   1
  -4   8  12 -1242.2 1042.88   1
  -4  -4  12 -491.89 727.206   1
   4  -8 -13  920.00 890.810   1
  -8   4 -13 -523.60 1011.89   1
   8  -4  13 -106.49 931.891   1
  -4   8  13  190.52 1135.49   1
   3   5  13 -222.45 874.233   1
   5  -8  13 1286.49 926.125   1
  -5   8 -13 1680.72 1016.94   1
   3   5  12  855.49 1060.18   1
   5  -8  12  574.77 892.612   1
  -8   3  12   88.22 799.639   1
   8  -3 -12  725.40 721.801   1
  -5   8 -12 1069.19 861.981   1
  -3  -5 -12 -1379.1 891.170   1
   3   5  11  530.09 1018.74   1
   5  -8  11 1121.80 946.666   1
  -8   3  11 1362.52 805.765   1
  -5   8 -11 1836.03 890.089   1
  -3  -5 -11 1397.48 945.945  -1
   3   5  10 -220.40 903.062   1
   5  -8  10 -543.06 866.666   1
  -8   3  10 2145.22 882.882   1
   8  -3 -10 -206.16 655.855   1
  -5   8 -10 -869.91 833.152   1
   3   5   9 8389.18 1143.42   1
   5  -8   9 9218.01 1149.91   1
   8  -3  -9 8259.45 919.639   1
  -5   8  -9 9949.54 1119.64   1
  -3  -5  -9 6875.67 1077.12   1
   3   5   8  126.27 922.161  -1
  -8   3   8  829.91 821.981   1
   8  -3  -8 1460.90 620.180   1
  -5   8  -8  959.28 785.224   1
  -3  -5  -8  290.41 859.459   1
   3   5   7  12126. 1337.30   1
   5  -8   7  11059. 1155.67   1
  -8   3   7  13413. 1191.35   1
   8  -3  -7 9769.36 920.720   1
  -3  -5  -7  11723. 1218.74   1
   3   5   6 4673.87 996.035   1
   5  -8   6 3569.37 857.296   1
  -8   3   6 3700.90 641.801  -1
  -5   8  -6 4800.00 818.378   1
  -3  -5  -6 3953.15 901.981   1
   3   5   5 7657.65 1063.78   1
  -8   3   5 6753.15 673.513   1
   8  -3  -5 6428.82 665.585   1
  -5   8  -5 5286.48 771.170  -1
  -3  -5  -5 6641.43 1006.85   1
   5  -8   4  20562. 1593.15   1
  -8   3   4  20645. 1498.02   1
   8  -3  -4  17308. 1247.57   1
  -5   8  -4  19996. 1578.38   1
  -3  -5  -4  17059. 1469.19   1
   3   5   3 111531. 7358.55   1
   5  -8   3 120432. 7891.88   1
  -8   3   3 110703. 7171.16   1
   8  -3  -3 103892. 6738.73   1
   8  -3  -3 104757. 6789.18   1
  -5   8  -3 114955. 7524.32   1
  -3  -5  -3 110955. 7311.70   1
   3   5   2  84468. 5636.03   1
   5  -8   2  85513. 5657.65   1
   8  -3  -2  89045. 5787.38   1
   8  -3  -2  87640. 5711.71   1
  -5   8  -2  89333. 5895.49   1
  -3  -5  -2  89730. 5963.96   1
   3   5   1 155135.  10141.   1
   5  -8   1 156036.  10187.   1
   5  -8   1 136576. 8918.91   1
  -8   3   1 145549. 9452.24  -1
   8  -3  -1 139351. 9045.04   1
  -5   8  -1 160108.  10432.   1
  -3  -5  -1 151279. 9884.67   1
   3   5   0  22094. 1708.47   1
   5  -8   0  23831. 1887.57   1
   5  -8   0  29766. 2213.69   1
  -8   3   0  23550. 1815.13   1
   8  -3   0  27877. 2041.08   1
  -5   8   0  23917. 1893.69   1
  -5   8   0  27362. 2138.74   1
  -3  -5   0  29553. 2221.26   1
   3   5  -1 140504. 9131.52   1
   5  -8  -1 162666.  10602.   1
   5  -8  -1 151856. 9917.11   1
  -8   3  -1 139820. 9149.54   1
   8  -3   1 159423.  10411.   1
  -5   8   1 151676. 9902.69   1
  -3  -5   1 156216.  10144.  -1
   3   5  -2  92865. 6046.84   1
   5  -8  -2  97730. 6450.44   1
  -8   3  -2  86306. 5740.53   1
   8  -3   2  84000. 5607.20   1
  -5   8   2  83459. 5545.94   1
  -3  -5   2 102522. 6666.66  -1
  -3  -5   2  93694. 6104.50   1
   3   5  -3 129261. 8374.77   1
   5  -8  -3 108937. 7138.73   1
  -8   3  -3 109081. 7181.97   1
   8  -3   3 115027. 7574.77   1
  -5   8   3 117081. 7679.27   1
  -3  -5   3 112468. 7297.29   1
  -3  -5   3 138270. 8954.95   1
   3   5  -4  19784. 1419.82   1
   5  -8  -4  19027. 1521.08   1
  -8   3  -4  19459. 1575.13   1
  -5   8   4  19056. 1585.94   1
  -3  -5   4  17391. 1280.00   1
   3   5  -5 6504.50 719.999   1
   5  -8  -5 7646.84 896.215   1
  -8   3  -5 6205.40 952.071   1
   8  -3   5 8518.91 1050.45   1
  -3  -5   5 6742.34 719.999   1
   3   5  -6 3769.37 649.008   1
   5  -8  -6 3231.35 849.008  -1
  -8   3  -6 3385.22 844.684   1
   8  -3   6 4745.94 930.810   1
  -5   8   6 5542.34 945.585   1
  -3  -5   6 2346.66 677.837   1
   3   5  -7  10692. 976.936   1
  -8   3  -7  10732. 1157.12   1
   8  -3   7  10497. 1105.94   1
  -5   8   7  10919. 1129.37   1
  -3  -5   7  12569. 1080.00   1
   3   5  -8   66.23 621.261   1
  -8   3  -8 1410.09 788.828   1
   8  -3   8 -291.28 884.323   1
  -5   8   8 -530.81 878.918   1
  -3  -5   8 1659.46 691.891   1
   3   5  -9 9275.67 976.215   1
   5  -8  -9 6792.79 1006.13   1
  -8   3  -9 9048.64 1101.98   1
   8  -3   9 5282.88 1101.26   1
  -5   8   9 8738.73 1108.83   1
  -3  -5   9 7282.88 929.729   1
   3   5 -10  -75.10 712.071   1
   5  -8 -10  383.42 857.657   1
   8  -3  10  832.79 1004.32   1
  -5   8  10  584.50 938.017   1
  -3  -5  10   78.09 684.684   1
   3   5 -11 1364.68 724.324   1
   5  -8 -11  359.21 823.783   1
  -8   3 -11 1614.41 955.675   1
   8  -3  11 2062.34 986.666   1
  -5   8  11  170.85 1049.73   1
  -3  -5  11 1824.50 804.323   1
   3   5 -12   17.86 677.837   1
  -8   3 -12  435.68 938.017   1
   8  -3  12 1002.88 935.855   1
  -5   8  12 1825.94 1149.91   1
  -3  -5  12  403.96 753.152   1
   5  -8 -13   31.91 869.549   1
   8  -3  13  -38.49 993.873   1
  -5   8  13 1776.94 1099.46   1
   2   6  13 -121.59 976.576   1
   6  -8  13 1260.18 956.035   1
  -6   8 -13   46.27 961.440   1
   2   6  12 2503.78 1055.85   1
   6  -8  12 2239.64 947.026   1
  -8   2  12  321.19 758.558   1
   8  -2 -12 1483.24 704.864   1
  -6   8 -12 2192.79 960.720   1
  -2  -6 -12 2872.07 953.513   1
   2   6  11 2289.01 888.287   1
   6  -8  11 2665.58 1049.01   1
  -8   2  11 2938.74 836.756   1
   8  -2 -11 1270.99 652.972   1
  -6   8 -11  478.20 942.702   1
  -2  -6 -11  801.08 945.945   1
   2   6  10 9585.58 1269.55   1
   6  -8  10 9938.73 1184.50   1
  -8   2  10 8763.96 1096.22   1
   8  -2 -10 9621.61 1061.98   1
  -6   8 -10 9383.77 1139.46   1
  -2  -6 -10 8237.83 1167.93   1
   2   6   9 1326.85 900.900   1
   6  -8   9 2641.80 961.801   1
  -8   2   9 1085.76 851.891   1
   8  -2  -9 1753.51 632.792   1
  -6   8  -9 1480.36 809.008   1
  -2  -6  -9 1770.45 952.431   1
   2   6   8 4190.99 962.521   1
   6  -8   8 1925.40 862.341   1
  -8   2   8 3812.61 856.215   1
   8  -2  -8 3347.38 625.945   1
  -6   8  -8 3949.55 873.873   1
  -2  -6  -8 4335.13 943.422   1
   2   6   7  19218. 1579.10   1
   6  -8   7  19200. 1583.42   1
  -8   2   7  21359. 1623.06   1
   8  -2  -7  19596. 1433.87   1
  -6   8  -7  16580. 1425.22   1
  -2  -6  -7  18205. 1551.35   1
   2   6   6 2379.46 919.999   1
   6  -8   6  843.60 734.053   1
  -8   2   6 1117.12 590.990   1
  -6   8  -6 1700.18 727.206   1
  -2  -6  -6  372.61 849.368   1
   2   6   5 1559.64 915.314   1
   6  -8   5 2619.46 797.116   1
  -8   2   5 3419.82 474.594   1
   8  -2  -5 3566.12 508.108   1
  -6   8  -5 2310.99 721.080   1
  -2  -6  -5 3140.54 843.242   1
   6  -8   4  11593. 1162.16   1
  -8   2   4  12883. 973.693   1
   8  -2  -4  12177. 922.522   1
   8  -2  -4  10299. 795.315   1
  -6   8  -4  11957. 1108.83   1
  -2  -6  -4  11870. 1218.74   1
   2   6   3  30739. 2267.39   1
   6  -8   3  37261. 2636.75   1
   8  -2  -3  31175. 2060.18   1
  -6   8  -3  32216. 2287.20   1
  -2  -6  -3  35744. 2589.91   1
   2   6   2 101766. 6731.52   1
   6  -8   2  96036. 6317.11   1
  -8   2   2  99459. 6450.44   1
   8  -2  -2 106342. 6890.08   1
  -6   8  -2 112937. 7441.43   1
  -2  -6  -2  88865. 5888.28   1
   2   6   1 1329.73 849.008   1
   6  -8   1 2961.44 930.449   1
  -8   2   1 2863.42 593.153   1
   8  -2  -1 2503.78 620.540   1
  -6   8  -1 1970.09 1060.90   1
  -2  -6  -1 2541.98 1038.56   1
   2   6   0  35045. 2510.63   1
   6  -8   0  41369. 2935.85   1
   6  -8   0  35139. 2520.00   1
  -8   2   0  31596. 2263.78   1
   8  -2   0  44036. 3058.74   1
  -6   8   0  37586. 2684.32  -1
  -2  -6   0  38739. 2706.30   1
   2   6  -1 3193.87 967.206   1
   6  -8  -1 3055.49 918.918   1
   6  -8  -1 1965.40 906.305   1
  -8   2  -1 2865.58 870.990   1
   8  -2   1 1696.57 903.062   1
  -6   8   1 2257.29 869.188   1
  -2  -6   1 3118.20 878.197   1
   6  -8  -2  93045. 6133.33  -1
  -8   2  -2  92540. 6154.95  -1
   8  -2   2  99676. 6587.38   1
  -6   8   2 115495. 7592.79   1
  -2  -6   2 111243. 7236.03   1
  -2  -6   2 119676. 7776.57   1
   2   6  -3  38631. 2611.89   1
   6  -8  -3  32584. 2294.41   1
  -8   2  -3  29456. 2210.45   1
   8  -2   3  37441. 2690.45   1
  -6   8   3  32393. 2272.07   1
  -2  -6   3  31373. 2142.70   1
  -2  -6   3  39459. 2641.44   1
   2   6  -4  14169. 1129.37   1
   6  -8  -4  13175. 1165.40   1
  -8   2  -4  14631. 1361.08   1
   8  -2   4  13333. 1312.07   1
  -6   8   4  12007. 1160.36   1
  -2  -6   4  11557. 980.539   1
   2   6  -5 3672.07 662.702   1
   6  -8  -5 2336.57 723.963   1
  -8   2  -5 4367.56 913.513   1
   8  -2   5 3022.70 888.648   1
  -2  -6   5 4663.06 704.143   1
   2   6  -6  961.44 572.972   1
   6  -8  -6 1363.60 766.846   1
  -8   2  -6 1970.09 846.486   1
   8  -2   6 1291.89 718.918   1
  -6   8   6 1103.78 871.350   1
   2   6  -7  21095. 1586.67   1
   6  -8  -7  19690. 1611.53   1
  -8   2  -7  19297. 1644.68   1
   8  -2   7  18569. 1553.87  -1
  -6   8   7  21697. 1797.48   1
  -2  -6   7  19020. 1498.38   1
   2   6  -8 3812.61 749.188   1
   6  -8  -8 3281.80 930.449   1
  -8   2  -8 3454.77 901.981  -1
   8  -2   8 4493.69 1001.44   1
  -6   8   8 2951.35 1026.67   1
   2   6  -9 1866.66 788.828   1
   6  -8  -9 1316.40 826.666   1
  -8   2  -9 1654.41 890.089   1
  -6   8   9  200.32 1003.60   1
  -2  -6   9 1228.83 730.089   1
   6  -8 -10 7996.39 1079.28   1
  -8   2 -10 9063.05 1215.13   1
  -6   8  10 9711.70 1359.28   1
  -2  -6  10 9145.94 1046.49   1
   2   6 -11 1837.48 797.116   1
   6  -8 -11 1366.48 858.738   1
  -8   2 -11 2400.00 912.792   1
   8  -2  11  958.20 965.044   1
  -2  -6  11 1247.21 833.513   1
   2   6 -12  719.64 718.918   1
   6  -8 -12  748.11 948.828   1
  -8   2 -12 1423.06 959.639   1
   8  -2  12 1991.71 986.305   1
  -6   8  12 2138.74 1061.26   1
  -2  -6  12 1736.21 872.432   1
   6  -8 -13 1367.21 872.432  -1
  -8   2 -13  126.77 978.738   1
   8  -2  13  592.43 1017.66   1
  -6   8  13 1168.65 1024.14   1
   1   7  13 3096.57 1074.59   1
  -7   8 -13 3530.45 987.747   1
  -1  -7 -13  776.94 941.981   1
   1   7  12  237.15 992.792   1
   7  -8  12 1147.75 922.161  -1
  -8   1  12  465.22 705.945   1
   8  -1 -12  628.47 566.486   1
  -7   8 -12 1352.79 947.747   1
  -1  -7 -12  436.40 959.278   1
   1   7  11  836.40 940.540   1
   7  -8  11 -594.59 930.810   1
  -8   1  11  265.80 763.603  -1
   8  -1 -11  538.38 616.216   1
  -1  -7 -11  187.06 913.873   1
   1   7  10  18609. 1723.60   1
   8  -1 -10  16162. 1315.31   1
  -7   8 -10  17413. 1543.06   1
  -1  -7 -10  14418. 1445.04   1
   1   7   9 2764.32 934.413   1
   7  -8   9 1233.15 935.855   1
  -8   1   9 1811.53 844.323   1
   8  -1  -9 2071.71 672.071   1
  -7   8  -9 2979.46 871.350   1
  -1  -7  -9 3989.19 1004.32   1
   1   7   8 1121.80 861.260   1
   7  -8   8  627.75 773.333   1
  -8   1   8 1810.81 763.963   1
   8  -1  -8 1631.71 564.684   1
  -7   8  -8 2778.38 821.260   1
  -1  -7  -8   58.09 768.287   1
   1   7   7 5596.39 951.711   1
   7  -8   7 6926.12 1000.00   1
  -8   1   7 7981.97 906.305   1
   8  -1  -7 5300.90 634.594   1
  -7   8  -7 4904.50 916.395   1
  -1  -7  -7 8036.03 1061.98   1
   1   7   6 1264.14 865.585  -1
   7  -8   6 2014.41 788.107   1
  -8   1   6 1415.85 520.360   1
   8  -1  -6 1416.21 438.558   1
  -1  -7  -6 1790.63 798.918   1
   1   7   5 -393.51 881.440   1
   7  -8   5 1961.44 740.540   1
  -8   1   5 1385.58 366.126   1
   8  -1  -5 1468.83 360.216   1
  -7   8  -5 1395.31 707.747   1
  -1  -7  -5 1118.20 717.116   1
   1   7   4  12177. 1255.85   1
  -8   1   4  12883. 886.125   1
   8  -1  -4  12541. 870.630   1
   8  -1  -4  14955. 1023.42   1
  -7   8  -4  11070. 1099.10   1
  -1  -7  -4  14486. 1323.24   1
   1   7   3  35387. 2525.04   1
   7  -8   3  37730. 2642.52   1
  -7   8  -3  36541. 2576.93   1
  -1  -7  -3  37261. 2672.07   1
   8  -1  -2  38955. 2562.16   1
  -7   8  -2  35852. 2535.13  -1
  -1  -7  -2  35499. 2584.86   1
   1   7   1  32825. 2443.60   1
   7  -8   1  35067. 2518.56  -1
  -8   1   1  28159. 1991.71   1
   8  -1  -1  31650. 2170.81   1
  -7   8  -1  29297. 2177.29   1
  -1  -7  -1  31398. 2334.41   1
   1   7   0 237441.  15395.   1
   7  -8   0 221766.  14375.   1
   7  -8   0 244720.  15867.   1
  -8   1   0 235135.  15232.   1
   8  -1   0 245549.  15906.   1
  -7   8   0 226342.  14677.   1
  -1  -7   0 238342.  15449.   1
   1   7  -1  28742. 2117.84   1
   7  -8  -1  31085. 2342.34  -1
   7  -8  -1  28461. 2119.64   1
  -8   1  -1  28522. 2135.49   1
   8  -1   1  29204. 2184.50   1
  -7   8   1  29744. 2189.19   1
  -1  -7   1  33683. 2383.06   1
   7  -8  -2  37946. 2640.36   1
   7  -8  -2  39928. 2789.19   1
  -8   1  -2  38919. 2771.17   1
   8  -1   2  34843. 2540.54   1
  -7   8   2  35413. 2504.50   1
  -1  -7   2  38270. 2622.34   1
   1   7  -3  41622. 2790.99   1
   7  -8  -3  38486. 2642.52   1
  -8   1  -3  37550. 2673.51   1
   8  -1   3  42522. 3010.81   1
  -7   8   3  35240. 2472.79   1
  -1  -7   3  36577. 2489.01   1
  -1  -7   3  43171. 2898.38   1
   1   7  -4  14962. 1197.48  -1
   7  -8  -4  13780. 1161.08  -1
  -8   1  -4  14717. 1354.23   1
   8  -1   4  13063. 1284.68   1
  -7   8   4  11013. 1061.62   1
  -1  -7   4  13092. 1089.73   1
   1   7  -5  981.98 625.945   1
  -8   1  -5 -730.09 834.954   1
   8  -1   5 1576.94 810.450   1
  -7   8   5 1765.04 717.837   1
  -1  -7   5  544.50 610.810   1
   1   7  -6 1341.26 706.306   1
   7  -8  -6 2172.97 716.035   1
  -8   1  -6 1674.59 827.747   1
   8  -1   6 1669.91 822.341   1
   1   7  -7 6864.86 859.459   1
   7  -8  -7 6562.16 949.909   1
  -8   1  -7 7502.69 1056.22  -1
   8  -1   7 7409.00 1044.68   1
  -1  -7   7 4915.31 788.107   1
   1   7  -8   23.71 692.972  -1
  -8   1  -8  993.51 789.188   1
   8  -1   8  -93.62 898.738   1
  -7   8   8  583.42 1034.95   1
  -1  -7   8 1287.57 704.864   1
   1   7  -9 1614.05 805.044   1
   7  -8  -9 1158.92 792.432   1
  -8   1  -9  729.37 888.287   1
  -7   8   9 2633.51 1103.06   1
  -1  -7   9 3200.36 761.441   1
   1   7 -10  16674. 1441.80   1
   7  -8 -10  15056. 1417.30   1
   8  -1  10  13517. 1430.63   1
  -7   8  10  16133. 1668.83   1
  -1  -7  10  15993. 1420.18   1
   1   7 -11 1144.14 753.873   1
   7  -8 -11 -1492.6 828.828   1
  -8   1 -11  552.79 896.576   1
   8  -1  11 1160.72 924.684   1
  -7   8  11 1309.55 982.341   1
  -1  -7  11 1250.81 766.846   1
   1   7 -12  816.94 816.576   1
   7  -8 -12  415.86 874.954   1
  -8   1 -12 1497.30 900.900   1
  -7   8  12 1087.21 904.504   1
  -1  -7  12 1659.46 886.486   1
   7  -8 -13 2271.35 929.368   1
  -8   1 -13 1204.32 992.431   1
   8  -1  13 4342.34 1093.33   1
  -7   8  13 3561.44 1020.18   1
   0   8  13  702.34 945.945   1
   8  -8  13 -155.53 937.296   1
  -8   8 -13  537.66 948.828   1
   0  -8 -13 -285.98 924.684   1
   0   8  12 -102.67 1003.60   1
   8  -8  12 -634.95 930.089  -1
  -8   0  12  575.86 670.630   1
   8   0 -12 -111.32 559.999   1
  -8   8 -12 -425.22 905.224   1
   0  -8 -12 -217.66 934.053   1
   0   8  11 1904.14 983.783   1
   8  -8  11  195.24 930.449   1
   8   0 -11  147.42 535.135   1
  -8   8 -11  400.72 869.549   1
   0  -8 -11  163.46 940.900   1
   0   8  10 3473.15 998.918   1
   8  -8  10 2941.98 988.107   1
  -8   0  10 3315.67 861.260   1
   8   0 -10 3967.56 635.315   1
  -8   8 -10 4904.50 990.630   1
   0  -8 -10 3920.72 1064.50   1
   0   8   9 4093.69 1048.29   1
   8  -8   9 3370.81 972.972   1
  -8   0   9 4637.83 827.747   1
   8   0  -9 2489.01 602.882   1
  -8   8  -9 2691.17 1018.74   1
   0  -8  -9 1616.57 881.080   1
   0   8   8  18198. 1653.33   1
   8  -8   8  19013. 1590.27   1
  -8   0   8  23243. 1748.47   1
   8   0  -8  21722. 1566.85   1
  -8   8  -8  21452. 1773.33   1
   0  -8  -8  19204. 1672.43   1
   0   8   7 3549.19 965.404   1
   8  -8   7 3110.27 895.495   1
  -8   0   7 4940.54 719.639   1
   8   0  -7 3729.73 539.099   1
  -8   8  -7 3079.64 921.440   1
   0  -8  -7 3679.28 796.035   1
   0   8   6  38775. 2779.10   1
   8  -8   6  39928. 2834.23   1
  -8   0   6  44901. 2970.09  -1
   8   0  -6  46559. 3066.66   1
   0  -8  -6  39568. 2798.56   1
   0   8   5 9009.00 1073.87   1
   8  -8   5 8926.12 1036.76   1
   8   0  -5 7513.51 559.279   1
  -8   8  -5 6086.48 904.864   1
   0  -8  -5 8810.80 1069.91   1
   0   8   4 2865.22 813.693   1
   8  -8   4 1970.45 865.945   1
  -8   8  -4 3445.76 810.810   1
   0  -8  -4 3519.28 841.801   1
   0   8   3 6731.52 929.368   1
   8  -8   3 8717.11 994.233   1
   0   8   2 1001.44 915.314   1
   8  -8   2  161.23 939.819   1
   8   0  -2  -93.19 318.558   1
  -8   8  -2 1062.34 829.188   1
   0  -8  -2  821.98 893.332   1
   0   8   1  25906. 1950.99   1
   8  -8   1  31380. 2267.02  -1
  -8   0   1  29445. 2034.23   1
   8   0  -1  31928. 2185.58   1
  -8   8  -1  30904. 2327.56   1
   0  -8  -1  33178. 2380.90   1
   0   8   0 6796.39 1025.58   1
   8  -8   0 8255.85 1071.71   1
   8  -8   0 8763.96 1025.22   1
  -8   0   0 6807.20 971.170   1
   8   0   0 5095.49 913.873   1
  -8   8   0 6609.00 1016.22   1
   0  -8   0 5333.33 1112.79   1
   0   8  -1  38054. 2682.88   1
   8  -8  -1  30865. 2219.82   1
   8  -8  -1  28941. 2118.56   1
  -8   0  -1  30443. 2263.06   1
  -8   8   1  26090. 2014.77   1
  -8   8   1  27838. 2063.06   1
   0  -8   1  32353. 2317.48   1
   0  -8   1  35380. 2516.39   1
   8  -8  -2 -428.47 601.801  -1
   8  -8  -2  567.57 740.540   1
  -8   0  -2 -390.27 838.918   1
   8   0   2  610.09 921.080   1
  -8   8   2 -465.95 719.999   1
   0  -8   2 -298.74 794.233   1
   0  -8   2  -34.30 672.071   1
   0   8  -3 7329.72 803.963   1
   8  -8  -3 8097.29 962.882   1
  -8   0  -3 7225.22 1050.09   1
   8   0   3 8198.19 1086.49   1
  -8   8   3 6190.98 1090.81   1
   0  -8   3 7448.64 806.125   1
   0   8  -4 5012.61 796.396   1
   8  -8  -4 2800.36 718.918  -1
  -8   0  -4 2380.18 812.251   1
   8   0   4 3062.70 868.107   1
  -8   8   4 2521.08 742.342   1
   0  -8   4 3646.84 702.702   1
   0   8  -5 6360.35 807.206   1
   8  -8  -5 6717.11 814.774   1
   8   0   5 6054.05 879.999   1
  -8   8   5 5192.79 821.981   1
   0  -8   5 6922.52 810.810   1
   0   8  -6  44649. 3067.02   1
   8  -8  -6  36973. 2594.59   1
  -8   0  -6  38522. 2752.43   1
   8   0   6  38486. 2754.23   1
   0  -8   6  36108. 2516.39   1
   0   8  -7 4097.29 771.891   1
  -8   0  -7 2763.60 939.098   1
   8   0   7 3443.60 977.296   1
  -8   8   7 1810.09 917.477   1
   0   8  -8  19820. 1567.21   1
  -8   0  -8  17971. 1536.21   1
   8   0   8  17636. 1590.63   1
  -8   8   8  19088. 1649.73   1
   0  -8   8  17016. 1422.70   1
   8  -8  -9 2475.67 774.053   1
  -8   0  -9 3661.26 944.503   1
   8   0   9 2655.13 919.278   1
  -8   8   9 2609.73 922.161   1
   0  -8   9 3393.51 789.909   1
   0   8 -10 3167.92 852.972   1
   8  -8 -10 3507.38 952.071   1
   8   0  10 2307.02 975.855   1
  -8   8  10 3575.13 1006.49   1
   0  -8  10 4418.01 932.612  -1
   0   8 -11  944.14 778.017  -1
   8  -8 -11  734.41 816.215   1
  -8   0 -11 -1072.1 935.134  -1
   8   0  11  559.28 969.008   1
  -8   8  11 2825.58 980.900   1
   0  -8  11  659.10 811.891   1
   0   8 -12 -832.79 897.657   1
   8  -8 -12 -1103.1 827.747   1
  -8   0 -12 -226.05 897.296   1
   0  -8  12  605.04 789.909   1
  -8   0 -13  146.88 980.900   1
   8   0  13 1185.58 1029.55   1
  -8   8  13  507.75 886.125   1
   8   1  13 -1549.5 1000.72   1
  -8  -1 -13 -805.76 893.693   1
   8   1  12 2292.25 1040.72   1
   1  -9  12 1538.38 877.477  -1
  -9   8  12 3618.01 925.765   1
   9  -8 -12 1112.07 810.089   1
  -1   9 -12 2046.48 1024.86   1
  -8  -1 -12 3668.46 983.422   1
   8   1  11  375.13 1033.87   1
   1  -9  11 1175.13 847.206   1
  -9   8  11  440.36 794.233   1
   9  -8 -11  438.20 787.026   1
  -1   9 -11 -503.78 868.107   1
  -8  -1 -11 -525.40 927.927   1
   8   1  10 3574.77 935.855   1
   1  -9  10 3058.74 856.215   1
  -9   8  10 3149.19 862.341   1
   9  -8 -10 2247.57 903.422   1
  -1   9 -10 3895.49 868.468   1
  -8  -1 -10 3465.94 1006.85   1
   8   1   9 3141.62 959.278   1
   1  -9   9 2923.60 835.314   1
  -9   8   9 2605.76 900.900   1
   9  -8  -9 1747.03 787.026   1
  -1   9  -9 3421.26 881.080   1
  -8  -1  -9 2199.64 840.359   1
   8   1   8 8490.08 1178.74   1
   1  -9   8 5805.40 870.269   1
  -9   8   8 6609.00 954.954   1
   9  -8  -8 6475.67 919.278   1
  -1   9  -8 5459.45 904.504   1
  -8  -1  -8 6331.52 1044.68   1
   8   1   7  14022. 1429.91   1
   1  -9   7  11052. 1139.10   1
  -9   8   7  12699. 1215.13   1
   9  -8  -7  12627. 1182.34   1
  -1   9  -7  13434. 1238.56  -1
  -8  -1  -7  14169. 1384.14   1
   8   1   6 4882.88 953.873   1
   1  -9   6 4360.36 837.116   1
   9  -8  -6 4237.83 788.468   1
  -1   9  -6 5859.45 901.981   1
  -8  -1  -6 4605.40 917.477   1
   8   1   5  13240. 1291.89  -1
   1  -9   5  13499. 1151.71   1
  -9   8   5  13488. 1159.28   1
   9  -8  -5  13784. 1196.03  -1
  -1   9  -5  13506. 1162.88   1
   8   1   4  38342. 2721.08   1
   1  -9   4  32252. 2257.66   1
   1  -9   4  36757. 2544.86   1
  -9   8   4  40000. 2806.84   1
   9  -8  -4  34735. 2403.24   1
  -1   9  -4  40360. 2766.12   1
  -8  -1  -4  39892. 2816.21   1
   1  -9   3 100216. 6562.16   1
   1  -9   3  93189. 6104.50   1
  -9   8   3  86306. 5679.27   1
   9  -8  -3  87243. 5751.35   1
   9  -8  -3  98667. 6472.07   1
  -1   9  -3  85730. 5625.22   1
  -8  -1  -3  90126. 5981.98   1
   8   1   2  42162. 2962.52   1
   1  -9   2  49910. 3381.62   1
   1  -9   2  47423. 3208.28   1
  -9   8   2  42595. 2914.95   1
   9  -8  -2  37225. 2576.93   1
   9  -8  -2  43892. 2978.38   1
  -8  -1  -2  46811. 3245.40   1
   8   1   1  43459. 3022.34   1
   1  -9   1  50775. 3432.43   1
   1  -9   1  43568. 2988.83   1
  -9   8   1  45369. 3123.60   1
   9  -8  -1  45802. 3106.66   1
   9  -8  -1  46522. 3183.42   1
  -1   9  -1  46703. 3194.23   1
  -8  -1  -1  46054. 3189.91   1
   8   1   0  29434. 2107.75   1
   1  -9   0  30886. 2264.14   1
  -9   8   0  24904. 1915.31  -1
   9  -8   0  33719. 2426.30  -1
  -1   9   0  29351. 2211.17   1
  -8  -1   0  26281. 1923.24   1
   8   1  -1  45694. 3052.25   1
   1  -9  -1  53369. 3625.22   1
  -9   8  -1  46847. 3259.82   1
   9  -8   1  48468. 3327.92   1
  -1   9   1  44432. 3072.43   1
  -8  -1   1  47964. 3213.33   1
   8   1  -2  41009. 2681.08   1
   1  -9  -2  40180. 2801.08   1
  -9   8  -2  41369. 2884.68   1
   9  -8   2  51748. 3550.99   1
  -1   9   2  42775. 3021.62   1
   1  -9  -3  93477. 6187.38   1
  -9   8  -3  86378. 5718.91   1
   1  -9  -4  37009. 2621.98   1
  -9   8  -4  36973. 2600.72   1
   9  -8   4  38270. 2704.14   1
  -1   9   4  35081. 2514.23   1
   1  -9  -5  13218. 1298.74   1
  -9   8  -5  12645. 1240.00   1
   9  -8   5  15348. 1347.39   1
  -1   9   5  14332. 1279.28   1
   1  -9  -6 5481.08 927.927   1
  -9   8  -6 4245.04 896.215   1
   9  -8   6 2872.43 824.864   1
  -1   9   6 6028.82 984.503   1
  -8  -1   6 4976.57 481.441   1
   8   1  -7  14490. 1054.41   1
   1  -9  -7  11877. 1215.85   1
  -9   8  -7  12523. 1300.54   1
   9  -8   7  10587. 1178.74   1
  -1   9   7  12335. 1265.58   1
  -8  -1   7  14548. 1122.52   1
   8   1  -8 7776.57 723.963   1
   1  -9  -8 6688.28 1109.55   1
  -9   8  -8 5163.96 979.098   1
   9  -8   8 7221.61 1058.38   1
  -1   9   8 7272.06 1081.08   1
  -8  -1   8  11099. 1046.85   1
   8   1  -9 3744.14 616.216   1
   1  -9  -9 3283.60 887.927   1
  -9   8  -9 1134.41 933.332   1
   9  -8   9 2203.24 919.278   1
  -1   9   9 1838.92 1034.95   1
  -8  -1   9 2927.93 716.756   1
   8   1 -10 3169.37 599.639   1
   1  -9 -10 4490.09 1077.84   1
  -9   8 -10 3956.75 944.143   1
   9  -8  10 4212.61 1048.65   1
  -1   9  10 4414.41 1041.80   1
  -8  -1  10 4039.64 817.657   1
   8   1 -11  450.81 509.909  -1
   1  -9 -11  413.69 934.774   1
  -9   8 -11 -1452.6 850.450   1
   9  -8  11   23.55 945.945   1
  -1   9  11 -286.70 911.711   1
  -8  -1  11   42.74 629.549   1
   8   1 -12 2774.77 654.774   1
   1  -9 -12 1232.79 941.260   1
  -9   8 -12 2108.47 899.458  -1
   9  -8  12 4374.77 1049.37   1
  -1   9  12 2326.12 991.350   1
   1  -9 -13 -566.85 1027.03   1
  -9   8 -13 -289.48 1038.56   1
   9  -8  13 -458.74 943.062   1
  -1   9  13 -992.79 1000.00   1
   7   2  13 1702.34 1012.97   1
   2  -9  13 1461.26 822.702   1
  -7  -2 -13 -236.29 887.927  -1
   7   2  12  -58.45 1089.01   1
   2  -9  12 -678.56 821.621   1
  -9   7  12  -86.99 771.170   1
   9  -7 -12  221.80 676.035   1
  -2   9 -12   50.31 899.819   1
  -7  -2 -12 -1024.5 925.044   1
   7   2  11  506.31 1029.91   1
   2  -9  11 3290.81 940.900   1
  -9   7  11   25.72 812.251   1
   9  -7 -11  333.84 781.981   1
  -2   9 -11  181.66 815.134   1
  -7  -2 -11 -1141.6 958.918   1
   7   2  10 4122.52 1051.89   1
   2  -9  10 3787.38 909.188   1
  -9   7  10 3279.64 844.684   1
   9  -7 -10 3809.01 860.540   1
  -2   9 -10 3690.09 950.990   1
   7   2   9 4381.98 1028.83   1
   2  -9   9 4511.71 892.972  -1
  -9   7   9 3650.45 879.278   1
  -2   9  -9 4057.65 912.432   1
  -7  -2  -9 4771.17 1007.57   1
   7   2   8 2821.98 926.846   1
   2  -9   8  481.44 734.414   1
  -9   7   8 3014.77 882.522   1
   9  -7  -8 1881.08 792.792   1
  -7  -2  -8  540.54 888.287   1
   7   2   7  14847. 1434.23   1
   2  -9   7  13593. 1277.84   1
   9  -7  -7  12393. 1145.94   1
  -7  -2  -7  13874. 1366.48   1
   7   2   6 2543.42 900.540   1
  -9   7   6 5592.79 912.071   1
   9  -7  -6 3754.95 748.107   1
  -2   9  -6 3443.96 729.729   1
  -7  -2  -6 4767.56 899.819   1
   7   2   5  16180. 1416.94   1
   2  -9   5  14649. 1255.13   1
  -9   7   5  16591. 1343.06   1
   9  -7  -5  15405. 1255.13   1
  -2   9  -5  16162. 1342.34   1
   7   2   4  29827. 2224.14   1
   2  -9   4  26768. 1977.30   1
  -9   7   4  25759. 1925.40   1
   9  -7  -4  26901. 1896.93   1
  -2   9  -4  30876. 2169.01   1
  -7  -2  -4  26205. 1964.68   1
   2  -9   3  41369. 2833.15   1
   2  -9   3  36252. 2494.41   1
  -9   7   3  36032. 2490.45   1
   9  -7  -3  44865. 3062.70   1
   9  -7  -3  40973. 2790.27   1
  -2   9  -3  47495. 3220.54   1
  -7  -2  -3  39676. 2807.20   1
   7   2   2  11463. 1219.82   1
   2  -9   2  12623. 1241.08   1
   2  -9   2 9812.60 981.621   1
  -9   7   2  12094. 1132.25   1
   9  -7  -2  13041. 1087.93   1
   9  -7  -2  10742. 1033.87   1
  -2   9  -2  10822. 1105.58   1
  -7  -2  -2  13535. 1285.04   1
   7   2   1 111531. 7336.93   1
   2  -9   1 117477. 7675.67   1
  -9   7   1 105333. 6900.89   1
   9  -7  -1 109549. 7160.35   1
   9  -7  -1 121874. 7960.35   1
  -2   9  -1 112685. 7376.57   1
  -7  -2  -1 121622. 7992.78   1
   7   2   0 101153. 6652.25   1
   2  -9   0 118883. 7794.59  -1
  -9   7   0 108000. 7095.49   1
   9  -7   0 112072. 7336.93  -1
  -2   9   0 111784. 7365.76   1
  -7  -2   0  97225. 6399.99   1
   7   2  -1 106198. 6911.70   1
   2  -9  -1 118631. 7805.40   1
  -9   7  -1 117045. 7675.67   1
   9  -7   1 127207. 8338.73   1
  -2   9   1 113333. 7452.24   1
  -7  -2   1 110703. 7207.20   1
   7   2  -2  11232. 798.558   1
   2  -9  -2  11283. 1181.98   1
  -9   7  -2  12000. 1167.57   1
   9  -7   2  14357. 1350.27   1
  -2   9   2  11751. 1187.39   1
   2  -9  -3  43351. 3031.35   1
  -9   7  -3  37117. 2624.50   1
  -2   9   3  37081. 2677.11   1
   2  -9  -4  24267. 1817.66   1
  -9   7  -4  29798. 2196.75   1
   9  -7   4  30303. 2210.81  -1
  -2   9   4  27441. 2025.22   1
   2  -9  -5  17712. 1495.85   1
  -9   7  -5  16447. 1458.38  -1
   9  -7   5  17845. 1492.97   1
  -2   9   5  18346. 1500.90   1
   7   2  -6 4461.26 546.306   1
   2  -9  -6 2300.90 891.891   1
  -9   7  -6 2563.60 884.323   1
   9  -7   6 5117.11 875.314   1
  -2   9   6 4666.66 819.819   1
  -7  -2   6 4774.77 527.927   1
   7   2  -7  16465. 1193.51   1
   2  -9  -7  16263. 1457.30   1
  -9   7  -7  15182. 1445.04  -1
   9  -7   7  16541. 1459.10   1
  -2   9   7  14587. 1368.65   1
  -7  -2   7  16677. 1233.15   1
   7   2  -8 1895.13 527.927   1
   2  -9  -8  607.57 794.594   1
  -9   7  -8 2872.43 905.945   1
   9  -7   8 1281.44 928.648   1
  -2   9   8 2354.95 908.828   1
  -7  -2   8 1679.64 592.432   1
   7   2  -9 4742.34 655.495   1
   2  -9  -9 3265.22 921.080   1
  -9   7  -9 4872.07 1017.30   1
   9  -7   9 2512.43 975.855   1
  -2   9   9 3953.15 1063.06   1
  -7  -2   9 4562.16 702.342   1
   7   2 -10 4115.31 645.765   1
   2  -9 -10 3754.95 1046.85   1
  -9   7 -10 4425.22 1014.41   1
   9  -7  10 4335.13 1055.85   1
  -2   9  10 3392.07 1045.76   1
  -7  -2  10 2869.55 683.963   1
   7   2 -11 -163.53 530.810   1
   2  -9 -11 1781.62 947.386   1
  -9   7 -11  941.98 994.594   1
   9  -7  11 1216.94 1001.80   1
  -2   9  11 -895.49 913.152   1
   7   2 -12 -201.95 630.630   1
   2  -9 -12 1727.93 940.900  -1
  -9   7 -12 1514.59 900.900   1
   9  -7  12 -128.79 969.729   1
  -2   9  12 -435.68 958.558   1
  -7  -2  12 -589.19 760.720   1
   2  -9 -13  -16.61 941.621   1
   9  -7  13 1253.69 965.044   1
  -2   9  13 -1553.9 1095.49   1
   6   3  13 1871.71 1068.11   1
   3  -9  13  507.03 814.053   1
  -3   9 -13  369.73 954.954  -1
  -6  -3 -13 2242.52 950.630   1
   3  -9  12 2887.56 898.378   1
  -9   6  12 2439.64 831.711   1
   9  -6 -12 2137.30 713.152   1
  -3   9 -12 2429.55 913.873   1
  -6  -3 -12 1932.97 938.738   1
   6   3  11   38.31 1010.45   1
   3  -9  11  363.60 878.197   1
  -9   6  11 1238.56 801.441   1
   9  -6 -11  723.60 690.089   1
  -3   9 -11 -372.97 858.378   1
  -6  -3 -11  266.38 917.477   1
   6   3  10 5920.71 1112.43   1
   3  -9  10 5145.94 978.377   1
  -9   6  10 4904.50 914.233   1
  -3   9 -10 6601.79 1033.87   1
   3  -9   9 1681.80 862.341   1
  -9   6   9 1422.34 832.071  -1
   9  -6  -9  929.73 722.522   1
  -3   9  -9 2123.96 886.125   1
  -6  -3  -9 1363.96 946.666  -1
   6   3   8 4432.43 957.477  -1
   3  -9   8 4536.93 864.504   1
  -9   6   8 5751.35 1010.09   1
   9  -6  -8 3708.10 739.819   1
  -3   9  -8 3945.94 950.269  -1
  -6  -3  -8 3473.15 851.531   1
   6   3   7 5945.94 1020.90   1
  -9   6   7 6061.25 837.477   1
   9  -6  -7 5055.85 817.657   1
  -3   9  -7 5344.14 876.396   1
  -6  -3  -7 7632.42 1133.33   1
   6   3   6 5102.70 950.269   1
   3  -9   6 5059.45 911.350   1
   9  -6  -6 4645.04 716.756   1
  -3   9  -6 6464.86 926.486   1
  -6  -3  -6 3045.40 864.504   1
   6   3   5 1483.60 860.179   1
   3  -9   5  139.28 655.495   1
  -9   6   5  443.24 606.486   1
   9  -6  -5  440.36 592.792   1
  -3   9  -5 2041.08 692.612   1
   6   3   4  26843. 2030.63   1
   3  -9   4  25791. 1903.06   1
  -9   6   4  22541. 1717.12   1
   9  -6  -4  25196. 1778.02   1
  -3   9  -4  30440. 2196.75   1
  -6  -3  -4  28822. 2118.92   1
   6   3   3  40108. 2854.05   1
   3  -9   3  44324. 3012.25   1
  -9   6   3  43351. 2925.40   1
   9  -6  -3  41694. 2807.20   1
   9  -6  -3  45550. 3073.87   1
  -3   9  -3  42775. 2935.85   1
  -6  -3  -3  46198. 3214.41   1
   6   3   2  58522. 3960.36   1
   3  -9   2  72216. 4800.00   1
   3  -9   2  62811. 4194.59   1
   9  -6  -2  67712. 4479.27   1
   9  -6  -2  61045. 4039.64   1
  -3   9  -2  61513. 4108.10   1
  -6  -3  -2  72072. 4857.65   1
   6   3   1 9686.48 1165.40   1
   3  -9   1 9448.64 1038.20   1
   3  -9   1 9589.18 1131.89   1
  -9   6   1 8335.13 1009.73   1
   9  -6  -1  12627. 1127.57   1
   9  -6  -1 9823.41 1010.45   1
  -3   9  -1  12141. 1287.57   1
  -6  -3  -1  11950. 1238.20   1
   6   3   0  38450. 2710.63   1
   3  -9   0  36973. 2597.47   1
   3  -9   0  42595. 3027.74   1
  -9   6   0  35686. 2539.46   1
   9  -6   0  41009. 2843.60   1
  -3   9   0  32072. 2329.37   1
  -6  -3   0  37586. 2657.66   1
   6   3  -1 9863.05 864.864   1
   3  -9  -1  11986. 1268.11   1
  -9   6  -1 8727.92 1060.54   1
   9  -6   1  11506. 1213.33   1
  -3   9   1  10750. 1124.68   1
  -6  -3   1 9199.99 927.927   1
   6   3  -2  67640. 4403.60   1
   3  -9  -2  64036. 4291.89   1
  -9   6  -2  65333. 4400.00   1
   9  -6   2  67387. 4526.12   1
  -3   9   2  60685. 4090.09   1
   3  -9  -3  45874. 3164.32   1
  -9   6  -3  42018. 2956.03   1
   9  -6   3  47351. 3287.92   1
  -3   9   3  41369. 2922.16   1
  -6  -3   3  42522. 2767.56   1
  -6  -3   3  45225. 2944.14   1
   3  -9  -4  25297. 1908.47   1
  -9   6  -4  27957. 2102.34   1
   9  -6   4  28396. 2118.92   1
  -6  -3   4  25935. 1701.98   1
  -6  -3   4  25373. 1664.86   1
   3  -9  -5  162.41 733.333   1
  -9   6  -5 -452.25 817.657   1
   9  -6   5 -1108.8 772.612   1
  -3   9   5  690.09 747.026   1
  -6  -3   5  685.40 365.405   1
   6   3  -6 4702.70 621.261   1
  -9   6  -6 4825.22 929.368   1
   9  -6   6 6295.49 991.350   1
  -3   9   6 5686.48 916.756   1
  -6  -3   6 5513.51 624.864   1
   6   3  -7 5855.85 633.153   1
   3  -9  -7 5174.77 923.963   1
  -9   6  -7 4627.02 951.350   1
   9  -6   7 5243.24 937.296  -1
  -3   9   7 5668.46 940.900   1
  -6  -3   7 5809.00 734.053   1
   6   3  -8 2945.94 589.909   1
   3  -9  -8 4515.31 1002.88   1
  -9   6  -8 4565.76 985.224   1
   9  -6   8 5192.79 1014.41   1
  -3   9   8 5917.11 1061.26   1
  -6  -3   8 5718.91 762.882   1
   6   3  -9 2757.11 636.756   1
   3  -9  -9 1993.87 872.792   1
  -9   6  -9 1688.29 959.639   1
  -3   9   9 2474.23 971.891   1
  -6  -3   9 2379.46 657.297   1
   6   3 -10 6648.64 793.873   1
   3  -9 -10 4108.10 1006.49   1
  -9   6 -10 5531.53 1116.40   1
   9  -6  10 5819.81 1092.25   1
  -6  -3  10 4486.48 757.116   1
   6   3 -11 -254.34 579.819   1
  -9   6 -11  551.71 943.062   1
   9  -6  11 2225.94 1008.29   1
  -3   9  11    6.16 895.855   1
  -6  -3  11  134.02 621.621   1
   6   3 -12 2270.99 735.855   1
   3  -9 -12 2560.00 984.503   1
  -9   6 -12 2873.15 996.756   1
   9  -6  12 2436.03 974.053   1
  -3   9  12 3798.19 1210.45   1
  -6  -3  12 2541.26 691.531   1
   3  -9 -13 1532.97 981.260   1
   9  -6  13  107.53 907.026   1
   5   4  13 1205.04 879.639   1
   4  -9  13  711.71 858.738   1
  -4   9 -13 -405.04 918.918   1
  -5  -4 -13  688.29 873.873   1
   4  -9  12  644.32 954.594   1
  -9   5  12  434.59 762.522   1
   9  -5 -12  -60.32 656.576   1
  -5  -4 -12 1716.03 923.242   1
   5   4  11 1984.50 961.080   1
  -9   5  11  -92.83 700.180   1
   9  -5 -11 -620.90 664.864   1
  -4   9 -11 -2017.3 888.287   1
   5   4  10 3675.67 1121.80   1
   4  -9  10 3093.69 906.666   1
  -9   5  10 2760.36 858.378   1
   9  -5 -10 2164.68 756.035   1
  -4   9 -10 3489.73 972.972   1
   4  -9   9 8648.64 1090.09   1
  -9   5   9  11910. 1215.85   1
   9  -5  -9  10732. 1079.64   1
  -4   9  -9  10908. 1198.92   1
  -5  -4  -9  10789. 1263.42   1
   5   4   8  255.71 934.413   1
   4  -9   8 -433.15 774.053   1
   9  -5  -8  523.24 678.558   1
  -4   9  -8 1544.14 866.666   1
  -5  -4  -8  672.07 843.963   1
   5   4   7  10930. 1215.49   1
   4  -9   7  11971. 1234.23  -1
  -9   5   7  11016. 1034.59   1
   9  -5  -7  12324. 1090.81   1
  -5  -4  -7 9610.80 1134.41   1
   5   4   6 5610.81 859.098   1
   4  -9   6 6291.89 865.224   1
  -9   5   6 7996.39 864.504   1
   9  -5  -6 6093.69 782.341   1
  -4   9  -6 4572.97 843.963   1
  -5  -4  -6 6320.71 871.711   1
   5   4   5 6169.36 989.909   1
  -9   5   5 6904.50 798.197   1
   9  -5  -5 6007.20 718.918   1
  -4   9  -5 7762.15 889.729   1
   5   4   4 2214.05 762.161   1
   4  -9   4  392.07 740.900  -1
  -9   5   4 1322.52 666.306   1
   9  -5  -4 1056.22 529.369   1
   9  -5  -4 1414.77 670.630   1
  -4   9  -4 1330.81 763.603   1
  -5  -4  -4  909.19 743.783   1
   5   4   3  24014. 1843.24   1
   4  -9   3  26973. 1967.21  -1
  -9   5   3  26613. 1847.21   1
   9  -5  -3  26115. 1845.76   1
   9  -5  -3  26202. 1829.91   1
  -4   9  -3  30382. 2192.43   1
  -5  -4  -3  27968. 2107.75   1
   5   4   2 108288. 7127.92   1
   4  -9   2 119603. 7819.81   1
   4  -9   2 109225. 7153.15   1
   9  -5  -2 113333. 7376.57   1
   9  -5  -2 113910. 7412.60   1
  -4   9  -2 125477. 8194.59   1
  -5  -4  -2 122054. 8021.61   1
   5   4   1  25427. 1985.94   1
   4  -9   1  26641. 2037.48   1
   4  -9   1  25351. 1907.39  -1
  -9   5   1  23795. 1760.72   1
   9  -5  -1  28818. 2044.32   1
  -4   9  -1  26933. 2094.05   1
  -5  -4  -1  29661. 2219.46   1
   5   4   0  28980. 2107.75   1
   4  -9   0  28202. 2102.70   1
   4  -9   0  30926. 2270.99   1
  -9   5   0  26130. 1942.34   1
   9  -5   0  34577. 2468.47   1
  -4   9   0  28757. 2140.90   1
  -5  -4   0  29586. 2194.95   1
   5   4  -1  26692. 1917.84   1
   4  -9  -1  27553. 2038.92   1
  -9   5  -1  25712. 1939.46   1
   9  -5   1  25521. 1930.45   1
  -4   9   1  25730. 2058.02   1
  -5  -4   1  23762. 1707.75   1
   5   4  -2 112973. 7311.70   1
   4  -9  -2 118811. 7783.78   1
  -9   5  -2 113081. 7448.64   1
   9  -5   2 127964. 8407.20   1
  -4   9   2 116144. 7632.42   1
  -5  -4   2 113910. 7390.98   1
  -5  -4   2 121982. 7899.09   1
   4  -9  -3  31081. 2252.25   1
  -9   5  -3  25694. 1971.17   1
   9  -5   3  26252. 2001.44   1
  -4   9   3  26317. 1999.64   1
  -5  -4   3  29124. 1940.90   1
   4  -9  -4 1206.85 792.071   1
  -9   5  -4 1371.89 783.423   1
   9  -5   4 1922.16 849.729   1
  -5  -4   4 1114.95 387.387   1
  -5  -4   4  887.93 363.964   1
   5   4  -5 7383.78 670.270  -1
   4  -9  -5 8428.82 990.630   1
  -9   5  -5 5834.23 914.594   1
   9  -5   5 6781.98 956.756   1
  -4   9   5 8237.83 1153.51   1
  -5  -4   5 7127.92 668.828   1
   5   4  -6 6990.98 745.224   1
   4  -9  -6 5405.40 917.116   1
  -9   5  -6 4663.06 928.287   1
   9  -5   6 6493.69 942.341   1
  -4   9   6 5668.46 843.603   1
  -5  -4   6 5787.38 677.116   1
   5   4  -7  11892. 968.287   1
   4  -9  -7 8951.34 1048.29   1
  -9   5  -7  10054. 1124.32   1
   9  -5   7 9005.40 1068.83   1
  -4   9   7  11481. 1125.76   1
  -5  -4   7  11924. 1038.20   1
   5   4  -8  212.83 555.315   1
   4  -9  -8  -17.75 772.251   1
  -9   5  -8 1853.69 882.882   1
   9  -5   8 -667.75 845.765   1
  -4   9   8 1041.08 870.269   1
  -5  -4   8 1325.04 598.918   1
   5   4  -9  11121. 1028.83   1
   4  -9  -9  11953. 1297.66   1
  -9   5  -9  10987. 1245.76   1
  -4   9   9 9772.96 1231.71   1
  -5  -4   9  10724. 1071.35   1
   5   4 -10 2544.50 646.125   1
   4  -9 -10 3830.63 934.774   1
   9  -5  10 1843.24 1026.67   1
   5   4 -11  136.65 586.306   1
   4  -9 -11 2014.05 925.044   1
  -9   5 -11  630.63 928.648   1
   9  -5  11  636.76 975.855   1
  -4   9  11 -811.53 1091.17   1
  -5  -4  11  572.25 696.216   1
   4  -9 -12  624.50 946.666   1
  -9   5 -12 2407.56 1048.29   1
   9  -5  12 1139.82 988.107   1
  -4   9  12 2862.70 1092.61   1
  -5  -4  12  785.22 676.035   1
   4  -9 -13 -693.69 876.035   1
   9  -5  13  626.67 949.909   1
  -4   9  13  868.11 1128.65   1
   4   5  13  496.94 925.404   1
   5  -9  13 -765.04 944.143   1
  -5   9 -13  885.40 961.801   1
  -4  -5 -13  326.41 923.242   1
   4   5  12 3679.28 1050.45   1
   5  -9  12 2658.38 964.684   1
  -9   4  12 1819.46 773.333   1
   9  -4 -12 1120.00 675.675   1
  -5   9 -12 1021.62 970.449   1
  -4  -5 -12 3539.82 916.756   1
   4   5  11 1086.85 854.774   1
   5  -9  11 2055.13 935.495   1
  -9   4  11 2083.60 777.297   1
  -5   9 -11 2081.44 1005.40   1
  -4  -5 -11 2344.50 964.684   1
   5  -9  10 3700.90 926.846   1
  -9   4  10 3790.99 871.350   1
   9  -4 -10 2131.17 705.945   1
  -5   9 -10 2994.59 864.504   1
   5  -9   9  11766. 1273.87   1
   9  -4  -9  13326. 1172.25   1
  -5   9  -9  12584. 1283.96   1
  -4  -5  -9  10703. 1245.76   1
   4   5   8 9171.16 1206.12   1
   5  -9   8 7618.01 1043.96   1
  -9   4   8 9693.68 1001.80   1
   9  -4  -8 9780.17 958.558   1
  -4  -5  -8  10223. 1141.26   1
   4   5   7  13755. 1375.49   1
   5  -9   7  12133. 1198.92   1
  -9   4   7  13387. 1125.76  -1
   9  -4  -7  14710. 1188.83   1
  -4  -5  -7  12548. 1282.52   1
   4   5   6 1647.57 902.702   1
   5  -9   6 1645.04 788.828   1
  -9   4   6  274.88 564.324   1
  -5   9  -6 1287.21 799.999  -1
  -4  -5  -6  689.37 809.729  -1
   4   5   5 1892.25 944.503   1
  -9   4   5 2697.29 561.441   1
   9  -4  -5 3769.37 570.810   1
  -5   9  -5 3396.75 732.612   1
  -4  -5  -5 3085.76 940.900   1
   4   5   4  21110. 1668.47   1
   5  -9   4  20508. 1594.59   1
  -9   4   4  19175. 1370.45   1
   9  -4  -4  18977. 1377.30   1
  -5   9  -4  21337. 1640.36   1
  -4  -5  -4  20195. 1590.99   1
   4   5   3 8216.21 1117.84   1
   5  -9   3 9884.67 1051.89   1
   9  -4  -3  10407. 909.549   1
   9  -4  -3 9956.75 847.927   1
  -5   9  -3  10699. 1188.83   1
  -4  -5  -3  11813. 1157.84   1
   4   5   2  23106. 1835.31   1
  -9   4   2  19178. 1442.52   1
   9  -4  -2  18991. 1395.31   1
   9  -4  -2  21560. 1524.68   1
  -5   9  -2  19658. 1596.39   1
  -4  -5  -2  25665. 1979.46   1
   4   5   1  41297. 2904.86   1
   5  -9   1  39207. 2755.67   1
   5  -9   1  43568. 3025.58   1
  -9   4   1  36504. 2534.41   1
   9  -4  -1  46126. 3122.52   1
  -5   9  -1  39207. 2760.72   1
  -4  -5  -1  40144. 2852.61  -1
   4   5   0  31856. 2279.28   1
   5  -9   0  40540. 2884.68   1
   5  -9   0  36613. 2641.08   1
  -9   4   0  30677. 2217.66   1
   9  -4   0  37441. 2606.12   1
  -5   9   0  40865. 2876.75   1
  -4  -5   0  38703. 2754.23   1
   4   5  -1  36937. 2512.07   1
   5  -9  -1  45405. 3155.67   1
  -9   4  -1  35009. 2566.12   1
   9  -4   1  38414. 2734.41  -1
  -5   9   1  38991. 2771.17   1
  -4  -5   1  40613. 2765.40   1
   4   5  -2  23867. 1650.45   1
   5  -9  -2  26919. 2051.89   1
  -9   4  -2  20695. 1678.56   1
   9  -4   2  21604. 1757.84   1
  -5   9   2  24562. 1886.84   1
  -4  -5   2  24847. 1760.72   1
  -4  -5   2  22234. 1562.52   1
   5  -9  -3  11748. 1112.79   1
  -9   4  -3 9794.58 1098.02   1
   9  -4   3 8443.23 1089.37   1
  -5   9   3  12202. 1207.93   1
  -4  -5   3  11341. 872.071   1
  -4  -5   3  12652. 960.720   1
   4   5  -4  21261. 1508.47   1
   5  -9  -4  21250. 1630.27   1
  -9   4  -4  20040. 1611.17   1
   9  -4   4  21005. 1705.58   1
  -5   9   4  19661. 1630.99   1
  -4  -5   4  20360. 1428.47   1
  -4  -5   4  22252. 1534.77   1
   4   5  -5 2220.54 533.333   1
   5  -9  -5 2281.80 656.576   1
  -9   4  -5 3314.95 878.197   1
   9  -4   5 2852.61 841.441   1
  -5   9   5 3572.25 935.134   1
  -4  -5   5 2675.67 542.702   1
   4   5  -6   62.81 594.954   1
   5  -9  -6  717.12 805.044   1
  -9   4  -6  598.20 790.269   1
   9  -4   6 1545.22 824.864   1
  -5   9   6  766.13 907.026   1
  -4  -5   6  585.22 563.243   1
   4   5  -7  14328. 1139.46   1
   5  -9  -7  13777. 1336.58   1
  -9   4  -7  13045. 1278.92   1
   9  -4   7  12699. 1278.92   1
  -5   9   7  13762. 1329.01   1
  -4  -5   7  13099. 1099.82   1
   4   5  -8 9711.70 938.377  -1
   5  -9  -8 7272.06 1005.76   1
  -9   4  -8 8936.93 1108.83   1
   9  -4   8 9978.37 1169.73   1
  -5   9   8 7106.30 1066.67   1
  -4  -5   8  10263. 987.026   1
   4   5  -9  13596. 1187.75   1
   5  -9  -9  10609. 1225.94   1
  -9   4  -9  11665. 1250.09   1
  -5   9   9  12623. 1391.71   1
   4   5 -10 3014.77 696.216   1
   5  -9 -10 3092.25 972.251   1
   9  -4  10 1185.22 1001.80  -1
  -5   9  10 3762.16 1132.25   1
  -4  -5  10 2302.34 825.945   1
   4   5 -11 2255.13 729.729   1
   5  -9 -11  490.09 905.585   1
  -9   4 -11 3873.87 1027.75   1
   9  -4  11 1657.30 993.152   1
  -5   9  11 1104.14 1134.41   1
  -4  -5  11  710.99 648.288   1
   4   5 -12 2103.78 748.468   1
   5  -9 -12 2547.75 961.801   1
  -9   4 -12 3139.10 1003.24   1
   9  -4  12  268.54 925.044   1
  -5   9  12 4475.67 1123.96   1
  -4  -5  12 2131.53 727.567  -1
   5  -9 -13 -423.42 859.459   1
  -9   4 -13  842.88 970.449   1
   9  -4  13 2694.05 979.458   1
  -5   9  13 -276.94 983.062   1
   3   6  13  852.61 968.648   1
   6  -9  13  837.48 900.900   1
  -6   9 -13 -692.61 1016.94   1
  -3  -6 -13  757.12 895.495   1
   3   6  12  665.58 1091.17   1
   6  -9  12 1641.80 923.963   1
  -9   3  12 1082.52 733.693   1
  -6   9 -12 1558.92 1003.24   1
  -3  -6 -12 1285.76 923.603   1
   3   6  11 2078.92 987.386   1
   6  -9  11 1542.70 915.675   1
  -9   3  11  609.01 711.711  -1
   9  -3 -11  792.07 660.180   1
  -6   9 -11  640.00 894.053   1
  -3  -6 -11 -885.04 931.531   1
   3   6  10  14901. 1436.76   1
   6  -9  10  14332. 1424.86   1
  -9   3  10  12724. 1205.04   1
   9  -3 -10  12721. 1107.39   1
  -6   9 -10  14324. 1398.20   1
   6  -9   9 4789.18 948.107   1
  -9   3   9 4439.63 789.549   1
   9  -3  -9 2477.84 675.315   1
  -6   9  -9 3211.53 925.765   1
  -3  -6  -9 3504.50 1018.38   1
   3   6   8  16155. 1498.02  -1
  -9   3   8  16991. 1394.23   1
   9  -3  -8  16076. 1276.40   1
  -6   9  -8  14757. 1390.63   1
  -3  -6  -8  15142. 1398.92   1
   3   6   7 9041.43 1153.51   1
   6  -9   7 8353.14 1092.61   1
  -9   3   7 9805.40 931.891   1
   9  -3  -7  10912. 956.756   1
  -6   9  -7  11485. 1155.67   1
  -3  -6  -7  10962. 1180.18   1
   3   6   6  457.66 912.071   1
   6  -9   6 2420.18 820.540   1
  -9   3   6 1961.44 562.522   1
   9  -3  -6 2547.38 528.288   1
  -6   9  -6 3223.42 777.297   1
  -3  -6  -6 1659.82 875.675   1
   3   6   5 3870.27 958.558  -1
   6  -9   5 1006.85 736.576   1
  -9   3   5 2829.55 598.918  -1
   9  -3  -5 1692.97 455.135   1
  -6   9  -5 1702.34 691.531   1
  -3  -6  -5 3888.28 918.197   1
   3   6   4  38162. 2696.57   1
  -9   3   4  43279. 2850.45   1
   9  -3  -4  38522. 2547.38   1
   9  -3  -4  38739. 2566.84   1
  -6   9  -4  35528. 2490.45   1
  -3  -6  -4  39243. 2765.04   1
   3   6   3  39387. 2777.65   1
   6  -9   3  44649. 3096.21   1
   9  -3  -3  39640. 2619.46   1
   9  -3  -3  40468. 2668.11   1
  -6   9  -3  37117. 2580.90   1
  -3  -6  -3  41117. 2895.85   1
   3   6   2 3407.20 861.621   1
   6  -9   2 6468.46 913.513   1
  -9   3   2 4154.95 611.531   1
   9  -3  -2 5841.44 640.720   1
   9  -3  -2 3758.55 533.333   1
  -6   9  -2 4572.97 935.495   1
  -3  -6  -2 6760.35 1050.45   1
   3   6   1  91748. 6057.65   1
   6  -9   1 111964. 7347.74   1
  -9   3   1  96793. 6324.32  -1
   9  -3  -1 110811. 7218.01   1
  -6   9  -1 107676. 7073.87   1
  -3  -6  -1 117009. 7693.69   1
   3   6   0  19452. 1647.21   1
   6  -9   0  19809. 1624.86   1
   6  -9   0  23593. 1887.21   1
  -9   3   0  18086. 1516.39   1
   9  -3   0  24418. 1833.51   1
  -6   9   0  22209. 1771.53   1
  -3  -6   0  25683. 1944.14   1
   3   6  -1 101117. 6605.40  -1
   6  -9  -1 105513. 6944.14   1
   6  -9  -1 114306. 7495.49   1
  -9   3  -1  95027. 6273.87   1
   9  -3   1 115784. 7610.80   1
  -6   9   1  95748. 6317.11   1
  -3  -6   1  96721. 6331.52   1
   3   6  -2 4936.93 659.459   1
   6  -9  -2 4944.14 823.062   1
  -9   3  -2 3628.82 927.567   1
   9  -3   2 4763.96 983.062   1
  -6   9   2 4493.69 1106.31   1
  -3  -6   2 5117.11 695.855   1
  -3  -6   2 3373.69 606.846   1
   6  -9  -3  44649. 3055.49   1
  -9   3  -3  36577. 2577.66   1
   9  -3   3  43495. 3050.09   1
  -3  -6   3  48973. 3261.62   1
  -3  -6   3  43928. 2918.92   1
   3   6  -4  40252. 2690.81   1
   6  -9  -4  39964. 2769.73   1
  -9   3  -4  37405. 2646.84   1
   9  -3   4  41874. 2919.28   1
  -6   9   4  36973. 2568.65   1
  -3  -6   4  33975. 2298.38   1
   3   6  -5 2244.68 589.549   1
   6  -9  -5 1834.59 748.828   1
   9  -3   5 2484.68 888.648   1
  -3  -6   5 2374.41 581.621   1
   6  -9  -6 2371.89 842.161   1
  -9   3  -6  986.67 802.522   1
   9  -3   6 1027.75 832.792   1
  -6   9   6  963.24 887.927   1
  -3  -6   6 1850.45 588.468   1
   3   6  -7 9567.56 943.783   1
  -9   3  -7  11193. 1201.08   1
   9  -3   7 9131.52 1111.71   1
  -6   9   7  13268. 1357.84   1
  -3  -6   7 9618.01 922.882   1
   3   6  -8  16353. 1314.59   1
  -9   3  -8  15942. 1436.03   1
   9  -3   8  13704. 1394.95   1
  -6   9   8  18032. 1648.29   1
  -3  -6   8  16515. 1363.24   1
   3   6  -9 2336.93 705.224   1
   6  -9  -9 1371.17 892.251   1
  -9   3  -9 2157.84 911.350   1
  -6   9   9 2859.46 1162.52   1
   3   6 -10  14162. 1239.28   1
   6  -9 -10  12097. 1314.95   1
  -6   9  10  12825. 1445.40   1
  -3  -6  10  14126. 1283.24   1
   6  -9 -11  252.58 877.116   1
  -9   3 -11 1318.92 983.783   1
   9  -3  11 1300.18 971.170   1
  -6   9  11   26.79 1066.67   1
  -3  -6  11 2319.64 771.891   1
   3   6 -12 1051.53 858.738   1
  -9   3 -12   99.93 968.287   1
  -6   9  12 3003.24 1106.31   1
  -3  -6  12  196.40 713.513   1
   6  -9 -13 1501.98 898.738   1
  -9   3 -13 -128.58 944.864   1
   9  -3  13 1746.66 961.440   1
  -6   9  13  627.39 979.098   1
   2   7  13 -548.11 950.990   1
  -7   9 -13 2774.05 1075.31   1
  -2  -7 -13  654.77 916.395   1
   2   7  12 2942.70 1060.18   1
   7  -9  12 2007.21 921.801   1
  -9   2  12 1168.29 691.531   1
   9  -2 -12  206.63 556.396   1
  -7   9 -12 3333.33 983.422   1
  -2  -7 -12  331.21 939.098   1
   2   7  11 2803.60 989.909   1
   7  -9  11 3397.83 993.152   1
  -9   2  11 3733.33 739.098   1
   9  -2 -11 3794.59 704.864  -1
  -2  -7 -11 4198.19 978.017   1
   2   7  10 3422.70 1067.03   1
   9  -2 -10 4882.88 743.783   1
  -7   9 -10 4255.85 971.170   1
   7  -9   9  252.14 947.386   1
  -9   2   9 3227.02 711.351   1
   9  -2  -9 1615.49 619.819   1
  -7   9  -9 2904.14 896.936  -1
  -2  -7  -9 1956.39 949.188   1
   2   7   8  15877. 1513.51   1
   7  -9   8  14072. 1322.52   1
  -9   2   8  13553. 1142.70   1
   9  -2  -8  13787. 1101.62   1
  -7   9  -8  14987. 1373.33   1
  -2  -7  -8  14234. 1380.54   1
   2   7   7 3809.01 833.873   1
   7  -9   7 4223.42 891.891   1
  -9   2   7 2432.43 604.684   1
   9  -2  -7 2369.73 513.873   1
  -7   9  -7 2725.04 825.224   1
  -2  -7  -7 3496.57 941.621   1
   2   7   6 1849.73 874.233   1
   7  -9   6 3312.43 859.819   1
  -9   2   6 3751.35 579.819   1
   9  -2  -6 3455.13 499.459   1
  -2  -7  -6 3162.88 865.945   1
   2   7   5 6050.44 1009.37   1
   7  -9   5 4655.85 859.459   1
   9  -2  -5 5470.26 534.774   1
   9  -2  -5 5664.86 578.738  -1
  -7   9  -5 4864.86 812.251   1
   2   7   4  29045. 2150.99   1
   9  -2  -4  29211. 1930.09   1
  -7   9  -4  32645. 2328.65   1
  -2  -7  -4  30404. 2228.11   1
   7  -9   3  90955. 6014.41   1
   9  -2  -3  90883. 5881.08   1
  -7   9  -3  85261. 5643.24  -1
  -2  -7  -3  86342. 5740.53   1
   2   7   2  16429. 1392.43   1
   7  -9   2  20123. 1591.71   1
  -9   2   2  16609. 1207.21   1
   9  -2  -2  17283. 1223.42   1
   9  -2  -2  19250. 1354.95   1
  -7   9  -2  18328. 1568.65   1
  -2  -7  -2  15517. 1357.12   1
   2   7   1  12865. 1208.65   1
   7  -9   1  11863. 1148.11   1
   7  -9   1  14378. 1304.50   1
  -9   2   1  12076. 987.026   1
   9  -2  -1  13611. 1112.43   1
  -7   9  -1  10793. 1189.19   1
  -2  -7  -1  15596. 1351.35   1
   2   7   0  26386. 1936.21   1
   7  -9   0  30551. 2274.95   1
   7  -9   0  25870. 1897.30   1
  -9   2   0  26104. 1920.00   1
   9  -2   0  27903. 2026.66   1
  -7   9   0  24894. 1922.88   1
  -2  -7   0  30119. 2186.30   1
   2   7  -1  15928. 1467.03   1
   7  -9  -1  15640. 1397.12   1
   7  -9  -1  16292. 1447.57   1
  -9   2  -1  13553. 1263.78   1
   9  -2   1  15625. 1424.86   1
  -7   9   1  14551. 1366.12   1
  -2  -7   1  18429. 1538.38   1
   2   7  -2  19225. 1469.91   1
   7  -9  -2  18155. 1429.91   1
  -9   2  -2  17888. 1564.68   1
   9  -2   2  19391. 1608.29   1
  -7   9   2  14883. 1419.82   1
  -2  -7   2  14944. 1180.18   1
  -2  -7   2  19741. 1489.01   1
   7  -9  -3  81946. 5401.80   1
  -9   2  -3  80973. 5398.19   1
  -7   9   3  85261. 5632.43   1
  -2  -7   3 106126. 6915.31   1
  -2  -7   3 101189. 6594.59  -1
   2   7  -4  32861. 2244.32   1
   7  -9  -4  30710. 2180.18   1
  -9   2  -4  31398. 2317.48   1
   9  -2   4  32908. 2398.56   1
  -7   9   4  32418. 2318.92   1
  -2  -7   4  27888. 1952.43  -1
  -2  -7   4  37261. 2513.87   1
   2   7  -5 5495.49 728.648   1
   7  -9  -5 4810.81 898.017   1
   9  -2   5 6709.90 1014.05   1
  -2  -7   5 4709.90 695.495   1
   7  -9  -6 3895.49 789.549   1
  -9   2  -6 3272.79 795.315   1
   9  -2   6 4464.86 892.972   1
  -7   9   6 2312.79 838.558   1
  -2  -7   6 2645.40 696.576   1
   2   7  -7 2952.07 760.360   1
  -9   2  -7 3393.51 916.035   1
   9  -2   7 2995.67 816.936   1
  -7   9   7 1224.50 909.909   1
  -2  -7   7 3151.35 684.324   1
   2   7  -8  12184. 1168.65   1
   7  -9  -8  12551. 1247.57   1
  -9   2  -8  12645. 1291.53   1
   9  -2   8  14277. 1423.42  -1
  -7   9   8  12396. 1390.99   1
   2   7  -9 1379.10 788.107   1
   7  -9  -9 3270.99 898.017   1
  -9   2  -9 3708.10 961.801  -1
   9  -2   9 1665.94 864.504   1
  -7   9   9 2134.77 1057.66   1
  -2  -7   9 1372.61 761.801   1
   7  -9 -10 4046.84 961.440   1
   9  -2  10 4381.98 1085.76  -1
  -7   9  10 4771.17 1144.86   1
  -2  -7  10 3511.71 824.864   1
   2   7 -11 4933.33 978.017   1
   7  -9 -11 4540.54 962.521   1
  -9   2 -11 4839.63 1004.32  -1
   9  -2  11 3963.96 1066.31   1
  -2  -7  11 3607.20 812.612   1
   2   7 -12 1941.98 896.576   1
   7  -9 -12 1890.45 908.828   1
  -9   2 -12  659.46 863.422   1
  -7   9  12 1706.66 979.458   1
  -2  -7  12 1474.95 881.801   1
   7  -9 -13 1662.70 881.801   1
  -9   2 -13 3529.01 1025.58   1
   9  -2  13 -354.02 1000.36   1
  -7   9  13 1014.05 972.972   1
   1   8  13  545.59 930.449   1
   8  -9  13 -296.65 931.891   1
  -8   9 -13  593.87 990.630   1
  -1  -8 -13  765.04 935.855   1
   1   8  12  281.62 977.296   1
   8  -9  12 1188.83 943.422   1
  -9   1  12  950.63 626.306   1
   9  -1 -12  210.27 523.963   1
  -8   9 -12 -533.69 940.900  -1
  -1  -8 -12  677.12 945.945   1
   1   8  11 4529.73 1043.96   1
   8  -9  11 5117.11 1065.58   1
   9  -1 -11 3877.47 621.261   1
  -8   9 -11 5221.62 1059.82   1
  -1  -8 -11 3989.19 995.675   1
   1   8  10 1966.84 906.305   1
   8  -9  10 1478.56 915.675   1
  -9   1  10 1766.12 685.044  -1
   9  -1 -10 1588.83 538.738   1
  -8   9 -10 1840.36 901.621   1
   8  -9   9 4781.98 1044.32   1
  -9   1   9 3776.57 708.107   1
   9  -1  -9 4446.84 681.801   1
  -8   9  -9 3529.37 971.531   1
  -1  -8  -9 2754.59 894.053   1
   1   8   8 7218.01 1043.60   1
   8  -9   8 6767.56 981.621   1
  -9   1   8 5963.96 759.639   1
   9  -1  -8 5549.54 684.684   1
  -8   9  -8 4954.95 937.657   1
  -1  -8  -8 4288.28 937.657   1
   1   8   7 7387.38 988.467   1
   8  -9   7 3974.77 920.720   1
  -9   1   7 5744.14 658.378   1
   9  -1  -7 6713.51 658.378   1
  -8   9  -7 4742.34 899.098   1
  -1  -8  -7 3895.49 927.927   1
   1   8   6 7019.81 1027.75   1
   8  -9   6 7996.39 1027.03   1
  -9   1   6 8425.22 755.675   1
   9  -1  -6 7419.81 621.981   1
  -8   9  -6 6309.90 948.107   1
  -1  -8  -6 7614.41 1034.95   1
   1   8   5 3974.77 885.404   1
   8  -9   5 2569.73 818.738   1
  -9   1   5 1452.97 334.090   1
   9  -1  -5 2187.02 290.486   1
   9  -1  -5 2750.63 314.558   1
  -8   9  -5 2223.42 805.044   1
   1   8   4  28922. 2165.04   1
   8  -9   4  30865. 2268.83   1
  -8   9  -4  27892. 2034.95   1
  -1  -8  -4  28649. 2131.17   1
  -8   9  -3  19405. 1564.68   1
  -1  -8  -3  19193. 1532.61   1
   1   8   2  52793. 3610.81   1
   8  -9   2  58378. 3927.92   1
  -9   1   2  52504. 3441.08   1
   9  -1  -2  57261. 3740.54   1
  -8   9  -2  56180. 3801.80   1
  -1  -8  -2  54595. 3740.54   1
   1   8   1  46811. 3293.69   1
   8  -9   1  46991. 3232.07   1
  -9   1   1  39387. 2659.10   1
   9  -1  -1  51531. 3433.51   1
  -8   9  -1  45261. 3148.10   1
  -1  -8  -1  44252. 3097.65  -1
   1   8   0  20861. 1623.42  -1
   8  -9   0  20634. 1624.14   1
   8  -9   0  25614. 1962.52   1
  -9   1   0  22382. 1689.73  -1
   9  -1   0  22789. 1695.49  -1
  -8   9   0  21935. 1731.53   1
  -1  -8   0  23423. 1749.55   1
   1   8  -1  49658. 3403.24   1
   8  -9  -1  47928. 3276.75   1
   8  -9  -1  49297. 3371.53   1
  -9   1  -1  45405. 3145.22  -1
   9  -1   1  48793. 3347.02   1
  -8   9   1  47928. 3318.19   1
  -1  -8   1  41117. 2824.86   1
   1   8  -2  67243. 4450.45  -1
   8  -9  -2  56540. 3790.99   1
   8  -9  -2  54234. 3661.26   1
  -9   1  -2  54559. 3726.12   1
   9  -1   2  53766. 3682.88   1
  -8   9   2  50559. 3425.58   1
  -1  -8   2  65513. 4331.53   1
   1   8  -3  21132. 1581.98   1
   8  -9  -3  22699. 1774.77   1
  -9   1  -3  21820. 1740.90   1
  -1  -8   3  24220. 1741.62   1
  -1  -8   3  23777. 1722.16   1
   1   8  -4  29308. 2046.84   1
   8  -9  -4  28667. 2033.15   1
  -9   1  -4  27899. 2084.32   1
   9  -1   4  27614. 2078.56   1
  -8   9   4  27816. 2015.85   1
  -1  -8   4  26746. 1910.63   1
  -1  -8   4  27906. 1958.20   1
   1   8  -5 4082.88 718.558   1
   8  -9  -5 2578.02 825.224   1
   9  -1   5 4064.86 898.017   1
  -1  -8   5 2006.84 601.801   1
   1   8  -6 5783.78 859.459   1
   8  -9  -6 7304.50 947.747   1
  -9   1  -6 8046.84 1024.14  -1
   9  -1   6 7643.24 942.702   1
  -8   9   6 7127.92 907.747   1
  -1  -8   6 6126.12 831.711   1
   1   8  -7 6933.33 931.170   1
   8  -9  -7 6497.29 969.008   1
  -9   1  -7 6572.97 1080.00   1
   9  -1   7 5542.34 1027.39   1
  -8   9   7 6645.04 1105.58  -1
  -1  -8   7 4673.87 778.017   1
   1   8  -8 5650.44 992.071   1
   8  -9  -8 3812.61 887.927   1
  -9   1  -8 4655.85 881.080   1
   9  -1   8 5589.18 1078.20   1
  -8   9   8 5394.59  999.64   1
  -1  -8   8 5145.94 869.909   1
   1   8  -9 5167.56 935.134   1
   8  -9  -9 2601.08 859.459   1
  -9   1  -9 3830.63 959.999   1
   9  -1   9 3852.25 1003.96   1
  -8   9   9 3473.51 965.765   1
  -1  -8   9 4655.85 833.513   1
   8  -9 -10 1806.48 904.504   1
  -9   1 -10 2513.15 995.675   1
   9  -1  10 1561.08  999.28   1
  -8   9  10 2047.93 935.495  -1
   1   8 -11 4252.25 990.990   1
   8  -9 -11 3545.58 882.882   1
  -9   1 -11 4227.02 1018.74   1
   9  -1  11 6237.83 1144.50   1
  -8   9  11 3600.36 967.567   1
  -1  -8  11 2568.29 778.738   1
   1   8 -12 1158.56 884.323   1
   8  -9 -12 1873.15 921.080   1
  -9   1 -12  117.01 884.323  -1
   9  -1  12 -121.69 862.341   1
  -8   9  12 -924.68 924.684   1
  -1  -8  12  924.32 846.846   1
   8  -9 -13   73.98 835.314   1
  -9   1 -13  883.60 976.576  -1
   9  -1  13  663.06 1012.61   1
  -8   9  13  574.41 885.765   1
   0   9  13 1221.62 969.008   1
   9  -9  13  738.38 935.134   1
  -9   9 -13  287.03 952.792  -1
   0  -9 -13 -1762.9 932.972   1
   0   9  12  822.70 1011.53   1
   9  -9  12 1670.63 974.413   1
  -9   0  12 -610.45 535.135   1
   9   0 -12 1008.29 562.522   1
  -9   9 -12  463.78 953.513   1
   0  -9 -12  768.29 935.134   1
   0   9  11 3385.94 1050.09   1
   9  -9  11 4237.83 1000.00   1
  -9   0  11 2339.46 591.711   1
   9   0 -11 3522.16 572.612   1
  -9   9 -11 3297.29 1017.30   1
   0  -9 -11 3298.01 935.495   1
   0   9  10  481.80 971.170   1
   9  -9  10  773.69 959.278   1
  -9   0  10  967.21 559.279   1
   9   0 -10   40.94 508.108   1
  -9   9 -10 1220.90 891.891   1
   9  -9   9 -1341.3 917.477  -1
  -9   0   9  390.99 555.315  -1
   9   0  -9  535.13 476.756   1
  -9   9  -9 -456.22 889.729  -1
   0  -9  -9 1316.03 855.134   1
   0   9   8 5390.99 1028.83   1
   9  -9   8 5949.54 993.152   1
  -9   0   8 5138.73 665.945   1
   9   0  -8 5351.35 569.008   1
  -9   9  -8 4093.69 883.963   1
   0  -9  -8 5027.02 925.404   1
   0   9   7 5945.94 1060.18   1
   9  -9   7 7690.08 1059.10   1
  -9   0   7 7030.62 665.945   1
   9   0  -7 6749.54 586.666   1
  -9   9  -7 7048.64 1015.49  -1
   0  -9  -7 7048.64 1023.06   1
   0   9   6 3138.38 867.747   1
   9  -9   6 4490.09 864.864   1
  -9   0   6 4162.16 428.108   1
  -9   9  -6 4846.84 882.522   1
   0  -9  -6 5618.01 957.477   1
   0   9   5  12277. 1214.41   1
   9  -9   5  12714. 1220.90   1
   0   9   4 3087.56 859.098   1
   9  -9   4 3476.03 816.576   1
  -9   9  -4 1980.90 754.954   1
   0  -9  -4 1127.93 687.927   1
  -9   9  -3  61513. 4136.93   1
   0  -9  -3  62054. 4190.99   1
   0   9   2  23441. 1925.04   1
   9  -9   2  29142. 2158.92   1
   9   0  -2  23214. 1570.09   1
  -9   9  -2  20101. 1608.29   1
   0  -9  -2  23968. 1867.75   1
   0   9   1 7913.51 1003.24   1
   9  -9   1 9452.24 1063.78   1
  -9   0   1  10191. 894.053   1
   9   0  -1 8371.16 819.098   1
  -9   9  -1 8933.32 1078.56   1
   0  -9  -1  11989. 1122.52   1
   0   9   0  24591. 1890.09   1
   9  -9   0  23113. 1773.69   1
   9  -9   0  22252. 1713.87   1
  -9   0   0  22735. 1729.37   1
   9   0   0  25189. 1867.75   1
   0  -9   0  31762. 2369.37   1
   0   9  -1 8936.93 990.630   1
   9  -9  -1 5992.79 882.161   1
   9  -9  -1 8594.59 982.341   1
  -9   0  -1 9027.02 1123.24   1
   9   0   1 8861.25 1086.12   1
  -9   9   1 8915.31 1169.37   1
   0  -9   1  10458. 1118.56   1
   0  -9   1 8583.78 996.035   1
   9  -9  -2  21110. 1631.71   1
   9  -9  -2  23395. 1735.13   1
  -9   0  -2  22526. 1771.53   1
   9   0   2  21726. 1741.98   1
  -9   9   2  22353. 1696.57   1
   0  -9   2  24789. 1838.20   1
   0  -9   2  24919. 1820.18   1
   0   9  -3  68324. 4518.91   1
   9  -9  -3  69225. 4612.61   1
   9  -9  -3  61333. 4118.92   1
  -9   0  -3  59063. 3996.39   1
  -9   9   3  58198. 3899.09   1
   0  -9   3  68865. 4551.35   1
   0   9  -4 2155.67 674.234   1
   9  -9  -4 3956.75 703.783   1
  -9   0  -4 2426.66 829.188   1
   9   0   4 4021.62 865.945   1
  -9   9   4 2829.55 829.188   1
   0  -9   4 1899.46 692.252   1
   0  -9   4 3395.67 682.522   1
   0   9  -5  13514. 1164.68   1
   9  -9  -5  11780. 1197.48   1
   9   0   5  12368. 1249.73   1
  -9   9   5 9340.53 996.756   1
   0  -9   5  10195. 972.251   1
   0   9  -6 3484.32 802.882   1
   9  -9  -6 4590.99 835.675   1
  -9   0  -6 4962.16 942.702   1
   9   0   6 2476.39 832.432  -1
   0   9  -7 5268.46 926.486   1
   9  -9  -7 5621.62 898.378   1
  -9   0  -7 5837.83 1007.57   1
   9   0   7 4854.05 1047.93   1
  -9   9   7 6313.51 958.197   1
   0   9  -8 5239.63 988.828   1
  -9   0  -8 6526.12 1005.76   1
   9   0   8 3974.77 1057.30   1
  -9   9   8 4345.94 890.450   1
   0  -9   8 4209.00 796.396   1
   9  -9  -9 -141.15 790.269   1
  -9   0  -9 -302.77 841.080   1
   9   0   9  669.91 885.044   1
  -9   9   9 -292.11 877.116   1
   0  -9   9 -1442.2 713.513   1
   0   9 -10  646.49 877.837   1
   9  -9 -10 1373.33 849.729   1
  -9   0 -10 -301.55 767.206   1
   9   0  10  424.50 949.188   1
  -9   9  10  196.97 859.459   1
   0  -9  10  -75.78 788.107   1
   0   9 -11 2503.42 963.963   1
   9  -9 -11 3668.46 873.513   1
  -9   0 -11 3097.29  999.28   1
   9   0  11 4028.82 1042.88   1
  -9   9  11 3085.04 892.972   1
   0  -9  11 3765.76 909.188   1
   0   9 -12  -65.37 914.233   1
   9  -9 -12 -240.58 856.215   1
  -9   0 -12 1085.40 922.161   1
   9   0  12  483.60 1000.00   1
  -9   9  12 -640.36 887.927   1
   0  -9  12 1175.13 827.387   1
  -9   0 -13  736.58 823.783   1
   9   0  13  333.55 1016.22  -1
   9   1  13  159.57 1026.31   1
  -9  -1 -13  668.47 902.702   1
   9   1  12   11.53 1035.31   1
   1 -10  12 1413.69 802.882   1
 -10   9  12  -21.64 845.044   1
  10  -9 -12 1790.63 852.972   1
  -1  10 -12  991.35 952.071   1
  -9  -1 -12 1475.31 923.603   1
   9   1  11 1801.80 921.801   1
   1 -10  11 2368.65 854.053   1
 -10   9  11 -142.02 891.531   1
  10  -9 -11  520.72 789.188   1
  -1  10 -11    2.19 956.035   1
  -9  -1 -11  336.50 946.666   1
   9   1  10 3834.23 995.675   1
   1 -10  10 2764.32 844.684   1
 -10   9  10 5239.63 946.666   1
  10  -9 -10 2873.87 926.486   1
  -1  10 -10 2698.38 954.954   1
  -9  -1 -10 3971.17 941.260   1
   9   1   9 -1597.1 919.999   1
   1 -10   9  279.89 789.909   1
 -10   9   9 -296.97 856.936   1
  10  -9  -9 -930.45 860.179   1
  -1  10  -9 -231.86 1031.35   1
  -9  -1  -9 -648.65 839.278   1
   9   1   8 4075.67 1033.15   1
   1 -10   8 4367.56 838.558   1
 -10   9   8 5801.80 954.233   1
  10  -9  -8 4237.83 829.188   1
  -1  10  -8 5686.48 1018.38  -1
  -9  -1  -8 5553.15 1051.53   1
   9   1   7 -998.56 963.963   1
   1 -10   7  514.59 767.206   1
 -10   9   7 1801.44 815.855   1
  10  -9  -7 -768.29 778.017   1
  -1  10  -7  -54.05 826.305   1
  -9  -1  -7 -249.22 874.233   1
   9   1   6  980.18 884.684   1
  10  -9  -6  740.18 719.999   1
  -1  10  -6 2051.89 747.026   1
  -9  -1  -6 1798.20 834.594   1
   9   1   5 1095.85 855.855   1
   1 -10   5  294.38 663.062   1
 -10   9   5 -630.27 845.044   1
  10  -9  -5 -1758.2 678.918   1
  -1  10  -5 -492.97 722.522   1
  -9  -1  -5  729.73 804.684   1
   9   1   4  13622. 1252.61   1
   1 -10   4  15330. 1250.45   1
   1 -10   4  13276. 1122.88   1
 -10   9   4  13247. 1224.14   1
  10  -9  -4  11841. 1021.98   1
  -1  10  -4  14342. 1232.43  -1
  -9  -1  -4  12429. 1170.45   1
   1 -10   3 5502.70 781.621   1
   1 -10   3 4800.00 756.035   1
 -10   9   3 6133.33 856.215   1
  10  -9  -3 4562.16 712.432   1
  10  -9  -3 5113.51 795.675  -1
  -1  10  -3 4551.35 851.531   1
  -9  -1  -3 5769.36 962.161   1
   9   1   2  58306. 3956.75   1
   1 -10   2  72721. 4843.24   1
   1 -10   2  57874. 3866.66   1
 -10   9   2  60216. 4050.45   1
  10  -9  -2  59099. 3949.55   1
  10  -9  -2  57297. 3823.42   1
  -9  -1  -2  63207. 4277.47   1
   9   1   1  57477. 3895.49   1
   1 -10   1  48757. 3301.62   1
   1 -10   1  57838. 3881.08   1
 -10   9   1  50054. 3423.42   1
  10  -9  -1  46559. 3153.87   1
  10  -9  -1  56685. 3823.42   1
  -1  10  -1  57802. 3877.47   1
  -9  -1  -1  53549. 3650.45   1
   9   1   0  24962. 1825.94   1
   1 -10   0  25932. 1973.69   1
 -10   9   0  23849. 1859.46   1
  10  -9   0  28569. 2107.02   1
  10  -9   0  24778. 1870.27   1
  -1  10   0  28339. 2166.12   1
  -9  -1   0  24065. 1793.87   1
   9   1  -1  55027. 3650.45   1
   1 -10  -1  55387. 3762.16   1
 -10   9  -1  52144. 3571.53   1
  10  -9   1  50378. 3411.53   1
  -1  10   1  52360. 3562.16   1
  -9  -1   1  49766. 3320.36   1
   9   1  -2  59892. 3902.70   1
   1 -10  -2  62090. 4190.99   1
 -10   9  -2  56360. 3819.82   1
  10  -9   2  71135. 4778.37   1
  -1  10   2  55387. 3754.95   1
  -9  -1   2  58198. 3801.80   1
   1 -10  -3 7639.63 1027.03   1
 -10   9  -3 4785.58 864.143   1
  10  -9   3 4781.98 918.558   1
  -1  10   3 3971.17 1049.73   1
   1 -10  -4  12523. 1161.44   1
 -10   9  -4  13510. 1227.75   1
  10  -9   4  13942. 1273.87   1
  -1  10   4  12623. 1233.87  -1
  10  -9   5  192.86 718.197   1
  -1  10   5 -225.77 845.044   1
   1 -10  -6 2730.81 852.972   1
 -10   9  -6  121.08 850.089   1
  10  -9   6  759.28 797.116   1
  -1  10   6 1567.21 834.594   1
   1 -10  -7  935.85 878.558   1
 -10   9  -7  107.64 866.666   1
  10  -9   7 2347.39 881.801   1
  -1  10   7 1331.17 889.008  -1
  -9  -1   7  456.22 306.774   1
   9   1  -8 6774.77 641.441   1
 -10   9  -8 6536.93 1003.24   1
  10  -9   8 5390.99 1007.93   1
  -1  10   8 4789.18 1031.71   1
  -9  -1   8 5971.17 627.747   1
   9   1  -9 -170.27 486.846   1
   1 -10  -9  507.75 1010.09   1
 -10   9  -9 1104.14 863.783   1
  -9  -1   9  163.46 474.234   1
   9   1 -10 3596.03 582.702   1
  10  -9  10 4021.62 1068.11   1
  -1  10  10 3920.72 1033.15   1
  -9  -1  10 3190.63 546.306   1
   9   1 -11  310.95 511.351   1
   1 -10 -11 2149.55 949.909   1
 -10   9 -11  452.97 901.981   1
  10  -9  11 1179.46 913.152   1
  -1  10  11 1577.66 882.161   1
  -9  -1  11 1316.76 492.252  -1
   9   1 -12  619.46 463.423   1
   1 -10 -12  891.17 905.945   1
 -10   9 -12  -54.95 953.513   1
  10  -9  12 -138.31 974.413   1
  -1  10  12  642.52 1009.73   1
  -9  -1  12  240.22 518.558   1
   1 -10 -13 -267.71 982.341   1
 -10   9 -13  530.81 991.711   1
  10  -9  13 1111.35 963.242   1
  -1  10  13 1638.56 1158.56   1
   8   2  13 1272.79 1029.91   1
  -8  -2 -13 1909.19 927.206   1
   8   2  12 1028.47 1025.94   1
 -10   8  12  903.78 861.621   1
  10  -8 -12  561.08 711.351   1
  -2  10 -12 1392.43 1066.67   1
  -8  -2 -12  945.95 949.549   1
   8   2  11 -560.00 1011.53   1
   2 -10  11  -30.20 834.594   1
 -10   8  11  117.62 838.918   1
  10  -8 -11  956.04 806.846   1
  -2  10 -11 1894.05 965.044   1
  -8  -2 -11 2356.03 975.495   1
   8   2  10  12270. 1372.25   1
   2 -10  10  12641. 1311.71   1
 -10   8  10  13380. 1296.21  -1
  10  -8 -10  11668. 1226.67   1
  -2  10 -10  13038. 1305.94   1
  -8  -2 -10  13380. 1398.20   1
   8   2   9 1954.59 837.477   1
   2 -10   9 2286.84 850.089   1
 -10   8   9 2193.87 801.080   1
  -2  10  -9 1761.44 986.666   1
  -8  -2  -9 1683.24 935.855   1
   8   2   8  685.77 927.927   1
   2 -10   8  342.20 801.080   1
 -10   8   8  860.54 801.080   1
  10  -8  -8  881.08 775.495   1
  -8  -2  -8  629.55 905.585   1
   8   2   7 5751.35 1067.39   1
   2 -10   7 5333.33 884.684   1
  10  -8  -7 5949.54 898.738  -1
  -2  10  -7 5513.51 954.954   1
  -8  -2  -7 7236.03 1054.77   1
   8   2   6  14407. 1373.33   1
  10  -8  -6  18432. 1490.09   1
  -2  10  -6  20573. 1668.83   1
  -8  -2  -6  17438. 1516.03   1
   8   2   5 3327.92 807.206   1
   2 -10   5 2325.40 689.008   1
 -10   8   5 1755.67 865.224   1
  10  -8  -5 2148.83 690.089   1
  -2  10  -5 2905.22 757.477   1
  -8  -2  -5 -109.30 821.981   1
   8   2   4  21712. 1718.92   1
   2 -10   4  27499. 2010.09   1
 -10   8   4  24321. 1798.92   1
  10  -8  -4  25182. 1790.99   1
  10  -8  -4  24133. 1789.55  -1
  -2  10  -4  29175. 2083.60   1
  -8  -2  -4  26659. 2018.02   1
   2 -10   3  24562. 1798.56   1
   2 -10   3  20854. 1565.76  -1
 -10   8   3  18818. 1499.10   1
  10  -8  -3  19405. 1453.33   1
  10  -8  -3  19214. 1500.90   1
  -2  10  -3  20468. 1595.31   1
  -8  -2  -3  19467. 1605.40   1
   8   2   2  64793. 4374.77   1
   2 -10   2  65477. 4360.36   1
   2 -10   2  60468. 4025.22   1
  10  -8  -2  68504. 4554.95   1
  10  -8  -2  67279. 4479.27   1
  -2  10  -2  70090. 4655.85   1
  -8  -2  -2  69045. 4645.04  -1
   8   2   1  35697. 2505.94   1
   2 -10   1  30465. 2187.39   1
   2 -10   1  39892. 2770.45   1
 -10   8   1  31160. 2241.08   1
  10  -8  -1  38414. 2669.19   1
  10  -8  -1  36144. 2510.63   1
  -2  10  -1  36216. 2552.07   1
  -8  -2  -1  34382. 2461.98   1
   8   2   0  61513. 4111.71   1
   2 -10   0  72721. 4854.05   1
 -10   8   0  61081. 4090.09   1
  10  -8   0  60000. 4021.62   1
  -2  10   0  67459. 4551.35   1
  -8  -2   0  67135. 4475.67   1
   8   2  -1  35081. 2390.27   1
 -10   8  -1  30692. 2238.92   1
  10  -8   1  40216. 2814.77   1
  -2  10   1  34728. 2464.86   1
  -8  -2   1  35982. 2455.85   1
   8   2  -2  63712. 4147.74   1
   2 -10  -2  54559. 3697.29   1
 -10   8  -2  57982. 3920.72   1
  10  -8   2  75423. 5034.23   1
  -2  10   2  61586. 4158.55   1
   2 -10  -3  20699. 1599.64   1
 -10   8  -3  16357. 1391.71   1
   2 -10  -4  31063. 2286.48   1
 -10   8  -4  24076. 1862.70   1
  10  -8   4  26818. 2021.98   1
  -2  10   4  26876. 2061.26   1
  10  -8   5 3484.32 849.008   1
  -2  10   5 3188.10 817.657   1
   2 -10  -6  19038. 1586.30   1
 -10   8  -6  16735. 1501.62   1
  10  -8   6  15686. 1389.91   1
  -2  10   6  16631. 1464.14   1
   8   2  -7 6277.47 603.963   1
   2 -10  -7 4151.35 957.837   1
 -10   8  -7 5347.74 1001.08   1
  10  -8   7 5286.48 962.882   1
  -2  10   7 5718.91 988.828   1
  -8  -2   7 6702.70 662.342   1
   8   2  -8 -721.08 491.171   1
   2 -10  -8 1188.83 836.396   1
 -10   8  -8 -147.64 855.134   1
  10  -8   8   50.38 867.386   1
  -2  10   8 1821.62 942.702   1
  -8  -2   8  536.58 613.693   1
   8   2  -9 2446.12 622.342   1
   2 -10  -9 2682.88 1022.34   1
 -10   8  -9 2215.49 996.395   1
  -8  -2   9 1344.50 619.098   1
   8   2 -10  12984. 1082.52   1
   2 -10 -10  11939. 1322.52   1
  10  -8  10  12166. 1382.34   1
  -2  10  10  13910. 1438.56   1
  -8  -2  10  13586. 1180.90   1
   8   2 -11 -381.62 569.008   1
   2 -10 -11 -227.17 945.585   1
 -10   8 -11 2407.20 951.711   1
  10  -8  11 1154.59 879.999  -1
  -2  10  11  860.90 939.098   1
  -8  -2  11 1061.62 565.044   1
   8   2 -12 1954.95 598.558   1
   2 -10 -12  637.48 883.242   1
 -10   8 -12 1418.38 878.918   1
  10  -8  12  657.66 935.495   1
  -2  10  12   57.80 1024.50   1
  -8  -2  12  254.70 541.621   1
 -10   8 -13 1950.99 993.152   1
  10  -8  13 -500.90 940.900   1
  -2  10  13 2284.68 1185.58   1
   7   3  13 2943.42 1040.36   1
   3 -10  13 1577.66 900.179   1
  -3  10 -13 3478.92 1182.70   1
  -7  -3 -13  579.10 929.008   1
   7   3  12 -1222.3 906.666   1
   3 -10  12  396.04 916.035   1
 -10   7  12  317.48 821.260   1
  10  -7 -12  882.52 686.125  -1
  -3  10 -12  497.66 946.666   1
  -7  -3 -12 1718.92 893.332   1
   7   3  11 3336.93 1093.69   1
   3 -10  11 4965.76 970.449   1
 -10   7  11 3219.10 842.882   1
  10  -7 -11 3212.97 785.945   1
  -3  10 -11 4288.28 936.215   1
  -7  -3 -11 6554.95 1111.71   1
   7   3  10 -1375.1 983.062   1
   3 -10  10 -480.36 895.495   1
 -10   7  10 -499.10 762.522   1
  10  -7 -10 1045.04 801.080   1
  -3  10 -10 -465.59 894.414   1
  -7  -3 -10 -657.30 867.747   1
   7   3   9 -183.71 946.666   1
   3 -10   9 -1525.8 816.215   1
 -10   7   9 -331.31 784.504   1
  10  -7  -9 1753.87 748.468   1
  -3  10  -9 -292.22 856.936   1
  -7  -3  -9 1058.38 830.269   1
   7   3   8 3736.93 948.107   1
   3 -10   8 4353.15 881.080   1
 -10   7   8 3465.94 802.161   1
  10  -7  -8 3567.92 794.233   1
  -3  10  -8  910.27 835.314   1
  -7  -3  -8 3899.09 905.585   1
   7   3   7 3805.40 970.449   1
   3 -10   7 5369.36 913.513   1
 -10   7   7 4381.98 807.206   1
  10  -7  -7 4122.52 736.215   1
  -7  -3  -7 5722.52 1014.77   1
   7   3   6  233.08 874.954   1
   3 -10   6 1395.67 742.702   1
 -10   7   6  851.17 699.459   1
  -3  10  -6 -207.17 829.188   1
  -7  -3  -6  386.31 790.269   1
   7   3   5 9250.44 1094.05   1
 -10   7   5 9729.72 1128.65   1
  10  -7  -5 8933.32 923.603   1
  -3  10  -5 8086.48 1010.81   1
   7   3   4 -286.85 843.603   1
   3 -10   4 -261.84 720.720   1
 -10   7   4  597.48 647.567   1
  10  -7  -4 -154.45 528.648   1
  10  -7  -4 -1322.5 712.432   1
  -3  10  -4  -62.38 658.017   1
  -7  -3  -4  -45.44 685.405   1
   3 -10   3 122054. 7967.56   1
   3 -10   3 140180. 9135.13  -1
 -10   7   3 125621. 8176.57   1
  10  -7  -3 120324. 7834.23   1
  10  -7  -3 125549. 8165.76   1
  -3  10  -3 141585. 9221.61   1
  -7  -3  -3 117838. 7747.74   1
   7   3   2 9855.85 1159.64   1
   3 -10   2  11268. 1125.04   1
   3 -10   2  11074. 1129.37   1
  10  -7  -2 9848.64 1015.49   1
  10  -7  -2  12267. 1205.40   1
  -3  10  -2  10137. 1087.93   1
  -7  -3  -2  13762. 1350.63   1
   7   3   1  27420. 2047.21   1
   3 -10   1  30865. 2221.98   1
 -10   7   1  24778. 1847.21   1
  10  -7  -1  29153. 2083.96   1
  10  -7  -1  30753. 2190.27   1
  -3  10  -1  27503. 2036.39   1
  -7  -3  -1  26638. 2028.47   1
   7   3   0  60000. 4036.03   1
   3 -10   0  58847. 4000.00   1
   3 -10   0  59063. 3996.39   1
 -10   7   0  57802. 3927.92   1
  10  -7   0  55459. 3740.54   1
  -3  10   0  49874. 3401.08   1
  -7  -3   0  61622. 4118.92   1
   7   3  -1  26951. 1880.00  -1
   3 -10  -1  29863. 2225.94   1
 -10   7  -1  24605. 1858.02   1
  10  -7   1  34872. 2500.18   1
  -3  10   1  28054. 2099.82   1
  -7  -3   1  27867. 1953.15   1
   7   3  -2 9632.42 748.107   1
   3 -10  -2  10573. 1072.07   1
 -10   7  -2 9632.42 1095.49   1
  10  -7   2  12094. 1214.05   1
  -3  10   2 7920.71 998.918   1
  -7  -3   2 9740.53 799.279   1
   3 -10  -3 128973. 8446.84   1
 -10   7  -3 118594. 7783.78   1
   3 -10  -4  375.13 799.279   1
 -10   7  -4  226.41 830.990   1
  10  -7   4  -83.39 739.819   1
  -3  10   4  227.28 885.404   1
   3 -10  -5 9581.97 1092.97   1
  10  -7   5 8176.57 1018.74   1
  -3  10   5 9711.70 1177.66   1
   3 -10  -6  226.95 788.468   1
 -10   7  -6 -670.63 842.882   1
  10  -7   6 -254.13 795.675   1
  -3  10   6  837.12 721.801   1
  -7  -3   6  312.18 343.639   1
  -7  -3   6  329.19 392.432   1
   7   3  -7 6551.34 674.234   1
   3 -10  -7 5347.74 1001.44   1
 -10   7  -7 4526.12 976.215   1
  10  -7   7 4648.64 855.855   1
  -3  10   7 5488.28 949.188   1
  -7  -3   7 5956.75 620.540   1
   7   3  -8 3942.34 644.684   1
   3 -10  -8 3938.73 858.738   1
 -10   7  -8 3231.71 915.675   1
  10  -7   8 3175.85 934.413   1
  -3  10   8 3715.31 947.386   1
  -7  -3   8 4100.90 632.792   1
   7   3  -9 1793.51 704.143   1
 -10   7  -9 2005.76 931.170   1
  -3  10   9 1594.59 880.359   1
  -7  -3   9 -117.41 547.747   1
   7   3 -10 -668.11 618.378   1
   3 -10 -10 -558.92 961.080   1
  10  -7  10 -156.07 965.044   1
  -3  10  10 1948.83 947.026   1
  -7  -3  10 -126.88 582.342   1
   7   3 -11 3718.92 701.260   1
   3 -10 -11 3023.06 995.314   1
 -10   7 -11 5441.44 1065.22   1
  10  -7  11 4454.05 1105.94   1
  -3  10  11 4972.97 1132.97   1
  -7  -3  11 2526.48 630.630  -1
   7   3 -12 1193.87 630.990   1
   3 -10 -12  386.67 880.359   1
 -10   7 -12  702.34 951.350   1
  -3  10  12 -251.60 1101.26   1
   3 -10 -13 1715.31 946.305   1
 -10   7 -13 5120.72 1048.65   1
  10  -7  13 2682.52 979.819   1
  -3  10  13 2674.23 1176.21   1
   6   4  13  121.08 1064.50   1
   4 -10  13 -577.66 860.179   1
  -4  10 -13 -314.85 980.900   1
  -6  -4 -13 -377.66 850.810   1
   6   4  12 2587.75 1004.68   1
   4 -10  12 2220.90 956.395   1
 -10   6  12 1617.66 794.954   1
  10  -6 -12  949.91 706.666   1
  -4  10 -12 2175.49 1041.44   1
  -6  -4 -12 3859.46 988.828   1
   6   4  11  900.54 905.945   1
 -10   6  11  849.73 728.648   1
  10  -6 -11 1817.66 685.405  -1
  -4  10 -11 2538.38 935.495   1
  -6  -4 -11 1048.65 925.404   1
   6   4  10 2719.64 1021.62   1
   4 -10  10 2772.61 950.269   1
 -10   6  10  831.35 832.071   1
  10  -6 -10 2094.41 795.315   1
  -4  10 -10 1874.23 878.197   1
  -6  -4 -10 1672.07 970.089   1
   6   4   9 2917.47 1167.57   1
   4 -10   9 1512.79 840.359   1
 -10   6   9 1285.40 783.062   1
  10  -6  -9  967.93 689.369   1
  -4  10  -9 2793.87 967.567   1
  -6  -4  -9 1621.26 888.648   1
   6   4   8 2113.15 1012.61   1
   4 -10   8 2185.58 847.567   1
  10  -6  -8 1966.12 716.035   1
  -4  10  -8  -35.75 840.720   1
  -6  -4  -8    1.16 800.720   1
   6   4   7 2503.78 828.107   1
 -10   6   7 1480.36 682.882   1
  10  -6  -7 1132.61 673.513   1
  -6  -4  -7 1237.84 892.251   1
   6   4   6  279.89 731.891   1
   4 -10   6 -978.74 715.675   1
 -10   6   6  460.54 670.270   1
  -4  10  -6   57.80 713.152  -1
  -6  -4  -6  954.59 804.684   1
   6   4   5  15971. 1438.56   1
 -10   6   5  16346. 1390.27   1
  10  -6  -5  15964. 1218.02   1
  -4  10  -5  20011. 1584.86   1
   6   4   4 1796.39 848.648   1
   4 -10   4 2294.77 834.594   1
 -10   6   4 3610.81 645.765   1
  10  -6  -4 3421.26 639.639   1
  10  -6  -4 3386.66 580.540   1
  -4  10  -4 3183.42 857.657   1
  -6  -4  -4 4054.05 921.440   1
   4 -10   3  40901. 2808.29   1
 -10   6   3  40973. 2779.82   1
  10  -6  -3  42234. 2838.92   1
  10  -6  -3  40324. 2729.01  -1
  -4  10  -3  42991. 2960.36   1
  -6  -4  -3  44649. 3120.00   1
   6   4   2 3722.52 834.594   1
   4 -10   2 5063.06 874.233   1
   4 -10   2 2502.34 754.594   1
  10  -6  -2 4313.51 723.603   1
  10  -6  -2 3718.92 735.134   1
  -4  10  -2 2800.36 820.900  -1
  -6  -4  -2 4050.45 896.215   1
   6   4   1  19744. 1640.00   1
   4 -10   1  25863. 1941.26   1
   4 -10   1  18382. 1502.70   1
 -10   6   1  19477. 1511.35   1
  10  -6  -1  20432. 1526.85   1
  10  -6  -1  20166. 1540.18   1
  -4  10  -1  17261. 1435.67   1
  -4  10  -1  17153. 1473.51   1
  -6  -4  -1  21031. 1685.04   1
   6   4   0  883.96 733.333   1
   4 -10   0   51.03 850.089   1
   4 -10   0  415.13 729.729   1
 -10   6   0  575.13 805.765   1
  10  -6   0 1001.44 839.278   1
  -4  10   0  285.08 820.540   1
  -6  -4   0 1067.03 791.351   1
   6   4  -1  18202. 1344.86   1
   4 -10  -1  20962. 1647.21   1
  10  -6   1  21355. 1684.68   1
  -4  10   1  18616. 1678.20   1
  -6  -4   1  23254. 1687.21   1
   6   4  -2 3177.65 589.909   1
   4 -10  -2 3736.93 829.549   1
 -10   6  -2 3718.92 845.405   1
  10  -6   2 4929.72 949.909   1
  -4  10   2 2975.49 790.990   1
  -6  -4   2 3581.62 518.918   1
   4 -10  -3  44108. 3047.20   1
 -10   6  -3  43423. 3057.29   1
  -6  -4   3  37261. 2438.92   1
   4 -10  -4 3260.90 860.179   1
 -10   6  -4 3577.29 886.486   1
  10  -6   4 3614.41 889.729   1
  -4  10   4 2522.88 885.404   1
  -6  -4   4 3697.29 374.774   1
   4 -10  -5  18508. 1524.32   1
  10  -6   5  19690. 1605.40   1
  -4  10   5  19539. 1688.65   1
  -6  -4   5  17993. 1255.49   1
   6   4  -6 -144.94 491.891   1
 -10   6  -6 -1397.1 856.936   1
  10  -6   6 1165.76 805.405   1
  -4  10   6  663.78 1006.85   1
  -6  -4   6  733.33 430.270   1
   6   4  -7 1755.67 544.504   1
   4 -10  -7 1668.47 912.071   1
 -10   6  -7 3321.80 940.179   1
  10  -6   7 2142.70 934.774   1
  -4  10   7 2357.84 880.359   1
  -6  -4   7 2054.05 558.918   1
   6   4  -8  743.06 628.107   1
   4 -10  -8 -1055.9 776.936   1
 -10   6  -8 1947.75 930.089   1
  10  -6   8 1099.10 883.603   1
  -4  10   8 2032.07 909.549   1
  -6  -4   8 1287.93 623.783   1
   6   4  -9 1455.85 723.963   1
   4 -10  -9 4277.47 1036.40   1
 -10   6  -9 3144.86 977.296   1
  -4  10   9  639.64 1037.84  -1
  -6  -4   9 1589.91 563.243   1
   6   4 -10 1261.26 697.657   1
   4 -10 -10 2531.17 879.278   1
  10  -6  10 2806.12 967.567   1
  -4  10  10 2632.79 1099.10   1
  -6  -4  10 2443.60 671.711   1
   6   4 -11  448.29 660.900   1
 -10   6 -11 1982.70 973.693   1
  10  -6  11 1941.62 978.738   1
  -4  10  11 -811.53 1071.35   1
   6   4 -12 2730.45 720.720   1
   4 -10 -12 3247.92 949.909   1
 -10   6 -12 3866.66 1047.57   1
  -4  10  12 4064.86 1246.85   1
  -6  -4  12 1988.83 675.315   1
   4 -10 -13 -931.53 919.278   1
 -10   6 -13 -981.62 923.963   1
  10  -6  13 -264.50 885.765   1
  -4  10  13   13.18 1117.84   1
   5   5  13 -263.10 1069.55   1
   5 -10  13 1256.21 922.161   1
  -5  10 -13 2267.02 955.675   1
  -5  -5 -13  824.50 910.990   1
   5   5  12 -623.78 1077.12   1
   5 -10  12  319.17 895.495   1
 -10   5  12  246.70 800.359   1
  10  -5 -12   47.96 627.026   1
  -5  10 -12 -1747.4 987.386   1
  -5  -5 -12 1768.65 943.783   1
   5   5  11 1054.41  999.64   1
   5 -10  11  598.92 878.197  -1
 -10   5  11 -211.10 691.531   1
  -5  10 -11 -1028.8 916.035   1
  -5  -5 -11 -344.54 944.864   1
   5   5  10 3384.14 1006.49   1
   5 -10  10 1972.61 947.747  -1
 -10   5  10 2080.36 748.107   1
  10  -5 -10 2636.39 696.216   1
  -5  10 -10 2518.56 927.567   1
  -5  -5 -10 3920.72 1089.73   1
   5   5   9 7293.69 1146.67  -1
   5 -10   9 5700.90 1033.87   1
  10  -5  -9 6706.30 876.756   1
  -5  10  -9 9257.65 1193.51   1
  -5  -5  -9 8025.22 1140.90   1
   5   5   8  10404. 1268.11   1
   5 -10   8 9542.33 1109.19   1
 -10   5   8  10919. 1049.73   1
  10  -5  -8  10209. 998.557   1
  -5  10  -8 9070.26 1102.70   1
  -5  -5  -8  10022. 1200.00   1
   5   5   7  18681. 1671.71   1
   5 -10   7  18126. 1526.85   1
 -10   5   7  18724. 1438.92   1
  10  -5  -7  18584. 1401.44   1
  -5  -5  -7  20079. 1699.10   1
   5   5   6 2163.60 783.423   1
   5 -10   6 1240.36 740.900   1
 -10   5   6 1899.82 657.657   1
  10  -5  -6 1667.03 536.576   1
  -5  10  -6 2154.23 797.116  -1
  -5  -5  -6 1399.28 846.125   1
   5   5   5  602.52 728.648   1
   5 -10   5  651.53 661.261   1
 -10   5   5 1339.10 782.341   1
  10  -5  -5  991.71 526.846   1
  -5  10  -5 1670.27 768.648   1
   5   5   4 3160.72 928.287   1
 -10   5   4 2274.95 578.017   1
  10  -5  -4 4727.92 652.252   1
  10  -5  -4 2847.56 539.819   1
  -5  10  -4 4154.95 924.323   1
  -5  -5  -4 3255.13 887.206   1
   5 -10   3  24411. 1820.90   1
  10  -5  -3  21395. 1540.18   1
  10  -5  -3  23041. 1625.22   1
  -5  10  -3  25960. 1933.33   1
  -5  -5  -3  24757. 1915.67   1
   5   5   2  73441. 4929.72   1
   5 -10   2  80540. 5326.12   1
   5 -10   2  81694. 5401.80   1
 -10   5   2  71171. 4684.68   1
  10  -5  -2  74342. 4864.86   1
  10  -5  -2  69802. 4580.18   1
  -5  10  -2  82631. 5466.66   1
  -5  -5  -2  83495. 5567.56   1
   5   5   1  30472. 2223.06   1
   5 -10   1  36432. 2569.73   1
   5 -10   1  34605. 2458.02   1
 -10   5   1  31618. 2220.90   1
  10  -5  -1  36252. 2503.78   1
  -5  10  -1  37874. 2681.44   1
  -5  -5  -1  38522. 2730.09   1
   5   5   0  32501. 2297.66   1
   5 -10   0  37153. 2652.61   1
 -10   5   0  31243. 2233.51   1
  10  -5   0  29791. 2163.96   1
  -5  10   0  34948. 2497.29   1
  -5  -5   0  38739. 2702.70   1
   5   5  -1  34061. 2328.65   1
   5 -10  -1  42126. 2948.47   1
 -10   5  -1  34926. 2511.35   1
  10  -5   1  41586. 2891.89   1
  -5  10   1  35823. 2605.40   1
  -5  -5   1  43640. 2972.25   1
   5   5  -2  79892. 5203.60   1
   5 -10  -2  86919. 5783.78   1
 -10   5  -2  73658. 4922.52   1
  10  -5   2  79351. 5293.69   1
  -5  10   2  79423. 5282.88   1
  -5  -5   2  76324. 4990.99   1
  -5  -5   2  88108. 5744.14   1
  -5  10   3  24652. 1847.21   1
  -5  -5   3  24919. 1686.12   1
  -5  -5   3  25052. 1713.51   1
   5 -10  -4 3259.46 709.909   1
 -10   5  -4 3234.23 839.639   1
  10  -5   4 4652.25 903.062   1
  -5  -5   4 2403.24 436.756   1
  -5  -5   4 3206.12 518.918   1
   5   5  -5  -72.11 477.117   1
   5 -10  -5  -23.38 722.522   1
  10  -5   5 2031.71 781.981   1
  -5  10   5  180.65 877.116   1
   5   5  -6 1393.51 558.558   1
 -10   5  -6 1774.05 828.468   1
  10  -5   6 1789.19 796.035   1
  -5  10   6 2303.06 978.738   1
  -5  -5   6 2112.07 531.891   1
   5   5  -7  19867. 1458.02   1
   5 -10  -7  19532. 1663.78   1
 -10   5  -7  17686. 1542.34   1
  10  -5   7  18681. 1565.40   1
  -5  10   7  20177. 1710.99   1
  -5  -5   7  21200. 1557.12   1
   5   5  -8  10058. 985.945   1
   5 -10  -8  10375. 1122.52   1
 -10   5  -8  10299. 1154.59  -1
  10  -5   8 9715.31 1177.30   1
  -5  -5   8  10753.  999.28   1
   5   5  -9 8904.50 1016.22   1
   5 -10  -9 6688.28 1087.93   1
  10  -5   9 6356.75 1083.60   1
  -5  10   9 7524.32 1365.40   1
  -5  -5   9 8270.26 931.891   1
   5   5 -10 2678.20 782.702  -1
   5 -10 -10 2636.75 987.386   1
   5   5 -11  543.78 700.900   1
   5 -10 -11  784.14 935.855   1
 -10   5 -11 3494.05 1039.28   1
  10  -5  11 1255.13 982.341   1
  -5  10  11 -190.31 1164.32   1
  -5  -5  11 -555.31 656.576   1
   5   5 -12 -705.58 723.963   1
   5 -10 -12  762.16 883.963   1
 -10   5 -12  480.36 916.035   1
  -5  10  12  883.60 1002.52   1
  -5  -5  12  542.34 655.134   1
   5 -10 -13  787.75 919.639   1
 -10   5 -13  569.01 1049.73   1
  10  -5  13  993.87 969.368   1
  -5  10  13  114.34 1137.66   1
   4   6  13 2320.36 975.134   1
   6 -10  13  601.44 942.341   1
  -6  10 -13  249.66 989.188   1
  -4  -6 -13 2853.33 933.332   1
   4   6  12 -1035.7 984.143   1
   6 -10  12 1138.74 934.413   1
 -10   4  12  430.99 696.216   1
  -6  10 -12 -292.58 974.774   1
  -4  -6 -12 -177.62 904.864   1
   4   6  11 3500.54 1131.17   1
   6 -10  11 3233.87 964.684   1
 -10   4  11 2557.84 757.116   1
  10  -4 -11 1891.53 668.468   1
  -6  10 -11 1194.23 974.774   1
  -4  -6 -11 4832.43 1056.22   1
   4   6  10 2046.84 980.900   1
   6 -10  10 2335.49 956.756   1
 -10   4  10 1833.15 750.630   1
  10  -4 -10 1766.84 653.693   1
  -6  10 -10  882.88 926.486   1
  -4  -6 -10  269.15 1003.24   1
   4   6   9 4836.03 985.585   1
   6 -10   9 4828.82 975.855   1
 -10   4   9 4302.70 774.774   1
  10  -4  -9 2748.47 674.234   1
  -6  10  -9 3298.01 943.783   1
  -4  -6  -9 5553.15 1081.08  -1
   4   6   8 2966.84 1007.21   1
   6 -10   8 2768.65 880.720   1
 -10   4   8 2927.20 741.260   1
  10  -4  -8 2580.90 640.720   1
  -4  -6  -8 2216.93 822.341   1
   4   6   7 4828.82 1026.67  -1
   6 -10   7 5329.72 945.224   1
 -10   4   7 5989.18 744.864   1
  10  -4  -7 5499.09 670.630   1
  -6  10  -7 6497.29 982.341   1
  -4  -6  -7 5809.00 968.648   1
   4   6   6 7311.70 1075.31   1
   6 -10   6 7805.40 1000.00   1
 -10   4   6 8443.23 926.846   1
  10  -4  -6 5895.49 675.675   1
  -6  10  -6 8302.69 1029.55   1
  -4  -6  -6 7589.18 1036.76   1
   4   6   5 9527.92 1163.96  -1
   6 -10   5  11005. 1118.92   1
  10  -4  -5 9996.39 833.513   1
  10  -4  -5 9877.47 874.594  -1
  -6  10  -5  11928. 1126.85   1
   4   6   4 3197.11 929.729   1
 -10   4   4 1312.79 504.864   1
  10  -4  -4  728.29 460.540   1
  10  -4  -4   65.44 464.864   1
  -6  10  -4 1340.54 699.098   1
  -4  -6  -4  975.85 854.414   1
   6 -10   3 6796.39 897.657   1
  10  -4  -3 5628.82 607.567   1
  10  -4  -3 5949.54 621.261   1
  -6  10  -3 5690.08 949.549   1
  -4  -6  -3 6767.56 1004.32   1
   4   6   2  23153. 1848.29   1
   6 -10   2  24728. 1882.88   1
 -10   4   2  21607. 1548.11   1
  10  -4  -2  21124. 1484.32   1
  10  -4  -2  21503. 1516.39   1
  -6  10  -2  23243. 1788.47   1
  -4  -6  -2  24951. 1942.34   1
   4   6   1  18674. 1531.17   1
   6 -10   1  19701. 1643.96   1
   6 -10   1  22858. 1755.31   1
  10  -4  -1  20342. 1522.88  -1
  -6  10  -1  18342. 1549.55   1
  -4  -6  -1  18342. 1561.08   1
   4   6   0  32807. 2324.68   1
   6 -10   0  34908. 2501.26   1
   6 -10   0  36108. 2570.81   1
 -10   4   0  32760. 2339.10   1
  10  -4   0  37622. 2623.42   1
  -6  10   0  30562. 2251.17   1
  -4  -6   0  38270. 2705.22   1
   4   6  -1  18213. 1381.62   1
   6 -10  -1  19445. 1535.85   1
   6 -10  -1  19805. 1677.48   1
 -10   4  -1  18454. 1567.57   1
  10  -4   1  21092. 1700.90   1
  -6  10   1  21254. 1736.94   1
   4   6  -2  22818. 1602.52   1
   6 -10  -2  24173. 1855.13   1
 -10   4  -2  21431. 1706.30   1
  10  -4   2  26710. 2045.04   1
  -6  10   2  23704. 1947.39   1
  -4  -6   2  25175. 1771.89   1
  -4  -6   2  25304. 1777.30   1
   6 -10  -3 4908.10 739.459   1
 -10   4  -3 6097.29 953.873   1
  -6  10   3 5538.73 935.495   1
  -4  -6   3 6825.22 677.477   1
  -4  -6   3 5524.32 611.891   1
   6 -10  -4 1869.19 736.215   1
 -10   4  -4  558.56 772.251   1
  10  -4   4 2331.53 837.837   1
  -4  -6   4  696.22 521.441   1
  -4  -6   4  413.69 433.153   1
   4   6  -5  10324. 883.963   1
   6 -10  -5 9048.64 1111.71   1
  10  -4   5  10659. 1070.63   1
  -6  10   5  10681. 1131.53   1
  -4  -6   5 9372.96 852.972   1
  -4  -6   5  10847. 899.819   1
   6 -10  -6 5884.68 1007.93   1
 -10   4  -6 5257.65 925.044   1
  10  -4   6 8169.36 1045.76   1
  -6  10   6 5711.71 962.521   1
  -4  -6   6 8151.34 834.233   1
   4   6  -7 6918.91 793.873   1
   6 -10  -7 6612.61 973.693   1
 -10   4  -7 5628.82 1003.96   1
  10  -4   7 6338.73 1022.34   1
  -6  10   7 6713.51 1082.52   1
  -4  -6   7 6086.48 741.981   1
   4   6  -8 2795.67 759.639   1
 -10   4  -8 3150.99 889.729   1
  10  -4   8 2108.47 887.927   1
  -6  10   8 1904.14 1060.18   1
  -4  -6   8 2512.43 710.270   1
   4   6  -9 1720.36 851.531   1
   6 -10  -9 4281.08 978.017   1
 -10   4  -9 2813.33 895.855   1
  10  -4   9 3461.62 918.918   1
  -6  10   9 2521.44 1103.42   1
  -4  -6   9 2924.32 746.306   1
   4   6 -10 2231.35 769.369   1
   6 -10 -10  720.36 888.648   1
 -10   4 -10 1725.40 1007.57   1
  10  -4  10 2491.89 1005.76   1
  -6  10  10 2538.74 1139.46   1
  -4  -6  10 2397.48 763.963   1
   4   6 -11 1711.71 786.305   1
   6 -10 -11 4540.54 1013.33  -1
 -10   4 -11 4569.36 1058.02   1
  10  -4  11 2406.48 1051.17   1
  -6  10  11 4126.12 1153.87   1
  -4  -6  11 3111.35 760.720   1
   6 -10 -12 -139.10 874.954   1
 -10   4 -12   11.03 962.882   1
  10  -4  12 -883.24 1005.04   1
  -6  10  12  869.19 975.495   1
  -4  -6  12 -464.50 661.981   1
   6 -10 -13  478.92 909.909   1
 -10   4 -13 2280.72 1018.74   1
  10  -4  13 1183.78 843.603   1
  -6  10  13 2442.52 1125.76   1
   3   7  13  421.62 981.981   1
  -7  10 -13 -574.77 992.431   1
  -3  -7 -13 -432.43 892.972   1
   7 -10  12 1009.37 921.080   1
 -10   3  12 -1020.2 735.134   1
  10  -3 -12  526.85 513.873   1
  -7  10 -12  -95.24 983.422   1
  -3  -7 -12 -163.82 909.909   1
   3   7  11 3460.54 1099.46   1
   7 -10  11 1561.44 920.359   1
 -10   3  11  461.26 623.062   1
  10  -3 -11  499.82 604.324   1
  -3  -7 -11  969.37 962.882   1
 -10   3  10 1560.00 730.810   1
  10  -3 -10 2382.34 618.378   1
  -7  10 -10 1943.42 934.053   1
   3   7   9 1083.24 976.936  -1
   7 -10   9 1493.69 902.702   1
 -10   3   9  785.22 664.504   1
  10  -3  -9  950.99 548.108   1
  -7  10  -9  914.23 844.323   1
  -3  -7  -9 -1011.2 864.504   1
   3   7   8 5981.98 1019.10   1
 -10   3   8 5315.31 752.432   1
  10  -3  -8 4637.83 634.594   1
  -7  10  -8 6962.15 1012.61   1
  -3  -7  -8 5135.13 946.305   1
   3   7   7  18551. 1565.04   1
   7 -10   7  19045. 1583.42   1
 -10   3   7  21150. 1555.67   1
  10  -3  -7  21113. 1506.67   1
  -7  10  -7  19780. 1583.06   1
  -3  -7  -7  19802. 1667.75   1
   3   7   6 1508.47 763.603   1
   7 -10   6 1720.36 800.359   1
 -10   3   6 3296.21 724.684   1
  10  -3  -6 3092.61 502.702   1
  -3  -7  -6 3070.63 887.206   1
   3   7   5  12631. 1281.44   1
   7 -10   5  14486. 1273.15   1
  10  -3  -5  12724. 962.882   1
  10  -3  -5  14050. 1034.23   1
  -7  10  -5  11539. 1155.31   1
   3   7   4 7354.95 1057.66   1
   7 -10   4 6461.25 940.900   1
  10  -3  -4 7902.69 682.522   1
  10  -3  -4 6349.54 575.135   1
  -7  10  -4 7581.97 974.774   1
  -3  -7  -4 5088.28 939.098   1
   7 -10   3  68108. 4594.59   1
  10  -3  -3  60324. 3935.13   1
  10  -3  -3  66667. 4360.36   1
  -7  10  -3  57189. 3873.87   1
  -3  -7  -3  57369. 3895.49   1
   3   7   2  76649. 5127.92   1
   7 -10   2  74595. 4954.95   1
 -10   3   2  75604. 4936.93   1
  10  -3  -2  78991. 5153.15  -1
  10  -3  -2  78018. 5084.68   1
  -7  10  -2  84973. 5610.81  -1
  -3  -7  -2  84613. 5632.43   1
   3   7   1  43135. 3000.00   1
   7 -10   1  52613. 3585.94   1
   7 -10   1  45730. 3135.49   1
 -10   3   1  44540. 2996.75   1
  10  -3  -1  49225. 3289.37   1
  -7  10  -1  48432. 3335.13   1
  -3  -7  -1  49766. 3470.27   1
   3   7   0  67351. 4490.09   1
   7 -10   0  67640. 4522.52  -1
   7 -10   0  75279. 5009.00   1
 -10   3   0  64937. 4342.34   1
  10  -3   0  72216. 4800.00   1
  -7  10   0  70631. 4742.34   1
  -3  -7   0  74054. 4929.72   1
   3   7  -1  47243. 3201.44   1
   7 -10  -1  51099. 3486.48   1
   7 -10  -1  49009. 3338.74   1
 -10   3  -1  43784. 3028.83   1
  10  -3   1  47351. 3265.22   1
  -7  10   1  43964. 3066.66   1
  -3  -7   1  44252. 2999.64   1
   3   7  -2  85838. 5614.41   1
   7 -10  -2  79784. 5290.08   1
 -10   3  -2  80685. 5372.97  -1
  10  -3   2  82306. 5481.08   1
  -7  10   2  73549. 4908.10   1
  -3  -7   2  74991. 4918.91   1
  -3  -7   2  87531. 5718.91   1
   7 -10  -3  58919. 3935.13   1
 -10   3  -3  55063. 3754.95   1
  -7  10   3  59351. 4003.60   1
  -3  -7   3  74631. 4886.48   1
  -3  -7   3  66739. 4381.98   1
   3   7  -4 6702.70 762.882   1
   7 -10  -4 6645.04 877.477   1
 -10   3  -4 6237.83 952.792   1
  10  -3   4 7956.75 930.089   1
  -3  -7   4 8313.50 773.333   1
  -3  -7   4 5513.51 697.657   1
   3   7  -5  13611. 1104.50   1
   7 -10  -5  13250. 1234.95   1
  10  -3   5  13852. 1326.85   1
  -7  10   5  13121. 1175.85   1
  -3  -7   5  12141. 1034.95   1
  -3  -7   5  14234. 1129.37   1
   3   7  -6 2845.40 703.783   1
   7 -10  -6 2554.23 797.116   1
 -10   3  -6 1702.34 851.531   1
  10  -3   6 2193.51 879.999   1
  -7  10   6 1621.62 824.143   1
  -3  -7   6 3269.19 687.567   1
   3   7  -7  20843. 1557.12   1
 -10   3  -7  19481. 1663.78   1
  10  -3   7  18886. 1553.51   1
  -7  10   7  19431. 1657.66   1
  -3  -7   7  18836. 1453.69   1
   3   7  -8 5963.96 919.278   1
   7 -10  -8 5308.10 962.521   1
 -10   3  -8 6803.60 1002.88   1
  10  -3   8 4756.75 983.422   1
  -7  10   8 6699.09 1200.36   1
  -3  -7   8 5466.66 761.441   1
   3   7  -9  946.67 867.386   1
   7 -10  -9 1081.80 875.675   1
 -10   3  -9  320.79 849.008   1
  10  -3   9  864.50 944.503   1
  -7  10   9 -1278.2 985.224   1
   3   7 -10 1533.33 780.179   1
   7 -10 -10 1490.09 913.513   1
 -10   3 -10 1950.99 930.089   1
  10  -3  10 1378.38 979.098   1
  -7  10  10 1782.70 1109.91   1
  -3  -7  10 2423.06 751.351   1
   7 -10 -11 1172.25 913.513   1
 -10   3 -11  108.40 949.188   1
  10  -3  11  430.63 1002.88   1
  -7  10  11 1057.30 929.368   1
  -3  -7  11 1832.79 786.305   1
   3   7 -12  -37.55 779.459   1
   7 -10 -12  155.13 890.810   1
 -10   3 -12 2359.64 1022.70   1
  10  -3  12 -315.82 931.891   1
  -7  10  12 -710.99 959.999   1
  -3  -7  12  426.67 665.224   1
   7 -10 -13 -417.30 896.215   1
 -10   3 -13 -369.01 985.585   1
  10  -3  13  557.12 859.098   1
  -7  10  13 2422.34 965.765   1
   2   8  13  143.24 952.431   1
   8 -10  13 2103.78 1017.30   1
  -8  10 -13  -76.36 1063.06   1
  -2  -8 -13 1167.93 908.828   1
   8 -10  12  716.76 963.963   1
  10  -2 -12 1711.71 535.855   1
  -8  10 -12 -756.40 945.945   1
  -2  -8 -12 1303.42 958.918   1
   2   8  11 1113.15 992.792   1
   8 -10  11  729.37 944.864   1
 -10   2  11  519.28 637.837   1
  10  -2 -11  319.50 482.522   1
  -8  10 -11  440.00 921.440   1
  -2  -8 -11 1691.89 961.440   1
   2   8  10  171.46 874.594   1
   8 -10  10 1575.49 979.819   1
 -10   2  10   68.61 590.990   1
  10  -2 -10  564.68 563.243   1
  -8  10 -10 1988.11 891.170   1
   2   8   9 -431.71 855.134   1
   8 -10   9 -428.47 926.125   1
 -10   2   9 -662.70 567.927   1
  10  -2  -9 -124.04 555.315   1
  -8  10  -9 -1018.7 912.792   1
  -2  -8  -9 -1054.1 877.116  -1
   2   8   8 9401.79 1137.66   1
   8 -10   8 9084.68 1136.22   1
 -10   2   8  11139. 1001.44   1
  10  -2  -8 8936.93 809.008   1
  -8  10  -8  11903. 1260.90   1
  -2  -8  -8 9117.11 1190.63   1
   2   8   7 8144.14 1149.55   1
   8 -10   7 6760.35 1008.65   1
 -10   2   7 7394.59 819.459   1
  10  -2  -7 7772.96 686.846   1
  -8  10  -7 8619.81 1027.39   1
  -2  -8  -7 6810.80 1075.31   1
   2   8   6  26115. 2011.89   1
   8 -10   6  30195. 2242.52   1
 -10   2   6  31780. 2149.19   1
  10  -2  -6  28746. 1920.36   1
  10  -2  -6  28613. 1921.44   1
  -8  10  -6  25456. 1939.46   1
  -2  -8  -6  27178. 2028.83   1
   2   8   5 7023.42 1049.01   1
   8 -10   5 6659.45 911.350   1
  -8  10  -5 6929.72 919.639  -1
   2   8   4  17751. 1519.64   1
   8 -10   4  18393. 1468.83   1
  -8  10  -4  17265. 1429.55   1
  -2  -8  -4  18598. 1503.42   1
  10  -2  -3  69261. 4493.69   1
  -8  10  -3  65586. 4381.98  -1
  -2  -8  -3  64757. 4360.36   1
   2   8   2 9099.09 1091.53   1
   8 -10   2 8990.98 1046.49   1
 -10   2   2 8677.47 753.513   1
  10  -2  -2  10332. 833.152   1
  -8  10  -2  12526. 1250.45   1
  -2  -8  -2  10303. 1189.19   1
   2   8   1  12126. 1361.44   1
   8 -10   1  11870. 1128.29   1
   8 -10   1  13780. 1320.36   1
 -10   2   1 9066.66 870.990   1
  10  -2  -1 7127.92 789.549   1
  -8  10  -1 9769.36 1107.03   1
  -2  -8  -1 9931.52 1167.57   1
   2   8   0  20623. 1643.96   1
   8 -10   0  22068. 1730.09   1
   8 -10   0  20350. 1591.71   1
 -10   2   0  20523. 1569.73   1
  10  -2   0  25416. 1874.59   1
  -8  10   0  21106. 1700.90   1
  -2  -8   0  21726. 1655.13   1
   2   8  -1  11085. 1205.76   1
   8 -10  -1  13175. 1263.78   1
   8 -10  -1  12025. 1298.74   1
 -10   2  -1 8720.71 1039.64   1
  10  -2   1  11236. 1178.38   1
  -8  10   1  10375. 1125.76   1
  -2  -8   1  13690. 1221.26   1
   2   8  -2  10494. 971.531   1
   8 -10  -2 8288.28 1091.53   1
 -10   2  -2 7556.75 972.251   1
  10  -2   2  11387. 1183.78   1
  -8  10   2 9117.11 1029.91   1
  -2  -8   2  11521. 1021.98   1
  -2  -8   2  12306. 1081.80   1
   8 -10  -3  69297. 4623.42   1
 -10   2  -3  68793. 4634.23   1
  -8  10   3  67207. 4533.33   1
  -2  -8   3  85622. 5628.82   1
  -2  -8   3  77586. 5084.68   1
   2   8  -4  20241. 1516.39   1
   8 -10  -4  16890. 1381.98  -1
 -10   2  -4  17016. 1453.33   1
  10  -2   4  22411. 1797.84   1
  -8  10   4  17683. 1464.14   1
  -2  -8   4  20213. 1476.76   1
  -2  -8   4  18252. 1385.22   1
   2   8  -5 6976.57 818.378   1
   8 -10  -5 7949.54 1015.85   1
 -10   2  -5 6187.38 987.386   1
  10  -2   5 8951.34 1094.05   1
  -2  -8   5 8194.59 837.837   1
   2   8  -6  26706. 1931.89   1
   8 -10  -6  25099. 1919.64   1
 -10   2  -6  27701. 2123.60   1
  10  -2   6  23351. 1831.71   1
  -8  10   6  27935. 2058.38   1
  -2  -8   6  25315. 1854.41   1
   2   8  -7 8147.74 918.558   1
 -10   2  -7 5956.75 1035.67   1
  10  -2   7 7268.46 1074.59   1
  -2  -8   7 6627.02 819.098   1
   2   8  -8 8652.24 1041.44   1
   8 -10  -8 8399.99 1088.29   1
 -10   2  -8 9675.67 1108.11   1
  10  -2   8 9935.12 1224.50   1
  -8  10   8  11661. 1281.80   1
   2   8  -9 -1525.0 877.477   1
   8 -10  -9 -275.78 852.612   1
 -10   2  -9  -54.56 886.846   1
  10  -2   9 1350.63 847.567   1
  -8  10   9 1194.59 926.846   1
  -2  -8   9 1255.49 692.252   1
   2   8 -10 -1616.9 784.864   1
   8 -10 -10  119.89 854.774   1
 -10   2 -10  505.22 896.215   1
  10  -2  10 -406.85 894.414   1
  -8  10  10 1511.35 1071.71   1
  -2  -8  10  882.16 760.720   1
   2   8 -11   83.24 826.666   1
   8 -10 -11   42.99 902.341   1
 -10   2 -11  805.40 907.747   1
  10  -2  11 1452.61 1003.60   1
  -2  -8  11 -910.63 696.576   1
   2   8 -12 1947.39 849.008   1
 -10   2 -12 1294.77 997.837   1
  10  -2  12 1340.54 947.026   1
  -8  10  12  776.94 885.044   1
  -2  -8  12  882.88 835.314   1
   8 -10 -13 2726.84 950.269   1
 -10   2 -13 -264.54 967.206   1
  10  -2  13  920.72 1012.61   1
  -8  10  13  742.34 901.260   1
   1   9  13   -4.90 944.864   1
   9 -10  13 -984.50 1025.22   1
  -9  10 -13  685.04 1015.49   1
  -1  -9 -13  764.32 930.810   1
   9 -10  12  955.31 971.891   1
 -10   1  12  210.52 685.044   1
  10  -1 -12  374.05 495.855   1
  -9  10 -12  624.50 982.341   1
  -1  -9 -12 1514.59 910.269   1
   1   9  11  797.12 1003.24   1
   9 -10  11 1506.67 935.855   1
 -10   1  11  910.99 579.459   1
  10  -1 -11  285.04 440.360   1
  -9  10 -11 2593.15 996.035   1
  -1  -9 -11  891.89 940.540   1
   1   9  10 2216.21 949.549   1
   9 -10  10  110.02 970.449   1
 -10   1  10 2678.56 612.972   1
  10  -1 -10  719.64 468.108   1
  -9  10 -10  525.40 931.891   1
  -1  -9 -10 2153.51 1072.43   1
   1   9   9 1233.15 1050.09   1
   9 -10   9 3332.25 977.296   1
 -10   1   9 2776.21 597.117   1
  10  -1  -9 3586.66 509.909   1
  -1  -9  -9 2906.30 987.026   1
   1   9   8  945.22 881.080   1
   9 -10   8 3180.90 897.296   1
 -10   1   8 1626.30 607.567   1
  10  -1  -8 2739.10 440.360   1
  -9  10  -8 1336.94 843.603   1
  -1  -9  -8 2248.65 1012.25   1
   1   9   7 3048.29 913.513   1
   9 -10   7 3859.46 907.386   1
 -10   1   7 3196.39 586.306   1
  10  -1  -7 2824.50 388.828   1
  10  -1  -7 3509.19 468.828   1
  -9  10  -7 1721.08 873.513   1
  -1  -9  -7 2448.65 893.332   1
   1   9   6 6187.38 1044.32   1
   9 -10   6 6129.72 878.197   1
  -9  10  -6 4821.62 914.233   1
  -1  -9  -6 5308.10 984.864   1
   1   9   5 1156.40 836.756  -1
   9 -10   5 1818.74 736.936   1
   1   9   4 5621.62 865.945   1
   9 -10   4 6904.50 930.810  -1
  -9  10  -4 6140.53 905.585   1
  -1  -9  -4 6872.06 964.684   1
   1   9   3 4659.45 885.404   1
  -9  10  -3 4814.41 901.260   1
  -1  -9  -3 6046.84 876.035   1
   1   9   2  90270. 5981.98   1
   9 -10   2  98162. 6472.07   1
 -10   1   2  90450. 5870.26   1
  10  -1  -2 100324. 6511.71   1
  -9  10  -2 100360. 6616.21   1
  -1  -9  -2  98558. 6515.31   1
   1   9   1  96360. 6353.15   1
   9 -10   1 100324. 6601.79   1
 -10   1   1  92649. 6057.65   1
  10  -1  -1  98162. 6403.60   1
  -9  10  -1  82126. 5430.62  -1
  -1  -9  -1 107928. 7106.30   1
   1   9   0 4720.72 782.341   1
   9 -10   0 4854.05 852.612   1
   9 -10   0 6122.52 1023.78   1
 -10   1   0 3044.32 783.423   1
  10  -1   0 3437.83 779.819   1
  -9  10   0 6201.80 1033.87   1
  -1  -9   0 5300.90 794.594  -1
   1   9  -1 105081. 6904.50   1
   9 -10  -1 101441. 6666.66   1
   9 -10  -1 107784. 7088.28   1
 -10   1  -1  98739. 6518.91   1
  10  -1   1 101802. 6706.30   1
  -9  10   1 100216. 6601.79   1
  -1  -9   1 108360. 7091.88   1
   1   9  -2 102270. 6691.88   1
   9 -10  -2  98018. 6439.63   1
   9 -10  -2  94775. 6219.81   1
 -10   1  -2  99099. 6551.34   1
  10  -1   2 105009. 6933.33   1
  -9  10   2  96288. 6338.73   1
  -1  -9   2  97225. 6363.96   1
  -1  -9   2 116901. 7628.82   1
   9 -10  -3 5113.51 891.891   1
   9 -10  -3 6987.38 953.873   1
 -10   1  -3 5744.14 964.323   1
  10  -1   3 6140.53 1063.42   1
  -9  10   3 4972.97 893.693   1
  -1  -9   3 7661.25 950.269   1
  -1  -9   3 5906.30 738.738   1
   1   9  -4 5099.09 772.612   1
   9 -10  -4 6536.93 831.350   1
 -10   1  -4 6133.33 920.359   1
  10  -1   4 4947.74 889.729   1
  -9  10   4 7513.51 1100.18   1
  -1  -9   4 7272.06 784.504  -1
  -1  -9   4 4504.50 655.495   1
   1   9  -5  633.15 658.738   1
   9 -10  -5 1189.55 784.504   1
 -10   1  -5 1282.88 821.621   1
  10  -1   5  315.39 823.783   1
  -1  -9   5  760.72 593.153   1
  -1  -9   5 1195.67 694.053   1
   9 -10  -6 5427.02 833.513   1
 -10   1  -6 5390.99 938.738   1
  10  -1   6 6713.51 1007.21   1
  -9  10   6 5654.05 921.080   1
  -1  -9   6 6796.39 834.594   1
   1   9  -7 3083.60 763.242   1
 -10   1  -7 3866.66 990.269   1
  10  -1   7 4381.98 987.026  -1
  -9  10   7 2024.50 888.648   1
  -1  -9   7 2314.95 730.089   1
   1   9  -8 3113.15 933.693   1
   9 -10  -8 2095.49 858.017   1
 -10   1  -8 2501.26 849.368  -1
  10  -1   8 2856.93 1023.78   1
  -9  10   8 1210.45 822.341   1
  -1  -9   8 1885.40 763.242   1
   1   9  -9 1718.92 976.936   1
   9 -10  -9 5347.74 956.756   1
 -10   1  -9 4025.22 915.675   1
  10  -1   9 2878.56 984.864   1
  -9  10   9 3249.73 912.792   1
  -1  -9   9 2094.77 755.315   1
   9 -10 -10 1768.29 839.278   1
 -10   1 -10 1606.85 959.639   1
  10  -1  10 3167.56 974.413  -1
  -9  10  10 1571.53 944.143   1
  -1  -9  10  857.30 827.747   1
   1   9 -11 -560.36 865.585   1
   9 -10 -11  320.72 883.242   1
 -10   1 -11 1412.25 923.603   1
  10  -1  11 1976.93 969.368   1
  -9  10  11  231.28 871.350   1
  -1  -9  11 -212.11 748.468   1
   1   9 -12   -8.70 784.864   1
   9 -10 -12  982.70 903.422   1
 -10   1 -12  581.98 863.783   1
  10  -1  12 2122.16 1015.49   1
  -9  10  12 -1663.1 892.612   1
  -1  -9  12  732.97 764.323   1
   9 -10 -13  423.78 894.774  -1
 -10   1 -13   45.73 966.485   1
  10  -1  13 -1881.8 1127.21   1
  -9  10  13  282.27 968.287   1
   0  10  13  233.26 1029.19   1
  10 -10  13  339.42 956.395   1
 -10  10 -13 1225.22 1031.35   1
   0 -10 -13 -918.20 1002.52   1
   0  10  12 1194.23 994.233   1
  10 -10  12  807.93 1033.15   1
 -10  10 -12  967.21 972.612   1
   0 -10 -12 1017.30 947.386   1
   0  10  11 2265.58 1034.23   1
  10 -10  11 2433.87 974.053   1
 -10   0  11  541.62 519.999   1
  10   0 -11 1176.58 420.900   1
 -10  10 -11  783.42 979.458  -1
   0 -10 -11 -142.27 922.882   1
   0  10  10 2020.18 1014.41   1
  10 -10  10 1383.78 936.936   1
 -10   0  10  704.14 527.927   1
  10   0 -10  883.60 416.576   1
   0 -10 -10  809.37 998.197   1
   0  10   9 2280.36 1010.45   1
 -10   0   9 1151.71 541.621   1
  10   0  -9 2216.93 429.549   1
 -10  10  -9 2041.80 937.657   1
   0 -10  -9 1771.17 900.540   1
   0  10   8 7045.04 1083.24   1
  10 -10   8  10007. 1147.75   1
 -10   0   8 9906.30 839.639   1
 -10  10  -8 9639.63 1095.49   1
   0 -10  -8  10977. 1226.67   1
   0  10   7 7884.68 1028.47   1
  10 -10   7 8659.45 1099.46   1
 -10  10  -7 8702.69 1045.40   1
   0 -10  -7 7423.42 1047.21   1
   0  10   6 4706.30 920.359   1
  10 -10   6 5488.28 889.368   1
 -10  10  -6 4054.05 878.558   1
   0 -10  -6 5953.15 910.269  -1
   0  10   5  16850. 1437.12   1
  10 -10   5  17578. 1489.01  -1
   0 -10  -5  17730. 1518.20   1
   0  10   4  14638. 1351.71   1
  10 -10   4  15373. 1331.53   1
 -10  10  -4  11369. 1160.72   1
   0 -10  -4  13575. 1306.30   1
   0  10   3  38919. 2761.44   1
  10 -10   3  45369. 3139.46   1
 -10  10  -3  35632. 2523.24   1
   0 -10  -3  41802. 2929.73  -1
 -10   0   2 6313.51 573.333   1
  10   0  -2 6378.37 603.603   1
 -10  10  -2 5863.06 1028.11   1
   0 -10  -2 6915.31 903.062   1
   0  10   1  28818. 2103.42   1
  10 -10   1  33449. 2388.11   1
 -10   0   1  31600. 2182.34   1
  10   0  -1  30404. 2105.22   1
 -10  10  -1  27027. 2038.92   1
   0 -10  -1  26941. 1975.49   1
   0  10   0  40829. 2851.17   1
  10 -10   0  45441. 3118.92   1
  10 -10   0  41730. 2886.48   1
 -10   0   0  38667. 2674.95   1
  10   0   0  44000. 3021.26   1
 -10  10   0  37369. 2652.61   1
   0 -10   0  48468. 3366.12   1
   0  10  -1  30800. 2209.37   1
  10 -10  -1  29088. 2092.97   1
  10 -10  -1  28912. 2100.90   1
 -10   0  -1  29532. 2199.28   1
  10   0   1  31780. 2298.38   1
 -10  10   1  28404. 2150.27   1
   0 -10   1  37225. 2618.38   1
   0  10  -2 8043.23 961.801   1
  10 -10  -2 8565.76 1050.09   1
  10 -10  -2 9236.03 1001.08   1
 -10   0  -2 6825.22 1032.07   1
 -10  10   2 6868.46 964.684  -1
   0 -10   2 8875.67 938.377   1
   0 -10   2 9513.50 1015.13   1
  10 -10  -3  36036. 2543.06   1
  10 -10  -3  40108. 2744.50   1
 -10   0  -3  37730. 2676.03   1
  10   0   3  39171. 2770.45   1
 -10  10   3  35207. 2464.14   1
   0 -10   3  45441. 3085.04   1
   0 -10   3  41009. 2788.11   1
   0  10  -4  13348. 1145.94   1
  10 -10  -4  14865. 1241.44   1
 -10   0  -4  10822. 1188.83   1
  10   0   4  12829. 1244.68   1
 -10  10   4  12094. 1229.55   1
   0 -10   4  12541. 1079.28   1
   0 -10   4  15452. 1243.24   1
   0  10  -5  19168. 1499.10   1
  10 -10  -5  16923. 1380.90   1
 -10   0  -5  18335. 1575.13   1
  10   0   5  19521. 1603.96   1
   0 -10   5  16101. 1333.33   1
   0 -10   5  21528. 1652.97   1
  10 -10  -6 5149.54 869.188   1
 -10   0  -6 6281.07 1034.23   1
  10   0   6 4879.27 1018.02   1
 -10  10   6 6410.80 983.783   1
   0 -10   6 5563.96 860.179   1
   0  10  -7 8587.38 994.233   1
  10 -10  -7 7967.56 1041.08   1
 -10   0  -7 6583.78 1065.22   1
  10   0   7  10058. 1223.78   1
 -10  10   7 9055.85 1080.72   1
   0  10  -8 9873.86 1132.97   1
 -10   0  -8 8825.22 1077.12   1
 -10  10   8 9470.26 1112.43   1
   0 -10   8 9819.81 1062.70   1
  10 -10  -9  379.10 922.161   1
 -10   0  -9 1972.25 877.477   1
  10   0   9 2114.23 954.233   1
 -10  10   9 1706.30 936.215   1
   0 -10   9 2410.81 814.774   1
   0  10 -10  386.67 888.648  -1
  10 -10 -10 1387.75 870.630   1
 -10   0 -10 1421.26 956.756   1
  10   0  10 1042.52 929.008   1
 -10  10  10 1183.78 930.089   1
   0 -10  10 1763.60 824.864   1
   0  10 -11 1415.49 852.612   1
  10 -10 -11 1276.40 866.666   1
  10   0  11 1360.00 892.251   1
 -10  10  11 2948.83 970.089   1
   0 -10  11 1160.00 802.522   1
   0  10 -12 1537.30 845.044   1
  10 -10 -12 2189.19 923.242   1
  10   0  12 1543.06 1024.50   1
 -10  10  12  234.59 905.945  -1
   0 -10  12  888.29 772.251   1
 -10   0 -13  665.95 836.035   1
  10   0  13 1132.61 1150.99   1
  10   1  13   74.67 1043.96   1
 -10  -1 -13 1868.83 905.224   1
  10   1  12 2808.65 1063.06   1
   1 -11  12 2705.94 851.531   1
  11 -10 -12  643.24 877.477   1
  -1  11 -12 2407.56 955.314  -1
  10   1  11 3036.75 1070.99   1
   1 -11  11 2601.44 866.305  -1
 -11  10  11 2379.82 922.522   1
  11 -10 -11  649.01 790.630   1
  -1  11 -11 1388.11 957.477   1
 -10  -1 -11 3122.52 990.269   1
  10   1  10 6699.09 1046.49   1
   1 -11  10 4908.10 936.576   1
 -11  10  10 5394.59 954.594   1
  11 -10 -10 3138.74 909.909   1
  -1  11 -10 4518.91 960.359   1
 -10  -1 -10 5344.14 1034.23   1
  10   1   9   -5.26 816.936   1
   1 -11   9  621.62 747.747   1
 -11  10   9  801.80 828.107   1
  11 -10  -9 -687.57 769.369   1
  -1  11  -9  998.56 951.711   1
   1 -11   8  900.90 789.549   1
 -11  10   8 1610.45 931.531   1
  -1  11  -8  793.87 926.125   1
 -10  -1  -8 -446.85 838.558   1
  10   1   7 4086.48 1047.21   1
   1 -11   7 3020.90 891.170   1
 -11  10   7 1627.03 885.044   1
  11 -10  -7 2718.92 790.990   1
  -1  11  -7 3590.27 896.215   1
 -10  -1  -7 3223.42 969.368   1
  10   1   6 3441.08 956.395   1
   1 -11   6 2222.70 708.468   1
 -11  10   6 2495.49 978.377   1
  11 -10  -6 4609.00 784.864   1
  -1  11  -6 5488.28 1041.08   1
 -10  -1  -6 4735.13 1001.08   1
  10   1   5  11279. 1214.41   1
   1 -11   5  10360. 996.395   1
   1 -11   5  13668. 1235.31   1
  11 -10  -5 9581.97 992.071   1
  -1  11  -5  11114. 1112.43   1
 -10  -1  -5  10894. 1167.21   1
  10   1   4 4760.36 911.711   1
   1 -11   4 4270.27 724.684   1
   1 -11   4 4735.13 737.297   1
 -11  10   4 3664.86 832.432   1
  11 -10  -4 4475.67 888.648   1
  11 -10  -4 4133.33 705.224   1
  -1  11  -4 3754.95 728.288   1
  10   1   3 5398.19 962.882   1
   1 -11   3 3079.64 747.747   1
   1 -11   3 4518.91 780.900   1
 -11  10   3 4046.84 873.152   1
  11 -10  -3 4021.62 783.423   1
  11 -10  -3 3963.96 705.224   1
 -10  -1  -3 3390.27 865.224   1
  10   1   2 147423. 9646.84   1
   1 -11   2 148648. 9672.06   1
   1 -11   2 169730.  11027.   1
  11 -10  -2 137369. 8947.74  -1
  11 -10  -2 142630. 9286.48   1
 -10  -1  -2 145694. 9527.92   1
  10   1   1  10800. 1090.09   1
   1 -11   1  11650. 1157.12   1
   1 -11   1  11625. 1074.95   1
 -11  10   1 8756.75 1160.36   1
  11 -10  -1  11438. 1200.00   1
  11 -10  -1 9765.76 1001.80   1
  -1  11  -1 9881.07 1060.90   1
 -10  -1  -1  10919. 1161.80   1
  10   1   0  19795. 1521.08   1
   1 -11   0  20656. 1669.91   1
 -11  10   0  17416. 1493.69   1
  11 -10   0  22187. 1708.47   1
  11 -10   0  18829. 1554.95   1
  -1  11   0  20548. 1750.27   1
 -10  -1   0  19013. 1492.25   1
  10   1  -1  11546. 972.972   1
   1 -11  -1  11539. 1162.52   1
 -11  10  -1 7852.24 1069.55   1
  11 -10   1 9935.12 1079.64   1
  -1  11   1 8399.99 1009.01   1
 -10  -1   1  10620. 959.278   1
  10   1  -2 142775. 9232.42   1
   1 -11  -2 142450. 9311.70   1
 -11  10  -2 139820. 9135.13   1
 -10  -1   2 156793.  10137.   1
   1 -11  -3 5145.94 883.963  -1
 -11  10  -3 3084.68 780.179   1
  11 -10   3 3747.74 852.612   1
  -1  11   3 3300.18 1010.81   1
  11 -10   4 3704.50 819.819   1
  -1  11   4 4587.38 1110.99   1
   1 -11  -5  12068. 1146.31   1
 -11  10  -5 8641.43 1065.22   1
  11 -10   5  13232. 1253.33   1
  -1  11   5 9989.18 1084.68   1
   1 -11  -6 4911.71 970.449   1
 -11  10  -6 5455.85 947.386   1
  11 -10   6 4216.21 869.188  -1
  -1  11   6 3500.18 844.323   1
   1 -11  -7 3783.78 850.450   1
 -11  10  -7 1721.80 812.612   1
  11 -10   7 4724.32 973.693   1
  -1  11   7 3352.79 949.188   1
   1 -11  -8 2185.94 860.900   1
 -11  10  -8  628.47 738.017   1
  11 -10   8 1128.65 838.197   1
  -1  11   8 1340.54 942.702   1
   1 -11  -9 -232.90 996.756   1
 -11  10  -9 1594.95 895.495   1
  11 -10   9 1277.12 963.242   1
  -1  11   9 1529.73 985.224   1
   1 -11 -10 3686.48 1007.93   1
 -11  10 -10 5960.35 1040.72   1
  11 -10  10 6526.12 1176.94   1
  -1  11  10 4868.46 1064.14   1
 -10  -1  10 3881.08 421.261   1
   1 -11 -11 3080.72 976.215   1
 -11  10 -11 3953.15 1070.63   1
  11 -10  11 3313.87  999.28   1
  -1  11  11 4410.81 970.089   1
   1 -11 -12  323.60 913.152   1
 -11  10 -12 2339.46 1014.05   1
  -1  11  12 2099.46 1083.60   1
   1 -11 -13 1006.49 994.594  -1
 -11  10 -13  421.98 989.909   1
  11 -10  13  169.23 964.684   1
  -1  11  13 -1498.7 1126.49   1
   9   2  13  980.54 900.900   1
  -9  -2 -13 1258.02 912.792   1
   9   2  12 1450.81 1031.35   1
 -11   9  12  414.41 924.684   1
  11  -9 -12  301.44 739.459   1
  -2  11 -12 2889.01 1064.50   1
   9   2  11 2436.39 1102.70   1
   2 -11  11 1685.40 854.053   1
  11  -9 -11 1179.46 757.477   1
  -2  11 -11 1818.74 1021.26   1
   9   2  10 2908.83 966.485   1
   2 -11  10 3184.14 932.612   1
 -11   9  10 2723.24 878.558   1
  11  -9 -10 3545.94 921.801   1
  -2  11 -10 2550.63 917.837   1
  -9  -2 -10 3368.65 959.999   1
   9   2   9 2104.86 984.143   1
   2 -11   9 1811.89 779.098  -1
 -11   9   9 2075.31 856.576   1
  -2  11  -9 1577.66 1032.79   1
  -9  -2  -9  641.80 911.711   1
   2 -11   8 2661.98 841.801   1
 -11   9   8 4100.90 937.296   1
  11  -9  -8 3280.36 768.648   1
  -9  -2  -8 4731.53 981.621   1
   9   2   7 5841.44 956.756   1
   2 -11   7 4234.23 922.161   1
 -11   9   7 5239.63 946.305   1
  11  -9  -7 4147.74 810.089   1
  -2  11  -7 6288.28 1054.41   1
  -9  -2  -7 5495.49 953.513   1
   9   2   6 7045.04 1060.18   1
   2 -11   6 5895.49 916.756   1
  -2  11  -6 4785.58 881.440   1
  -9  -2  -6 5023.42 992.792   1
   9   2   5 2263.78 853.693  -1
   2 -11   5 2230.27 722.882   1
 -11   9   5 2085.40 964.323   1
  11  -9  -5 2539.10 639.279   1
  -2  11  -5 1913.51 791.351   1
  -9  -2  -5 2736.93 821.260   1
   9   2   4  19946. 1640.00   1
   2 -11   4  20450. 1566.12   1
   2 -11   4  17261. 1381.62   1
 -11   9   4  18695. 1476.76   1
  11  -9  -4  18717. 1446.48   1
  11  -9  -4  19056. 1495.13   1
  -2  11  -4  20861. 1610.45   1
  -9  -2  -4  18342. 1565.76   1
   9   2   3  23719. 1854.05   1
   2 -11   3  23921. 1755.31   1
   2 -11   3  29124. 2095.85   1
 -11   9   3  24162. 1779.46   1
  11  -9  -3  26357. 1925.04   1
  11  -9  -3  24440. 1763.60   1
  -2  11  -3  28537. 2073.87   1
  -9  -2  -3  27769. 2081.44   1
   9   2   2  405.77 817.296   1
   2 -11   2 2213.33 745.945   1
   2 -11   2 1415.13 943.062  -1
  11  -9  -2  -27.85 783.783   1
  11  -9  -2  123.68 722.882   1
  -9  -2  -2  302.23 829.549   1
   9   2   1 1191.71 801.080   1
   2 -11   1 1511.71 679.999   1
   2 -11   1 2040.00 848.287   1
 -11   9   1 1518.20 822.341   1
  11  -9  -1 1921.08 705.224   1
  11  -9  -1 1015.85 721.441   1
  -2  11  -1 2754.95 830.630   1
  -9  -2  -1 1858.74 870.630   1
   9   2   0 5106.30 808.648   1
   2 -11   0 5560.35 868.107   1
 -11   9   0 5416.21 947.747   1
  11  -9   0 5790.98 860.540   1
  -2  11   0 5012.61 1105.58   1
  -9  -2   0 7895.49 973.693   1
   9   2  -1 1994.23 622.702   1
   2 -11  -1 1287.93 934.413  -1
 -11   9  -1  866.67 943.062   1
  11  -9   1 1271.71 831.711   1
  -2  11   1 2051.17 764.323   1
  -9  -2   1  923.96 620.540   1
   9   2  -2  230.49 365.405   1
   2 -11  -2  940.90 704.504   1
 -11   9  -2 2135.13 834.594   1
  -9  -2   2 1392.43 435.675   1
   2 -11  -3  23467. 1766.48   1
 -11   9  -3  23344. 1807.93   1
  11  -9   3  27686. 2062.34   1
  -2  11   3  26137. 1956.39   1
   2 -11  -4  20400. 1672.79   1
 -11   9  -4  15661. 1378.38   1
  11  -9   4  20227. 1644.32   1
  -2  11   4  19575. 1704.14   1
   2 -11  -5  722.16 899.098   1
 -11   9  -5 2066.30 738.378   1
  11  -9   5 2664.50 831.711   1
  -2  11   5 2400.36 933.332   1
   2 -11  -6 7866.66 1048.29   1
 -11   9  -6 6735.13 1007.93   1
  11  -9   6 6785.58 1005.40   1
  -2  11   6 5218.01 878.918   1
   2 -11  -7 7416.21 1109.55   1
 -11   9  -7 4385.58 980.539   1
  11  -9   7 5308.10 945.224   1
  -2  11   7 4259.46 945.585   1
   2 -11  -8 1709.55 845.405   1
 -11   9  -8 3439.64 961.080   1
  11  -9   8 4547.74 994.233   1
  -2  11   8 2807.93 936.576   1
  -9  -2   8 3285.40 341.045   1
   2 -11  -9 2256.21 1042.52   1
 -11   9  -9 2593.15 906.305   1
  11  -9   9  318.95 901.621   1
  -9  -2   9 1221.26 377.657   1
 -11   9 -10 2598.20 975.495   1
  11  -9  10 2140.54 975.855   1
  -2  11  10 3289.01 1010.45   1
  -9  -2  10 1872.07 415.495   1
   2 -11 -11 3661.26 1048.29  -1
 -11   9 -11 2606.84 917.116   1
  11  -9  11  792.07 1011.53   1
  -2  11  11 1334.41 1086.85   1
  -9  -2  11 1463.42 424.144  -1
   2 -11 -12  527.93 890.450   1
 -11   9 -12  968.29 936.936   1
  11  -9  12 2328.29 1077.84   1
   2 -11 -13  228.94 959.639   1
 -11   9 -13  989.19 994.594   1
  11  -9  13  492.25 950.630   1
  -2  11  13  830.63 1134.77   1
   8   3  13 2006.48 1028.47   1
  -8  -3 -13 3470.27 970.089   1
   8   3  12 1772.25 948.828   1
   3 -11  12 -1133.3 912.071   1
 -11   8  12  445.04 915.314   1
  11  -8 -12 1545.94 710.990   1
  -3  11 -12 -594.95 1076.03   1
  -8  -3 -12 -273.33 794.954   1
   8   3  11 -1409.0 1036.04   1
   3 -11  11 1485.04 884.684  -1
 -11   8  11 -1367.6 831.711   1
  11  -8 -11  566.13 752.432   1
  -3  11 -11 -1478.2 1046.85   1
  -8  -3 -11 -1091.5 898.738   1
   8   3  10 3996.39 1101.26   1
   3 -11  10 2984.14 976.215   1
 -11   8  10 2787.02 844.684   1
  11  -8 -10 1221.26 786.666   1
  -3  11 -10  634.23 990.630   1
  -8  -3 -10 3150.63 977.657   1
   8   3   9 7005.40 1140.54   1
   3 -11   9 8241.43 1014.05   1
 -11   8   9 7902.69 996.035   1
  11  -8  -9 7661.25 940.540   1
  -3  11  -9  10760. 1327.57   1
  -8  -3  -9 7477.47 1082.52   1
   3 -11   8 -208.72 771.891   1
 -11   8   8 -349.41 804.323   1
  11  -8  -8 -108.54 749.549   1
  -3  11  -8 2419.10 956.756   1
  -8  -3  -8   -6.71 889.729   1
   8   3   7 4475.67 996.756   1
   3 -11   7 4908.10 908.107   1
  11  -8  -7 4403.60 805.405   1
  -3  11  -7 1136.58 961.080   1
  -8  -3  -7 3428.10 913.152   1
   8   3   6 7135.13 1051.17   1
   3 -11   6 4410.81 889.729   1
 -11   8   6 5805.40 1070.27   1
  -3  11  -6 6526.12 1043.24   1
  -8  -3  -6 3540.54 943.783  -1
   8   3   5  18378. 1583.06   1
 -11   8   5  20886. 1669.55   1
  11  -8  -5  16735. 1356.40   1
  11  -8  -5  17935. 1464.86   1
  -3  11  -5  20562. 1603.60   1
  -8  -3  -5  18995. 1587.03   1
   8   3   4 4947.74 910.630   1
   3 -11   4 5801.80 844.684   1
   3 -11   4 4374.77 835.314   1
 -11   8   4 5250.44 761.801   1
  11  -8  -4 5827.02 782.341   1
  11  -8  -4 4198.19 667.747   1
  -3  11  -4 5517.11 905.585   1
  -8  -3  -4 4846.84 891.891   1
   8   3   3  29885. 2181.26  -1
   3 -11   3  35344. 2474.23   1
   3 -11   3  33261. 2340.90   1
 -11   8   3  29405. 2110.27   1
  11  -8  -3  31297. 2206.12   1
  11  -8  -3  31445. 2186.30   1
  -3  11  -3  31928. 2263.78   1
  -8  -3  -3  34591. 2491.53   1
   8   3   2  17312. 1480.00   1
   3 -11   2  20706. 1659.46   1
   3 -11   2  19380. 1538.02   1
  11  -8  -2  14544. 1300.90   1
  11  -8  -2  16562. 1363.96   1
  -3  11  -2  19218. 1572.97   1
  -8  -3  -2  17470. 1504.86   1
   8   3   1 1136.22 803.963   1
   3 -11   1 1157.48 836.035   1
   3 -11   1 2820.18 855.134   1
 -11   8   1 1372.25 807.206   1
  11  -8  -1 2721.44 732.972   1
  11  -8  -1 1371.53 682.161   1
  -3  11  -1  911.71 846.846   1
  -8  -3  -1 3241.80 939.458   1
   8   3   0  21953. 1693.33   1
   3 -11   0  22750. 1812.25   1
   3 -11   0  20941. 1640.00   1
 -11   8   0  20386. 1658.38   1
  11  -8   0  26014. 1908.83   1
  -3  11   0  23978. 1874.95   1
  -8  -3   0  25077. 1859.46   1
   8   3  -1 1922.52 567.927   1
   3 -11  -1 1629.55 913.152   1
 -11   8  -1 1379.82 835.675   1
  11  -8   1 2096.57 859.459   1
  -3  11   1 2477.11 925.765   1
  -8  -3   1 2384.86 651.891   1
   8   3  -2  16868. 1187.39  -1
   3 -11  -2  17495. 1469.91   1
 -11   8  -2  13914. 1292.61   1
  -8  -3   2  18486. 1297.66   1
   3 -11  -3  35751. 2550.63   1
 -11   8  -3  28184. 2075.67  -1
  11  -8   3  37658. 2651.17   1
  -3  11   3  31719. 2285.40   1
   3 -11  -4 4652.25 940.179   1
 -11   8  -4 5059.45 930.810   1
  11  -8   4 6126.12 922.882   1
  -3  11   4 5117.11 986.666   1
 -11   8  -5  17539. 1508.83   1
  11  -8   5  20202. 1622.34   1
  -3  11   5  20796. 1734.41   1
   3 -11  -6 4032.43 919.278   1
 -11   8  -6 4702.70 1023.06   1
  11  -8   6 5077.47 943.783  -1
  -3  11   6 4926.12 934.053   1
   3 -11  -7 4756.75 1043.24   1
 -11   8  -7 4317.11 1021.98   1
  11  -8   7 4526.12 896.215   1
  -3  11   7 4533.33 870.990   1
  -8  -3   7 3579.10 413.333   1
   8   3  -8   79.39 433.153   1
   3 -11  -8  977.66 864.864   1
 -11   8  -8 2032.43 929.008   1
  11  -8   8  -21.64 805.405   1
  -3  11   8 -165.69 911.350   1
  -8  -3   8  778.02 458.378   1
  -8  -3   8  266.49 499.819   1
   8   3  -9 7985.58 745.224   1
 -11   8  -9 9398.19 1219.46   1
  11  -8   9 8147.74 1118.92   1
  -8  -3   9 7769.36 763.242   1
   8   3 -10 3106.66 561.801   1
   3 -11 -10 3751.35 989.549   1
 -11   8 -10  948.83 1052.97   1
  11  -8  10 2935.13 1060.18   1
  -3  11  10 4594.59 1141.26   1
  -8  -3  10 3019.46 611.171   1
   8   3 -11  989.91 506.666   1
   3 -11 -11 -834.95 887.567   1
 -11   8 -11 1083.24 894.774   1
  11  -8  11 1343.78 902.702   1
  -3  11  11  845.40 1129.37   1
  -8  -3  11  642.88 442.882   1
   8   3 -12  410.81 418.018   1
   3 -11 -12  228.86 899.098   1
 -11   8 -12 1638.56 916.756   1
  11  -8  12  900.90 1008.65   1
  -3  11  12  558.92 1249.73   1
  -8  -3  12 1205.04 548.468   1
 -11   8 -13 3945.94 1026.67   1
  11  -8  13 2615.49 1000.36   1
  -3  11  13 3560.36 1262.70   1
   7   4  13 -360.14 1081.08   1
   4 -11  13  241.62 885.044   1
  -4  11 -13  628.83 1153.51  -1
  -7  -4 -13  986.31 781.981   1
   7   4  12 2006.48 905.585   1
   4 -11  12 3350.27 966.485   1
 -11   7  12 2108.11 953.152   1
  11  -7 -12 2003.24 694.053   1
  -4  11 -12 2368.65 1175.85   1
  -7  -4 -12 2435.31 998.197   1
   7   4  11 5542.34 1179.46   1
 -11   7  11 5207.20 911.350   1
  11  -7 -11 5427.02 842.882   1
  -4  11 -11 5308.10 1125.04   1
  -7  -4 -11 4562.16 978.738   1
   7   4  10 8227.02 1198.20   1
   4 -11  10 7610.80 1123.60   1
 -11   7  10 6825.22 955.314   1
  11  -7 -10 4637.83 830.990   1
  -4  11 -10 4371.17 952.431   1
  -7  -4 -10 5953.15 1138.38   1
   7   4   9  -51.03 1006.49   1
   4 -11   9  -64.58 770.810   1
 -11   7   9  537.30 767.567   1
  11  -7  -9 -598.20 726.125   1
  -4  11  -9   24.92 895.495   1
  -7  -4  -9 2508.47 949.549   1
   7   4   8 -1750.6 968.287   1
   4 -11   8 -516.04 825.945   1
  11  -7  -8 1169.01 689.729   1
  -4  11  -8  419.10 856.576   1
  -7  -4  -8  543.42 904.504   1
   7   4   7  13957. 1353.51   1
   4 -11   7  10980. 1219.46   1
 -11   7   7  14195. 1259.46   1
  11  -7  -7  13312. 1157.84   1
  -7  -4  -7  14501. 1395.67   1
   7   4   6  12739. 1290.45   1
   4 -11   6  13135. 1233.51   1
 -11   7   6  13312. 1296.21   1
  11  -7  -6 9816.21 978.377   1
  -4  11  -6  13694. 1344.14   1
  -7  -4  -6  11506. 1212.25   1
   7   4   5 6619.81 1058.38   1
   4 -11   5 6756.75 900.540   1
 -11   7   5 6890.08 881.801   1
  11  -7  -5 6086.48 891.891   1
  11  -7  -5 5081.08 726.846   1
  -4  11  -5 6580.17 959.278  -1
  -7  -4  -5 6007.20 934.774   1
   7   4   4  18868. 1599.64   1
 -11   7   4  19059. 1465.94   1
  11  -7  -4  18004. 1377.30   1
  11  -7  -4  19005. 1410.45   1
  -4  11  -4  21204. 1623.42   1
  -7  -4  -4  17766. 1502.70   1
   7   4   3  22533. 1807.93   1
   4 -11   3  25636. 1891.17   1
   4 -11   3  25935. 1890.81   1
  11  -7  -3  24094. 1721.08   1
  11  -7  -3  26324. 1871.35   1
  -4  11  -3  27751. 2023.78   1
  -7  -4  -3  26616. 2021.62   1
   7   4   2 3410.81 900.179   1
   4 -11   2 4057.65 913.513   1
   4 -11   2 2710.63 786.305   1
 -11   7   2 3823.42 826.666   1
  11  -7  -2 2561.80 650.450   1
  11  -7  -2 4706.30 755.315   1
  -4  11  -2 2129.73 783.423   1
  -7  -4  -2 2015.13 752.432   1
   7   4   1  49153. 3383.42   1
   4 -11   1  53441. 3654.05   1
   4 -11   1  52324. 3558.19   1
 -11   7   1  44216. 3031.35  -1
  11  -7  -1  51676. 3463.42   1
  11  -7  -1  51315. 3447.92   1
  -4  11  -1  45153. 3128.28   1
  -7  -4  -1  49117. 3373.33  -1
   7   4   0 159928.  10400.   1
   4 -11   0 156612.  10198.   1
   4 -11   0 163207.  10623.   1
 -11   7   0 151639. 9884.67   1
  11  -7   0 181694.  11813.   1
  -4  11   0 148432. 9675.67   1
  -7  -4   0 159676.  10396.   1
   7   4  -1  42667. 2860.90   1
   4 -11  -1  52721. 3601.44   1
 -11   7  -1  41550. 2890.09   1
  11  -7   1  45225. 3125.76   1
  -4  11   1  50883. 3550.99   1
  -7  -4   1  53838. 3594.59   1
   7   4  -2 2415.85 456.936   1
   4 -11  -2 2192.43 775.495   1
 -11   7  -2 3989.19 860.540   1
  11  -7   2 2442.88 841.441   1
  -4  11   2 3758.55 847.567   1
  -7  -4   2 3475.67 536.936   1
   4 -11  -3  24332. 1856.57   1
 -11   7  -3  25813. 1972.97   1
  11  -7   3  28277. 2118.56  -1
  -7  -4   3  24512. 1622.34   1
   4 -11  -4  20825. 1624.50  -1
 -11   7  -4  18479. 1586.30   1
  11  -7   4  19805. 1614.77   1
  -4  11   4  21827. 1742.34   1
 -11   7  -5 4609.00 968.648  -1
  11  -7   5 6691.88 948.828  -1
  -4  11   5 6994.59 1116.76   1
   4 -11  -6  11546. 1198.20   1
 -11   7  -6  13366. 1320.36   1
  11  -7   6  11650. 1277.48   1
  -4  11   6  13160. 1349.91  -1
  -7  -4   6  13124. 927.206   1
   7   4  -7  12912. 985.224   1
   4 -11  -7  14732. 1327.57   1
 -11   7  -7  14634. 1419.46   1
  11  -7   7  12973. 1219.82   1
  -4  11   7  15351. 1503.42   1
  -7  -4   7  15733. 1136.22   1
  -7  -4   7  14050. 1047.21   1
   7   4  -8 1500.54 558.198   1
   4 -11  -8  975.13 874.954   1
 -11   7  -8 2144.50 875.675   1
  11  -7   8  703.06 861.260   1
  -4  11   8 2325.04 979.098   1
  -7  -4   8  652.97 523.963  -1
   7   4  -9  -21.39 622.342   1
   4 -11  -9  378.38 979.458   1
 -11   7  -9  948.83 945.224   1
  11  -7   9 -765.77 877.477   1
  -4  11   9  854.41 1147.75   1
  -7  -4   9  534.41 517.117  -1
   7   4 -10 6551.34 774.414   1
   4 -11 -10 5949.54 1088.65   1
 -11   7 -10 5167.56 1229.55   1
  11  -7  10 5895.49 1159.28   1
  -4  11  10 4414.41 1164.68   1
  -7  -4  10 4100.90 643.243   1
   7   4 -11 5272.07 698.738   1
   4 -11 -11 3520.36 1022.70   1
 -11   7 -11 4807.20 1042.88   1
  11  -7  11 5736.93 1167.57   1
  -4  11  11 5189.18 1307.39   1
  -7  -4  11 3718.92 650.810  -1
   7   4 -12 2067.02 615.495   1
   4 -11 -12 4529.73 1002.88   1
 -11   7 -12 3690.09 997.837   1
  11  -7  12 3798.19 1096.22   1
  -4  11  12 3081.80 1200.36   1
  -7  -4  12 1680.72 634.954   1
   4 -11 -13  348.50 925.404   1
 -11   7 -13   36.07 868.107   1
  11  -7  13  237.01 899.098   1
  -4  11  13 -804.68 1047.57   1
   6   5  13 2464.14 1097.66   1
   5 -11  13 1122.52 934.413   1
  -5  11 -13 1801.44 1160.72   1
  -6  -5 -13 4072.07 939.098   1
   6   5  12  415.86 1011.53   1
   5 -11  12  461.62 918.918   1
 -11   6  12 1365.40 840.720   1
  11  -6 -12 -385.95 589.189   1
  -5  11 -12 -1419.5 945.585   1
  -6  -5 -12 -389.91 882.882   1
   6   5  11  414.77 1027.39   1
   5 -11  11 2350.27 934.053   1
 -11   6  11  512.79 858.378   1
  -5  11 -11 1946.30 937.296   1
  -6  -5 -11 -774.77 925.765   1
   6   5  10 2723.60 981.981   1
   5 -11  10 1424.14 971.531   1
 -11   6  10 1294.05 811.531   1
  11  -6 -10  824.86 677.116   1
  -5  11 -10 1136.58 885.044   1
  -6  -5 -10  611.89 927.927   1
   6   5   9 2150.99 1020.54   1
   5 -11   9 2097.30 889.368   1
  11  -6  -9 1779.82 682.882   1
  -5  11  -9 2414.05 943.783   1
  -6  -5  -9 1712.07 927.567   1
   6   5   8 2747.02 1045.76   1
   5 -11   8 2441.44 923.242   1
 -11   6   8 2424.14 792.432   1
  11  -6  -8 2969.01 707.387   1
  -5  11  -8 3935.13 904.143   1
  -6  -5  -8 3355.31 910.990   1
   6   5   7 1036.76 1004.32   1
   5 -11   7  882.52 829.909   1
 -11   6   7 2125.76 743.062   1
  11  -6  -7  531.53 593.873   1
  -5  11  -7 1544.50 825.945   1
  -6  -5  -7 1498.74 869.549   1
   6   5   6 4111.71 841.080   1
   5 -11   6 6086.48 899.458   1
 -11   6   6 5596.39 917.116   1
  11  -6  -6 4475.67 658.017   1
  -5  11  -6 3516.75 794.954   1
  -6  -5  -6 3361.80 850.450   1
   6   5   5  22130. 1830.63   1
   5 -11   5  23629. 1800.36   1
  11  -6  -5  21888. 1607.21   1
  11  -6  -5  20591. 1496.94   1
  -5  11  -5  24948. 1905.22   1
  -6  -5  -5  20948. 1690.45   1
   6   5   4 3264.86 790.269   1
 -11   6   4 2979.10 650.810   1
  11  -6  -4 3902.70 651.170   1
  11  -6  -4 3217.29 538.017   1
  -5  11  -4 3981.98 816.215   1
  -6  -5  -4 4061.26 937.296   1
   6   5   3  11939. 1243.60   1
   5 -11   3  10342. 1025.58   1
   5 -11   3  11067. 1060.90   1
  11  -6  -3  12295. 1062.34   1
  11  -6  -3  12382. 1004.68   1
  -5  11  -3  15463. 1385.58  -1
  -6  -5  -3  14818. 1300.90  -1
   6   5   2  29769. 2218.02   1
   5 -11   2  38162. 2663.06   1
   5 -11   2  38522. 2678.56   1
 -11   6   2  35322. 2482.16   1
  11  -6  -2  35542. 2422.70   1
  11  -6  -2  33070. 2277.84   1
  -5  11  -2  31546. 2280.72   1
  -6  -5  -2  30339. 2245.76   1
   6   5   1  36180. 2574.41   1
   5 -11   1  36721. 2589.91   1
   5 -11   1  41261. 2837.11   1
 -11   6   1  30652. 2150.63   1
  11  -6  -1  37586. 2586.66   1
  -5  11  -1  35459. 2556.75   1
  -6  -5  -1  43171. 3009.37   1
   6   5   0 3483.60 743.062   1
   5 -11   0 3320.36 918.197  -1
   5 -11   0 3409.01 899.098   1
 -11   6   0 2110.99 769.369  -1
  11  -6   0 3551.71 829.549   1
  -5  11   0 1179.82 895.855   1
  -6  -5   0 3981.98 798.197   1
   6   5  -1  35128. 2449.37   1
   5 -11  -1  30177. 2170.45   1
 -11   6  -1  32688. 2344.86   1
  11  -6   1  42162. 2936.21   1
  -5  11   1  39568. 2821.98   1
  -6  -5   1  40540. 2771.17   1
   6   5  -2  32631. 2241.08   1
   5 -11  -2  39315. 2793.51   1
 -11   6  -2  33539. 2424.86   1
  11  -6   2  33856. 2452.25   1
  -5  11   2  35146. 2512.43   1
  -6  -5   2  34443. 2332.61   1
   5 -11  -3  12458. 1175.85   1
 -11   6  -3  12014. 1255.85   1
  11  -6   3  13420. 1268.11   1
  -6  -5   3  11841. 892.972   1
  -6  -5   3  12796. 940.179  -1
   5 -11  -4 4165.76 859.459   1
 -11   6  -4 2143.06 895.855   1
  11  -6   4 5171.17 903.062   1
  -5  11   4 2352.43 780.540   1
  -6  -5   4 4288.28 488.648   1
  -6  -5   4 3686.48 429.549   1
   5 -11  -5  23618. 1842.88   1
 -11   6  -5  24404. 1921.08   1
  11  -6   5  21222. 1685.40  -1
  -5  11   5  22231. 1775.13   1
  -6  -5   5  24249. 1649.01   1
  -6  -5   5  24591. 1680.72   1
   6   5  -6 5239.63 633.153   1
   5 -11  -6 5001.80 936.215   1
 -11   6  -6 4263.06 935.855   1
  11  -6   6 5207.20 814.053   1
  -5  11   6 4879.27 1028.47   1
  -6  -5   6 5405.40 578.378   1
  -6  -5   6 3935.13 513.513   1
   6   5  -7 1834.95 536.216   1
   5 -11  -7 2222.70 866.305   1
 -11   6  -7  757.48 923.603   1
  11  -6   7  241.73 910.630   1
  -5  11   7 1696.57 966.125   1
  -6  -5   7  613.69 536.936   1
  -6  -5   7  907.75 520.720   1
   6   5  -8 2248.65 665.224   1
   5 -11  -8 2486.84 843.242   1
 -11   6  -8 2738.02 927.206   1
  11  -6   8 3269.19 1014.05   1
  -5  11   8 1841.08 1090.81   1
  -6  -5   8 2834.95 654.053   1
   6   5  -9 1730.09 700.540   1
   5 -11  -9  839.64 922.882   1
 -11   6  -9 1063.42 797.116   1
  11  -6   9 2019.10 928.287   1
  -5  11   9  631.71 1167.93   1
  -6  -5   9 1511.35 567.567   1
   6   5 -10 1339.46 652.252   1
   5 -11 -10  230.88 938.738   1
 -11   6 -10 1165.04 855.855   1
  -5  11  10 1591.71 1214.05   1
  -6  -5  10 1387.39 579.459   1
   6   5 -11  993.87 664.143   1
   5 -11 -11 1237.12 1059.10   1
 -11   6 -11 -573.33 974.413   1
  11  -6  11 -1308.5 974.053   1
  -5  11  11  429.55 1043.96   1
  -6  -5  11  400.00 553.873   1
   6   5 -12  -46.31 644.684  -1
   5 -11 -12 1404.68 916.395   1
 -11   6 -12 -862.34 985.945   1
  11  -6  12   32.83 955.675   1
  -5  11  12 1566.48 1010.45   1
   5 -11 -13 1180.18 943.783   1
 -11   6 -13 1727.57 963.603   1
  11  -6  13 2402.16 988.828   1
  -5  11  13  195.75 1053.33   1
   5   6  13 3272.79 1133.33   1
   6 -11  13  522.16 931.891   1
  -6  11 -13 2717.83 995.675   1
  -5  -6 -13 3016.21 969.729  -1
   5   6  12  448.65 1076.76   1
   6 -11  12 -699.46 913.873   1
 -11   5  12   88.94 929.368   1
  11  -5 -12  274.88 576.576   1
  -6  11 -12  956.04 932.612   1
  -5  -6 -12  212.86 927.567  -1
   5   6  11 1297.66 995.314   1
   6 -11  11 1030.99 881.080   1
 -11   5  11  842.52 811.170   1
  11  -5 -11 1082.52 579.819   1
  -6  11 -11 -590.99 975.495  -1
  -5  -6 -11 2405.76 987.386   1
   5   6  10 1025.22 852.612   1
   6 -11  10 -259.13 995.675   1
  11  -5 -10 2388.11 655.855   1
  -6  11 -10  921.80 927.567   1
  -5  -6 -10 -138.95 919.278   1
   5   6   9 7073.87 1165.04   1
   6 -11   9 7985.58 1087.93   1
 -11   5   9 7823.42 1003.24   1
  11  -5  -9 5974.77 751.351   1
  -6  11  -9 9059.45 1173.69  -1
  -5  -6  -9 5650.44 1055.49   1
   5   6   8 6699.09 1144.14   1
   6 -11   8 4526.12 995.314   1
 -11   5   8 4526.12 825.945   1
  11  -5  -8 4688.28 683.242   1
  -6  11  -8 2891.17 921.440   1
  -5  -6  -8 3063.06 928.648   1
   5   6   7 6418.01 1134.77  -1
   6 -11   7 8385.58 1049.37   1
 -11   5   7 8540.53 1005.04   1
  11  -5  -7 7448.64 770.450   1
  -6  11  -7 5661.26 925.765   1
  -5  -6  -7 6331.52 996.395   1
   5   6   6 6663.06 1073.15   1
   6 -11   6 7751.34 1028.83   1
 -11   5   6 7221.61 937.657   1
  11  -5  -6 7470.26 743.423   1
  11  -5  -6 7506.30 880.720   1
  -5  -6  -6 9243.23 1095.49   1
   5   6   5  292.61 902.702   1
   6 -11   5 1523.60 750.630   1
  11  -5  -5  590.99 571.171   1
  11  -5  -5 1076.03 519.279   1
  -6  11  -5  790.99 735.134   1
  -5  -6  -5 1200.00 854.774   1
   5   6   4 5477.47 979.458   1
   6 -11   4 3576.93 902.702   1
  11  -5  -4 3371.89 556.756   1
  11  -5  -4 4223.42 550.630   1
  -6  11  -4 2935.13 870.630   1
  -5  -6  -4 4086.48 792.071   1
   5   6   3  17805. 1480.72  -1
  11  -5  -3  18512. 1321.80   1
  11  -5  -3  18991. 1362.88   1
  -6  11  -3  19982. 1558.56   1
  -5  -6  -3  18004. 1522.52   1
   5   6   2 8587.38 976.936   1
   6 -11   2 9113.50 1049.01   1
   6 -11   2  10659. 1118.92   1
 -11   5   2 7081.07 814.774   1
  11  -5  -2 9120.71 817.296   1
  11  -5  -2 7214.41 709.188   1
  -6  11  -2 8576.57 1077.12   1
  -5  -6  -2 6821.61 997.837   1
   5   6   1  60180. 4050.45   1
   6 -11   1  56036. 3772.97   1
   6 -11   1  56468. 3798.19   1
 -11   5   1  59820. 3992.79   1
  11  -5  -1  62234. 4133.33   1
  -6  11  -1  59171. 3992.79   1
  -5  -6  -1  64829. 4363.96   1
   5   6   0  41694. 2867.02   1
   6 -11   0  46018. 3170.45   1
   6 -11   0  47676. 3310.99   1
 -11   5   0  40973. 2813.69   1
  11  -5   0  50090. 3400.36  -1
  -6  11   0  40937. 2874.59   1
  -5  -6   0  49369. 3376.21   1
   5   6  -1  55387. 3690.09   1
   6 -11  -1  70811. 4749.54   1
   6 -11  -1  62450. 4183.78   1
 -11   5  -1  59928. 4057.65  -1
  11  -5   1  53081. 3618.01  -1
  -6  11   1  66306. 4454.05   1
  -5  -6   1  66162. 4392.79   1
   5   6  -2 7556.75 757.477   1
   6 -11  -2 9491.88 1121.08   1
 -11   5  -2 9632.42 1118.92   1
  11  -5   2 8659.45 1012.25   1
  -6  11   2 6972.97 1163.24   1
  -5  -6   2 7239.63 731.531   1
  11  -5   3  20299. 1581.98   1
  -5  -6   3  21423. 1513.51   1
  -5  -6   3  20133. 1423.06  -1
   6 -11  -4 4255.85 879.639   1
 -11   5  -4 3441.80 812.612   1
  11  -5   4 4115.31 850.810   1
  -6  11   4 3664.86 863.783   1
  -5  -6   4 4828.82 526.126   1
  -5  -6   4 3185.22 516.756   1
   6 -11  -5  403.24 784.864   1
 -11   5  -5 -656.94 775.495   1
  11  -5   5 1114.59 787.026   1
  -6  11   5 1719.64 862.341   1
  -5  -6   5 1476.03 466.306   1
  -5  -6   5  706.67 517.117   1
   5   6  -6 7873.87 784.864   1
 -11   5  -6 4890.08 933.693   1
  11  -5   6 7127.92 894.774   1
  -6  11   6 8057.65 1078.56   1
  -5  -6   6 8144.14 793.873   1
  -5  -6   6 8248.64 759.999   1
   5   6  -7 7621.61 828.468   1
   6 -11  -7 5001.80 945.585   1
 -11   5  -7 7264.86 1065.58   1
  11  -5   7 7812.60 1014.77   1
  -6  11   7 8789.18 1181.98   1
  -5  -6   7 7517.11 796.756   1
  -5  -6   7 6673.87 754.594  -1
   5   6  -8 4479.27 792.071  -1
   6 -11  -8 3837.83 991.711   1
 -11   5  -8 5729.72 931.170  -1
  11  -5   8 4072.07 985.224   1
  -6  11   8 4003.60 1209.01   1
  -5  -6   8 6493.69 799.999   1
   5   6  -9 7596.39 931.891   1
   6 -11  -9 5221.62 957.116   1
 -11   5  -9 9055.85 1116.40   1
  11  -5   9 5398.19 1003.60  -1
  -6  11   9 8241.43 1365.76   1
  -5  -6   9 7185.58 846.846   1
   5   6 -10   28.96 696.216   1
   6 -11 -10 1510.63 921.080   1
 -11   5 -10 2882.52 1015.13   1
  11  -5  10  279.89 979.458   1
  -5  -6  10  898.02 714.594   1
   5   6 -11 1276.40 727.206   1
 -11   5 -11 1094.05 807.206   1
  11  -5  11 1902.70 1023.42   1
  -6  11  11 1824.50 1014.05   1
   5   6 -12 -115.32 703.423   1
   6 -11 -12  545.59 846.486   1
 -11   5 -12 -569.01 970.449   1
  11  -5  12  766.13 914.954   1
  -6  11  12 -935.49 1001.80   1
  -5  -6  12 1722.88 638.198   1
   6 -11 -13 2980.90 989.909   1
 -11   5 -13 3272.07 1014.41   1
  11  -5  13 3154.59 1039.28  -1
   4   7  13 1494.77 1006.13   1
  -7  11 -13 1127.93 992.431   1
  -4  -7 -13 1162.88 936.576   1
   4   7  12  322.41 978.377   1
   7 -11  12  213.48 919.639   1
 -11   4  12 -1401.8 851.170   1
  11  -4 -12 1839.28 584.143   1
  -7  11 -12  355.71 994.233   1
  -4  -7 -12  784.50 944.864   1
   4   7  11  398.20 901.981   1
   7 -11  11 1583.06 918.558   1
  11  -4 -11  153.87 569.008   1
  -4  -7 -11 1498.38 936.576   1
   4   7  10 4263.06 1043.60   1
 -11   4  10 4565.76 832.792   1
  11  -4 -10 3411.17 632.432   1
  -7  11 -10 3708.10 1016.94  -1
  -4  -7 -10 3400.36 1059.82   1
   4   7   9  264.72 869.909   1
   7 -11   9 1258.38 847.567   1
 -11   4   9 -533.33 747.387   1
  11  -4  -9 1028.47 561.441   1
  -7  11  -9   64.94 968.648   1
  -4  -7  -9 -276.25 901.260   1
   4   7   8 8345.94 1152.79   1
   7 -11   8 5571.17 1025.22   1
 -11   4   8 6136.93 918.918   1
  11  -4  -8 7693.69 777.297   1
  -7  11  -8 7509.90 1076.76   1
  -4  -7  -8 7091.88 1067.03   1
   4   7   7 1550.63 907.747   1
   7 -11   7 -654.05 820.900   1
 -11   4   7 1450.45 780.179   1
  11  -4  -7  416.94 478.918   1
  -7  11  -7  342.13 829.188  -1
  -4  -7  -7 -205.30 876.756   1
   4   7   6 7553.15 1035.67   1
   7 -11   6 9682.87 1121.08   1
 -11   4   6 7333.33 776.576   1
  11  -4  -6 8025.22 709.549   1
  11  -4  -6 7322.52 744.504   1
  -4  -7  -6 8886.48 1098.74   1
   4   7   5 7812.60 1126.49   1
   7 -11   5 5935.13 874.233   1
 -11   4   5 6893.69 747.747   1
  -7  11  -5 6389.18 894.414   1
  -4  -7  -5 5769.36 953.513   1
   4   7   4  27204. 2070.27   1
   7 -11   4  30620. 2222.70  -1
  11  -4  -4  24404. 1676.03   1
  11  -4  -4  26209. 1772.25   1
  -7  11  -4  28904. 2121.08   1
  -4  -7  -4  22407. 1740.18   1
   4   7   3  23366. 1821.62   1
  11  -4  -3  22054. 1528.29   1
  11  -4  -3  22901. 1566.48   1
  -7  11  -3  23495. 1802.88   1
  -4  -7  -3  25741. 1962.16   1
   4   7   2  10850. 1174.77   1
   7 -11   2  13914. 1261.62   1
   7 -11   2  12465. 1219.46   1
 -11   4   2  10904. 959.639   1
  11  -4  -2  11279. 921.440   1
  11  -4  -2 9358.55 860.540   1
  -7  11  -2  13366. 1320.72   1
  -4  -7  -2  10732. 1163.96   1
   4   7   1  49153. 3345.22   1
   7 -11   1  59856. 4057.65   1
   7 -11   1  55243. 3740.54   1
 -11   4   1  49189. 3290.45   1
  11  -4  -1  50054. 3354.95   1
  -7  11  -1  52865. 3602.16   1
  -4  -7  -1  57261. 3888.28   1
   4   7   0  63063. 4255.85   1
   7 -11   0  53802. 3668.46   1
   7 -11   0  69730. 4652.25   1
 -11   4   0  60613. 4057.65   1
  11  -4   0  67531. 4511.71   1
  -7  11   0  56793. 3855.85   1
  -4  -7   0  67351. 4500.90   1
   4   7  -1  50595. 3385.94   1
   7 -11  -1  55784. 3780.18   1
   7 -11  -1  53910. 3639.64   1
 -11   4  -1  50991. 3483.24  -1
  11  -4   1  54378. 3682.88   1
  -7  11   1  51892. 3543.42   1
  -4  -7   1  59640. 3981.98   1
   4   7  -2  11294. 969.368   1
   7 -11  -2  13420. 1252.97   1
 -11   4  -2  11070. 1163.60   1
  11  -4   2  12169. 1201.44   1
  -7  11   2  10944. 1321.08   1
  -4  -7   2 9661.25 864.504   1
  -4  -7   2  14112. 1185.22   1
   7 -11  -3  21614. 1617.30   1
 -11   4  -3  22980. 1816.21   1
  11  -4   3  22155. 1731.53   1
  -4  -7   3  26234. 1810.09   1
  -4  -7   3  27539. 1908.11   1
   7 -11  -4  27045. 1986.66   1
 -11   4  -4  28317. 2116.03   1
  11  -4   4  26699. 1971.53   1
  -7  11   4  26631. 2023.78   1
  -4  -7   4  32739. 2226.66   1
  -4  -7   4  26411. 1840.72   1
   4   7  -5 5380.17 728.288   1
   7 -11  -5 5809.00 1014.77  -1
 -11   4  -5 5945.94 939.819   1
  11  -4   5 6828.82 956.756   1
  -7  11   5 6940.53 916.395   1
  -4  -7   5 5437.83 690.450   1
   4   7  -6 7917.11 846.846   1
 -11   4  -6 7336.93 1079.28   1
  11  -4   6 7300.89 1002.52   1
  -7  11   6 7318.91 1045.76   1
  -4  -7   6 8097.29 791.351   1
  -4  -7   6 8054.05 852.972   1
   4   7  -7  222.34 638.198  -1
   7 -11  -7 -460.90 798.918   1
 -11   4  -7  268.00 900.900   1
  11  -4   7  -83.50 888.287   1
  -7  11   7  811.53 784.864   1
  -4  -7   7  458.02 598.198   1
  -4  -7   7   60.14 586.306   1
   4   7  -8 5823.42 903.422  -1
   7 -11  -8 6118.91 1053.69   1
 -11   4  -8 5902.70 1029.91   1
  11  -4   8 5106.30 952.792   1
  -7  11   8 6526.12 1104.14   1
  -4  -7   8 5999.99 798.918   1
   4   7  -9  -13.30 754.233   1
   7 -11  -9  179.60 887.927  -1
 -11   4  -9 -625.95 908.828   1
  11  -4   9 1348.47 868.107   1
  -7  11   9  516.04 982.702   1
  -4  -7   9 1263.42 659.819   1
   4   7 -10 4313.51 788.828   1
   7 -11 -10 5290.08 1112.79   1
 -11   4 -10 5264.86 1058.74   1
  11  -4  10 4742.34 1051.53   1
  -7  11  10 3567.56 1193.51   1
   4   7 -11  178.38 716.035  -1
   7 -11 -11 -1182.0 921.080   1
 -11   4 -11   -6.17 977.657   1
  11  -4  11 1189.91 956.395   1
  -7  11  11 -1105.2 1064.14   1
  -4  -7  11 -689.37 710.270   1
   4   7 -12  244.11 746.666   1
   7 -11 -12  153.04 859.098   1
 -11   4 -12  780.90 979.819   1
  11  -4  12 1760.72 977.296   1
  -7  11  12 1077.48 1033.87   1
  -4  -7  12  965.04 690.450   1
   7 -11 -13 1109.19 972.612   1
 -11   4 -13 -161.59 923.603   1
  11  -4  13  -13.86 989.909   1
  -7  11  13  207.21 952.071   1
   3   8  13 1738.02 968.287   1
   8 -11  13 2996.75 1019.10   1
  -8  11 -13 2200.72 1038.92   1
  -3  -8 -13 2542.70 941.260   1
   3   8  12 1164.32 1017.30   1
   8 -11  12 -498.02 904.864   1
 -11   3  12  -28.37 777.657   1
  11  -3 -12   75.35 464.864   1
  -8  11 -12 -735.13 979.819   1
  -3  -8 -12 1841.44 954.594   1
   3   8  11 1081.44 1090.81   1
   8 -11  11 2949.55 951.711  -1
 -11   3  11 2395.67 789.909   1
  11  -3 -11 1975.49 490.090   1
  -8  11 -11 2028.47 1057.66   1
  -3  -8 -11 3522.88 919.278   1
   8 -11  10  723.96 976.215   1
 -11   3  10 -1690.1 789.549  -1
  11  -3 -10  415.86 539.099   1
  -8  11 -10  532.25 949.549   1
  -3  -8 -10  696.22 1024.14   1
   3   8   9  -39.21 912.071   1
   8 -11   9 -162.16 877.837   1
 -11   3   9   81.80 761.080   1
  11  -3  -9  299.50 508.468   1
  -8  11  -9  110.77 926.486   1
  -3  -8  -9  750.99 956.395   1
   3   8   8  567.93 850.089   1
   8 -11   8  -22.56 918.197   1
 -11   3   8 1161.80 814.053   1
  11  -3  -8  452.25 452.973   1
  -8  11  -8  457.30 879.278   1
  -3  -8  -8  976.58 904.504  -1
   3   8   7 4569.36 1026.31   1
   8 -11   7 3578.01 886.486   1
 -11   3   7 4205.40 726.846   1
  11  -3  -7 5549.54 571.891   1
  11  -3  -7 5275.67 657.297   1
  -8  11  -7 5131.53 950.630   1
  -3  -8  -7 4609.00 981.260  -1
   3   8   6  10137. 1176.58   1
   8 -11   6  12231. 1238.92   1
 -11   3   6  12908. 1001.80   1
  11  -3  -6  10346. 815.134   1
  11  -3  -6  11261. 849.729   1
  -8  11  -6 9632.42 1168.29   1
  -3  -8  -6  10043. 1135.85   1
   3   8   5  29002. 2191.35   1
   8 -11   5  31431. 2298.38   1
  11  -3  -5  32703. 2163.60   1
  -8  11  -5  31517. 2302.34   1
  -3  -8  -5  28404. 2131.89   1
   3   8   4  15023. 1385.58   1
   8 -11   4  11431. 1152.79   1
  11  -3  -4  14977. 1036.76   1
  -8  11  -4  15196. 1336.94   1
  -3  -8  -4  13838. 1300.90   1
   3   8   3  46378. 3224.86  -1
  11  -3  -3  49694. 3255.49   1
  11  -3  -3  45513. 2985.22   1
  -8  11  -3  49694. 3412.61   1
  -3  -8  -3  53513. 3672.07   1
   3   8   2 107279. 7077.47   1
 -11   3   2 116649. 7578.37  -1
  11  -3  -2 111640. 7246.84   1
  11  -3  -2 113838. 7394.59   1
  -8  11  -2 101153. 6652.25   1
  -3  -8  -2 115351. 7585.58  -1
   3   8   1  11150. 1153.51   1
   8 -11   1  12436. 1141.26   1
   8 -11   1  12897. 1234.23   1
 -11   3   1  11153. 964.323   1
  11  -3  -1  11232. 992.431   1
  -8  11  -1  11607. 1201.08   1
  -3  -8  -1  12876. 1256.58   1
   3   8   0 1104.14 779.819   1
   8 -11   0 -327.89 766.846   1
   8 -11   0  928.65 700.540   1
 -11   3   0  565.77 822.702   1
  11  -3   0 -159.46 746.306   1
  -8  11   0 -648.29 954.594   1
  -3  -8   0 1368.65 812.251   1
   3   8  -1  13402. 1215.49   1
   8 -11  -1  15488. 1381.62   1
   8 -11  -1  12277. 1175.49   1
  11  -3   1  13798. 1248.65   1
  -8  11   1  10962. 1153.15   1
  -3  -8   1  11200. 1037.48   1
   3   8  -2 129549. 8428.82   1
   8 -11  -2 109874. 7199.99   1
   8 -11  -2 113585. 7455.85   1
 -11   3  -2 114162. 7509.90   1
  11  -3   2 114378. 7517.11   1
  -8  11   2 106847. 7023.42   1
  -3  -8   2 109658. 7163.96   1
  -3  -8   2 121694. 7917.11   1
   8 -11  -3  54378. 3700.90   1
 -11   3  -3  51640. 3547.02   1
  11  -3   3  49405. 3400.00   1
  -8  11   3  52072. 3625.22   1
  -3  -8   3  49982. 3335.13   1
  -3  -8   3  43856. 2929.01   1
   8 -11  -4  15661. 1296.94   1
 -11   3  -4  14587. 1304.86   1
  11  -3   4  12980. 1184.86   1
  -3  -8   4  16566. 1325.04   1
  -3  -8   4  15049. 1180.18   1
   8 -11  -5  30757. 2225.94   1
 -11   3  -5  26804. 2021.62   1
  11  -3   5  31258. 2330.81   1
  -8  11   5  27708. 2026.66   1
   3   8  -6  12688. 1134.41   1
   8 -11  -6 9585.58 1074.23   1
 -11   3  -6  13153. 1224.86   1
  11  -3   6  10677. 1173.69   1
  -8  11   6  13877. 1299.46   1
  -3  -8   6  10032. 970.810   1
  -3  -8   6  11211. 1015.49   1
   3   8  -7 4763.96 786.305   1
   8 -11  -7 5001.80 900.179   1
 -11   3  -7 5654.05 987.026   1
  11  -3   7 6356.75 1035.31   1
  -8  11   7 3866.66 972.612   1
  -3  -8   7 6014.41 753.152   1
  -3  -8   7 6843.24 811.531   1
   3   8  -8 3401.80 862.702   1
   8 -11  -8 1150.27 996.035   1
 -11   3  -8   58.81 787.747   1
  11  -3   8  908.47 935.855   1
  -8  11   8 1894.41 1000.00   1
  -3  -8   8 1975.49 668.468   1
   3   8  -9 1513.87 809.008   1
   8 -11  -9  832.79 818.017   1
 -11   3  -9  572.61 898.378   1
  11  -3   9  644.32 958.918   1
  -8  11   9 -408.29 902.341   1
   3   8 -10  -39.32 730.810   1
   8 -11 -10 1076.03 957.837   1
 -11   3 -10 -431.35 838.197   1
  11  -3  10 1748.47 991.711   1
  -8  11  10  547.75 1017.66   1
  -3  -8  10  310.70 683.242   1
   3   8 -11  503.42 775.855   1
   8 -11 -11 3329.01 974.774   1
 -11   3 -11 2843.96 1000.36   1
  11  -3  11 2881.08 1000.36   1
  -8  11  11  763.96 935.855   1
  -3  -8  11 2079.64 781.621   1
   3   8 -12 -319.78 834.594   1
   8 -11 -12 -390.99 890.089   1
 -11   3 -12 -467.75 996.395   1
  11  -3  12 1507.75 997.837   1
  -8  11  12 -112.14 913.152   1
  -3  -8  12 -233.66 706.666   1
   8 -11 -13 1360.00 886.846   1
 -11   3 -13 2973.33 989.549   1
  11  -3  13 2886.84 1030.63   1
  -8  11  13 2596.75 981.621   1
   2   9  13  842.52 998.197   1
   9 -11  13 2558.20 994.233   1
  -9  11 -13 -526.13 975.134   1
  -2  -9 -13  985.22 948.828   1
   2   9  12 -617.66 1001.08   1
   9 -11  12 -586.67 931.891   1
  -9  11 -12  562.52 1031.35   1
  -2  -9 -12 1165.04 969.729   1
   2   9  11  865.22 1033.15   1
   9 -11  11  609.73 925.765   1
 -11   2  11  527.93 667.387   1
  11  -2 -11  658.74 415.135   1
  11  -2 -11  389.55 560.360   1
  -9  11 -11  560.36 973.693   1
  -2  -9 -11  201.51 943.422   1
   9 -11  10   42.59 930.449   1
 -11   2  10  221.84 657.657   1
  11  -2 -10  836.40 415.855   1
  -9  11 -10  411.89 929.729   1
  -2  -9 -10 1634.23 950.269   1
   2   9   9 4054.05 955.675   1
   9 -11   9 3931.53 1019.82  -1
 -11   2   9 3203.24 695.495   1
  11  -2  -9 3362.88 472.432   1
  -9  11  -9 2517.11 955.314   1
  -2  -9  -9 2989.55 916.395   1
   2   9   8 -164.90 869.549   1
   9 -11   8  230.74 882.522   1
 -11   2   8 1492.61 651.531   1
  11  -2  -8  120.68 435.675   1
  11  -2  -8  178.63 390.630   1
  -9  11  -8  420.54 836.035   1
  -2  -9  -8 2334.77 988.467   1
   2   9   7 2591.35 884.323   1
   9 -11   7 1622.34 807.206   1
 -11   2   7  969.73 459.459   1
  11  -2  -7 1370.81 342.774  -1
  -9  11  -7 4281.08 926.125   1
  -2  -9  -7 1711.71 879.999   1
   2   9   6  10728. 1204.32   1
   9 -11   6  11261. 1227.39   1
  -9  11  -6  11596. 1176.58   1
  -2  -9  -6  12256. 1252.25   1
   2   9   5  18858. 1623.06   1
   9 -11   5  21132. 1645.76   1
  -2  -9  -5  23611. 1860.18   1
   2   9   4  14231. 1283.96   1
   9 -11   4  19283. 1549.19   1
  -9  11  -4  14847. 1315.67  -1
  -2  -9  -4  14753. 1358.20   1
  11  -2  -3  33921. 2228.47   1
  -9  11  -3  33052. 2381.26   1
  -2  -9  -3  33132. 2407.20   1
 -11   2   2  29741. 2030.99   1
  11  -2  -2  28559. 1938.38   1
  -9  11  -2  25986. 1970.45  -1
  -2  -9  -2  34922. 2509.55   1
   2   9   1 108901. 7171.16   1
   9 -11   1 106739. 7012.61   1
   9 -11   1 127423. 8331.52   1
 -11   2   1 112649. 7344.14   1
  11  -2  -1 120252. 7830.62   1
  -9  11  -1 109694. 7207.20   1
  -2  -9  -1 111748. 7340.53   1
   2   9   0  48180. 3295.13   1
   9 -11   0  49009. 3362.16   1
   9 -11   0  50919. 3456.57   1
 -11   2   0  45297. 3089.01   1
  11  -2   0  54847. 3693.69   1
  -9  11   0  42631. 2963.60   1
  -2  -9   0  46811. 3194.23   1
   2   9  -1 119784. 7852.24  -1
   9 -11  -1 121441. 7963.96   1
   9 -11  -1 114991. 7531.52   1
 -11   2  -1 118522. 7780.17  -1
  11  -2   1 114342. 7513.51   1
  -9  11   1 118883. 7794.59   1
  -2  -9   1 113297. 7419.81   1
   2   9  -2  32904. 2279.64   1
   9 -11  -2  33132. 2361.08   1
   9 -11  -2  31647. 2280.00   1
 -11   2  -2  30854. 2287.93   1
  11  -2   2  34018. 2446.84   1
  -9  11   2  30962. 2245.76   1
  -2  -9   2  33564. 2333.69   1
  -2  -9   2  30807. 2159.64   1
   9 -11  -3  32541. 2341.98   1
 -11   2  -3  33031. 2394.23   1
  11  -2   3  33856. 2445.40   1
  -9  11   3  28541. 2162.16   1
  -2  -9   3  35935. 2460.18   1
  -2  -9   3  38018. 2602.16   1
   9 -11  -4  15683. 1293.33  -1
 -11   2  -4  17247. 1505.94   1
  11  -2   4  16335. 1462.34   1
  -2  -9   4  19423. 1477.48   1
   2   9  -5  23326. 1712.07   1
   9 -11  -5  19009. 1518.56   1
 -11   2  -5  20497. 1686.12   1
  11  -2   5  18447. 1572.97   1
  -9  11   5  19942. 1628.83   1
  -2  -9   5  17294. 1387.39   1
  -2  -9   5  21701. 1601.08   1
   2   9  -6  11813. 1110.99   1
   9 -11  -6  11359. 1149.91   1
 -11   2  -6  11362. 1248.65   1
  11  -2   6  12216. 1251.17   1
  -9  11   6  10198. 1134.77   1
  -2  -9   6  12443. 1103.42   1
  -2  -9   6  10840. 1037.48   1
   2   9  -7 2734.41 765.765   1
 -11   2  -7 1872.79 855.495   1
  11  -2   7 1892.97 793.513   1
  -9  11   7 2780.18 865.224  -1
  -2  -9   7 3870.27 725.044   1
  -2  -9   7 1478.92 692.252   1
   2   9  -8 1393.87 830.630   1
   9 -11  -8 -1369.4 905.585   1
 -11   2  -8 -558.56 788.107   1
  -9  11   8 -253.51 891.891   1
   2   9  -9 3491.53 953.873   1
   9 -11  -9 2817.29 835.675   1
 -11   2  -9 3025.94 891.170   1
  11  -2   9 2934.77 939.098   1
  -9  11   9 2966.48 970.449   1
  -2  -9   9 3268.10 766.125   1
   2   9 -10 2655.49 816.936   1
   9 -11 -10 1161.80 970.089   1
 -11   2 -10  849.01 965.044   1
  11  -2  10  546.67 941.621   1
  -9  11  10 1020.54 845.765   1
  -2  -9  10 -351.31 759.279   1
   2   9 -11  372.61 801.801   1
   9 -11 -11   70.20 921.440   1
 -11   2 -11 -203.21 920.720   1
  11  -2  11 -303.42 995.675   1
  -2  -9  11 -547.75 750.990   1
   2   9 -12 1113.87 876.396   1
  11  -2  12  161.37 990.269   1
  -9  11  12 1474.59 942.341   1
  -2  -9  12  506.31 761.441   1
   9 -11 -13  369.01 929.368   1
 -11   2 -13  501.62 949.549   1
  11  -2  13  563.24 1045.04   1
  -9  11  13  404.68 967.206   1
   1  10  13  968.29 934.413   1
  10 -11  13  630.99 973.332   1
 -10  11 -13 1183.78 1056.58   1
  -1 -10 -13 -222.38 952.792   1
   1  10  12 1832.79  999.64   1
  10 -11  12 2309.91 1011.89   1
 -10  11 -12 3041.44 1061.62   1
  -1 -10 -12 1319.28 918.197   1
   1  10  11 2398.92 1060.54   1
  10 -11  11 1114.23 971.531   1
 -11   1  11  632.43 451.891   1
 -10  11 -11 1780.18 993.873   1
  -1 -10 -11 2002.88 983.062   1
   1  10  10  892.97 989.188   1
  10 -11  10 1049.37 965.404   1
 -11   1  10  921.08 492.972   1
   1  10   9 -478.20 947.386   1
 -11   1   9  784.50 446.126   1
  -1 -10  -9 1190.27 941.260   1
   1  10   8 8043.23 1086.85   1
  10 -11   8  10724. 1252.61   1
 -11   1   8 8637.83 641.441   1
 -10  11  -8 9776.57 1123.96   1
  -1 -10  -8 9362.15 1277.84   1
   1  10   7  836.76 919.278   1
  10 -11   7  869.91 854.414   1
 -10  11  -7  508.83 812.972   1
  -1 -10  -7 -623.42 869.549   1
   1  10   6 1676.76 790.630   1
  10 -11   6 -877.12 882.161   1
 -10  11  -6 2215.13 815.855  -1
  -1 -10  -6 1596.39 784.143   1
   1  10   5 3517.47 817.296  -1
  10 -11   5 5499.09 884.323   1
 -10  11  -5 4731.53 930.810   1
  -1 -10  -5 4144.14 902.341   1
   1  10   4 8331.52 1003.24   1
  10 -11   4 9798.19 991.350   1
 -10  11  -4 9369.36 1086.49   1
   1  10   3 4875.67 890.089   1
  10 -11   3 2867.02 851.891   1
 -10  11  -3 2286.84 793.873   1
  -1 -10  -3 3534.05 926.846   1
 -11   1   2  81874. 5326.12   1
  11  -1  -2  86234. 5610.81   1
 -10  11  -2  85586. 5675.67   1
  -1 -10  -2  96396. 6371.16   1
   1  10   1 3582.34 892.972   1
 -11   1   1 5437.83 765.405   1
  11  -1  -1 5621.62 724.684   1
 -10  11  -1 5347.74 970.449   1
  -1 -10  -1 6399.99 910.269   1
   1  10   0  17157. 1390.27   1
  10 -11   0  18962. 1501.62   1
  10 -11   0  22382. 1795.31   1
 -11   1   0  18123. 1458.38   1
  11  -1   0  20562. 1583.06   1
 -10  11   0  18977. 1611.53   1
  -1 -10   0  20321. 1557.84   1
   1  10  -1 5657.65 1000.36   1
  10 -11  -1 4713.51 931.170   1
  10 -11  -1 5599.99 923.603   1
 -11   1  -1 6021.62 917.477   1
  11  -1   1 5362.16 902.341   1
  -1 -10   1 6270.26 932.251   1
   1  10  -2 110342. 7228.82   1
  10 -11  -2  86703. 5708.10   1
  10 -11  -2  94703. 6237.83   1
 -11   1  -2  87928. 5834.23   1
 -10  11   2  85477. 5650.44   1
  -1 -10   2 104829. 6861.25   1
  -1 -10   2  93081. 6111.71   1
  10 -11  -3 3396.03 762.882   1
  10 -11  -3 2834.95 945.585   1
 -11   1  -3 2730.09 878.558   1
  11  -1   3 3751.35 925.404   1
 -10  11   3 2544.86 800.720   1
  -1 -10   3 4219.82 798.918   1
  -1 -10   3 2944.50 715.315   1
  10 -11  -4  10400. 1027.03   1
  11  -1   4 9693.68 1101.62   1
  -1 -10   4  10465. 972.612   1
  -1 -10   4 7491.88 828.468   1
   1  10  -5 6180.17 816.576   1
  10 -11  -5 6165.76 908.468   1
 -11   1  -5 4154.95 888.648   1
  11  -1   5 4299.09 853.693   1
 -10  11   5 5452.25 908.828   1
  -1 -10   5 2997.83 692.252   1
  -1 -10   5 5463.06 801.080   1
   1  10  -6  650.45 772.972   1
  10 -11  -6 1451.89 821.260  -1
 -11   1  -6  502.34 775.134   1
  11  -1   6 1675.67 835.675   1
 -10  11   6 1931.89 846.486   1
  -1 -10   6 -174.13 656.936   1
  -1 -10   6  648.29 679.999   1
   1  10  -7 -605.77 783.783   1
 -11   1  -7 1120.72 836.396   1
  11  -1   7 2250.45 889.008   1
 -10  11   7  898.02 861.981  -1
  -1 -10   7 2004.68 705.585   1
   1  10  -8 9733.32 1178.74   1
  10 -11  -8 7369.36 1094.05   1
 -11   1  -8 9931.52 1146.31   1
 -10  11   8 9347.74 1156.03   1
  -1 -10   8 7581.97 967.567   1
   1  10  -9   -7.08 940.540   1
  10 -11  -9 1571.53 809.729   1
  11  -1   9 -718.56 1007.21   1
 -10  11   9 -456.94 878.558   1
  -1 -10   9  275.03 708.468   1
  11  -1  10 1834.95 951.711   1
 -10  11  10  984.50 960.720   1
  -1 -10  10   39.17 787.387   1
   1  10 -11 1895.13 963.603   1
  10 -11 -11 1197.12 892.972   1
  11  -1  11 1191.35 886.846   1
 -10  11  11  255.06 923.242   1
  -1 -10  11 1308.47 779.459   1
   1  10 -12 2525.76 930.810   1
  10 -11 -12 2300.18 894.774   1
 -10  11  12   29.97 913.873   1
  -1 -10  12 1955.67 752.432   1
 -11   1 -13 2291.17 985.945   1
  11  -1  13  775.49 1042.88   1
   0  11  13 -502.70 1148.83   1
  11 -11  13  137.44 966.846   1
 -11  11 -13  691.89 1019.82   1
   0 -11 -13 3614.41 1017.66   1
   0  11  12 1494.77 898.738   1
 -11  11 -12  411.89 993.873   1
   0 -11 -12  -87.82 947.747   1
   0  11  11  -15.85 977.296   1
  11 -11  11  168.00 980.900   1
 -11  11 -11 -1374.8 956.395   1
   0 -11 -11 -420.18 890.450   1
   0  11  10 1823.78 915.314   1
  11 -11  10  438.56 1047.57   1
 -11  11 -10 1105.22 964.323   1
   0 -11 -10 1104.50 974.053   1
   0  11   9 3040.72 927.927   1
 -11  11  -9 2688.65 941.260   1
   0 -11  -9 2815.49 883.603   1
   0  11   8 3112.79 950.630   1
  11 -11   8 3007.92 988.828   1
 -11  11  -8 4821.62 930.089   1
   0 -11  -8 2241.44 861.621   1
   0  11   7 3601.80 886.486   1
  11 -11   7 4774.77 951.711   1
 -11  11  -7 3426.30 887.927   1
   0 -11  -7 4104.50 997.477   1
   0  11   6  14623. 1351.35   1
  11 -11   6  11755. 1258.02   1
 -11  11  -6  13679. 1330.45   1
   0 -11  -6  15092. 1434.95   1
   0  11   5  10065. 1168.29   1
  11 -11   5  11816. 1193.15   1
 -11  11  -5 7228.82 1004.32   1
   0 -11  -5 9754.95 1132.97   1
   0  11   4  485.40 705.585   1
  11 -11   4  -55.60 756.396   1
   0  11   3  52973. 3679.28   1
  11 -11   3  52649. 3593.87   1
 -11  11  -3  44360. 3067.38   1
   0 -11  -3  52973. 3643.24   1
   0  11   2  97694. 6443.24  -1
  11 -11   2 120252. 7895.49   1
 -11   0   2  97441. 6324.32   1
  11   0  -2 103459. 6709.90   1
 -11  11  -2 111063. 7315.31   1
   0 -11  -2 111928. 7365.76   1
 -11   0   1  42775. 2885.04   1
  11   0  -1  40072. 2711.71   1
 -11  11  -1  42631. 2999.64   1
   0 -11  -1  43495. 3009.37   1
   0  11   0 4673.87 924.684   1
  11 -11   0 6104.50 916.756   1
  11 -11   0 7672.06 965.765   1
 -11   0   0 5610.81 844.684   1
  11   0   0 5437.83 759.639  -1
 -11  11   0 4652.25 984.503   1
   0 -11   0 8356.75 1136.22   1
   0  11  -1  45297. 3119.64   1
  11 -11  -1  44613. 3091.17   1
  11 -11  -1  45550. 3116.39   1
 -11   0  -1  43748. 3018.01   1
  11   0   1  44396. 3083.24   1
 -11  11   1  38631. 2798.92   1
   0 -11   1  47892. 3286.12   1
   0 -11   1  41802. 2876.75   1
   0  11  -2 108252. 7095.49  -1
  11 -11  -2 103712. 6810.80   1
  11 -11  -2  97874. 6421.61   1
 -11   0  -2 107676. 7099.09   1
 -11  11   2 106883. 7030.62   1
   0 -11   2 124108. 8108.10   1
   0 -11   2 113297. 7409.00   1
  11 -11  -3  49117. 3331.89   1
  11 -11  -3  50522. 3432.07   1
 -11   0  -3  45189. 3156.39   1
  11   0   3  47459. 3258.38   1
 -11  11   3  50414. 3444.68   1
   0 -11   3  57910. 3881.08   1
   0  11  -4  362.16 786.666   1
  11 -11  -4 1669.55 641.080   1
  11   0   4  809.01 808.287   1
   0 -11   4 1750.27 627.387   1
   0 -11   4 1140.18 629.909   1
   0  11  -5 8475.67 965.044   1
  11 -11  -5 9531.52 1004.68   1
 -11   0  -5 7509.90 1007.93   1
  11   0   5 9315.31 1026.31   1
 -11  11   5 8317.11 1203.24   1
   0 -11   5 8266.66 926.125   1
   0 -11   5 8097.29 914.594   1
   0  11  -6  13438. 1286.85   1
  11 -11  -6  13928. 1340.90   1
 -11   0  -6  14620. 1376.94   1
  11   0   6  12843. 1383.06   1
   0 -11   6  13413. 1163.96   1
   0  11  -7 3942.34 898.378   1
  11 -11  -7 1794.23 834.594   1
 -11   0  -7 4915.31 915.675  -1
  11   0   7 2414.05 889.008   1
 -11  11   7 2723.24 963.603   1
   0 -11   7 3145.94 792.071   1
   0 -11   7 2412.97 785.224  -1
   0  11  -8 3218.74 984.864   1
  11 -11  -8 4897.29 915.675   1
 -11   0  -8 3884.68 903.783   1
  11   0   8 3758.55 1076.40   1
 -11  11   8 4954.95 1008.29   1
   0 -11   8 2967.92 819.098   1
  11 -11  -9 1194.95 747.026   1
  11   0   9 3625.22 993.873   1
 -11  11   9 1290.81 899.098   1
   0 -11   9 3072.07 827.387   1
   0  11 -10 3491.53 988.828   1
  11 -11 -10 2632.79 851.170   1
 -11   0 -10 1796.39 862.702   1
  11   0  10 2677.83 921.801   1
 -11  11  10 1698.02 893.693  -1
   0 -11  10 2404.32 827.387   1
   0  11 -11 -557.12 854.414   1
  11 -11 -11 -510.99 831.350   1
 -11   0 -11   48.79 889.368   1
 -11  11  11 -1292.3 952.431   1
   0 -11  11 -656.58 742.702   1
   0  11 -12 2220.18 960.359   1
  11 -11 -12 1551.71 876.396   1
 -11   0 -12 -112.58 918.918   1
  11   0  12 2633.51 1091.89   1
 -11  11  12 1284.32 1049.37   1
   0 -11  12 1406.48 795.675   1
 -11   0 -13 1913.87 881.440   1
  11   1  12   87.21 1049.73   1
   1 -12  12  -58.41 820.540   1
   1 -12  12 -107.28 893.693   1
  12 -11 -12  743.06 809.008   1
  -1  12 -12  495.49 921.440   1
 -11  -1 -12 1345.58 962.882   1
  11   1  11 -270.52 1125.76   1
   1 -12  11 -375.13 803.603   1
 -12  11  11 1683.96 976.936   1
  12 -11 -11 -127.64 790.630   1
  -1  12 -11 -940.54 944.143   1
 -11  -1 -11 1305.94 960.720   1
  11   1  10 3790.99 978.377   1
   1 -12  10 1139.46 816.215   1
 -12  11  10 1516.39 938.738   1
  12 -11 -10 2055.13 813.333   1
  -1  12 -10 1832.79 939.458   1
 -11  -1 -10 3409.01 966.125   1
  11   1   9 1420.18 887.567   1
   1 -12   9 1279.28 745.224   1
 -12  11   9  827.39 973.332   1
  12 -11  -9 1628.83 773.333   1
  -1  12  -9 3295.13 996.395   1
 -11  -1  -9  114.59 926.846   1
  11   1   8 4864.86 1101.26   1
   1 -12   8 2033.87 864.504   1
 -12  11   8 4133.33 993.513   1
 -11  -1  -8 3661.26 996.395   1
  11   1   7 1238.56 991.350   1
   1 -12   7 2313.87 793.152   1
   1 -12   7 1646.12 824.864   1
 -12  11   7 1057.30 1055.49   1
  12 -11  -7 1279.64 786.305   1
  -1  12  -7 2400.72 924.684   1
 -11  -1  -7 3253.69 913.152  -1
  11   1   6 7318.91 997.116   1
   1 -12   6 6086.48 933.693  -1
   1 -12   6 7423.42 927.927   1
 -12  11   6  10252. 1323.96   1
  -1  12  -6 6183.78 1024.50   1
 -11  -1  -6 7935.13 1087.21   1
  11   1   5 2759.28 928.287   1
   1 -12   5 3369.01 801.441   1
  12 -11  -5 4194.59 776.215   1
  -1  12  -5 4854.05 875.314  -1
 -11  -1  -5 2948.10 865.585   1
  11   1   4  10187. 1154.95   1
   1 -12   4  12386. 1118.56   1
   1 -12   4  10238. 1005.76   1
  12 -11  -4  10285. 1063.06   1
  -1  12  -4  12130. 1234.59   1
  11   1   3 7142.33 1004.68   1
   1 -12   3 7210.80 1002.16   1
   1 -12   3 5711.71 862.341   1
 -12  11   3 7171.16 1012.97   1
  12 -11  -3 6064.86 901.621   1
  12 -11  -3 6154.95 825.585   1
 -11  -1  -3 5845.04 945.945   1
   1 -12   2  41730. 2872.07   1
   1 -12   2  43784. 2996.39   1
  12 -11  -2  41441. 2849.73   1
  12 -11  -2  40613. 2819.82   1
  -1  12  -2  40108. 2801.80   1
 -11  -1  -2  38522. 2719.64   1
  11   1   1 2945.94 765.044   1
   1 -12   1 3715.31 835.675   1
   1 -12   1 2713.15 824.504   1
 -12  11   1 3130.45 983.422   1
  12 -11  -1 2837.11 896.936   1
  12 -11  -1 2357.84 727.927   1
  -1  12  -1 1655.85 799.639   1
 -11  -1  -1 2348.47 748.828   1
  11   1   0  62847. 4198.19   1
   1 -12   0  70703. 4745.94   1
 -12  11   0  63856. 4313.51   1
  12 -11   0  57910. 3902.70   1
 -11  -1   0  62991. 4209.00   1
  11   1  -1 3291.89 604.684   1
   1 -12  -1 3744.14 837.116   1
 -12  11  -1 2389.55 916.035   1
 -11  -1   1 3575.85 664.143   1
  11   1  -2  40252. 2668.11   1
   1 -12  -2  39604. 2795.31   1
 -12  11  -2  36504. 2601.44   1
  -1  12   2  34040. 2429.19   1
 -11  -1   2  38162. 2543.42   1
   1 -12  -3 5679.27 951.711   1
 -12  11  -3 4882.88 784.143   1
  12 -11   3 7935.13 992.431   1
  -1  12   3 5261.26 894.414   1
  12 -11   4  10879. 1121.08   1
  -1  12   4  10169. 1286.85   1
   1 -12  -5 4436.03 819.459   1
 -12  11  -5 4147.74 914.594   1
  12 -11   5 4659.45 916.756   1
  -1  12   5 4309.91 952.071   1
   1 -12  -6  10944. 1211.89   1
 -12  11  -6 7275.67 1067.03   1
  12 -11   6 7517.11 1029.55   1
  -1  12   6 9156.75 1070.27   1
   1 -12  -7 1526.12 980.900   1
 -12  11  -7 1629.91 841.441   1
  12 -11   7 1541.26 929.729   1
  -1  12   7  981.62 925.044   1
   1 -12  -8 2578.02 965.044   1
 -12  11  -8 2845.04 968.648   1
   1 -12  -9  849.37 849.729   1
 -12  11  -9 1000.00 912.432   1
  12 -11   9  872.79 907.026   1
  -1  12   9 1795.67 980.179  -1
   1 -12 -10 1056.22 955.314   1
 -12  11 -10 2323.24 1044.32   1
  12 -11  10 1225.94 954.233   1
  -1  12  10 2743.42 985.945   1
   1 -12 -11  723.60 950.630   1
 -12  11 -11 -219.64 985.224   1
  12 -11  11    0.89 907.747   1
  -1  12  11  619.46 1108.47   1
   1 -12 -12 -1587.7 941.260  -1
 -12  11 -12   69.98 1028.11   1
  12 -11  12 -1050.4 885.765   1
  -1  12  12 -1590.3 1134.77   1
 -10  -2 -13 2881.44 995.675   1
  10   2  12 1996.39 1036.76   1
 -12  10  12 1785.94 1090.45   1
  12 -10 -12 1150.27 794.594   1
  -2  12 -12  346.85 976.936   1
 -10  -2 -12 2269.91 1006.13   1
   2 -12  11 1121.80 862.702   1
 -12  10  11 2551.71 996.035   1
  12 -10 -11 2550.27 775.855   1
  -2  12 -11 1727.21 944.143   1
 -10  -2 -11 1080.00 971.891  -1
  10   2  10 2746.30 922.882   1
   2 -12  10   48.40 899.819   1
 -12  10  10 1775.13 953.513   1
  12 -10 -10 -456.58 792.792   1
  -2  12 -10 1375.85 938.377   1
 -10  -2 -10 1861.26 902.702   1
  10   2   9 -143.35 976.576   1
   2 -12   9  -58.34 792.792   1
 -12  10   9 -543.78 980.179   1
  12 -10  -9 -1108.1 750.990   1
  -2  12  -9  445.04 950.269   1
  10   2   8 8875.67 1117.48   1
   2 -12   8  10083. 1141.26   1
 -12  10   8  11769. 1244.68   1
  12 -10  -8 9005.40 1098.74   1
 -10  -2  -8  11773. 1281.44   1
  10   2   7 2056.21 842.522   1
   2 -12   7 3189.19 859.459   1
 -12  10   7 1687.57 1000.00   1
  12 -10  -7 2832.79 780.179   1
  -2  12  -7 3715.31 992.431   1
 -10  -2  -7 2532.25 870.990   1
  10   2   6 6677.47 1078.92   1
   2 -12   6 6666.66 950.990   1
  12 -10  -6 5272.07 965.044   1
  -2  12  -6 8209.00 1070.63   1
 -10  -2  -6 7203.60 1029.91   1
  10   2   5 4609.00 937.657   1
   2 -12   5 4681.08 868.107   1
 -12  10   5 5261.26 925.404   1
  12 -10  -5 4965.76 912.432   1
  12 -10  -5 4915.31 798.197   1
  -2  12  -5 4194.59 861.621   1
 -10  -2  -5 4619.81 917.116   1
  10   2   4 5131.53 913.873   1
   2 -12   4 4363.96 810.450   1
   2 -12   4 4234.23 790.630   1
 -12  10   4 5221.62 855.495   1
  12 -10  -4 4338.73 802.522   1
  12 -10  -4 5178.37 780.900   1
  -2  12  -4 6104.50 877.477   1
  10   2   3  15095. 1370.81  -1
   2 -12   3  15369. 1281.44   1
   2 -12   3  17932. 1422.70   1
 -12  10   3  14515. 1303.78   1
  12 -10  -3  14076. 1235.67   1
  12 -10  -3  14789. 1210.81   1
  -2  12  -3  16623. 1423.78   1
 -10  -2  -3  16000. 1413.69   1
   2 -12   2  56108. 3805.40   1
   2 -12   2  52577. 3554.23   1
  12 -10  -2  50775. 3452.25   1
  12 -10  -2  45802. 3147.38   1
 -10  -2  -2  48036. 3315.67   1
  10   2   1 5376.57 861.621   1
   2 -12   1 5855.85 927.206   1
   2 -12   1 5495.49 809.729   1
 -12  10   1 5207.20 969.729   1
  12 -10  -1 6619.81 825.585   1
  12 -10  -1 5117.11 836.396   1
  -2  12  -1 4248.64 928.648   1
 -10  -2  -1 6036.03 949.909   1
  10   2   0  58811. 3945.94   1
   2 -12   0  64577. 4338.73   1
 -12  10   0  57802. 3927.92   1
  12 -10   0  62198. 4165.76   1
  -2  12   0  52973. 3632.43   1
 -10  -2   0  59135. 3960.36   1
  10   2  -1 5181.98 704.864   1
   2 -12  -1 5596.39 863.062   1
 -12  10  -1 4619.81 972.972   1
 -10  -2   1 5019.81 704.143   1
  10   2  -2  40144. 2650.09   1
   2 -12  -2  49333. 3372.25   1
 -12  10  -2  46090. 3179.10   1
  12 -10   2  52072. 3562.16   1
  -2  12   2  45261. 3122.16  -1
 -10  -2   2  48396. 3191.71   1
   2 -12  -3  14649. 1279.64   1
 -12  10  -3  11647. 1174.77   1
  12 -10   3  14987. 1276.03   1
  -2  12   3  14396. 1364.32   1
  12 -10   4 5845.04 924.323   1
  -2  12   4 5859.45 1057.30   1
   2 -12  -5 3881.08 916.035   1
 -12  10  -5 6684.68  999.64   1
  12 -10   5 5581.98 883.603   1
  -2  12   5 5625.22 1073.87  -1
   2 -12  -6 7023.42 1020.54   1
 -12  10  -6 7041.43 1023.06   1
  12 -10   6 7830.62 1014.05   1
  -2  12   6 7063.06 1050.45   1
   2 -12  -7 4075.67 881.801   1
 -12  10  -7 3790.99 924.684   1
  12 -10   7 3281.80 887.567   1
  -2  12   7 2385.58 870.990   1
   2 -12  -8  12425. 1311.35   1
 -12  10  -8  11200. 1235.31   1
  12 -10   8  10476. 1194.59   1
  -2  12   8  11189. 1289.73   1
   2 -12  -9 -597.12 997.477   1
 -12  10  -9 -1174.1 907.026   1
  12 -10   9  387.39 921.801   1
  -2  12   9 -674.95 915.675   1
   2 -12 -10  812.61 929.008   1
 -12  10 -10 3304.86 976.576   1
  12 -10  10 2543.06 1043.60   1
  -2  12  10 1106.31 1082.88   1
   2 -12 -11  429.19 979.819   1
 -12  10 -11 2954.59 1022.34   1
  12 -10  11 1984.50 1004.68   1
  -2  12  11 3493.69 1213.69   1
   2 -12 -12 1213.33 1008.65   1
 -12  10 -12  774.77 943.062   1
  12 -10  12 1389.55 924.684   1
  -2  12  12 1362.88 1204.68   1
   2 -12 -13 2423.42 997.116   1
 -12  10 -13 3398.55 978.738   1
  12 -10  13 3541.62 1040.72   1
  -2  12  13 3273.15 1132.25   1
  -9  -3 -13 1603.60 961.801   1
   9   3  12 1375.85 1009.37   1
   3 -12  12  796.40 880.720   1
 -12   9  12  834.59 1107.39   1
  12  -9 -12  650.45 690.089   1
  -3  12 -12 -199.82 1019.46   1
  -9  -3 -12 1579.46 964.684   1
   3 -12  11 -690.81 855.134   1
 -12   9  11  881.44 905.585   1
  12  -9 -11 2405.76 779.098   1
  -3  12 -11 -627.39 1028.83   1
  -9  -3 -11  139.17 966.846   1
   9   3  10 6670.26 1189.55   1
   3 -12  10 3560.72 996.756   1
 -12   9  10 6281.07 1057.30   1
  12  -9 -10 5048.64 928.648   1
  -3  12 -10 6227.02 1101.26   1
  -9  -3 -10 4533.33 1022.34   1
   9   3   9 3249.73 914.594   1
   3 -12   9 4288.28 901.981   1
 -12   9   9 4036.03 949.909   1
  12  -9  -9 2055.13 730.810   1
  -3  12  -9 3776.57 1056.94   1
   3 -12   8 1014.05 841.801   1
 -12   9   8 2837.47 998.557   1
  12  -9  -8 1823.06 731.531   1
  -3  12  -8 2984.14 1062.70   1
  -9  -3  -8 2563.96 933.332  -1
   9   3   7 6291.89 963.963   1
   3 -12   7 7016.21 978.738   1
  12  -9  -7 5848.64 839.278   1
  -9  -3  -7 8396.39 1099.82   1
   9   3   6 7304.50 1100.18   1
   3 -12   6 9196.39 1015.85   1
 -12   9   6 8994.59 1136.94   1
  12  -9  -6 5765.76 831.711   1
  -3  12  -6 9218.01 1082.52   1
  -9  -3  -6 8273.87 1096.22   1
   9   3   5  618.74 818.017  -1
   3 -12   5  823.06 705.224   1
   3 -12   5 2213.69 888.287   1
 -12   9   5 1469.19 776.936   1
  12  -9  -5 1401.08 794.954   1
  12  -9  -5  796.04 650.450   1
  -3  12  -5  989.19 794.954   1
  -9  -3  -5  285.59 793.513   1
   9   3   4  14079. 1323.96  -1
   3 -12   4  16436. 1344.86   1
 -12   9   4  13950. 1224.86   1
  12  -9  -4  12613. 1050.09   1
  12  -9  -4  13362. 1176.94   1
  -3  12  -4  12371. 1190.27   1
   9   3   3  12818. 1189.91   1
   3 -12   3  12793. 1135.13   1
   3 -12   3  13863. 1214.77  -1
  12  -9  -3  13402. 1204.68   1
  12  -9  -3  11712. 1024.86   1
  -3  12  -3  12241. 1209.73   1
  -9  -3  -3  11146. 1166.49   1
   3 -12   2 7621.61 1040.36   1
   3 -12   2 6836.03 900.540   1
  12  -9  -2 5873.87 868.828   1
  12  -9  -2 6133.33 884.684   1
  -9  -3  -2 4857.65 864.143   1
   9   3   1  18840. 1558.20   1
   3 -12   1  23856. 1819.46   1
   3 -12   1  20079. 1589.19   1
 -12   9   1  17877. 1501.62   1
  12  -9  -1  20094. 1572.25   1
  12  -9  -1  17582. 1387.39   1
  -3  12  -1  18177. 1514.95   1
  -9  -3  -1  19737. 1554.95   1
   9   3   0 9971.16 962.882   1
   3 -12   0  13002. 1189.91   1
   3 -12   0  12205. 1265.94   1
 -12   9   0  12184. 1207.93   1
  12  -9   0 9902.69 1019.82   1
  -3  12   0 9708.10 1115.31   1
  -9  -3   0  12378. 1131.53   1
   9   3  -1  17463. 1313.15   1
 -12   9  -1  14998. 1315.31   1
  12  -9   1  19719. 1608.65   1
  -9  -3   1  19009. 1415.85   1
   9   3  -2 7063.06 699.459   1
   3 -12  -2 5513.51 906.305   1
 -12   9  -2 7607.20 1014.41  -1
  12  -9   2 6475.67 895.855   1
  -3  12   2 5718.91 983.783   1
  -9  -3   2 6763.96 641.080   1
   3 -12  -3  13769. 1291.17   1
 -12   9  -3  10634. 1052.61   1
  12  -9   3  14598. 1249.37   1
  -3  12   3  10991. 1117.12   1
  12  -9   4  14425. 1261.62   1
  -3  12   4  11834. 1162.88   1
   3 -12  -5 2539.82 859.459   1
 -12   9  -5 1074.95 845.765   1
  12  -9   5 2071.71 831.711   1
  -3  12   5 1997.84 1019.82   1
   3 -12  -6 9257.65 1034.23   1
 -12   9  -6 8061.25 1105.58   1
  12  -9   6 9358.55 1115.67   1
  -3  12   6  11261. 1275.31   1
   3 -12  -7 8140.53 1119.64   1
 -12   9  -7 8378.37 1169.01   1
  12  -9   7 8511.70 1121.44   1
  -3  12   7 9095.49 1251.17   1
   3 -12  -8 1849.73 974.413   1
 -12   9  -8  607.57 918.918   1
   3 -12  -9 3161.44 925.044   1
 -12   9  -9 4652.25 1049.37   1
  12  -9   9 4151.35 1026.31   1
  -3  12   9 4425.22 1173.69   1
  12  -9  10 6396.39 1109.91   1
  -3  12  10 7477.47 1332.25   1
   3 -12 -11   83.75 899.819   1
 -12   9 -11 1463.78 904.864   1
  12  -9  11 1917.12 954.233   1
  -3  12  11 1579.10 1137.66   1
   3 -12 -12 1999.64 993.152   1
 -12   9 -12 2713.87 1009.73   1
  12  -9  12  235.68 940.540   1
   3 -12 -13  429.55 890.089   1
 -12   9 -13 1977.66 1029.55   1
  12  -9  13 2458.74 1041.80   1
  -3  12  13 2619.82 1197.84   1
   8   4  13   53.91 1072.43   1
  -8  -4 -13 -611.53 904.504   1
   8   4  12 2205.76 1004.32   1
   4 -12  12  899.10 936.936   1
 -12   8  12 1471.35 1135.49   1
  12  -8 -12  927.93 671.351   1
  -4  12 -12 1841.08 1176.58   1
   8   4  11 1899.10 1018.02   1
 -12   8  11 1654.41 933.693   1
  12  -8 -11 2614.05 718.918   1
  -4  12 -11 1737.66 1119.28  -1
   8   4  10 -540.18 981.260   1
   4 -12  10   24.40 909.549   1
 -12   8  10 -1751.0 929.729   1
  -4  12 -10  -93.26 957.477   1
  -8  -4 -10   57.15 959.999   1
   8   4   9 7279.27 1220.54   1
   4 -12   9 7124.32 1041.08   1
 -12   8   9 5354.95 1017.66   1
  12  -8  -9 5376.57 825.224   1
  -4  12  -9 6771.16 1224.86   1
   4 -12   8   39.24 845.044   1
  12  -8  -8 3156.39 790.990   1
  -4  12  -8 2312.79 1060.18   1
  -8  -4  -8 1557.48 917.477   1
   8   4   7 8864.86 1169.01   1
   4 -12   7 7661.25 1016.22   1
 -12   8   7 5286.48 1024.86   1
  12  -8  -7 7181.97 922.522   1
  -8  -4  -7 6198.19 1017.66   1
   8   4   6 4115.31 863.422   1
   4 -12   6 4400.00 845.765   1
 -12   8   6 4410.81 838.558   1
  12  -8  -6 3375.85 797.837   1
  12  -8  -6 2111.71 705.585   1
  -4  12  -6 3769.37 925.765   1
  -8  -4  -6 3917.11 957.116   1
   8   4   5  19658. 1653.69   1
   4 -12   5  20004. 1561.44   1
  12  -8  -5  19009. 1463.78   1
  12  -8  -5  16386. 1289.37   1
  -4  12  -5  21362. 1683.24   1
  -8  -4  -5  17081. 1458.74   1
   8   4   4 1538.74 841.080   1
   4 -12   4  605.77 783.062   1
 -12   8   4  452.97 715.675   1
  12  -8  -4  102.67 658.378   1
  12  -8  -4 -320.76 538.017   1
  -4  12  -4  258.88 794.233   1
   8   4   3  53730. 3657.65   1
   4 -12   3  59748. 4007.20   1
  12  -8  -3  53838. 3597.83   1
  12  -8  -3  57874. 3837.83   1
  -4  12  -3  57694. 3877.47   1
  -8  -4  -3  54775. 3751.35   1
   4 -12   2 7117.11 1024.86   1
   4 -12   2 7790.98 993.873   1
 -12   8   2 4576.57 914.233   1
  12  -8  -2 5618.01 770.450   1
  12  -8  -2 6781.98 780.540  -1
  -4  12  -2 6890.08 1074.59   1
  -8  -4  -2 6915.31 994.954  -1
   8   4   1  26667. 1981.26   1
   4 -12   1  29308. 2148.83   1
 -12   8   1  22522. 1759.64   1
  12  -8  -1  27892. 1993.87   1
  12  -8  -1  29867. 2102.70   1
  -4  12  -1  28115. 2119.64   1
  -8  -4  -1  30058. 2186.66   1
   8   4   0 1103.78 727.927   1
   4 -12   0  699.10 901.260   1
   4 -12   0  736.22 753.873   1
 -12   8   0  480.00 917.477   1
  12  -8   0  275.57 735.134   1
  -4  12   0 -291.03 821.981   1
  -8  -4   0  431.35 748.468   1
   8   4  -1  25164. 1766.48   1
   4 -12  -1  28800. 2146.66  -1
 -12   8  -1  25290. 1912.79   1
  12  -8   1  29704. 2171.89   1
  -8  -4   1  26865. 1891.53   1
   8   4  -2 5945.94 576.936   1
   4 -12  -2 7845.04 950.990   1
 -12   8  -2 5517.11 903.783   1
  -8  -4   2 5866.66 630.990   1
   4 -12  -3  59748. 4046.84   1
 -12   8  -3  50991. 3494.05   1
  12  -8   3  53225. 3639.64   1
  -4  12   3  59135. 4010.81   1
  -8  -4   3  60865. 3953.15   1
   4 -12  -4  940.90 853.693   1
  12  -8   4 -236.90 753.513   1
  -4  12   4  834.23 873.152   1
   4 -12  -5  20350. 1718.92   1
 -12   8  -5  18115. 1554.23   1
  12  -8   5  17640. 1487.93   1
  -4  12   5  20959. 1735.49   1
   4 -12  -6 4075.67 911.350   1
 -12   8  -6 2735.49 921.801   1
  12  -8   6 3548.83 963.603   1
  -4  12   6 5650.44 1097.30  -1
   4 -12  -7 6450.44 1052.97   1
 -12   8  -7 4475.67 1063.78   1
  12  -8   7 6890.08 1039.28   1
  -4  12   7 6418.01 1180.90   1
   4 -12  -8 -830.27 903.783   1
 -12   8  -8 2102.34 837.116   1
  12  -8   8 1889.73 908.107   1
  -4  12   8 1007.21 1077.12   1
  -8  -4   8 1985.58 390.630   1
   4 -12  -9 4345.94 1039.28   1
 -12   8  -9 6342.34 1120.72   1
  12  -8   9 5722.52 1077.12   1
  -8  -4   9 4735.13 539.819   1
  -8  -4   9 6792.79 651.891   1
   4 -12 -10 -669.91 1034.59   1
 -12   8 -10  256.94 921.801   1
  12  -8  10  939.10 963.963   1
  -4  12  10 -1393.2 1118.20   1
  -8  -4  10 -480.00 418.378   1
  -8  -4  10  309.98 445.045   1
   4 -12 -11 2357.48 985.945  -1
 -12   8 -11 1720.00 910.990   1
  12  -8  11 1994.59 945.945   1
  -4  12  11 1790.63 1125.76   1
  -8  -4  11 1597.84 445.765   1
  -8  -4  11 1127.21 378.378   1
   4 -12 -12 2945.22 1001.80   1
 -12   8 -12 2209.37 921.801   1
  12  -8  12 1295.13 997.477   1
  -4  12  12 2147.39 1104.14   1
 -12   8 -13  177.95 863.783   1
  12  -8  13 1610.45 988.467   1
  -4  12  13  106.99 1058.38   1
   7   5  13 1642.52 1095.13   1
   5 -12  13  313.77 928.648   1
  -5  12 -13 1619.46 1171.89   1
  -7  -5 -13 1682.52 860.179  -1
   7   5  12 2731.53 1065.58   1
   5 -12  12 1442.52 950.990   1
 -12   7  12 1289.37 1091.53   1
  12  -7 -12 1540.90 607.567   1
  -5  12 -12 -850.09 1088.65   1
   7   5  11 5599.99 1151.71   1
   5 -12  11 5499.09 1007.93   1
 -12   7  11 3668.46 1063.78   1
  -5  12 -11 4763.96 1148.47   1
  -7  -5 -11 4972.97 1094.77   1
   7   5  10 1076.40 986.666   1
   5 -12  10 1063.78 970.810   1
 -12   7  10 2126.48 943.062   1
  12  -7 -10  878.92 671.351   1
  -5  12 -10  640.36 921.080  -1
  -7  -5 -10  827.75 894.053   1
   7   5   9 1104.86 1037.48   1
   5 -12   9 1409.37 849.008   1
  12  -7  -9  470.63 663.423   1
  -5  12  -9  637.12 1003.96   1
   5 -12   8 3621.62 909.549   1
 -12   7   8 1215.85 954.233   1
  12  -7  -8 1161.44 639.999   1
  -5  12  -8 1610.45 1021.98   1
  -7  -5  -8 2289.73 942.702   1
   7   5   7 2053.33 1040.36   1
 -12   7   7 2117.11 887.927  -1
  12  -7  -7 2661.26 637.837   1
  -5  12  -7 4335.13 993.152   1
  -7  -5  -7 2994.95 924.323   1
   7   5   6 3255.85 843.603   1
   5 -12   6 3823.42 862.702  -1
 -12   7   6 3092.97 756.035   1
  12  -7  -6 1621.98 667.747   1
  12  -7  -6 3765.76 780.540   1
  -7  -5  -6 2957.11 794.954   1
   7   5   5 5967.56 903.062   1
   5 -12   5 7798.19 1057.66   1
  12  -7  -5 6284.68 805.044   1
  12  -7  -5 5322.52 745.224   1
  -5  12  -5 5041.44 878.558   1
  -7  -5  -5 7538.73 987.026   1
   7   5   4 4900.90 860.900   1
   5 -12   4 6879.27 955.314   1
 -12   7   4 7917.11 885.404   1
  12  -7  -4 5531.53 656.216   1
  12  -7  -4 6547.74 770.810   1
  -5  12  -4 7495.49 988.828   1
   7   5   3  10652. 1181.62   1
   5 -12   3 9372.96 1051.53   1
  12  -7  -3  10346. 989.188   1
  12  -7  -3 9365.76 863.783   1
  -5  12  -3  10883. 1133.69  -1
  -7  -5  -3 8255.85 1048.29   1
   5 -12   2  17204. 1401.80  -1
   5 -12   2  16202. 1413.33   1
 -12   7   2  15348. 1377.66   1
  12  -7  -2  13420. 1121.80   1
  12  -7  -2  14566. 1161.80   1
  -5  12  -2  16011. 1392.79   1
  -7  -5  -2  15196. 1356.03   1
   7   5   1  20292. 1636.76   1
   5 -12   1  24166. 1883.24   1
   5 -12   1  22386. 1779.82   1
 -12   7   1  18213. 1469.55   1
  12  -7  -1  20303. 1517.48   1
  -5  12  -1  22429. 1812.25   1
  -7  -5  -1  23121. 1786.66   1
   7   5   0 6342.34 862.702   1
   5 -12   0 5819.81 979.458   1
   5 -12   0 5113.51 893.693   1
 -12   7   0 3196.75 752.792   1
  12  -7   0 5625.22 907.747  -1
  -5  12   0 4021.62 914.954   1
  -7  -5   0 7401.79 883.963   1
   7   5  -1  20022. 1503.78   1
   5 -12  -1  20901. 1637.48   1
 -12   7  -1  17679. 1470.63   1
  12  -7   1  14962. 1307.03   1
  -7  -5   1  18843. 1441.80   1
   7   5  -2  14241. 1081.80   1
   5 -12  -2  16468. 1446.48   1
  -7  -5   2  15906. 1189.19   1
   5 -12  -3  10836. 1082.16  -1
 -12   7  -3  10187. 1161.80   1
  12  -7   3  10382. 1120.72   1
  -5  12   3 8147.74 973.332   1
  -7  -5   3 8432.42 670.990   1
  -7  -5   3 8039.63 713.513   1
   5 -12  -4 8702.69 976.576   1
  12  -7   4 8320.71 985.585   1
  -5  12   4 5981.98 888.287  -1
  -7  -5   4 5675.67 468.468  -1
 -12   7  -5 6727.92 1025.58   1
  12  -7   5 5664.86 913.152   1
  -5  12   5 5873.87 982.702   1
  -7  -5   5 5992.79 447.927   1
  -7  -5   5 6162.16 455.135   1
   5 -12  -6 1747.03 837.477   1
 -12   7  -6 1915.31 887.567   1
  12  -7   6 1755.31 854.414   1
  -5  12   6  903.42 963.603   1
  -7  -5   6 2843.60 361.441   1
   5 -12  -7 2906.66 921.080   1
 -12   7  -7 1799.64 909.549   1
  12  -7   7 4075.67 931.531   1
  -5  12   7 3992.79 1010.45   1
  -7  -5   7 2516.75 439.279   1
  -7  -5   7 2066.66 458.378   1
   7   5  -8 3098.01 596.035   1
   5 -12  -8 2778.74 958.558   1
 -12   7  -8 1455.85 903.422   1
  12  -7   8 3596.75 1100.90   1
  -5  12   8  759.64 1093.33   1
  -7  -5   8 1564.32 500.540  -1
  -7  -5   8 2321.44 489.369   1
   7   5  -9 1170.81 534.414   1
   5 -12  -9 1764.68 915.314   1
 -12   7  -9 1840.72 979.458   1
  12  -7   9 -300.29 863.062   1
  -5  12   9 1033.87 1150.63   1
  -7  -5   9  592.43 458.018   1
  -7  -5   9 1636.39 549.909   1
   7   5 -10 1217.66 545.225   1
   5 -12 -10  579.10 1031.71   1
 -12   7 -10  955.31 959.639   1
  12  -7  10 2510.63 1027.75   1
  -5  12  10 -265.69 1165.40   1
  -7  -5  10 1676.39 466.666   1
  -7  -5  10 1675.67 601.441   1
   7   5 -11 2820.54 582.702   1
   5 -12 -11 3661.26 1034.23   1
 -12   7 -11 6021.62 1098.38   1
  12  -7  11 4533.33 1137.66   1
  -5  12  11 3686.48 1147.39   1
  -7  -5  11 4414.41 651.531   1
  -7  -5  11 4771.17 678.198   1
   5 -12 -12 -761.44 903.783   1
 -12   7 -12  697.30 993.513   1
  12  -7  12 2830.99 1045.76   1
  -5  12  12  725.77 1021.62   1
   5 -12 -13 1285.76 984.864   1
 -12   7 -13  908.11 883.963  -1
  12  -7  13 -302.02 967.567   1
  -5  12  13 1664.86 1059.10   1
   6   6  13 1978.74 1100.90   1
   6 -12  13 1201.44 974.413   1
  -6  12 -13 1787.03 1189.19   1
  -6  -6 -13 1484.32 916.756   1
   6   6  12 1103.42 1079.64   1
   6 -12  12 -699.82 903.062   1
 -12   6  12  -92.61 1034.95   1
  12  -6 -12   42.63 615.495   1
  -6  12 -12  518.56 1049.73   1
   6   6  11 1572.25 976.576   1
   6 -12  11 -1051.2 922.161   1
 -12   6  11 -1676.8 1043.60   1
  12  -6 -11 -142.31 561.081   1
  -6  12 -11  864.86 895.495   1
  -6  -6 -11 -166.52 946.305   1
   6   6  10 1466.30 868.468   1
   6 -12  10 -397.12 1029.19   1
  12  -6 -10  674.95 616.216   1
  -6  12 -10 -1672.4 907.386   1
  -6  -6 -10 -1142.0 885.044   1
   6   6   9 2345.22 995.675   1
   6 -12   9 3324.32 932.972   1
 -12   6   9 2322.88 1073.15   1
  12  -6  -9 3139.46 693.693   1
  -6  12  -9 5308.10 1003.60   1
  -6  -6  -9 3433.15 965.044   1
   6 -12   8  16620. 1541.62   1
 -12   6   8  14944. 1428.47   1
  12  -6  -8  14977. 1228.83   1
  -6  12  -8  16822. 1499.46   1
  -6  -6  -8  17542. 1579.82   1
   6   6   7 9866.66 1276.40   1
   6 -12   7  11070. 1194.23   1
 -12   6   7 9351.34 1061.62   1
  12  -6  -7 8763.96 917.477   1
  12  -6  -7 9196.39 864.143   1
  -6  12  -7 7661.25 1003.60   1
  -6  -6  -7 9477.47 1166.85   1
   6   6   6 3899.09 1002.88   1
   6 -12   6 2750.27 789.549   1
 -12   6   6 2574.05 718.918   1
  12  -6  -6 4014.41 639.999   1
  12  -6  -6 3607.20 620.180   1
  -6  -6  -6 3044.68 883.963   1
   6   6   5 6320.71 1076.76   1
   6 -12   5 6605.40 860.179  -1
 -12   6   5 6277.47 858.017   1
  12  -6  -5 7145.94 823.783   1
  -6  12  -5 5690.08 987.386  -1
  -6  -6  -5 6998.19  999.64   1
   6   6   4 5960.35 1025.94   1
   6 -12   4 5909.90 876.756   1
  12  -6  -4 6230.62 656.216   1
  12  -6  -4 5553.15 690.450   1
  -6  12  -4 5772.97 910.990   1
   6   6   3  25766. 1999.28   1
   6 -12   3  31492. 2270.27   1
  12  -6  -3  25279. 1760.72   1
  12  -6  -3  28043. 1938.38   1
  -6  12  -3  29798. 2172.61   1
  -6  -6  -3  25477. 1936.57   1
   6 -12   2  42559. 2943.78   1
 -12   6   2  35964. 2466.30   1
  12  -6  -2  39495. 2663.42   1
  12  -6  -2  37405. 2532.25   1
  -6  12  -2  34775. 2492.61   1
  -6  -6  -2  42667. 2988.10   1
   6   6   1  809.37 749.549   1
   6 -12   1 2420.18 849.368   1
   6 -12   1 1292.25 744.504   1
 -12   6   1 1070.27 807.927   1
  12  -6  -1  959.28 690.450   1
  -6  12  -1 1622.70 962.161   1
  -6  -6  -1 1540.54 704.143   1
   6   6   0 129946. 8479.27   1
   6 -12   0 143964. 9387.38   1
   6 -12   0 133189. 8691.88   1
 -12   6   0 126414. 8255.85   1
  12  -6   0 153982.  10032.   1
  -6  12   0 138306. 9030.62   1
  -6  -6   0 130414. 8522.51   1
   6   6  -1  339.71 585.945   1
   6 -12  -1  650.09 1007.57   1
   6 -12  -1   69.98 728.648   1
 -12   6  -1 1151.35 728.648   1
  12  -6   1  -91.50 769.729   1
  -6  12   1 -401.44 927.927   1
  -6  -6   1  320.32 617.297  -1
   6   6  -2  39748. 2702.70   1
   6 -12  -2  44360. 3084.68   1
 -12   6  -2  38522. 2734.77   1
  -6  -6   2  41009. 2759.28   1
   6 -12  -3  26360. 1939.82   1
 -12   6  -3  23020. 1811.89   1
  12  -6   3  29975. 2194.95   1
  -6  12   3  25582. 1961.80   1
  -6  -6   3  23798. 1648.29   1
  -6  -6   3  26022. 1775.49   1
   6 -12  -4 7034.23 976.576   1
  12  -6   4 6799.99 959.999  -1
  -6  12   4 5809.00 956.035   1
  -6  -6   4 5531.53 605.405   1
  -6  -6   4 3935.13 530.450   1
 -12   6  -5 4720.72 899.098   1
  12  -6   5 7935.13 1000.72   1
  -6  12   5 7704.50 1024.50   1
  -6  -6   5 7113.51 616.576  -1
  -6  -6   5 5733.33 580.900   1
   6 -12  -6 3312.43 890.450  -1
 -12   6  -6 3162.52 907.386   1
  12  -6   6 6547.74 981.981  -1
  -6  12   6 3367.92 948.828   1
  -6  -6   6 4086.48 513.873   1
  -6  -6   6 3628.82 594.954   1
   6   6  -7 9935.12 892.251   1
   6 -12  -7 9077.47 1105.94   1
 -12   6  -7 8655.85 1154.95   1
  12  -6   7 8911.70 1174.41   1
  -6  12   7  10054. 1232.43   1
  -6  -6   7 9506.30 836.756   1
  -6  -6   7 9290.08 805.405   1
   6   6  -8  16490. 1274.23   1
   6 -12  -8  15632. 1489.01   1
 -12   6  -8  15820. 1456.21   1
  -6  -6   8  15971. 1238.92   1
  -6  -6   8  17661. 1335.13   1
   6   6  -9 3213.69 647.207   1
   6 -12  -9 3072.07 902.341   1
 -12   6  -9 2184.50 1011.53   1
  12  -6   9 2858.74 838.197   1
  -6  12   9 4266.66 1149.55   1
  -6  -6   9 3567.20 629.909   1
  -6  -6   9 2707.02 698.017   1
   6   6 -10 1344.50 627.026   1
   6 -12 -10 1256.94 1056.22   1
 -12   6 -10 -609.01 983.422   1
  12  -6  10   97.04 1029.55   1
  -6  12  10   64.72 1061.98   1
  -6  -6  10  -45.59 640.360   1
  -6  -6  10 -280.11 505.225   1
   6   6 -11 1007.93 584.143   1
   6 -12 -11 -359.42 931.170   1
 -12   6 -11 1863.06 1055.49   1
  12  -6  11 -966.13 989.188   1
  -6  12  11  -92.07 1018.74   1
  -6  -6  11 -214.92 507.747   1
  -6  -6  11  788.83 672.792   1
   6 -12 -12 1340.54 950.630   1
 -12   6 -12 -806.13 937.657   1
  12  -6  12   84.14 997.116   1
  -6  12  12 -813.33 1036.40   1
  -6  -6  12 -920.00 691.170   1
   6 -12 -13 2593.51 962.882   1
 -12   6 -13 1855.49 1006.49   1
  12  -6  13 2681.80 979.458   1
  -6  12  13 1118.20 1017.30   1
   5   7  13 -861.98 1007.93  -1
  -7  12 -13  412.97 1047.93   1
  -5  -7 -13  542.70 940.900   1
   5   7  12 1531.17 916.395   1
   7 -12  12 -348.00 940.540   1
 -12   5  12  -999.3 800.359   1
  12  -5 -12  164.94 554.954   1
  -7  12 -12 -534.05 976.936   1
   5   7  11 2023.06 1147.03   1
   7 -12  11 1156.03 907.026  -1
  12  -5 -11 3113.15 594.234   1
  -5  -7 -11 3313.51 958.197   1
   5   7  10  -60.54 909.188   1
 -12   5  10 1607.57 964.684   1
  12  -5 -10 1342.34 563.603   1
  -7  12 -10  416.94 909.909   1
  -5  -7 -10 1087.57 978.017   1
   5   7   9  12231. 1372.25   1
   7 -12   9  14191. 1377.66   1
 -12   5   9  10476. 1203.24   1
  12  -5  -9  10454. 934.413   1
  -5  -7  -9  12314. 1365.76   1
   7 -12   8 4533.33 1042.16   1
 -12   5   8 5005.40 922.522   1
  12  -5  -8 5282.88 811.891   1
  12  -5  -8 4735.13 674.234   1
  -7  12  -8 5538.73 1102.70   1
  -5  -7  -8 4965.76 1005.76   1
   5   7   7 2468.47 880.720   1
   7 -12   7 1074.23 874.233   1
 -12   5   7 1393.51 650.450   1
  12  -5  -7  602.16 624.143   1
  12  -5  -7  592.79 515.315   1
  -7  12  -7 1818.02 807.206   1
  -5  -7  -7 2344.50 783.783   1
   5   7   6  19766. 1716.39   1
   7 -12   6  18141. 1510.99   1
 -12   5   6  22713. 1638.92   1
  12  -5  -6  20425. 1466.67   1
  12  -5  -6  18984. 1369.37   1
  -7  12  -6  19485. 1632.79   1
  -5  -7  -6  20613. 1707.03   1
   5   7   5 3583.06 988.107   1
   7 -12   5 4349.54 815.855   1
  12  -5  -5 2780.18 512.792   1
  -7  12  -5 2614.41 943.783   1
  -5  -7  -5 3632.43 765.044   1
   5   7   4 9268.46 1150.63   1
   7 -12   4 9199.99 1085.40   1
  12  -5  -4 9495.49 776.215   1
  12  -5  -4 8248.64 724.684   1
  -7  12  -4 8623.42 1063.78   1
   5   7   3  22090. 1764.32   1
   7 -12   3  22346. 1722.88   1
  12  -5  -3  19077. 1364.68   1
  12  -5  -3  20011. 1410.09   1
  -7  12  -3  18577. 1528.65   1
  -5  -7  -3  24551. 1903.06   1
   7 -12   2  32483. 2336.21   1
 -12   5   2  28605. 2018.02   1
  12  -5  -2  30868. 2117.11  -1
  12  -5  -2  32418. 2224.86   1
  -7  12  -2  30396. 2235.31   1
  -5  -7  -2  33016. 2389.91  -1
   5   7   1 143640. 9376.57   1
   7 -12   1 153225. 9992.78   1
   7 -12   1 134270. 8763.96   1
 -12   5   1 147027. 9560.35   1
  12  -5  -1 151243. 9827.02   1
  -7  12  -1 143784. 9387.38   1
  -5  -7  -1 150270. 9812.60   1
   5   7   0  20295. 1581.62   1
   7 -12   0  23355. 1799.28   1
   7 -12   0  22941. 1863.06   1
 -12   5   0  18068. 1438.56   1
  12  -5   0  23276. 1744.14   1
  -7  12   0  18512. 1575.85   1
  -5  -7   0  23074. 1775.49   1
   5   7  -1 148721. 9668.46   1
   7 -12  -1 154739.  10090.  -1
   7 -12  -1 144252. 9401.79  -1
 -12   5  -1 150847. 9852.24   1
  12  -5   1 157838.  10295.   1
  -7  12   1 132540. 8670.26   1
  -5  -7   1 153369. 9971.16   1
   5   7  -2  32764. 2240.36   1
   7 -12  -2  29243. 2109.91   1
 -12   5  -2  30706. 2260.18   1
  -5  -7   2  29250. 2031.71   1
   7 -12  -3  19654. 1561.08   1
 -12   5  -3  18368. 1557.84   1
  12  -5   3  20894. 1675.67   1
  -7  12   3  19946. 1653.69   1
  -5  -7   3  21679. 1541.98   1
  -5  -7   3  19762. 1429.19   1
   7 -12  -4  11232. 1139.82   1
  12  -5   4 9985.58 1089.37   1
  -7  12   4 8036.03 945.945   1
  -5  -7   4 9650.44 795.675   1
  -5  -7   4 8663.05 794.594   1
   7 -12  -5 1388.11 847.927   1
 -12   5  -5 2441.80 832.071   1
  12  -5   5 4850.45 889.008   1
  -7  12   5 3960.36 800.720   1
  -5  -7   5 2519.64 533.693   1
  -5  -7   5 3453.33 628.468   1
   7 -12  -6  20339. 1655.85   1
 -12   5  -6  19802. 1654.77   1
  12  -5   6  17841. 1557.48   1
  -7  12   6  20804. 1717.48   1
  -5  -7   6  20022. 1453.33   1
  -5  -7   6  21456. 1514.95   1
   5   7  -7 1873.15 633.153  -1
   7 -12  -7 1038.92 893.693   1
 -12   5  -7  144.04 845.765   1
  12  -5   7 1639.28 888.287   1
  -7  12   7 1740.90 947.386   1
  -5  -7   7  261.15 568.648   1
  -5  -7   7 1256.21 532.252   1
   5   7  -8 4569.36 756.396   1
 -12   5  -8 4299.09 994.954   1
  -7  12   8 4565.76 1113.15   1
  -5  -7   8 4169.37 723.242   1
  -5  -7   8 4572.97 753.873   1
   5   7  -9  10951. 1037.48   1
   7 -12  -9  10915. 1219.10   1
 -12   5  -9  10115. 1222.70   1
  12  -5   9  13218. 1314.23   1
  -7  12   9  13193. 1436.03   1
  -5  -7   9  10350. 1024.50   1
  -5  -7   9  10472. 984.864   1
   5   7 -10  749.19 686.846   1
   7 -12 -10 2372.61 1023.78   1
 -12   5 -10 1144.50 1011.53   1
  12  -5  10  490.09 1038.20   1
  -7  12  10  881.80 950.269   1
  -5  -7  10  151.24 658.738  -1
  -5  -7  10 2152.07 753.152   1
   5   7 -11 1914.59 668.468   1
 -12   5 -11 2996.39 1034.59   1
  12  -5  11 3967.56 1101.98   1
  -7  12  11 2837.83 1044.32   1
  -5  -7  11 1625.94 763.603   1
   5   7 -12  644.32 672.432   1
   7 -12 -12 -117.55 910.269   1
  12  -5  12 1040.72 938.377   1
  -7  12  12 1277.84 982.341   1
  -5  -7  12 -993.87 750.269   1
   7 -12 -13 -934.41 936.576   1
 -12   5 -13 -1146.7 955.675   1
  12  -5  13 1551.71 967.927   1
   4   8  13 1765.04 1025.58   1
   8 -12  13 1190.63 1036.76   1
  -8  12 -13 3352.07 1061.98   1
  -4  -8 -13 1900.90 862.702   1
   4   8  12  195.10 970.810   1
   8 -12  12 -750.63 991.350   1
  -8  12 -12  282.13 937.296   1
   4   8  11 1967.21 1012.25   1
   8 -12  11 -1247.9 903.783  -1
 -12   4  11 1832.43 773.333   1
  12  -4 -11  663.78 444.684   1
  12  -4 -11   33.11 662.342   1
  -8  12 -11  207.75 1002.16   1
  -4  -8 -11 1497.66 939.098   1
   4   8  10  149.80 1065.58   1
   8 -12  10 1462.70 1000.72   1
 -12   4  10 -1956.0 770.450   1
  12  -4 -10  333.26 657.297   1
  12  -4 -10  833.15 511.351   1
  -8  12 -10 1037.84 981.981   1
  -4  -8 -10 -1713.5 1040.72   1
   4   8   9 2879.64 938.377   1
   8 -12   9 6198.19 1075.67   1
 -12   4   9 3430.99 847.567   1
  12  -4  -9 5416.21 624.864   1
  12  -4  -9 3643.24 667.387   1
  -8  12  -9 4565.76 1011.53   1
  -4  -8  -9 4781.98 998.557   1
   8 -12   8 2376.21 973.693   1
 -12   4   8 3245.76 709.188   1
  12  -4  -8 3268.47 513.153   1
  12  -4  -8 3499.10 633.873   1
  -8  12  -8 3473.51 949.549   1
  -4  -8  -8 2189.19 892.972  -1
   4   8   7  249.01 849.008   1
   8 -12   7  943.78 886.125   1
 -12   4   7  423.42 618.738   1
  12  -4  -7  920.36 483.963   1
  12  -4  -7  860.54 443.964   1
  -8  12  -7  792.79 837.477   1
  -4  -8  -7  949.55 922.161  -1
   4   8   6  22187. 1802.52   1
   8 -12   6  26854. 2054.41   1
 -12   4   6  24335. 1704.50   1
  12  -4  -6  22047. 1521.44   1
  12  -4  -6  20386. 1410.45   1
  -8  12  -6  22497. 1817.30   1
  -4  -8  -6  19730. 1652.61   1
   4   8   5 5142.34 970.089   1
   8 -12   5 4616.21 843.603   1
  12  -4  -5 4544.14 493.693   1
  12  -4  -5 5041.44 522.882   1
  -4  -8  -5 5834.23 940.900   1
   4   8   4  23016. 1825.22   1
   8 -12   4  22890. 1770.81   1
  12  -4  -4  21211. 1444.68   1
  12  -4  -4  20112. 1394.95   1
  -8  12  -4  26054. 1988.47  -1
   4   8   3  31568. 2291.53   1
   8 -12   3  37946. 2665.22   1
  12  -4  -3  33755. 2261.26   1
  12  -4  -3  32357. 2163.24   1
  -8  12  -3  33697. 2401.08  -1
  -4  -8  -3  36793. 2607.93   1
   8 -12   2  13946. 1296.94   1
 -12   4   2  11485. 1003.24   1
  12  -4  -2  12544. 1023.42   1
  12  -4  -2  14854. 1135.85   1
  -8  12  -2  13128. 1285.04   1
  -4  -8  -2  14245. 1316.76   1
   4   8   1 166775.  10861.   1
   8 -12   1 170234.  11077.   1
 -12   4   1 165441.  10739.   1
  12  -4  -1 178522.  11578.   1
  -8  12  -1 165657.  10782.   1
  -4  -8  -1 182919.  11906.   1
   4   8   0  43604. 3027.02   1
   8 -12   0  48360. 3310.63   1
   8 -12   0  43856. 3027.02   1
 -12   4   0  37513. 2616.93   1
  12  -4   0  47063. 3206.12   1
  -4  -8   0  46450. 3170.09   1
   4   8  -1 161441.  10483.   1
   8 -12  -1 172685.  11236.   1
   8 -12  -1 174486.  11355.  -1
 -12   4  -1 175784.  11452.   1
  12  -4   1 181189.  11795.   1
  -8  12   1 169153.  11013.   1
  -4  -8   1 176721.  11474.  -1
   4   8  -2  12865. 1071.71   1
   8 -12  -2  13103. 1235.31   1
 -12   4  -2  12068. 1190.63  -1
[truncated: 1,902,565 more chars]
