# Supplementary material for: Boron Nitride-Doped Polyphenylenic Organogels
Source: Chem Mater. 2022 Nov 18;34(23):10670–80. doi: 10.1021/acs.chemmater.2c01766 (PMC9753561; doi:10.1021/acs.chemmater.2c01766)
Supplement: Supplementary file 4 — cm2c01766_si_004.cif [file cm2c01766_si_004.cif]

data_ct3

_publ_section_title
;
?????????
;
_publ_contact_author_name        'Nicola Demitri'

_publ_contact_author_address     
;
Elettra-Sincrotrone Trieste, S.S. 14 Km 163.5 in Area Science Park, 
34149 Basovizza - Trieste, Italy.
;
_publ_contact_author_email       nicola.demitri@elettra.eu
_publ_contact_author_phone       '+39 040 375 8861'
loop_
_publ_author_name
_publ_author_address
'Dosso, Jacopo'
;
Department of Chemical and Pharmaceutical Sciences, CENMAT, Centre of
Excellence for Nanostructured Materials, INSTM UdR Trieste,
University of Trieste, via Licio Giorgieri 1, 34127 Trieste, Italy
;
'Oubaha, Hamid'
;
Institute of Information and Communication Technologies, Electronics
and Applied Mathematics, Université catholique de Louvain,
1348 Louvain-la-Neuve, Belgium
;
'Fasano, Francesco'
;
School of Chemistry, Cardiff University, Main Building, Park Place, 
Cardiff CF10 3AT, United Kingdom
;
'Melinte, Sorin'
;
Institute of Information and Communication Technologies, Electronics
and Applied Mathematics, Université catholique de Louvain,
1348 Louvain-la-Neuve, Belgium
;
'Hughes, Colan'
;
School of Chemistry, Cardiff University, Main Building, Park Place, 
Cardiff CF10 3AT, United Kingdom
;
'Harris, Kenneth D.M.'
;
School of Chemistry, Cardiff University, Main Building, Park Place, 
Cardiff CF10 3AT, United Kingdom
;
'Demitri, Nicola'
;
Elettra-Sincrotrone Trieste, S.S. 14 Km 163.5 in Area Science Park, 
34149 Basovizza - Trieste, Italy
;
'Abrami, Michela'
;
Department of Industrial Engineering and Information Technology, 
University of Trieste, Via Alfonso Valerio 10 6/A, 34127 Trieste, Italy
;
'Grassi, Mario'
;
Department of Industrial Engineering and Information Technology, 
University of Trieste, Via Alfonso Valerio 10 6/A, 34127 Trieste, Italy
;
'Bonifazi, Davide'
;
Institute of Organic Chemistry, University of Vienna, 
1090 Vienna, Austria
;

_publ_section_abstract
;
The structure of ct-3, C~108~H~78~B~3~N~3 1/3CH~2~Br~2~ at 100 K
has triclinic (<i>P</i>-1) symmetry.
;
_publ_contact_letter 
;
Please consider this CIF for publication. I certify that this contibution is the
original work of those listed as authors; that it has not been published
before (in any language or medium) and is not being considered for publication
elsewhere; that all authors concur with and are aware of the submission; that
all workers involved in the study are listed as authors or given proper credit
in the acknowledgements; that I have obtained permission for and acknowledged
the source of any excerpts from other copyright works; and that to the best of
my knowledge the paper contains no statements which are libellous, unlawful or
in any way actionable. All coauthors have made significant scientific
contributions to the work reported, including the ideas and their execution,
and share responsibility and accountability for the results.
;

_audit_creation_method            'SHELXL-2018/3'
_shelx_SHELXL_version_number      '2018/3'
_chemical_name_systematic         ?
_chemical_name_common             ?
_chemical_melting_point           ?
_chemical_formula_moiety
 'C108 H78 B3 N3, 0.35(C H2 Br2)'
_chemical_formula_sum
 'C108.35 H78.70 B3 Br0.70 N3'
_chemical_formula_weight          1511.01

loop_
 _atom_type_symbol
 _atom_type_description
 _atom_type_scat_dispersion_real
 _atom_type_scat_dispersion_imag
 _atom_type_scat_source
 'C'  'C'   0.0030   0.0016
 'International Tables Vol C Tables 4.2.6.8 and 6.1.1.4'
 'B'  'B'   0.0015   0.0007
 'International Tables Vol C Tables 4.2.6.8 and 6.1.1.4'
 'N'  'N'   0.0059   0.0032
 'International Tables Vol C Tables 4.2.6.8 and 6.1.1.4'
 'H'  'H'   0.0000   0.0000
 'International Tables Vol C Tables 4.2.6.8 and 6.1.1.4'
 'Br'  'Br'  -0.2364   2.4089
 'International Tables Vol C Tables 4.2.6.8 and 6.1.1.4'
 
_space_group_crystal_system       triclinic
_space_group_IT_number            2
_space_group_name_H-M_alt         'P -1'
_space_group_name_Hall            '-P 1'
 
_shelx_space_group_comment
;
The symmetry employed for this shelxl refinement is uniquely defined
by the following loop, which should always be used as a source of
symmetry information in preference to the above space-group names.
They are only intended as comments.
;
 
loop_
 _space_group_symop_operation_xyz
 'x, y, z'
 '-x, -y, -z'
 
_cell_length_a                    12.429(2)
_cell_length_b                    16.259(3)
_cell_length_c                    21.464(4)
_cell_angle_alpha                 71.24(3)
_cell_angle_beta                  88.86(3)
_cell_angle_gamma                 83.77(3)
_cell_volume                      4082.2(16)
_cell_formula_units_Z             2
_cell_measurement_temperature     100(2)
_cell_measurement_reflns_used     2163
_cell_measurement_theta_min       0.987
_cell_measurement_theta_max       30.000
 
_exptl_crystal_description        'Thin rods'
_exptl_crystal_colour             'Colorless'
_exptl_crystal_density_meas       ?
_exptl_crystal_density_method     ?
_exptl_crystal_density_diffrn     1.229          
_exptl_crystal_F_000              1579
_exptl_transmission_factor_min    ?
_exptl_transmission_factor_max    ?
_exptl_crystal_size_max           0.080
_exptl_crystal_size_mid           0.080
_exptl_crystal_size_min           0.020
_exptl_absorpt_coefficient_mu     0.395
_shelx_estimated_absorpt_T_min    0.969
_shelx_estimated_absorpt_T_max    0.992
_exptl_absorpt_correction_type    none
_exptl_absorpt_correction_T_min   ?
_exptl_absorpt_correction_T_max   ?
_exptl_absorpt_process_details    ?
_exptl_absorpt_special_details    ?
_diffrn_ambient_temperature       100(2)
_diffrn_radiation_wavelength      0.700

_diffrn_radiation_type           Synchrotron
_diffrn_source                   'Elettra Synchrotron - XRD1 BL'
_diffrn_measurement_device_type  
;
'Huber 4-circles Kappa Goniometer, Pilatus 2M detector'
;
_diffrn_measurement_method       'Rotating crystal'

_diffrn_detector_area_resol_mean  ?
_diffrn_reflns_number             82600
_diffrn_reflns_av_unetI/netI      0.1013
_diffrn_reflns_av_R_equivalents   0.0465
_diffrn_reflns_limit_h_min        -17
_diffrn_reflns_limit_h_max        16
_diffrn_reflns_limit_k_min        -23
_diffrn_reflns_limit_k_max        23
_diffrn_reflns_limit_l_min        -30
_diffrn_reflns_limit_l_max        30
_diffrn_reflns_theta_min          0.987
_diffrn_reflns_theta_max          30.000
_diffrn_reflns_theta_full         24.835
_diffrn_measured_fraction_theta_max   0.960
_diffrn_measured_fraction_theta_full  0.982
_diffrn_reflns_Laue_measured_fraction_max    0.960
_diffrn_reflns_Laue_measured_fraction_full   0.982
_diffrn_reflns_point_group_measured_fraction_max   0.960
_diffrn_reflns_point_group_measured_fraction_full  0.982
_reflns_number_total              23937
_reflns_number_gt                 18973
_reflns_threshold_expression      'I > 2\s(I)'
_reflns_Friedel_coverage          0.000
_reflns_Friedel_fraction_max      .
_reflns_Friedel_fraction_full     .
 
_reflns_special_details
;
 Reflections were merged by SHELXL according to the crystal
 class for the calculation of statistics and refinement.
 
 _reflns_Friedel_fraction is defined as the number of unique
 Friedel pairs measured divided by the number that would be
 possible theoretically, ignoring centric projections and
 systematic absences.
;

_diffrn_standards_number 0
_diffrn_standards_interval_count 0
_diffrn_standards_decay_% 0
 
_computing_data_collection       'Elettra XRD1 Data Collection SW'
_computing_cell_refinement       'XDS (Kabsch, 2010)'
_computing_data_reduction        'XDS (Kabsch, 2010)'
_computing_structure_solution    'SHELXT (Sheldrick, 2015)'
_computing_structure_refinement  'SHELXL-2018/3 (Sheldrick, 2015)'
_computing_molecular_graphics    'Ortep3 for Windows - Coot'
_computing_publication_material  'enCIFer - publCIF'
 
_refine_special_details
;
Hydrogen atoms were included at calculated positions with isotropic 
Ufactors=1.2Ueq. Anisotropic thermal motion modeling has been applied to all
atoms with full occupancies. Geometric and thermal restrains (DFIX,
DANG and SIMU) have been used on solvent molecules.
;

_refine_ls_structure_factor_coef  Fsqd
_refine_ls_matrix_type            full
_refine_ls_weighting_scheme       calc
_refine_ls_weighting_details
'w=1/[\s^2^(Fo^2^)+(0.0662P)^2^+3.1124P] where P=(Fo^2^+2Fc^2^)/3'
_atom_sites_solution_primary      direct
_atom_sites_solution_secondary    difmap
_atom_sites_solution_hydrogens    geom
_refine_ls_hydrogen_treatment     constr
_refine_ls_extinction_method      'SHELXL-2018/3 (Sheldrick 2015)'
_refine_ls_extinction_coef        0.0083(9)
_refine_ls_extinction_expression
 'Fc^*^=kFc[1+0.001xFc^2^\l^3^/sin(2\q)]^-1/4^'
_refine_ls_number_reflns          23937
_refine_ls_number_parameters      1050
_refine_ls_number_restraints      17
_refine_ls_R_factor_all           0.0932
_refine_ls_R_factor_gt            0.0765
_refine_ls_wR_factor_ref          0.2229
_refine_ls_wR_factor_gt           0.2063
_refine_ls_goodness_of_fit_ref    1.021
_refine_ls_restrained_S_all       1.023
_refine_ls_shift/su_max           0.000
_refine_ls_shift/su_mean          0.000
 
loop_
 _atom_site_label
 _atom_site_type_symbol
 _atom_site_fract_x
 _atom_site_fract_y
 _atom_site_fract_z
 _atom_site_U_iso_or_equiv
 _atom_site_adp_type
 _atom_site_occupancy
 _atom_site_site_symmetry_order  
 _atom_site_calc_flag
 _atom_site_refinement_flags_posn
 _atom_site_refinement_flags_adp
 _atom_site_refinement_flags_occupancy
 _atom_site_disorder_assembly
 _atom_site_disorder_group
C86_1 C 0.55398(16) 0.48789(14) 0.85585(10) 0.0346(4) Uani 1 1 d . . . . .
H86_1 H 0.564801 0.512156 0.889723 0.042 Uiso 1 1 calc R U . . .
C87_1 C 0.45080(18) 0.46994(16) 0.84383(12) 0.0423(5) Uani 1 1 d . . . . .
H87_1 H 0.391769 0.481874 0.869552 0.051 Uiso 1 1 calc R U . . .
C88_1 C 0.43405(18) 0.43483(15) 0.79464(12) 0.0416(5) Uani 1 1 d . . . . .
H88_1 H 0.363818 0.421858 0.786889 0.050 Uiso 1 1 calc R U . . .
C89_1 C 0.51995(18) 0.41860(14) 0.75662(10) 0.0378(4) Uani 1 1 d . . . . .
H89_1 H 0.508297 0.395745 0.722064 0.045 Uiso 1 1 calc R U . . .
C90_1 C 0.62286(16) 0.43564(13) 0.76892(9) 0.0322(4) Uani 1 1 d . . . . .
H90_1 H 0.681591 0.423350 0.743130 0.039 Uiso 1 1 calc R U . . .
C85_1 C 0.64136(14) 0.47066(11) 0.81876(8) 0.0260(3) Uani 1 1 d . . . . .
C80_1 C 0.75232(13) 0.48537(11) 0.83542(8) 0.0246(3) Uani 1 1 d . . . . .
C81_1 C 0.82661(14) 0.41256(11) 0.86710(8) 0.0267(3) Uani 1 1 d . . . . .
C91_1 C 0.79228(15) 0.32346(12) 0.87856(10) 0.0332(4) Uani 1 1 d . . . . .
C92_1 C 0.72420(18) 0.28822(15) 0.93023(12) 0.0438(5) Uani 1 1 d . . . . .
H92_1 H 0.703776 0.319078 0.960172 0.053 Uiso 1 1 calc R U . . .
C93_1 C 0.6858(2) 0.20839(17) 0.93851(18) 0.0619(8) Uani 1 1 d . . . . .
H93_1 H 0.639337 0.184836 0.973983 0.074 Uiso 1 1 calc R U . . .
C94_1 C 0.7153(2) 0.16298(17) 0.8949(2) 0.0735(11) Uani 1 1 d . . . . .
H94_1 H 0.688829 0.108498 0.900205 0.088 Uiso 1 1 calc R U . . .
C95_1 C 0.7825(2) 0.19706(18) 0.8444(2) 0.0669(9) Uani 1 1 d . . . . .
H95_1 H 0.802853 0.165776 0.814696 0.080 Uiso 1 1 calc R U . . .
C96_1 C 0.82190(19) 0.27734(16) 0.83553(14) 0.0474(5) Uani 1 1 d . . . . .
H96_1 H 0.868814 0.300211 0.800156 0.057 Uiso 1 1 calc R U . . .
C82_1 C 0.93051(14) 0.42315(11) 0.88560(8) 0.0258(3) Uani 1 1 d . . . . .
C97_1 C 1.00838(14) 0.34385(12) 0.91386(9) 0.0279(3) Uani 1 1 d . . . . .
C98_1 C 0.98989(16) 0.28069(14) 0.97324(10) 0.0367(4) Uani 1 1 d . . . . .
H98_1 H 0.929866 0.290331 0.999065 0.044 Uiso 1 1 calc R U . . .
C99_1 C 1.05882(19) 0.20331(15) 0.99515(13) 0.0461(5) Uani 1 1 d . . . . .
H99_1 H 1.045558 0.160397 1.035783 0.055 Uiso 1 1 calc R U . . .
C100_1 C 1.14611(19) 0.18878(15) 0.95811(13) 0.0467(6) Uani 1 1 d . . . . .
H100_1 H 1.192320 0.135531 0.972814 0.056 Uiso 1 1 calc R U . . .
C101_1 C 1.16626(19) 0.25140(17) 0.89988(11) 0.0466(6) Uani 1 1 d . . . . .
H101_1 H 1.227144 0.241862 0.874633 0.056 Uiso 1 1 calc R U . . .
C102_1 C 1.09774(17) 0.32866(16) 0.87787(10) 0.0391(4) Uani 1 1 d . . . . .
H102_1 H 1.112321 0.371701 0.837571 0.047 Uiso 1 1 calc R U . . .
C83_1 C 0.96019(14) 0.50791(12) 0.87298(8) 0.0268(3) Uani 1 1 d . . . . .
C103_1 C 1.06698(14) 0.52668(12) 0.89271(9) 0.0294(3) Uani 1 1 d . . . . .
C104_1 C 1.10842(15) 0.48772(13) 0.95681(9) 0.0307(3) Uani 1 1 d . . . . .
H104_1 H 1.072343 0.443342 0.987176 0.037 Uiso 1 1 calc R U . . .
C105_1 C 1.20194(16) 0.51316(14) 0.97671(11) 0.0360(4) Uani 1 1 d . . . . .
H105_1 H 1.228022 0.487560 1.020771 0.043 Uiso 1 1 calc R U . . .
C106_1 C 1.25675(17) 0.57590(15) 0.93204(12) 0.0414(5) Uani 1 1 d . . . . .
H106_1 H 1.320434 0.593493 0.945466 0.050 Uiso 1 1 calc R U . . .
C107_1 C 1.21865(17) 0.61295(15) 0.86783(13) 0.0452(5) Uani 1 1 d . . . . .
H107_1 H 1.257221 0.654952 0.836965 0.054 Uiso 1 1 calc R U . . .
C108_1 C 1.12434(16) 0.58892(14) 0.84842(11) 0.0387(4) Uani 1 1 d . . . . .
H108_1 H 1.098443 0.615200 0.804371 0.046 Uiso 1 1 calc R U . . .
C84_1 C 0.88613(14) 0.57905(12) 0.84050(9) 0.0277(3) Uani 1 1 d . . . . .
H84_1 H 0.906814 0.636214 0.831685 0.033 Uiso 1 1 calc R U . . .
C79_1 C 0.78256(14) 0.57021(11) 0.82024(8) 0.0253(3) Uani 1 1 d . . . . .
B3_1 B 0.71013(15) 0.65187(13) 0.77279(9) 0.0244(3) Uani 1 1 d . . . . .
N3_1 N 0.63535(11) 0.71013(9) 0.79490(7) 0.0238(3) Uani 1 1 d . . . . .
C73_1 C 0.62710(14) 0.69759(11) 0.86461(8) 0.0250(3) Uani 1 1 d . . . . .
C78_1 C 0.71508(15) 0.71062(13) 0.89810(9) 0.0308(3) Uani 1 1 d . . . . .
H78_1 H 0.779531 0.726965 0.875068 0.037 Uiso 1 1 calc R U . . .
C77_1 C 0.70952(18) 0.69998(14) 0.96462(10) 0.0375(4) Uani 1 1 d . . . . .
H77_1 H 0.770495 0.707837 0.987260 0.045 Uiso 1 1 calc R U . . .
C76_1 C 0.6157(2) 0.67800(15) 0.99801(10) 0.0405(5) Uani 1 1 d . . . . .
H76_1 H 0.611387 0.671502 1.043562 0.049 Uiso 1 1 calc R U . . .
C75_1 C 0.52744(19) 0.66539(16) 0.96497(10) 0.0407(5) Uani 1 1 d . . . . .
H75_1 H 0.462710 0.650136 0.988050 0.049 Uiso 1 1 calc R U . . .
C74_1 C 0.53299(16) 0.67492(14) 0.89823(9) 0.0324(4) Uani 1 1 d . . . . .
H74_1 H 0.472415 0.665902 0.875863 0.039 Uiso 1 1 calc R U . . .
N1_1 N 0.71849(11) 0.66894(10) 0.70231(7) 0.0248(3) Uani 1 1 d . . . . .
C1_1 C 0.79780(14) 0.61470(11) 0.67838(8) 0.0263(3) Uani 1 1 d . . . . .
C6_1 C 0.90773(15) 0.62006(14) 0.68571(10) 0.0332(4) Uani 1 1 d . . . . .
H6_1 H 0.929858 0.660122 0.705517 0.040 Uiso 1 1 calc R U . . .
C5_1 C 0.98529(16) 0.56734(15) 0.66431(11) 0.0398(4) Uani 1 1 d . . . . .
H5_1 H 1.059970 0.570456 0.670692 0.048 Uiso 1 1 calc R U . . .
C4_1 C 0.95430(17) 0.51017(15) 0.63368(11) 0.0393(4) Uani 1 1 d . . . . .
H4_1 H 1.007200 0.473940 0.619147 0.047 Uiso 1 1 calc R U . . .
C3_1 C 0.84496(17) 0.50672(14) 0.62461(11) 0.0367(4) Uani 1 1 d . . . . .
H3_1 H 0.823029 0.468768 0.602773 0.044 Uiso 1 1 calc R U . . .
C2_1 C 0.76680(15) 0.55818(13) 0.64710(9) 0.0306(3) Uani 1 1 d . . . . .
H2_1 H 0.692165 0.554581 0.641015 0.037 Uiso 1 1 calc R U . . .
B1_1 B 0.65088(15) 0.73839(13) 0.65589(9) 0.0246(3) Uani 1 1 d . . . . .
C7_1 C 0.65577(14) 0.74540(12) 0.58072(8) 0.0275(3) Uani 1 1 d . . . . .
C12_1 C 0.75207(15) 0.76399(13) 0.54793(9) 0.0305(3) Uani 1 1 d . . . . .
H12_1 H 0.806562 0.783276 0.568642 0.037 Uiso 1 1 calc R U . . .
C11_1 C 0.77263(15) 0.75562(13) 0.48566(9) 0.0295(3) Uani 1 1 d . . . . .
C31_1 C 0.88061(16) 0.77264(16) 0.45546(10) 0.0371(4) Uani 1 1 d . . . . .
C36_1 C 0.9679(2) 0.7103(2) 0.47423(15) 0.0617(7) Uani 1 1 d . . . . .
H36_1 H 0.959260 0.655824 0.506671 0.074 Uiso 1 1 calc R U . . .
C35_1 C 1.0694(2) 0.7257(3) 0.44641(18) 0.0740(10) Uani 1 1 d . . . . .
H35_1 H 1.128971 0.681855 0.460014 0.089 Uiso 1 1 calc R U . . .
C34_1 C 1.0831(2) 0.8043(2) 0.39932(16) 0.0643(8) Uani 1 1 d . . . . .
H34_1 H 1.152043 0.814651 0.380351 0.077 Uiso 1 1 calc R U . . .
C33_1 C 0.9959(2) 0.8686(2) 0.37948(17) 0.0635(7) Uani 1 1 d . . . . .
H33_1 H 1.004913 0.922941 0.346909 0.076 Uiso 1 1 calc R U . . .
C32_1 C 0.8956(2) 0.85284(19) 0.40764(14) 0.0523(6) Uani 1 1 d . . . . .
H32_1 H 0.836157 0.896924 0.394386 0.063 Uiso 1 1 calc R U . . .
C10_1 C 0.69250(15) 0.72654(13) 0.45557(8) 0.0298(3) Uani 1 1 d . . . . .
C25_1 C 0.71997(15) 0.69588(15) 0.39795(9) 0.0335(4) Uani 1 1 d . . . . .
C26_1 C 0.72222(18) 0.60689(16) 0.40704(10) 0.0402(4) Uani 1 1 d . . . . .
H26_1 H 0.703609 0.568385 0.448511 0.048 Uiso 1 1 calc R U . . .
C27_1 C 0.7514(2) 0.5737(2) 0.35613(13) 0.0494(6) Uani 1 1 d . . . . .
H27_1 H 0.751496 0.513077 0.362680 0.059 Uiso 1 1 calc R U . . .
C28_1 C 0.78001(19) 0.6288(2) 0.29649(12) 0.0540(7) Uani 1 1 d . . . . .
H28_1 H 0.801516 0.606093 0.262012 0.065 Uiso 1 1 calc R U . . .
C29_1 C 0.7776(2) 0.7169(2) 0.28649(11) 0.0570(7) Uani 1 1 d . . . . .
H29_1 H 0.797230 0.754871 0.245034 0.068 Uiso 1 1 calc R U . . .
C30_1 C 0.7465(2) 0.75095(19) 0.33714(11) 0.0471(5) Uani 1 1 d . . . . .
H30_1 H 0.743590 0.812000 0.329664 0.057 Uiso 1 1 calc R U . . .
C9_1 C 0.59017(15) 0.71544(12) 0.48463(8) 0.0281(3) Uani 1 1 d . . . . .
C19_1 C 0.50265(15) 0.69629(13) 0.44621(9) 0.0295(3) Uani 1 1 d . . . . .
C24_1 C 0.46937(17) 0.75769(15) 0.38560(9) 0.0362(4) Uani 1 1 d . . . . .
H24_1 H 0.502659 0.810299 0.369777 0.043 Uiso 1 1 calc R U . . .
C23_1 C 0.38798(17) 0.74265(17) 0.34814(10) 0.0403(5) Uani 1 1 d . . . . .
H23_1 H 0.365228 0.785248 0.307384 0.048 Uiso 1 1 calc R U . . .
C22_1 C 0.34054(18) 0.66579(17) 0.37036(11) 0.0425(5) Uani 1 1 d . . . . .
H22_1 H 0.285390 0.655284 0.344728 0.051 Uiso 1 1 calc R U . . .
C21_1 C 0.37313(18) 0.60396(16) 0.42990(12) 0.0417(5) Uani 1 1 d . . . . .
H21_1 H 0.340852 0.550805 0.444848 0.050 Uiso 1 1 calc R U . . .
C20_1 C 0.45343(16) 0.61951(14) 0.46812(10) 0.0344(4) Uani 1 1 d . . . . .
H20_1 H 0.474497 0.577291 0.509358 0.041 Uiso 1 1 calc R U . . .
C8_1 C 0.57117(14) 0.72412(11) 0.54738(8) 0.0264(3) Uani 1 1 d . . . . .
C13_1 C 0.46247(15) 0.71005(13) 0.57913(9) 0.0302(3) Uani 1 1 d . . . . .
C14_1 C 0.36689(16) 0.75467(14) 0.54581(10) 0.0351(4) Uani 1 1 d . . . . .
H14_1 H 0.370365 0.792367 0.501769 0.042 Uiso 1 1 calc R U . . .
C15_1 C 0.26683(17) 0.74472(16) 0.57614(12) 0.0412(4) Uani 1 1 d . . . . .
H15_1 H 0.202825 0.775377 0.552727 0.049 Uiso 1 1 calc R U . . .
C16_1 C 0.26052(18) 0.69016(16) 0.64040(12) 0.0427(5) Uani 1 1 d . . . . .
H16_1 H 0.192448 0.684360 0.661397 0.051 Uiso 1 1 calc R U . . .
C17_1 C 0.35352(19) 0.64417(14) 0.67393(11) 0.0389(4) Uani 1 1 d . . . . .
H17_1 H 0.349217 0.605949 0.717739 0.047 Uiso 1 1 calc R U . . .
C18_1 C 0.45366(17) 0.65391(13) 0.64342(9) 0.0336(4) Uani 1 1 d . . . . .
H18_1 H 0.517046 0.621793 0.666764 0.040 Uiso 1 1 calc R U . . .
N2_1 N 0.58256(12) 0.79735(9) 0.68065(7) 0.0246(3) Uani 1 1 d . . . . .
C37_1 C 0.53300(17) 0.87788(12) 0.63553(8) 0.0325(4) Uani 1 1 d . . . . .
C38_1 C 0.4226(2) 0.89337(16) 0.62396(10) 0.0434(5) Uani 1 1 d . . . . .
H38_1 H 0.377572 0.848021 0.641718 0.052 Uiso 1 1 calc R U . . .
C39_1 C 0.3780(3) 0.9765(2) 0.58584(12) 0.0629(9) Uani 1 1 d . . . . .
H39_1 H 0.301994 0.987204 0.578004 0.075 Uiso 1 1 calc R U . . .
C40_1 C 0.4393(4) 1.04147(19) 0.56008(13) 0.0730(11) Uani 1 1 d . . . . .
H40_1 H 0.406612 1.098309 0.536368 0.088 Uiso 1 1 calc R U . . .
C41_1 C 0.5511(4) 1.02557(18) 0.56810(13) 0.0714(10) Uani 1 1 d . . . . .
H41_1 H 0.595309 1.070735 0.547913 0.086 Uiso 1 1 calc R U . . .
C42_1 C 0.5983(3) 0.94315(15) 0.60587(11) 0.0484(6) Uani 1 1 d . . . . .
H42_1 H 0.674723 0.931829 0.611236 0.058 Uiso 1 1 calc R U . . .
B2_1 B 0.56944(15) 0.78282(12) 0.75032(9) 0.0237(3) Uani 1 1 d . . . . .
C43_1 C 0.47779(14) 0.83927(11) 0.77610(8) 0.0253(3) Uani 1 1 d . . . . .
C48_1 C 0.37151(15) 0.81945(12) 0.77231(9) 0.0286(3) Uani 1 1 d . . . . .
H48_1 H 0.359895 0.774438 0.754700 0.034 Uiso 1 1 calc R U . . .
C47_1 C 0.28247(15) 0.86261(12) 0.79314(9) 0.0302(3) Uani 1 1 d . . . . .
C67_1 C 0.17115(16) 0.84373(13) 0.78184(12) 0.0367(4) Uani 1 1 d . . . . .
C72_1 C 0.13879(18) 0.85012(17) 0.71883(14) 0.0468(5) Uani 1 1 d . . . . .
H72_1 H 0.188230 0.865091 0.683658 0.056 Uiso 1 1 calc R U . . .
C71_1 C 0.0341(2) 0.8347(2) 0.70669(18) 0.0603(7) Uani 1 1 d . . . . .
H71_1 H 0.012941 0.838571 0.663467 0.072 Uiso 1 1 calc R U . . .
C70_1 C -0.0391(2) 0.81382(19) 0.75755(19) 0.0617(8) Uani 1 1 d . . . . .
H70_1 H -0.111201 0.805494 0.749031 0.074 Uiso 1 1 calc R U . . .
C69_1 C -0.0069(2) 0.80532(18) 0.81991(18) 0.0603(8) Uani 1 1 d . . . . .
H69_1 H -0.056154 0.789213 0.855065 0.072 Uiso 1 1 calc R U . . .
C68_1 C 0.09696(19) 0.81991(16) 0.83246(14) 0.0469(5) Uani 1 1 d . . . . .
H68_1 H 0.118038 0.813624 0.876191 0.056 Uiso 1 1 calc R U . . .
C46_1 C 0.29965(15) 0.92773(12) 0.82080(9) 0.0288(3) Uani 1 1 d . . . . .
C61_1 C 0.20624(15) 0.97694(12) 0.84248(10) 0.0314(4) Uani 1 1 d . . . . .
C62_1 C 0.17760(19) 0.95181(16) 0.90869(12) 0.0436(5) Uani 1 1 d . . . . .
H62_1 H 0.217867 0.903426 0.939651 0.052 Uiso 1 1 calc R U . . .
C63_1 C 0.0909(2) 0.99692(19) 0.92954(14) 0.0515(6) Uani 1 1 d . . . . .
H63_1 H 0.071658 0.979139 0.974616 0.062 Uiso 1 1 calc R U . . .
C64_1 C 0.03202(18) 1.06799(17) 0.88473(14) 0.0471(6) Uani 1 1 d . . . . .
H64_1 H -0.027431 1.098862 0.899073 0.057 Uiso 1 1 calc R U . . .
C65_1 C 0.05983(18) 1.09350(15) 0.81987(14) 0.0457(5) Uani 1 1 d . . . . .
H65_1 H 0.019765 1.142436 0.789316 0.055 Uiso 1 1 calc R U . . .
C66_1 C 0.14689(17) 1.04809(14) 0.79808(11) 0.0374(4) Uani 1 1 d . . . . .
H66_1 H 0.165288 1.066038 0.752874 0.045 Uiso 1 1 calc R U . . .
C45_1 C 0.40490(14) 0.94971(11) 0.82457(8) 0.0266(3) Uani 1 1 d . . . . .
C55_1 C 0.42090(15) 1.02642(12) 0.84592(9) 0.0296(3) Uani 1 1 d . . . . .
C60_1 C 0.44008(18) 1.10462(14) 0.79873(11) 0.0376(4) Uani 1 1 d . . . . .
H60_1 H 0.445159 1.107540 0.753863 0.045 Uiso 1 1 calc R U . . .
C59_1 C 0.4520(2) 1.17850(16) 0.81570(14) 0.0475(5) Uani 1 1 d . . . . .
H59_1 H 0.464627 1.231387 0.782513 0.057 Uiso 1 1 calc R U . . .
C58_1 C 0.44549(19) 1.17560(17) 0.88011(15) 0.0488(6) Uani 1 1 d . . . . .
H58_1 H 0.454056 1.226216 0.891717 0.059 Uiso 1 1 calc R U . . .
C57_1 C 0.4265(2) 1.09897(19) 0.92793(13) 0.0494(6) Uani 1 1 d . . . . .
H57_1 H 0.421571 1.096887 0.972629 0.059 Uiso 1 1 calc R U . . .
C56_1 C 0.41448(18) 1.02397(16) 0.91114(11) 0.0401(4) Uani 1 1 d . . . . .
H56_1 H 0.401875 0.971240 0.944518 0.048 Uiso 1 1 calc R U . . .
C44_1 C 0.49391(14) 0.90562(11) 0.80248(8) 0.0252(3) Uani 1 1 d . . . . .
C49_1 C 0.60416(15) 0.93275(12) 0.80503(9) 0.0295(3) Uani 1 1 d . . . . .
C50_1 C 0.65607(19) 0.92201(14) 0.86449(11) 0.0407(5) Uani 1 1 d . . . . .
H50_1 H 0.621639 0.896975 0.905075 0.049 Uiso 1 1 calc R U . . .
C51_1 C 0.7580(2) 0.94817(15) 0.86362(15) 0.0515(6) Uani 1 1 d . . . . .
H51_1 H 0.793781 0.938764 0.904400 0.062 Uiso 1 1 calc R U . . .
C52_1 C 0.8097(2) 0.98694(19) 0.80692(18) 0.0601(8) Uani 1 1 d . . . . .
H52_1 H 0.879458 1.005283 0.808055 0.072 Uiso 1 1 calc R U . . .
C53_1 C 0.7586(2) 0.9988(2) 0.74816(18) 0.0655(8) Uani 1 1 d . . . . .
H53_1 H 0.793094 1.025589 0.707947 0.079 Uiso 1 1 calc R U . . .
C54_1 C 0.6565(2) 0.97183(19) 0.74724(12) 0.0482(6) Uani 1 1 d . . . . .
H54_1 H 0.621998 0.980352 0.706207 0.058 Uiso 1 1 calc R U . . .
CA_11 C 1.0230(5) 0.9449(5) 0.5155(5) 0.073(2) Uiso 0.15 1 d D U P A -1
H0A_11 H 1.021228 0.895385 0.498371 0.088 Uiso 0.15 1 calc R U P A -1
H0B_11 H 1.052835 0.921437 0.561027 0.088 Uiso 0.15 1 calc R U P A -1
Br1A_11 Br 1.1155(2) 1.0261(2) 0.46170(16) 0.0633(7) Uiso 0.15 1 d D U P A -1
Br2A_11 Br 0.88003(18) 0.9993(2) 0.51657(16) 0.0483(4) Uiso 0.15 1 d D U P A -1
CB_11 C 1.0230(5) 0.9449(5) 0.5155(5) 0.073(2) Uiso 0.2 1 d D U P B -2
H0C_11 H 1.042590 0.931998 0.562461 0.088 Uiso 0.2 1 calc R U P B -2
H0D_11 H 1.013126 0.889165 0.508125 0.088 Uiso 0.2 1 calc R U P B -2
Br1B_11 Br 1.13909(15) 1.00045(13) 0.45974(10) 0.0541(4) Uiso 0.2 1 d D U P B -2
Br2B_11 Br 0.88649(19) 1.02469(18) 0.49380(14) 0.0840(7) Uiso 0.2 1 d D U P B -2
 
loop_
 _atom_site_aniso_label
 _atom_site_aniso_U_11
 _atom_site_aniso_U_22
 _atom_site_aniso_U_33
 _atom_site_aniso_U_23
 _atom_site_aniso_U_13
 _atom_site_aniso_U_12
C86_1 0.0287(9) 0.0417(10) 0.0389(9) -0.0208(8) 0.0012(7) -0.0028(7)
C87_1 0.0286(10) 0.0474(12) 0.0557(12) -0.0233(10) 0.0025(8) -0.0049(8)
C88_1 0.0305(10) 0.0405(10) 0.0552(12) -0.0156(9) -0.0096(8) -0.0063(8)
C89_1 0.0380(10) 0.0386(10) 0.0401(10) -0.0157(8) -0.0104(8) -0.0071(8)
C90_1 0.0322(9) 0.0354(9) 0.0322(8) -0.0157(7) -0.0052(7) -0.0019(7)
C85_1 0.0231(7) 0.0271(7) 0.0293(7) -0.0122(6) -0.0048(6) 0.0015(6)
C80_1 0.0220(7) 0.0294(8) 0.0241(7) -0.0122(6) -0.0028(5) 0.0022(6)
C81_1 0.0249(8) 0.0283(8) 0.0283(7) -0.0125(6) -0.0018(6) 0.0024(6)
C91_1 0.0271(8) 0.0265(8) 0.0462(10) -0.0135(7) -0.0105(7) 0.0035(6)
C92_1 0.0338(10) 0.0374(10) 0.0544(12) -0.0059(9) -0.0089(9) -0.0051(8)
C93_1 0.0380(12) 0.0380(12) 0.097(2) -0.0017(13) -0.0130(13) -0.0074(10)
C94_1 0.0337(12) 0.0349(12) 0.153(3) -0.0316(16) -0.0242(16) 0.0012(9)
C95_1 0.0389(13) 0.0481(14) 0.131(3) -0.0567(17) -0.0205(15) 0.0109(11)
C96_1 0.0358(11) 0.0424(11) 0.0747(16) -0.0361(11) -0.0110(10) 0.0067(9)
C82_1 0.0232(7) 0.0291(8) 0.0250(7) -0.0106(6) -0.0016(6) 0.0035(6)
C97_1 0.0231(8) 0.0301(8) 0.0317(8) -0.0134(7) -0.0061(6) 0.0039(6)
C98_1 0.0258(9) 0.0362(9) 0.0418(10) -0.0047(8) -0.0050(7) -0.0001(7)
C99_1 0.0353(11) 0.0337(10) 0.0604(14) -0.0024(9) -0.0184(10) -0.0018(8)
C100_1 0.0404(12) 0.0363(10) 0.0683(15) -0.0276(10) -0.0276(10) 0.0131(8)
C101_1 0.0387(11) 0.0636(14) 0.0451(11) -0.0366(11) -0.0157(9) 0.0233(10)
C102_1 0.0348(10) 0.0541(12) 0.0280(8) -0.0180(8) -0.0047(7) 0.0128(9)
C83_1 0.0207(7) 0.0321(8) 0.0282(7) -0.0117(6) -0.0018(6) 0.0015(6)
C103_1 0.0216(8) 0.0314(8) 0.0349(8) -0.0114(7) -0.0026(6) 0.0019(6)
C104_1 0.0243(8) 0.0358(9) 0.0343(8) -0.0153(7) -0.0019(6) 0.0006(7)
C105_1 0.0258(9) 0.0435(10) 0.0429(10) -0.0209(8) -0.0061(7) 0.0012(7)
C106_1 0.0242(9) 0.0424(11) 0.0611(13) -0.0215(10) -0.0062(8) -0.0019(8)
C107_1 0.0244(9) 0.0400(11) 0.0637(14) -0.0058(10) -0.0011(9) -0.0040(8)
C108_1 0.0245(9) 0.0391(10) 0.0448(10) -0.0042(8) -0.0032(7) 0.0007(7)
C84_1 0.0228(8) 0.0297(8) 0.0306(8) -0.0107(6) -0.0034(6) 0.0007(6)
C79_1 0.0226(7) 0.0291(8) 0.0253(7) -0.0118(6) -0.0021(5) 0.0020(6)
B3_1 0.0207(8) 0.0287(8) 0.0253(8) -0.0118(7) -0.0029(6) 0.0010(6)
N3_1 0.0221(6) 0.0281(7) 0.0225(6) -0.0112(5) -0.0016(5) 0.0014(5)
C73_1 0.0246(8) 0.0281(7) 0.0240(7) -0.0121(6) -0.0014(6) 0.0014(6)
C78_1 0.0277(8) 0.0353(9) 0.0328(8) -0.0160(7) -0.0046(6) -0.0014(7)
C77_1 0.0409(11) 0.0416(10) 0.0352(9) -0.0204(8) -0.0104(8) -0.0003(8)
C76_1 0.0495(12) 0.0474(11) 0.0277(8) -0.0188(8) -0.0025(8) 0.0027(9)
C75_1 0.0384(11) 0.0560(13) 0.0288(9) -0.0160(8) 0.0056(7) -0.0035(9)
C74_1 0.0283(9) 0.0432(10) 0.0275(8) -0.0138(7) 0.0002(6) -0.0036(7)
N1_1 0.0208(6) 0.0298(7) 0.0260(6) -0.0143(5) -0.0017(5) 0.0042(5)
C1_1 0.0226(7) 0.0306(8) 0.0276(7) -0.0143(6) -0.0022(6) 0.0045(6)
C6_1 0.0245(8) 0.0414(10) 0.0401(9) -0.0232(8) -0.0023(7) 0.0006(7)
C5_1 0.0226(8) 0.0521(12) 0.0533(12) -0.0311(10) -0.0007(8) 0.0033(8)
C4_1 0.0291(9) 0.0460(11) 0.0499(11) -0.0290(9) 0.0005(8) 0.0073(8)
C3_1 0.0336(10) 0.0407(10) 0.0442(10) -0.0267(9) 0.0004(8) 0.0006(8)
C2_1 0.0245(8) 0.0366(9) 0.0353(8) -0.0192(7) -0.0025(6) 0.0010(7)
B1_1 0.0227(8) 0.0296(8) 0.0242(8) -0.0133(7) -0.0020(6) 0.0007(7)
C7_1 0.0259(8) 0.0323(8) 0.0249(7) -0.0123(6) -0.0037(6) 0.0049(6)
C12_1 0.0252(8) 0.0402(9) 0.0297(8) -0.0174(7) -0.0035(6) 0.0009(7)
C11_1 0.0238(8) 0.0389(9) 0.0276(8) -0.0144(7) 0.0003(6) 0.0007(7)
C31_1 0.0259(9) 0.0556(12) 0.0364(9) -0.0232(9) 0.0012(7) -0.0064(8)
C36_1 0.0318(11) 0.0762(19) 0.0633(16) -0.0074(14) 0.0058(11) 0.0059(12)
C35_1 0.0317(12) 0.102(3) 0.078(2) -0.0194(19) 0.0060(12) 0.0053(15)
C34_1 0.0351(13) 0.095(2) 0.0700(18) -0.0342(17) 0.0146(12) -0.0182(14)
C33_1 0.0456(15) 0.0736(19) 0.0716(18) -0.0212(15) 0.0177(13) -0.0176(14)
C32_1 0.0365(12) 0.0616(15) 0.0587(14) -0.0182(12) 0.0091(10) -0.0092(11)
C10_1 0.0271(8) 0.0398(9) 0.0245(7) -0.0138(7) -0.0005(6) -0.0009(7)
C25_1 0.0250(8) 0.0526(11) 0.0271(8) -0.0191(8) 0.0008(6) -0.0027(8)
C26_1 0.0356(10) 0.0530(12) 0.0358(9) -0.0221(9) 0.0033(8) 0.0029(9)
C27_1 0.0367(11) 0.0724(16) 0.0523(13) -0.0418(12) 0.0018(9) 0.0051(11)
C28_1 0.0327(11) 0.104(2) 0.0426(11) -0.0475(14) 0.0035(8) -0.0062(12)
C29_1 0.0508(14) 0.098(2) 0.0311(10) -0.0299(12) 0.0109(9) -0.0216(14)
C30_1 0.0489(13) 0.0659(15) 0.0311(9) -0.0194(10) 0.0050(8) -0.0154(11)
C9_1 0.0264(8) 0.0346(8) 0.0254(7) -0.0135(6) -0.0019(6) -0.0009(7)
C19_1 0.0246(8) 0.0396(9) 0.0276(7) -0.0161(7) 0.0002(6) -0.0001(7)
C24_1 0.0317(9) 0.0499(11) 0.0277(8) -0.0127(8) -0.0019(7) -0.0068(8)
C23_1 0.0309(9) 0.0603(13) 0.0317(9) -0.0178(9) -0.0042(7) -0.0028(9)
C22_1 0.0318(10) 0.0597(13) 0.0437(11) -0.0274(10) -0.0069(8) -0.0031(9)
C21_1 0.0352(10) 0.0458(11) 0.0497(11) -0.0219(9) -0.0029(8) -0.0081(9)
C20_1 0.0303(9) 0.0388(10) 0.0372(9) -0.0165(8) -0.0032(7) -0.0026(7)
C8_1 0.0260(8) 0.0293(8) 0.0241(7) -0.0104(6) -0.0016(6) 0.0013(6)
C13_1 0.0278(8) 0.0350(9) 0.0310(8) -0.0154(7) 0.0009(6) -0.0019(7)
C14_1 0.0292(9) 0.0401(10) 0.0368(9) -0.0151(8) -0.0012(7) 0.0014(7)
C15_1 0.0269(9) 0.0473(11) 0.0540(12) -0.0237(10) -0.0001(8) -0.0003(8)
C16_1 0.0317(10) 0.0502(12) 0.0531(12) -0.0251(10) 0.0128(9) -0.0100(9)
C17_1 0.0415(11) 0.0393(10) 0.0389(10) -0.0161(8) 0.0081(8) -0.0071(8)
C18_1 0.0342(9) 0.0357(9) 0.0334(9) -0.0147(7) 0.0014(7) -0.0034(7)
N2_1 0.0227(6) 0.0261(6) 0.0245(6) -0.0092(5) -0.0016(5) 0.0040(5)
C37_1 0.0437(11) 0.0279(8) 0.0236(7) -0.0089(6) -0.0007(7) 0.0078(7)
C38_1 0.0458(12) 0.0489(12) 0.0324(9) -0.0158(9) -0.0068(8) 0.0179(10)
C39_1 0.081(2) 0.0611(17) 0.0397(12) -0.0212(12) -0.0186(12) 0.0409(15)
C40_1 0.128(3) 0.0451(14) 0.0365(12) -0.0131(11) -0.0206(15) 0.0361(17)
C41_1 0.139(3) 0.0372(12) 0.0359(12) -0.0065(10) -0.0057(15) -0.0155(16)
C42_1 0.0736(17) 0.0387(11) 0.0337(10) -0.0107(8) -0.0009(10) -0.0121(11)
B2_1 0.0211(8) 0.0260(8) 0.0258(8) -0.0112(6) -0.0003(6) -0.0005(6)
C43_1 0.0233(7) 0.0276(7) 0.0258(7) -0.0107(6) 0.0003(6) 0.0009(6)
C48_1 0.0250(8) 0.0298(8) 0.0341(8) -0.0152(7) 0.0026(6) -0.0016(6)
C47_1 0.0248(8) 0.0307(8) 0.0378(9) -0.0150(7) 0.0046(6) -0.0026(7)
C67_1 0.0240(8) 0.0331(9) 0.0589(12) -0.0231(9) 0.0064(8) -0.0032(7)
C72_1 0.0285(10) 0.0555(13) 0.0625(14) -0.0277(11) -0.0044(9) -0.0027(9)
C71_1 0.0354(12) 0.0659(17) 0.089(2) -0.0382(16) -0.0139(12) -0.0037(11)
C70_1 0.0269(11) 0.0538(14) 0.118(3) -0.0459(16) -0.0013(13) -0.0056(10)
C69_1 0.0354(12) 0.0504(14) 0.110(2) -0.0450(15) 0.0251(13) -0.0148(10)
C68_1 0.0335(11) 0.0415(11) 0.0735(16) -0.0282(11) 0.0169(10) -0.0097(9)
C46_1 0.0248(8) 0.0289(8) 0.0339(8) -0.0128(7) 0.0056(6) -0.0008(6)
C61_1 0.0255(8) 0.0305(8) 0.0421(9) -0.0179(7) 0.0055(7) -0.0017(7)
C62_1 0.0364(11) 0.0502(12) 0.0442(11) -0.0186(9) 0.0097(8) 0.0042(9)
C63_1 0.0382(12) 0.0697(16) 0.0561(14) -0.0356(13) 0.0140(10) -0.0007(11)
C64_1 0.0260(10) 0.0566(13) 0.0747(16) -0.0450(13) 0.0035(9) 0.0010(9)
C65_1 0.0281(10) 0.0399(11) 0.0722(15) -0.0248(11) -0.0051(9) 0.0044(8)
C66_1 0.0281(9) 0.0358(10) 0.0485(11) -0.0152(8) 0.0011(8) 0.0004(7)
C45_1 0.0254(8) 0.0273(7) 0.0283(7) -0.0118(6) 0.0034(6) 0.0007(6)
C55_1 0.0233(8) 0.0331(8) 0.0355(8) -0.0169(7) -0.0001(6) 0.0028(6)
C60_1 0.0384(11) 0.0338(9) 0.0428(10) -0.0154(8) 0.0028(8) -0.0040(8)
C59_1 0.0412(12) 0.0367(11) 0.0705(15) -0.0251(11) 0.0012(10) -0.0049(9)
C58_1 0.0307(10) 0.0496(13) 0.0799(17) -0.0422(13) -0.0065(10) 0.0041(9)
C57_1 0.0415(12) 0.0659(15) 0.0540(13) -0.0412(12) -0.0047(10) 0.0065(11)
C56_1 0.0391(11) 0.0479(11) 0.0373(10) -0.0219(9) -0.0012(8) 0.0040(9)
C44_1 0.0238(7) 0.0272(7) 0.0250(7) -0.0101(6) 0.0014(5) 0.0014(6)
C49_1 0.0247(8) 0.0311(8) 0.0372(9) -0.0182(7) -0.0018(6) 0.0013(6)
C50_1 0.0390(11) 0.0381(10) 0.0462(11) -0.0171(9) -0.0150(9) 0.0046(8)
C51_1 0.0370(12) 0.0391(11) 0.0809(17) -0.0259(12) -0.0316(12) 0.0116(9)
C52_1 0.0276(11) 0.0555(14) 0.116(3) -0.0538(17) -0.0065(13) -0.0025(10)
C53_1 0.0431(14) 0.090(2) 0.083(2) -0.0498(18) 0.0219(13) -0.0305(15)
C54_1 0.0390(12) 0.0701(16) 0.0471(12) -0.0303(11) 0.0101(9) -0.0220(11)
 
_geom_special_details
;
 All esds (except the esd in the dihedral angle between two l.s. planes)
 are estimated using the full covariance matrix.  The cell esds are taken
 into account individually in the estimation of esds in distances, angles
 and torsion angles; correlations between esds in cell parameters are only
 used when they are defined by crystal symmetry.  An approximate (isotropic)
 treatment of cell esds is used for estimating esds involving l.s. planes.
;
 
loop_
 _geom_bond_atom_site_label_1
 _geom_bond_atom_site_label_2
 _geom_bond_distance
 _geom_bond_site_symmetry_2
 _geom_bond_publ_flag
C86_1 C85_1 1.391(3) . ?
C86_1 C87_1 1.393(3) . ?
C86_1 H86_1 0.9500 . ?
C87_1 C88_1 1.381(3) . ?
C87_1 H87_1 0.9500 . ?
C88_1 C89_1 1.385(3) . ?
C88_1 H88_1 0.9500 . ?
C89_1 C90_1 1.386(3) . ?
C89_1 H89_1 0.9500 . ?
C90_1 C85_1 1.397(2) . ?
C90_1 H90_1 0.9500 . ?
C85_1 C80_1 1.495(2) . ?
C80_1 C79_1 1.403(2) . ?
C80_1 C81_1 1.409(2) . ?
C81_1 C82_1 1.403(2) . ?
C81_1 C91_1 1.497(3) . ?
C91_1 C96_1 1.387(3) . ?
C91_1 C92_1 1.390(3) . ?
C92_1 C93_1 1.388(3) . ?
C92_1 H92_1 0.9500 . ?
C93_1 C94_1 1.389(5) . ?
C93_1 H93_1 0.9500 . ?
C94_1 C95_1 1.363(5) . ?
C94_1 H94_1 0.9500 . ?
C95_1 C96_1 1.398(4) . ?
C95_1 H95_1 0.9500 . ?
C96_1 H96_1 0.9500 . ?
C82_1 C83_1 1.405(3) . ?
C82_1 C97_1 1.489(2) . ?
C97_1 C102_1 1.386(3) . ?
C97_1 C98_1 1.389(3) . ?
C98_1 C99_1 1.393(3) . ?
C98_1 H98_1 0.9500 . ?
C99_1 C100_1 1.377(4) . ?
C99_1 H99_1 0.9500 . ?
C100_1 C101_1 1.373(4) . ?
C100_1 H100_1 0.9500 . ?
C101_1 C102_1 1.389(3) . ?
C101_1 H101_1 0.9500 . ?
C102_1 H102_1 0.9500 . ?
C83_1 C84_1 1.395(2) . ?
C83_1 C103_1 1.492(2) . ?
C103_1 C108_1 1.395(3) . ?
C103_1 C104_1 1.399(3) . ?
C104_1 C105_1 1.394(3) . ?
C104_1 H104_1 0.9500 . ?
C105_1 C106_1 1.385(3) . ?
C105_1 H105_1 0.9500 . ?
C106_1 C107_1 1.385(4) . ?
C106_1 H106_1 0.9500 . ?
C107_1 C108_1 1.387(3) . ?
C107_1 H107_1 0.9500 . ?
C108_1 H108_1 0.9500 . ?
C84_1 C79_1 1.403(2) . ?
C84_1 H84_1 0.9500 . ?
C79_1 B3_1 1.587(3) . ?
B3_1 N3_1 1.438(2) . ?
B3_1 N1_1 1.451(2) . ?
N3_1 B2_1 1.441(2) . ?
N3_1 C73_1 1.447(2) . ?
C73_1 C74_1 1.383(3) . ?
C73_1 C78_1 1.392(2) . ?
C78_1 C77_1 1.383(3) . ?
C78_1 H78_1 0.9500 . ?
C77_1 C76_1 1.376(3) . ?
C77_1 H77_1 0.9500 . ?
C76_1 C75_1 1.386(3) . ?
C76_1 H76_1 0.9500 . ?
C75_1 C74_1 1.392(3) . ?
C75_1 H75_1 0.9500 . ?
C74_1 H74_1 0.9500 . ?
N1_1 B1_1 1.441(2) . ?
N1_1 C1_1 1.448(2) . ?
C1_1 C2_1 1.389(2) . ?
C1_1 C6_1 1.394(2) . ?
C6_1 C5_1 1.390(3) . ?
C6_1 H6_1 0.9500 . ?
C5_1 C4_1 1.388(3) . ?
C5_1 H5_1 0.9500 . ?
C4_1 C3_1 1.386(3) . ?
C4_1 H4_1 0.9500 . ?
C3_1 C2_1 1.393(3) . ?
C3_1 H3_1 0.9500 . ?
C2_1 H2_1 0.9500 . ?
B1_1 N2_1 1.434(2) . ?
B1_1 C7_1 1.581(2) . ?
C7_1 C12_1 1.388(3) . ?
C7_1 C8_1 1.416(2) . ?
C12_1 C11_1 1.402(2) . ?
C12_1 H12_1 0.9500 . ?
C11_1 C10_1 1.399(3) . ?
C11_1 C31_1 1.493(3) . ?
C31_1 C36_1 1.372(4) . ?
C31_1 C32_1 1.404(4) . ?
C36_1 C35_1 1.397(4) . ?
C36_1 H36_1 0.9500 . ?
C35_1 C34_1 1.376(5) . ?
C35_1 H35_1 0.9500 . ?
C34_1 C33_1 1.391(5) . ?
C34_1 H34_1 0.9500 . ?
C33_1 C32_1 1.387(4) . ?
C33_1 H33_1 0.9500 . ?
C32_1 H32_1 0.9500 . ?
C10_1 C9_1 1.409(3) . ?
C10_1 C25_1 1.496(2) . ?
C25_1 C30_1 1.382(3) . ?
C25_1 C26_1 1.394(3) . ?
C26_1 C27_1 1.392(3) . ?
C26_1 H26_1 0.9500 . ?
C27_1 C28_1 1.372(4) . ?
C27_1 H27_1 0.9500 . ?
C28_1 C29_1 1.376(5) . ?
C28_1 H28_1 0.9500 . ?
C29_1 C30_1 1.400(3) . ?
C29_1 H29_1 0.9500 . ?
C30_1 H30_1 0.9500 . ?
C9_1 C8_1 1.411(2) . ?
C9_1 C19_1 1.495(2) . ?
C19_1 C20_1 1.389(3) . ?
C19_1 C24_1 1.399(3) . ?
C24_1 C23_1 1.394(3) . ?
C24_1 H24_1 0.9500 . ?
C23_1 C22_1 1.379(3) . ?
C23_1 H23_1 0.9500 . ?
C22_1 C21_1 1.383(3) . ?
C22_1 H22_1 0.9500 . ?
C21_1 C20_1 1.398(3) . ?
C21_1 H21_1 0.9500 . ?
C20_1 H20_1 0.9500 . ?
C8_1 C13_1 1.507(3) . ?
C13_1 C18_1 1.398(3) . ?
C13_1 C14_1 1.401(3) . ?
C14_1 C15_1 1.393(3) . ?
C14_1 H14_1 0.9500 . ?
C15_1 C16_1 1.385(3) . ?
C15_1 H15_1 0.9500 . ?
C16_1 C17_1 1.383(3) . ?
C16_1 H16_1 0.9500 . ?
C17_1 C18_1 1.395(3) . ?
C17_1 H17_1 0.9500 . ?
C18_1 H18_1 0.9500 . ?
N2_1 C37_1 1.437(2) . ?
N2_1 B2_1 1.446(2) . ?
C37_1 C38_1 1.381(3) . ?
C37_1 C42_1 1.386(3) . ?
C38_1 C39_1 1.396(3) . ?
C38_1 H38_1 0.9500 . ?
C39_1 C40_1 1.336(6) . ?
C39_1 H39_1 0.9500 . ?
C40_1 C41_1 1.389(6) . ?
C40_1 H40_1 0.9500 . ?
C41_1 C42_1 1.395(4) . ?
C41_1 H41_1 0.9500 . ?
C42_1 H42_1 0.9500 . ?
B2_1 C43_1 1.588(2) . ?
C43_1 C48_1 1.403(2) . ?
C43_1 C44_1 1.403(2) . ?
C48_1 C47_1 1.389(3) . ?
C48_1 H48_1 0.9500 . ?
C47_1 C46_1 1.406(3) . ?
C47_1 C67_1 1.490(3) . ?
C67_1 C72_1 1.387(3) . ?
C67_1 C68_1 1.396(3) . ?
C72_1 C71_1 1.396(3) . ?
C72_1 H72_1 0.9500 . ?
C71_1 C70_1 1.387(5) . ?
C71_1 H71_1 0.9500 . ?
C70_1 C69_1 1.365(5) . ?
C70_1 H70_1 0.9500 . ?
C69_1 C68_1 1.384(4) . ?
C69_1 H69_1 0.9500 . ?
C68_1 H68_1 0.9500 . ?
C46_1 C45_1 1.403(2) . ?
C46_1 C61_1 1.490(2) . ?
C61_1 C66_1 1.387(3) . ?
C61_1 C62_1 1.397(3) . ?
C62_1 C63_1 1.386(3) . ?
C62_1 H62_1 0.9500 . ?
C63_1 C64_1 1.387(4) . ?
C63_1 H63_1 0.9500 . ?
C64_1 C65_1 1.368(4) . ?
C64_1 H64_1 0.9500 . ?
C65_1 C66_1 1.401(3) . ?
C65_1 H65_1 0.9500 . ?
C66_1 H66_1 0.9500 . ?
C45_1 C44_1 1.410(2) . ?
C45_1 C55_1 1.493(2) . ?
C55_1 C60_1 1.388(3) . ?
C55_1 C56_1 1.389(3) . ?
C60_1 C59_1 1.386(3) . ?
C60_1 H60_1 0.9500 . ?
C59_1 C58_1 1.369(4) . ?
C59_1 H59_1 0.9500 . ?
C58_1 C57_1 1.376(4) . ?
C58_1 H58_1 0.9500 . ?
C57_1 C56_1 1.401(3) . ?
C57_1 H57_1 0.9500 . ?
C56_1 H56_1 0.9500 . ?
C44_1 C49_1 1.492(2) . ?
C49_1 C54_1 1.384(3) . ?
C49_1 C50_1 1.393(3) . ?
C50_1 C51_1 1.377(3) . ?
C50_1 H50_1 0.9500 . ?
C51_1 C52_1 1.362(5) . ?
C51_1 H51_1 0.9500 . ?
C52_1 C53_1 1.371(5) . ?
C52_1 H52_1 0.9500 . ?
C53_1 C54_1 1.389(3) . ?
C53_1 H53_1 0.9500 . ?
C54_1 H54_1 0.9500 . ?
CA_11 Br2A_11 1.900(6) . ?
CA_11 Br1A_11 1.921(6) . ?
CA_11 H0A_11 0.9900 . ?
CA_11 H0B_11 0.9900 . ?
CB_11 Br1B_11 1.962(6) . ?
CB_11 Br2B_11 1.986(7) . ?
CB_11 H0C_11 0.9900 . ?
CB_11 H0D_11 0.9900 . ?
 
loop_
 _geom_angle_atom_site_label_1
 _geom_angle_atom_site_label_2
 _geom_angle_atom_site_label_3
 _geom_angle
 _geom_angle_site_symmetry_1
 _geom_angle_site_symmetry_3
 _geom_angle_publ_flag
C85_1 C86_1 C87_1 120.68(18) . . ?
C85_1 C86_1 H86_1 119.7 . . ?
C87_1 C86_1 H86_1 119.7 . . ?
C88_1 C87_1 C86_1 120.2(2) . . ?
C88_1 C87_1 H87_1 119.9 . . ?
C86_1 C87_1 H87_1 119.9 . . ?
C87_1 C88_1 C89_1 119.80(19) . . ?
C87_1 C88_1 H88_1 120.1 . . ?
C89_1 C88_1 H88_1 120.1 . . ?
C88_1 C89_1 C90_1 120.09(19) . . ?
C88_1 C89_1 H89_1 120.0 . . ?
C90_1 C89_1 H89_1 120.0 . . ?
C89_1 C90_1 C85_1 120.84(19) . . ?
C89_1 C90_1 H90_1 119.6 . . ?
C85_1 C90_1 H90_1 119.6 . . ?
C86_1 C85_1 C90_1 118.40(17) . . ?
C86_1 C85_1 C80_1 119.53(15) . . ?
C90_1 C85_1 C80_1 121.99(16) . . ?
C79_1 C80_1 C81_1 120.14(15) . . ?
C79_1 C80_1 C85_1 120.85(15) . . ?
C81_1 C80_1 C85_1 119.01(15) . . ?
C82_1 C81_1 C80_1 121.10(16) . . ?
C82_1 C81_1 C91_1 121.02(15) . . ?
C80_1 C81_1 C91_1 117.86(15) . . ?
C96_1 C91_1 C92_1 119.0(2) . . ?
C96_1 C91_1 C81_1 120.7(2) . . ?
C92_1 C91_1 C81_1 120.22(19) . . ?
C93_1 C92_1 C91_1 120.7(3) . . ?
C93_1 C92_1 H92_1 119.7 . . ?
C91_1 C92_1 H92_1 119.7 . . ?
C92_1 C93_1 C94_1 119.9(3) . . ?
C92_1 C93_1 H93_1 120.0 . . ?
C94_1 C93_1 H93_1 120.0 . . ?
C95_1 C94_1 C93_1 119.6(2) . . ?
C95_1 C94_1 H94_1 120.2 . . ?
C93_1 C94_1 H94_1 120.2 . . ?
C94_1 C95_1 C96_1 121.1(3) . . ?
C94_1 C95_1 H95_1 119.5 . . ?
C96_1 C95_1 H95_1 119.5 . . ?
C91_1 C96_1 C95_1 119.8(3) . . ?
C91_1 C96_1 H96_1 120.1 . . ?
C95_1 C96_1 H96_1 120.1 . . ?
C81_1 C82_1 C83_1 119.25(15) . . ?
C81_1 C82_1 C97_1 118.55(16) . . ?
C83_1 C82_1 C97_1 122.06(15) . . ?
C102_1 C97_1 C98_1 118.49(18) . . ?
C102_1 C97_1 C82_1 119.44(17) . . ?
C98_1 C97_1 C82_1 121.88(17) . . ?
C97_1 C98_1 C99_1 120.4(2) . . ?
C97_1 C98_1 H98_1 119.8 . . ?
C99_1 C98_1 H98_1 119.8 . . ?
C100_1 C99_1 C98_1 120.2(2) . . ?
C100_1 C99_1 H99_1 119.9 . . ?
C98_1 C99_1 H99_1 119.9 . . ?
C101_1 C100_1 C99_1 119.9(2) . . ?
C101_1 C100_1 H100_1 120.1 . . ?
C99_1 C100_1 H100_1 120.1 . . ?
C100_1 C101_1 C102_1 120.1(2) . . ?
C100_1 C101_1 H101_1 120.0 . . ?
C102_1 C101_1 H101_1 120.0 . . ?
C97_1 C102_1 C101_1 120.9(2) . . ?
C97_1 C102_1 H102_1 119.5 . . ?
C101_1 C102_1 H102_1 119.5 . . ?
C84_1 C83_1 C82_1 118.71(16) . . ?
C84_1 C83_1 C103_1 117.60(16) . . ?
C82_1 C83_1 C103_1 123.68(16) . . ?
C108_1 C103_1 C104_1 118.23(18) . . ?
C108_1 C103_1 C83_1 120.19(17) . . ?
C104_1 C103_1 C83_1 121.42(17) . . ?
C105_1 C104_1 C103_1 120.85(19) . . ?
C105_1 C104_1 H104_1 119.6 . . ?
C103_1 C104_1 H104_1 119.6 . . ?
C106_1 C105_1 C104_1 119.80(19) . . ?
C106_1 C105_1 H105_1 120.1 . . ?
C104_1 C105_1 H105_1 120.1 . . ?
C107_1 C106_1 C105_1 119.95(19) . . ?
C107_1 C106_1 H106_1 120.0 . . ?
C105_1 C106_1 H106_1 120.0 . . ?
C106_1 C107_1 C108_1 120.2(2) . . ?
C106_1 C107_1 H107_1 119.9 . . ?
C108_1 C107_1 H107_1 119.9 . . ?
C107_1 C108_1 C103_1 120.9(2) . . ?
C107_1 C108_1 H108_1 119.6 . . ?
C103_1 C108_1 H108_1 119.6 . . ?
C83_1 C84_1 C79_1 123.16(17) . . ?
C83_1 C84_1 H84_1 118.4 . . ?
C79_1 C84_1 H84_1 118.4 . . ?
C80_1 C79_1 C84_1 117.58(16) . . ?
C80_1 C79_1 B3_1 121.15(15) . . ?
C84_1 C79_1 B3_1 120.64(16) . . ?
N3_1 B3_1 N1_1 117.34(15) . . ?
N3_1 B3_1 C79_1 124.36(15) . . ?
N1_1 B3_1 C79_1 118.29(15) . . ?
B3_1 N3_1 B2_1 122.80(14) . . ?
B3_1 N3_1 C73_1 119.31(14) . . ?
B2_1 N3_1 C73_1 117.87(14) . . ?
C74_1 C73_1 C78_1 119.43(16) . . ?
C74_1 C73_1 N3_1 121.44(15) . . ?
C78_1 C73_1 N3_1 119.11(16) . . ?
C77_1 C78_1 C73_1 120.58(18) . . ?
C77_1 C78_1 H78_1 119.7 . . ?
C73_1 C78_1 H78_1 119.7 . . ?
C76_1 C77_1 C78_1 120.02(18) . . ?
C76_1 C77_1 H77_1 120.0 . . ?
C78_1 C77_1 H77_1 120.0 . . ?
C77_1 C76_1 C75_1 119.78(18) . . ?
C77_1 C76_1 H76_1 120.1 . . ?
C75_1 C76_1 H76_1 120.1 . . ?
C76_1 C75_1 C74_1 120.5(2) . . ?
C76_1 C75_1 H75_1 119.8 . . ?
C74_1 C75_1 H75_1 119.8 . . ?
C73_1 C74_1 C75_1 119.70(18) . . ?
C73_1 C74_1 H74_1 120.1 . . ?
C75_1 C74_1 H74_1 120.1 . . ?
B1_1 N1_1 C1_1 119.45(14) . . ?
B1_1 N1_1 B3_1 121.92(14) . . ?
C1_1 N1_1 B3_1 118.64(14) . . ?
C2_1 C1_1 C6_1 118.95(16) . . ?
C2_1 C1_1 N1_1 121.40(16) . . ?
C6_1 C1_1 N1_1 119.64(15) . . ?
C5_1 C6_1 C1_1 120.62(17) . . ?
C5_1 C6_1 H6_1 119.7 . . ?
C1_1 C6_1 H6_1 119.7 . . ?
C4_1 C5_1 C6_1 120.39(19) . . ?
C4_1 C5_1 H5_1 119.8 . . ?
C6_1 C5_1 H5_1 119.8 . . ?
C3_1 C4_1 C5_1 118.99(18) . . ?
C3_1 C4_1 H4_1 120.5 . . ?
C5_1 C4_1 H4_1 120.5 . . ?
C4_1 C3_1 C2_1 120.88(18) . . ?
C4_1 C3_1 H3_1 119.6 . . ?
C2_1 C3_1 H3_1 119.6 . . ?
C1_1 C2_1 C3_1 120.13(17) . . ?
C1_1 C2_1 H2_1 119.9 . . ?
C3_1 C2_1 H2_1 119.9 . . ?
N2_1 B1_1 N1_1 117.95(14) . . ?
N2_1 B1_1 C7_1 123.59(15) . . ?
N1_1 B1_1 C7_1 118.46(15) . . ?
C12_1 C7_1 C8_1 118.30(15) . . ?
C12_1 C7_1 B1_1 118.21(15) . . ?
C8_1 C7_1 B1_1 123.10(16) . . ?
C7_1 C12_1 C11_1 123.05(17) . . ?
C7_1 C12_1 H12_1 118.5 . . ?
C11_1 C12_1 H12_1 118.5 . . ?
C10_1 C11_1 C12_1 118.29(17) . . ?
C10_1 C11_1 C31_1 122.14(16) . . ?
C12_1 C11_1 C31_1 119.47(17) . . ?
C36_1 C31_1 C32_1 118.4(2) . . ?
C36_1 C31_1 C11_1 120.6(2) . . ?
C32_1 C31_1 C11_1 121.0(2) . . ?
C31_1 C36_1 C35_1 121.1(3) . . ?
C31_1 C36_1 H36_1 119.5 . . ?
C35_1 C36_1 H36_1 119.5 . . ?
C34_1 C35_1 C36_1 120.1(3) . . ?
C34_1 C35_1 H35_1 120.0 . . ?
C36_1 C35_1 H35_1 120.0 . . ?
C35_1 C34_1 C33_1 120.0(3) . . ?
C35_1 C34_1 H34_1 120.0 . . ?
C33_1 C34_1 H34_1 120.0 . . ?
C32_1 C33_1 C34_1 119.5(3) . . ?
C32_1 C33_1 H33_1 120.3 . . ?
C34_1 C33_1 H33_1 120.3 . . ?
C33_1 C32_1 C31_1 121.0(3) . . ?
C33_1 C32_1 H32_1 119.5 . . ?
C31_1 C32_1 H32_1 119.5 . . ?
C11_1 C10_1 C9_1 119.84(16) . . ?
C11_1 C10_1 C25_1 119.88(16) . . ?
C9_1 C10_1 C25_1 119.76(16) . . ?
C30_1 C25_1 C26_1 118.73(19) . . ?
C30_1 C25_1 C10_1 123.2(2) . . ?
C26_1 C25_1 C10_1 118.02(18) . . ?
C27_1 C26_1 C25_1 120.8(2) . . ?
C27_1 C26_1 H26_1 119.6 . . ?
C25_1 C26_1 H26_1 119.6 . . ?
C28_1 C27_1 C26_1 119.8(3) . . ?
C28_1 C27_1 H27_1 120.1 . . ?
C26_1 C27_1 H27_1 120.1 . . ?
C27_1 C28_1 C29_1 120.2(2) . . ?
C27_1 C28_1 H28_1 119.9 . . ?
C29_1 C28_1 H28_1 119.9 . . ?
C28_1 C29_1 C30_1 120.3(2) . . ?
C28_1 C29_1 H29_1 119.8 . . ?
C30_1 C29_1 H29_1 119.8 . . ?
C25_1 C30_1 C29_1 120.1(3) . . ?
C25_1 C30_1 H30_1 119.9 . . ?
C29_1 C30_1 H30_1 119.9 . . ?
C10_1 C9_1 C8_1 120.62(16) . . ?
C10_1 C9_1 C19_1 117.81(15) . . ?
C8_1 C9_1 C19_1 121.55(16) . . ?
C20_1 C19_1 C24_1 118.59(17) . . ?
C20_1 C19_1 C9_1 122.58(17) . . ?
C24_1 C19_1 C9_1 118.83(17) . . ?
C23_1 C24_1 C19_1 120.8(2) . . ?
C23_1 C24_1 H24_1 119.6 . . ?
C19_1 C24_1 H24_1 119.6 . . ?
C22_1 C23_1 C24_1 119.9(2) . . ?
C22_1 C23_1 H23_1 120.1 . . ?
C24_1 C23_1 H23_1 120.1 . . ?
C23_1 C22_1 C21_1 120.11(19) . . ?
C23_1 C22_1 H22_1 119.9 . . ?
C21_1 C22_1 H22_1 119.9 . . ?
C22_1 C21_1 C20_1 120.2(2) . . ?
C22_1 C21_1 H21_1 119.9 . . ?
C20_1 C21_1 H21_1 119.9 . . ?
C19_1 C20_1 C21_1 120.44(19) . . ?
C19_1 C20_1 H20_1 119.8 . . ?
C21_1 C20_1 H20_1 119.8 . . ?
C9_1 C8_1 C7_1 119.33(16) . . ?
C9_1 C8_1 C13_1 120.57(15) . . ?
C7_1 C8_1 C13_1 120.10(15) . . ?
C18_1 C13_1 C14_1 117.66(18) . . ?
C18_1 C13_1 C8_1 121.26(17) . . ?
C14_1 C13_1 C8_1 121.06(17) . . ?
C15_1 C14_1 C13_1 121.1(2) . . ?
C15_1 C14_1 H14_1 119.4 . . ?
C13_1 C14_1 H14_1 119.4 . . ?
C16_1 C15_1 C14_1 120.1(2) . . ?
C16_1 C15_1 H15_1 120.0 . . ?
C14_1 C15_1 H15_1 120.0 . . ?
C17_1 C16_1 C15_1 119.9(2) . . ?
C17_1 C16_1 H16_1 120.1 . . ?
C15_1 C16_1 H16_1 120.1 . . ?
C16_1 C17_1 C18_1 120.0(2) . . ?
C16_1 C17_1 H17_1 120.0 . . ?
C18_1 C17_1 H17_1 120.0 . . ?
C17_1 C18_1 C13_1 121.23(19) . . ?
C17_1 C18_1 H18_1 119.4 . . ?
C13_1 C18_1 H18_1 119.4 . . ?
B1_1 N2_1 C37_1 119.48(14) . . ?
B1_1 N2_1 B2_1 122.22(15) . . ?
C37_1 N2_1 B2_1 118.04(14) . . ?
C38_1 C37_1 C42_1 119.6(2) . . ?
C38_1 C37_1 N2_1 121.96(19) . . ?
C42_1 C37_1 N2_1 118.3(2) . . ?
C37_1 C38_1 C39_1 119.2(3) . . ?
C37_1 C38_1 H38_1 120.4 . . ?
C39_1 C38_1 H38_1 120.4 . . ?
C40_1 C39_1 C38_1 121.7(3) . . ?
C40_1 C39_1 H39_1 119.1 . . ?
C38_1 C39_1 H39_1 119.1 . . ?
C39_1 C40_1 C41_1 119.7(2) . . ?
C39_1 C40_1 H40_1 120.1 . . ?
C41_1 C40_1 H40_1 120.1 . . ?
C40_1 C41_1 C42_1 119.9(3) . . ?
C40_1 C41_1 H41_1 120.1 . . ?
C42_1 C41_1 H41_1 120.1 . . ?
C37_1 C42_1 C41_1 119.6(3) . . ?
C37_1 C42_1 H42_1 120.2 . . ?
C41_1 C42_1 H42_1 120.2 . . ?
N3_1 B2_1 N2_1 117.33(15) . . ?
N3_1 B2_1 C43_1 121.67(15) . . ?
N2_1 B2_1 C43_1 120.73(15) . . ?
C48_1 C43_1 C44_1 117.93(15) . . ?
C48_1 C43_1 B2_1 116.04(15) . . ?
C44_1 C43_1 B2_1 126.03(15) . . ?
C47_1 C48_1 C43_1 123.03(16) . . ?
C47_1 C48_1 H48_1 118.5 . . ?
C43_1 C48_1 H48_1 118.5 . . ?
C48_1 C47_1 C46_1 118.63(17) . . ?
C48_1 C47_1 C67_1 119.92(16) . . ?
C46_1 C47_1 C67_1 121.31(16) . . ?
C72_1 C67_1 C68_1 118.1(2) . . ?
C72_1 C67_1 C47_1 119.41(19) . . ?
C68_1 C67_1 C47_1 122.5(2) . . ?
C67_1 C72_1 C71_1 120.5(3) . . ?
C67_1 C72_1 H72_1 119.7 . . ?
C71_1 C72_1 H72_1 119.7 . . ?
C70_1 C71_1 C72_1 120.2(3) . . ?
C70_1 C71_1 H71_1 119.9 . . ?
C72_1 C71_1 H71_1 119.9 . . ?
C69_1 C70_1 C71_1 119.5(2) . . ?
C69_1 C70_1 H70_1 120.3 . . ?
C71_1 C70_1 H70_1 120.3 . . ?
C70_1 C69_1 C68_1 120.7(3) . . ?
C70_1 C69_1 H69_1 119.7 . . ?
C68_1 C69_1 H69_1 119.7 . . ?
C69_1 C68_1 C67_1 121.0(3) . . ?
C69_1 C68_1 H68_1 119.5 . . ?
C67_1 C68_1 H68_1 119.5 . . ?
C45_1 C46_1 C47_1 119.64(16) . . ?
C45_1 C46_1 C61_1 119.88(16) . . ?
C47_1 C46_1 C61_1 120.39(16) . . ?
C66_1 C61_1 C62_1 118.91(19) . . ?
C66_1 C61_1 C46_1 121.23(18) . . ?
C62_1 C61_1 C46_1 119.86(19) . . ?
C63_1 C62_1 C61_1 120.5(2) . . ?
C63_1 C62_1 H62_1 119.8 . . ?
C61_1 C62_1 H62_1 119.8 . . ?
C62_1 C63_1 C64_1 120.1(2) . . ?
C62_1 C63_1 H63_1 119.9 . . ?
C64_1 C63_1 H63_1 119.9 . . ?
C65_1 C64_1 C63_1 119.8(2) . . ?
C65_1 C64_1 H64_1 120.1 . . ?
C63_1 C64_1 H64_1 120.1 . . ?
C64_1 C65_1 C66_1 120.6(2) . . ?
C64_1 C65_1 H65_1 119.7 . . ?
C66_1 C65_1 H65_1 119.7 . . ?
C61_1 C66_1 C65_1 120.0(2) . . ?
C61_1 C66_1 H66_1 120.0 . . ?
C65_1 C66_1 H66_1 120.0 . . ?
C46_1 C45_1 C44_1 120.68(16) . . ?
C46_1 C45_1 C55_1 119.28(15) . . ?
C44_1 C45_1 C55_1 119.75(16) . . ?
C60_1 C55_1 C56_1 118.03(19) . . ?
C60_1 C55_1 C45_1 119.09(17) . . ?
C56_1 C55_1 C45_1 122.86(18) . . ?
C59_1 C60_1 C55_1 121.4(2) . . ?
C59_1 C60_1 H60_1 119.3 . . ?
C55_1 C60_1 H60_1 119.3 . . ?
C58_1 C59_1 C60_1 120.3(2) . . ?
C58_1 C59_1 H59_1 119.9 . . ?
C60_1 C59_1 H59_1 119.9 . . ?
C59_1 C58_1 C57_1 119.6(2) . . ?
C59_1 C58_1 H58_1 120.2 . . ?
C57_1 C58_1 H58_1 120.2 . . ?
C58_1 C57_1 C56_1 120.4(2) . . ?
C58_1 C57_1 H57_1 119.8 . . ?
C56_1 C57_1 H57_1 119.8 . . ?
C55_1 C56_1 C57_1 120.3(2) . . ?
C55_1 C56_1 H56_1 119.9 . . ?
C57_1 C56_1 H56_1 119.9 . . ?
C43_1 C44_1 C45_1 120.05(16) . . ?
C43_1 C44_1 C49_1 120.63(15) . . ?
C45_1 C44_1 C49_1 119.27(15) . . ?
C54_1 C49_1 C50_1 118.2(2) . . ?
C54_1 C49_1 C44_1 119.97(17) . . ?
C50_1 C49_1 C44_1 121.81(18) . . ?
C51_1 C50_1 C49_1 119.1(2) . . ?
C51_1 C50_1 H50_1 120.5 . . ?
C49_1 C50_1 H50_1 120.5 . . ?
C52_1 C51_1 C50_1 123.0(2) . . ?
C52_1 C51_1 H51_1 118.5 . . ?
C50_1 C51_1 H51_1 118.5 . . ?
C51_1 C52_1 C53_1 118.3(2) . . ?
C51_1 C52_1 H52_1 120.8 . . ?
C53_1 C52_1 H52_1 120.8 . . ?
C52_1 C53_1 C54_1 120.2(3) . . ?
C52_1 C53_1 H53_1 119.9 . . ?
C54_1 C53_1 H53_1 119.9 . . ?
C49_1 C54_1 C53_1 121.2(2) . . ?
C49_1 C54_1 H54_1 119.4 . . ?
C53_1 C54_1 H54_1 119.4 . . ?
Br2A_11 CA_11 Br1A_11 111.3(4) . . ?
Br2A_11 CA_11 H0A_11 109.4 . . ?
Br1A_11 CA_11 H0A_11 109.4 . . ?
Br2A_11 CA_11 H0B_11 109.4 . . ?
Br1A_11 CA_11 H0B_11 109.4 . . ?
H0A_11 CA_11 H0B_11 108.0 . . ?
Br1B_11 CB_11 Br2B_11 109.3(4) . . ?
Br1B_11 CB_11 H0C_11 109.8 . . ?
Br2B_11 CB_11 H0C_11 109.8 . . ?
Br1B_11 CB_11 H0D_11 109.8 . . ?
Br2B_11 CB_11 H0D_11 109.8 . . ?
H0C_11 CB_11 H0D_11 108.3 . . ?
 
loop_
 _geom_torsion_atom_site_label_1
 _geom_torsion_atom_site_label_2
 _geom_torsion_atom_site_label_3
 _geom_torsion_atom_site_label_4
 _geom_torsion
 _geom_torsion_site_symmetry_1
 _geom_torsion_site_symmetry_2
 _geom_torsion_site_symmetry_3
 _geom_torsion_site_symmetry_4
 _geom_torsion_publ_flag
C85_1 C86_1 C87_1 C88_1 -0.1(3) . . . . ?
C86_1 C87_1 C88_1 C89_1 -0.9(4) . . . . ?
C87_1 C88_1 C89_1 C90_1 1.5(3) . . . . ?
C88_1 C89_1 C90_1 C85_1 -1.1(3) . . . . ?
C87_1 C86_1 C85_1 C90_1 0.5(3) . . . . ?
C87_1 C86_1 C85_1 C80_1 -176.23(19) . . . . ?
C89_1 C90_1 C85_1 C86_1 0.1(3) . . . . ?
C89_1 C90_1 C85_1 C80_1 176.76(18) . . . . ?
C86_1 C85_1 C80_1 C79_1 -74.2(2) . . . . ?
C90_1 C85_1 C80_1 C79_1 109.2(2) . . . . ?
C86_1 C85_1 C80_1 C81_1 105.5(2) . . . . ?
C90_1 C85_1 C80_1 C81_1 -71.1(2) . . . . ?
C79_1 C80_1 C81_1 C82_1 1.7(2) . . . . ?
C85_1 C80_1 C81_1 C82_1 -177.96(15) . . . . ?
C79_1 C80_1 C81_1 C91_1 -176.47(16) . . . . ?
C85_1 C80_1 C81_1 C91_1 3.9(2) . . . . ?
C82_1 C81_1 C91_1 C96_1 -81.0(2) . . . . ?
C80_1 C81_1 C91_1 C96_1 97.2(2) . . . . ?
C82_1 C81_1 C91_1 C92_1 103.3(2) . . . . ?
C80_1 C81_1 C91_1 C92_1 -78.6(2) . . . . ?
C96_1 C91_1 C92_1 C93_1 -0.4(3) . . . . ?
C81_1 C91_1 C92_1 C93_1 175.4(2) . . . . ?
C91_1 C92_1 C93_1 C94_1 0.0(4) . . . . ?
C92_1 C93_1 C94_1 C95_1 0.4(4) . . . . ?
C93_1 C94_1 C95_1 C96_1 -0.3(4) . . . . ?
C92_1 C91_1 C96_1 C95_1 0.5(3) . . . . ?
C81_1 C91_1 C96_1 C95_1 -175.3(2) . . . . ?
C94_1 C95_1 C96_1 C91_1 -0.2(4) . . . . ?
C80_1 C81_1 C82_1 C83_1 0.8(2) . . . . ?
C91_1 C81_1 C82_1 C83_1 178.94(16) . . . . ?
C80_1 C81_1 C82_1 C97_1 -175.03(15) . . . . ?
C91_1 C81_1 C82_1 C97_1 3.1(2) . . . . ?
C81_1 C82_1 C97_1 C102_1 110.8(2) . . . . ?
C83_1 C82_1 C97_1 C102_1 -64.9(2) . . . . ?
C81_1 C82_1 C97_1 C98_1 -64.0(2) . . . . ?
C83_1 C82_1 C97_1 C98_1 120.3(2) . . . . ?
C102_1 C97_1 C98_1 C99_1 -1.2(3) . . . . ?
C82_1 C97_1 C98_1 C99_1 173.69(19) . . . . ?
C97_1 C98_1 C99_1 C100_1 0.1(3) . . . . ?
C98_1 C99_1 C100_1 C101_1 1.0(3) . . . . ?
C99_1 C100_1 C101_1 C102_1 -1.0(3) . . . . ?
C98_1 C97_1 C102_1 C101_1 1.2(3) . . . . ?
C82_1 C97_1 C102_1 C101_1 -173.80(19) . . . . ?
C100_1 C101_1 C102_1 C97_1 -0.1(3) . . . . ?
C81_1 C82_1 C83_1 C84_1 -1.9(2) . . . . ?
C97_1 C82_1 C83_1 C84_1 173.74(16) . . . . ?
C81_1 C82_1 C83_1 C103_1 177.73(16) . . . . ?
C97_1 C82_1 C83_1 C103_1 -6.6(3) . . . . ?
C84_1 C83_1 C103_1 C108_1 -45.5(3) . . . . ?
C82_1 C83_1 C103_1 C108_1 134.9(2) . . . . ?
C84_1 C83_1 C103_1 C104_1 129.82(19) . . . . ?
C82_1 C83_1 C103_1 C104_1 -49.8(3) . . . . ?
C108_1 C103_1 C104_1 C105_1 2.8(3) . . . . ?
C83_1 C103_1 C104_1 C105_1 -172.61(17) . . . . ?
C103_1 C104_1 C105_1 C106_1 -2.0(3) . . . . ?
C104_1 C105_1 C106_1 C107_1 -0.1(3) . . . . ?
C105_1 C106_1 C107_1 C108_1 1.5(4) . . . . ?
C106_1 C107_1 C108_1 C103_1 -0.7(4) . . . . ?
C104_1 C103_1 C108_1 C107_1 -1.4(3) . . . . ?
C83_1 C103_1 C108_1 C107_1 174.0(2) . . . . ?
C82_1 C83_1 C84_1 C79_1 0.6(3) . . . . ?
C103_1 C83_1 C84_1 C79_1 -179.07(16) . . . . ?
C81_1 C80_1 C79_1 C84_1 -3.0(2) . . . . ?
C85_1 C80_1 C79_1 C84_1 176.71(15) . . . . ?
C81_1 C80_1 C79_1 B3_1 167.97(15) . . . . ?
C85_1 C80_1 C79_1 B3_1 -12.4(2) . . . . ?
C83_1 C84_1 C79_1 C80_1 1.8(3) . . . . ?
C83_1 C84_1 C79_1 B3_1 -169.14(16) . . . . ?
C80_1 C79_1 B3_1 N3_1 99.5(2) . . . . ?
C84_1 C79_1 B3_1 N3_1 -89.9(2) . . . . ?
C80_1 C79_1 B3_1 N1_1 -79.9(2) . . . . ?
C84_1 C79_1 B3_1 N1_1 90.8(2) . . . . ?
N1_1 B3_1 N3_1 B2_1 0.5(2) . . . . ?
C79_1 B3_1 N3_1 B2_1 -178.86(16) . . . . ?
N1_1 B3_1 N3_1 C73_1 -177.78(15) . . . . ?
C79_1 B3_1 N3_1 C73_1 2.9(2) . . . . ?
B3_1 N3_1 C73_1 C74_1 -115.1(2) . . . . ?
B2_1 N3_1 C73_1 C74_1 66.5(2) . . . . ?
B3_1 N3_1 C73_1 C78_1 66.3(2) . . . . ?
B2_1 N3_1 C73_1 C78_1 -112.00(19) . . . . ?
C74_1 C73_1 C78_1 C77_1 0.8(3) . . . . ?
N3_1 C73_1 C78_1 C77_1 179.39(17) . . . . ?
C73_1 C78_1 C77_1 C76_1 -1.3(3) . . . . ?
C78_1 C77_1 C76_1 C75_1 0.9(3) . . . . ?
C77_1 C76_1 C75_1 C74_1 -0.1(4) . . . . ?
C78_1 C73_1 C74_1 C75_1 0.0(3) . . . . ?
N3_1 C73_1 C74_1 C75_1 -178.55(18) . . . . ?
C76_1 C75_1 C74_1 C73_1 -0.3(3) . . . . ?
N3_1 B3_1 N1_1 B1_1 -3.3(2) . . . . ?
C79_1 B3_1 N1_1 B1_1 176.09(15) . . . . ?
N3_1 B3_1 N1_1 C1_1 176.27(15) . . . . ?
C79_1 B3_1 N1_1 C1_1 -4.4(2) . . . . ?
B1_1 N1_1 C1_1 C2_1 -67.3(2) . . . . ?
B3_1 N1_1 C1_1 C2_1 113.13(19) . . . . ?
B1_1 N1_1 C1_1 C6_1 111.6(2) . . . . ?
B3_1 N1_1 C1_1 C6_1 -68.0(2) . . . . ?
C2_1 C1_1 C6_1 C5_1 -2.4(3) . . . . ?
N1_1 C1_1 C6_1 C5_1 178.69(19) . . . . ?
C1_1 C6_1 C5_1 C4_1 1.7(3) . . . . ?
C6_1 C5_1 C4_1 C3_1 0.2(4) . . . . ?
C5_1 C4_1 C3_1 C2_1 -1.5(3) . . . . ?
C6_1 C1_1 C2_1 C3_1 1.1(3) . . . . ?
N1_1 C1_1 C2_1 C3_1 -179.96(18) . . . . ?
C4_1 C3_1 C2_1 C1_1 0.8(3) . . . . ?
C1_1 N1_1 B1_1 N2_1 -172.62(15) . . . . ?
B3_1 N1_1 B1_1 N2_1 6.9(2) . . . . ?
C1_1 N1_1 B1_1 C7_1 7.5(2) . . . . ?
B3_1 N1_1 B1_1 C7_1 -172.95(16) . . . . ?
N2_1 B1_1 C7_1 C12_1 115.3(2) . . . . ?
N1_1 B1_1 C7_1 C12_1 -64.8(2) . . . . ?
N2_1 B1_1 C7_1 C8_1 -72.0(2) . . . . ?
N1_1 B1_1 C7_1 C8_1 107.9(2) . . . . ?
C8_1 C7_1 C12_1 C11_1 -5.5(3) . . . . ?
B1_1 C7_1 C12_1 C11_1 167.59(18) . . . . ?
C7_1 C12_1 C11_1 C10_1 -0.5(3) . . . . ?
C7_1 C12_1 C11_1 C31_1 -176.90(19) . . . . ?
C10_1 C11_1 C31_1 C36_1 -96.6(3) . . . . ?
C12_1 C11_1 C31_1 C36_1 79.7(3) . . . . ?
C10_1 C11_1 C31_1 C32_1 83.9(3) . . . . ?
C12_1 C11_1 C31_1 C32_1 -99.8(3) . . . . ?
C32_1 C31_1 C36_1 C35_1 -0.3(5) . . . . ?
C11_1 C31_1 C36_1 C35_1 -179.8(3) . . . . ?
C31_1 C36_1 C35_1 C34_1 -0.1(6) . . . . ?
C36_1 C35_1 C34_1 C33_1 0.1(6) . . . . ?
C35_1 C34_1 C33_1 C32_1 0.1(5) . . . . ?
C34_1 C33_1 C32_1 C31_1 -0.5(5) . . . . ?
C36_1 C31_1 C32_1 C33_1 0.6(4) . . . . ?
C11_1 C31_1 C32_1 C33_1 -179.9(2) . . . . ?
C12_1 C11_1 C10_1 C9_1 6.7(3) . . . . ?
C31_1 C11_1 C10_1 C9_1 -176.99(19) . . . . ?
C12_1 C11_1 C10_1 C25_1 -165.04(18) . . . . ?
C31_1 C11_1 C10_1 C25_1 11.3(3) . . . . ?
C11_1 C10_1 C25_1 C30_1 -68.4(3) . . . . ?
C9_1 C10_1 C25_1 C30_1 119.8(2) . . . . ?
C11_1 C10_1 C25_1 C26_1 109.4(2) . . . . ?
C9_1 C10_1 C25_1 C26_1 -62.4(3) . . . . ?
C30_1 C25_1 C26_1 C27_1 0.5(3) . . . . ?
C10_1 C25_1 C26_1 C27_1 -177.4(2) . . . . ?
C25_1 C26_1 C27_1 C28_1 1.0(4) . . . . ?
C26_1 C27_1 C28_1 C29_1 -1.4(4) . . . . ?
C27_1 C28_1 C29_1 C30_1 0.3(4) . . . . ?
C26_1 C25_1 C30_1 C29_1 -1.6(3) . . . . ?
C10_1 C25_1 C30_1 C29_1 176.2(2) . . . . ?
C28_1 C29_1 C30_1 C25_1 1.3(4) . . . . ?
C11_1 C10_1 C9_1 C8_1 -7.0(3) . . . . ?
C25_1 C10_1 C9_1 C8_1 164.80(18) . . . . ?
C11_1 C10_1 C9_1 C19_1 171.73(18) . . . . ?
C25_1 C10_1 C9_1 C19_1 -16.5(3) . . . . ?
C10_1 C9_1 C19_1 C20_1 118.3(2) . . . . ?
C8_1 C9_1 C19_1 C20_1 -63.0(3) . . . . ?
C10_1 C9_1 C19_1 C24_1 -61.2(2) . . . . ?
C8_1 C9_1 C19_1 C24_1 117.4(2) . . . . ?
C20_1 C19_1 C24_1 C23_1 0.5(3) . . . . ?
C9_1 C19_1 C24_1 C23_1 -179.92(19) . . . . ?
C19_1 C24_1 C23_1 C22_1 -1.0(3) . . . . ?
C24_1 C23_1 C22_1 C21_1 0.4(3) . . . . ?
C23_1 C22_1 C21_1 C20_1 0.7(4) . . . . ?
C24_1 C19_1 C20_1 C21_1 0.6(3) . . . . ?
C9_1 C19_1 C20_1 C21_1 -178.95(19) . . . . ?
C22_1 C21_1 C20_1 C19_1 -1.2(3) . . . . ?
C10_1 C9_1 C8_1 C7_1 0.9(3) . . . . ?
C19_1 C9_1 C8_1 C7_1 -177.74(17) . . . . ?
C10_1 C9_1 C8_1 C13_1 -178.49(17) . . . . ?
C19_1 C9_1 C8_1 C13_1 2.9(3) . . . . ?
C12_1 C7_1 C8_1 C9_1 5.2(3) . . . . ?
B1_1 C7_1 C8_1 C9_1 -167.53(16) . . . . ?
C12_1 C7_1 C8_1 C13_1 -175.45(17) . . . . ?
B1_1 C7_1 C8_1 C13_1 11.8(3) . . . . ?
C9_1 C8_1 C13_1 C18_1 129.02(19) . . . . ?
C7_1 C8_1 C13_1 C18_1 -50.3(3) . . . . ?
C9_1 C8_1 C13_1 C14_1 -52.7(3) . . . . ?
C7_1 C8_1 C13_1 C14_1 127.89(19) . . . . ?
C18_1 C13_1 C14_1 C15_1 1.2(3) . . . . ?
C8_1 C13_1 C14_1 C15_1 -177.09(18) . . . . ?
C13_1 C14_1 C15_1 C16_1 0.2(3) . . . . ?
C14_1 C15_1 C16_1 C17_1 -1.4(3) . . . . ?
C15_1 C16_1 C17_1 C18_1 1.1(3) . . . . ?
C16_1 C17_1 C18_1 C13_1 0.3(3) . . . . ?
C14_1 C13_1 C18_1 C17_1 -1.5(3) . . . . ?
C8_1 C13_1 C18_1 C17_1 176.82(18) . . . . ?
N1_1 B1_1 N2_1 C37_1 166.02(16) . . . . ?
C7_1 B1_1 N2_1 C37_1 -14.1(3) . . . . ?
N1_1 B1_1 N2_1 B2_1 -8.0(2) . . . . ?
C7_1 B1_1 N2_1 B2_1 171.88(16) . . . . ?
B1_1 N2_1 C37_1 C38_1 112.1(2) . . . . ?
B2_1 N2_1 C37_1 C38_1 -73.7(2) . . . . ?
B1_1 N2_1 C37_1 C42_1 -71.5(2) . . . . ?
B2_1 N2_1 C37_1 C42_1 102.7(2) . . . . ?
C42_1 C37_1 C38_1 C39_1 -4.0(3) . . . . ?
N2_1 C37_1 C38_1 C39_1 172.31(18) . . . . ?
C37_1 C38_1 C39_1 C40_1 0.2(4) . . . . ?
C38_1 C39_1 C40_1 C41_1 3.5(4) . . . . ?
C39_1 C40_1 C41_1 C42_1 -3.3(4) . . . . ?
C38_1 C37_1 C42_1 C41_1 4.1(3) . . . . ?
N2_1 C37_1 C42_1 C41_1 -172.3(2) . . . . ?
C40_1 C41_1 C42_1 C37_1 -0.5(4) . . . . ?
B3_1 N3_1 B2_1 N2_1 -1.4(2) . . . . ?
C73_1 N3_1 B2_1 N2_1 176.84(15) . . . . ?
B3_1 N3_1 B2_1 C43_1 172.65(15) . . . . ?
C73_1 N3_1 B2_1 C43_1 -9.1(2) . . . . ?
B1_1 N2_1 B2_1 N3_1 5.3(2) . . . . ?
C37_1 N2_1 B2_1 N3_1 -168.79(16) . . . . ?
B1_1 N2_1 B2_1 C43_1 -168.83(16) . . . . ?
C37_1 N2_1 B2_1 C43_1 17.1(2) . . . . ?
N3_1 B2_1 C43_1 C48_1 -99.9(2) . . . . ?
N2_1 B2_1 C43_1 C48_1 73.9(2) . . . . ?
N3_1 B2_1 C43_1 C44_1 79.4(2) . . . . ?
N2_1 B2_1 C43_1 C44_1 -106.7(2) . . . . ?
C44_1 C43_1 C48_1 C47_1 0.3(3) . . . . ?
B2_1 C43_1 C48_1 C47_1 179.69(17) . . . . ?
C43_1 C48_1 C47_1 C46_1 -1.6(3) . . . . ?
C43_1 C48_1 C47_1 C67_1 174.30(18) . . . . ?
C48_1 C47_1 C67_1 C72_1 -53.5(3) . . . . ?
C46_1 C47_1 C67_1 C72_1 122.3(2) . . . . ?
C48_1 C47_1 C67_1 C68_1 126.8(2) . . . . ?
C46_1 C47_1 C67_1 C68_1 -57.4(3) . . . . ?
C68_1 C67_1 C72_1 C71_1 1.2(4) . . . . ?
C47_1 C67_1 C72_1 C71_1 -178.5(2) . . . . ?
C67_1 C72_1 C71_1 C70_1 0.8(4) . . . . ?
C72_1 C71_1 C70_1 C69_1 -2.4(4) . . . . ?
C71_1 C70_1 C69_1 C68_1 2.0(4) . . . . ?
C70_1 C69_1 C68_1 C67_1 0.1(4) . . . . ?
C72_1 C67_1 C68_1 C69_1 -1.7(3) . . . . ?
C47_1 C67_1 C68_1 C69_1 178.1(2) . . . . ?
C48_1 C47_1 C46_1 C45_1 2.3(3) . . . . ?
C67_1 C47_1 C46_1 C45_1 -173.59(18) . . . . ?
C48_1 C47_1 C46_1 C61_1 178.71(17) . . . . ?
C67_1 C47_1 C46_1 C61_1 2.8(3) . . . . ?
C45_1 C46_1 C61_1 C66_1 93.8(2) . . . . ?
C47_1 C46_1 C61_1 C66_1 -82.6(2) . . . . ?
C45_1 C46_1 C61_1 C62_1 -85.8(2) . . . . ?
C47_1 C46_1 C61_1 C62_1 97.7(2) . . . . ?
C66_1 C61_1 C62_1 C63_1 0.4(3) . . . . ?
C46_1 C61_1 C62_1 C63_1 -179.9(2) . . . . ?
C61_1 C62_1 C63_1 C64_1 -0.4(4) . . . . ?
C62_1 C63_1 C64_1 C65_1 0.0(4) . . . . ?
C63_1 C64_1 C65_1 C66_1 0.4(4) . . . . ?
C62_1 C61_1 C66_1 C65_1 0.0(3) . . . . ?
C46_1 C61_1 C66_1 C65_1 -179.63(19) . . . . ?
C64_1 C65_1 C66_1 C61_1 -0.4(3) . . . . ?
C47_1 C46_1 C45_1 C44_1 -1.7(3) . . . . ?
C61_1 C46_1 C45_1 C44_1 -178.11(17) . . . . ?
C47_1 C46_1 C45_1 C55_1 172.19(17) . . . . ?
C61_1 C46_1 C45_1 C55_1 -4.3(3) . . . . ?
C46_1 C45_1 C55_1 C60_1 -101.7(2) . . . . ?
C44_1 C45_1 C55_1 C60_1 72.2(2) . . . . ?
C46_1 C45_1 C55_1 C56_1 76.4(2) . . . . ?
C44_1 C45_1 C55_1 C56_1 -109.7(2) . . . . ?
C56_1 C55_1 C60_1 C59_1 -0.4(3) . . . . ?
C45_1 C55_1 C60_1 C59_1 177.9(2) . . . . ?
C55_1 C60_1 C59_1 C58_1 0.3(4) . . . . ?
C60_1 C59_1 C58_1 C57_1 -0.4(4) . . . . ?
C59_1 C58_1 C57_1 C56_1 0.4(4) . . . . ?
C60_1 C55_1 C56_1 C57_1 0.4(3) . . . . ?
C45_1 C55_1 C56_1 C57_1 -177.8(2) . . . . ?
C58_1 C57_1 C56_1 C55_1 -0.4(3) . . . . ?
C48_1 C43_1 C44_1 C45_1 0.4(2) . . . . ?
B2_1 C43_1 C44_1 C45_1 -178.95(16) . . . . ?
C48_1 C43_1 C44_1 C49_1 -177.14(16) . . . . ?
B2_1 C43_1 C44_1 C49_1 3.5(3) . . . . ?
C46_1 C45_1 C44_1 C43_1 0.3(3) . . . . ?
C55_1 C45_1 C44_1 C43_1 -173.53(16) . . . . ?
C46_1 C45_1 C44_1 C49_1 177.87(16) . . . . ?
C55_1 C45_1 C44_1 C49_1 4.0(2) . . . . ?
C43_1 C44_1 C49_1 C54_1 65.4(3) . . . . ?
C45_1 C44_1 C49_1 C54_1 -112.2(2) . . . . ?
C43_1 C44_1 C49_1 C50_1 -116.3(2) . . . . ?
C45_1 C44_1 C49_1 C50_1 66.1(2) . . . . ?
C54_1 C49_1 C50_1 C51_1 -1.8(3) . . . . ?
C44_1 C49_1 C50_1 C51_1 179.85(18) . . . . ?
C49_1 C50_1 C51_1 C52_1 2.1(3) . . . . ?
C50_1 C51_1 C52_1 C53_1 -1.3(4) . . . . ?
C51_1 C52_1 C53_1 C54_1 0.1(5) . . . . ?
C50_1 C49_1 C54_1 C53_1 0.8(4) . . . . ?
C44_1 C49_1 C54_1 C53_1 179.1(2) . . . . ?
C52_1 C53_1 C54_1 C49_1 0.1(5) . . . . ?
 
_refine_diff_density_max    1.105
_refine_diff_density_min   -1.140
_refine_diff_density_rms    0.075

_shelx_res_file
;
TITL X4ESxT-05Dec191330_a.res in P-1
    PDB18_XDS_aimless_unmerged.res
    created by SHELXL-2018/3 at 10:12:40 on 27-Dec-2018
REM Old TITL X4ESxT-05Dec191330 in P-1
REM SHELXT solution in P-1: R1 0.210, Rweak 0.014, Alpha 0.067
REM <I/s>   0.000 for    0 systematic absences,  Orientation as input
REM Formula found by SHELXT:  C107 N7 Cl

CELL 0.70000  12.42850  16.25900  21.46440  71.2379  88.8573  83.7705
ZERR    2.00   0.00249   0.00325   0.00429   0.0300   0.0300   0.0300
LATT  1
SFAC C B N H Br
DISP    H     0.00000    0.00000         0.67
DISP    C     0.00299    0.00157        10.98
DISP    B     0.00149    0.00066         6.35
DISP    N     0.00588    0.00321        18.71
DISP    Br   -0.23639    2.40892      9640.55
UNIT 216.70 6 6 157.40 1.4
L.S. 10
LIST 4
BOND $H
CONF
MERG 2
FMAP 2
rem PLAN   25
SHEL 180 0.7
ACTA
WPDB -2
TEMP -173.15
SIZE 0.08 0.08 0.02
PLAN 20

rem HFIX_DRG  43   -1.20 C86 C87 C88 C89 C90 C92 C93 C94 C95 C96 C98 C99 C100
rem HFIX_DRG  43   -1.20 C101 C102 C104 C105 C106 C107 C108 C84 C78 C77 C76
rem HFIX_DRG  43   -1.20 C75 C74 C6 C5 C4 C3 C2 C12 C36 C35 C34 C33 C32 C26
rem HFIX_DRG  43   -1.20 C27 C28 C29 C30 C24 C23 C22 C21 C20 C14 C15 C16 C17
rem HFIX_DRG  43   -1.20 C18 C38 C39 C40 C41 C42 C48 C72 C71 C70 C69 C68 C62
rem HFIX_DRG  43   -1.20 C63 C64 C65 C66 C60 C59 C58 C57 C56 C50 C51 C52 C53
rem HFIX_DRG  43   -1.20 C54
rem HFIX_2BM 23 C

DFIX_2BM 1.95 0.01 C BR1 C BR2
DANG_2BM 3.22 0.01 BR1 BR2
DFIX_2BM 1.95 0.01 Ca BR1a Ca BR2a Cb BR1b Cb BR2b
DANG_2BM 3.22 0.01 BR1a BR2a BR1b BR2b

REM Omit extracted on Thu Dec 27 10:04:48 2018
omit -3 2 7
omit 0 -4 4
omit -1 4 4
omit -4 4 6
omit -2 2 0
omit 1 2 4
omit -1 -2 2
omit 0 -3 3
omit 1 1 8
omit 1 -1 8
omit -2 3 3
omit 2 -1 8
omit -7 -1 4

REM Omit extracted on Thu Dec 27 10:06:37 2018
omit 1 -2 2
omit -1 3 4

REM Omit extracted on Thu Dec 27 10:08:32 2018

REM Omit extracted on Thu Dec 27 10:10:22 2018

WGHT    0.066200    3.112400
EXTI    0.008275
FVAR       0.11469   0.11516   0.22354
resi 1 DRG
C86   1    0.553978    0.487889    0.855846    11.00000    0.02870    0.04171 =
         0.03885   -0.02083    0.00119   -0.00279
AFIX  43
H86   4    0.564801    0.512156    0.889723    11.00000   -1.20000
AFIX   0
C87   1    0.450796    0.469937    0.843832    11.00000    0.02861    0.04743 =
         0.05567   -0.02327    0.00252   -0.00486
AFIX  43
H87   4    0.391769    0.481874    0.869552    11.00000   -1.20000
AFIX   0
C88   1    0.434053    0.434835    0.794638    11.00000    0.03048    0.04047 =
         0.05516   -0.01564   -0.00957   -0.00627
AFIX  43
H88   4    0.363818    0.421858    0.786889    11.00000   -1.20000
AFIX   0
C89   1    0.519950    0.418598    0.756621    11.00000    0.03802    0.03862 =
         0.04007   -0.01574   -0.01043   -0.00707
AFIX  43
H89   4    0.508297    0.395745    0.722064    11.00000   -1.20000
AFIX   0
C90   1    0.622862    0.435638    0.768919    11.00000    0.03218    0.03542 =
         0.03224   -0.01568   -0.00520   -0.00185
AFIX  43
H90   4    0.681591    0.423350    0.743130    11.00000   -1.20000
AFIX   0
C85   1    0.641357    0.470659    0.818758    11.00000    0.02312    0.02714 =
         0.02929   -0.01217   -0.00477    0.00149
C80   1    0.752322    0.485374    0.835424    11.00000    0.02205    0.02935 =
         0.02411   -0.01217   -0.00283    0.00218
C81   1    0.826614    0.412558    0.867105    11.00000    0.02491    0.02832 =
         0.02826   -0.01249   -0.00180    0.00236
C91   1    0.792276    0.323458    0.878564    11.00000    0.02713    0.02649 =
         0.04620   -0.01350   -0.01045    0.00347
C92   1    0.724201    0.288217    0.930231    11.00000    0.03380    0.03738 =
         0.05441   -0.00590   -0.00892   -0.00513
AFIX  43
H92   4    0.703776    0.319078    0.960172    11.00000   -1.20000
AFIX   0
C93   1    0.685781    0.208387    0.938507    11.00000    0.03801    0.03802 =
         0.09658   -0.00167   -0.01302   -0.00736
AFIX  43
H93   4    0.639337    0.184836    0.973983    11.00000   -1.20000
AFIX   0
C94   1    0.715302    0.162977    0.894874    11.00000    0.03375    0.03486 =
         0.15278   -0.03164   -0.02422    0.00115
AFIX  43
H94   4    0.688829    0.108498    0.900205    11.00000   -1.20000
AFIX   0
C95   1    0.782478    0.197057    0.844370    11.00000    0.03891    0.04812 =
         0.13119   -0.05673   -0.02053    0.01090
AFIX  43
H95   4    0.802853    0.165776    0.814696    11.00000   -1.20000
AFIX   0
C96   1    0.821898    0.277340    0.835527    11.00000    0.03576    0.04237 =
         0.07465   -0.03610   -0.01096    0.00672
AFIX  43
H96   4    0.868814    0.300211    0.800156    11.00000   -1.20000
AFIX   0
C82   1    0.930509    0.423150    0.885602    11.00000    0.02319    0.02910 =
         0.02501   -0.01062   -0.00164    0.00348
C97   1    1.008375    0.343847    0.913862    11.00000    0.02314    0.03007 =
         0.03169   -0.01338   -0.00606    0.00391
C98   1    0.989894    0.280685    0.973239    11.00000    0.02584    0.03621 =
         0.04181   -0.00471   -0.00500   -0.00009
AFIX  43
H98   4    0.929866    0.290331    0.999065    11.00000   -1.20000
AFIX   0
C99   1    1.058819    0.203306    0.995145    11.00000    0.03527    0.03367 =
         0.06043   -0.00235   -0.01844   -0.00180
AFIX  43
H99   4    1.045558    0.160397    1.035783    11.00000   -1.20000
AFIX   0
C100  1    1.146112    0.188778    0.958112    11.00000    0.04043    0.03627 =
         0.06826   -0.02760   -0.02763    0.01311
AFIX  43
H100  4    1.192320    0.135531    0.972814    11.00000   -1.20000
AFIX   0
C101  1    1.166265    0.251401    0.899881    11.00000    0.03869    0.06363 =
         0.04513   -0.03659   -0.01572    0.02333
AFIX  43
H101  4    1.227144    0.241862    0.874633    11.00000   -1.20000
AFIX   0
C102  1    1.097736    0.328663    0.877865    11.00000    0.03480    0.05406 =
         0.02797   -0.01798   -0.00475    0.01281
AFIX  43
H102  4    1.112321    0.371701    0.837571    11.00000   -1.20000
AFIX   0
C83   1    0.960192    0.507913    0.872979    11.00000    0.02072    0.03214 =
         0.02817   -0.01174   -0.00176    0.00145
C103  1    1.066981    0.526684    0.892711    11.00000    0.02159    0.03135 =
         0.03485   -0.01137   -0.00261    0.00194
C104  1    1.108415    0.487722    0.956810    11.00000    0.02428    0.03575 =
         0.03426   -0.01528   -0.00187    0.00059
AFIX  43
H104  4    1.072343    0.443342    0.987176    11.00000   -1.20000
AFIX   0
C105  1    1.201937    0.513162    0.976710    11.00000    0.02582    0.04346 =
         0.04285   -0.02095   -0.00609    0.00116
AFIX  43
H105  4    1.228022    0.487560    1.020771    11.00000   -1.20000
AFIX   0
C106  1    1.256750    0.575903    0.932043    11.00000    0.02418    0.04240 =
         0.06105   -0.02151   -0.00621   -0.00192
AFIX  43
H106  4    1.320434    0.593493    0.945466    11.00000   -1.20000
AFIX   0
C107  1    1.218646    0.612947    0.867828    11.00000    0.02444    0.03996 =
         0.06370   -0.00579   -0.00111   -0.00402
AFIX  43
H107  4    1.257221    0.654952    0.836965    11.00000   -1.20000
AFIX   0
C108  1    1.124339    0.588922    0.848420    11.00000    0.02453    0.03913 =
         0.04479   -0.00419   -0.00322    0.00070
AFIX  43
H108  4    1.098443    0.615200    0.804371    11.00000   -1.20000
AFIX   0
C84   1    0.886133    0.579049    0.840503    11.00000    0.02276    0.02969 =
         0.03060   -0.01066   -0.00340    0.00066
AFIX  43
H84   4    0.906814    0.636214    0.831685    11.00000   -1.20000
AFIX   0
C79   1    0.782562    0.570214    0.820239    11.00000    0.02261    0.02914 =
         0.02530   -0.01181   -0.00210    0.00200
B3    2    0.710133    0.651874    0.772794    11.00000    0.02073    0.02873 =
         0.02529   -0.01180   -0.00286    0.00096
N3    3    0.635354    0.710135    0.794896    11.00000    0.02212    0.02807 =
         0.02250   -0.01120   -0.00159    0.00144
C73   1    0.627103    0.697593    0.864612    11.00000    0.02464    0.02812 =
         0.02401   -0.01208   -0.00138    0.00141
C78   1    0.715083    0.710619    0.898099    11.00000    0.02773    0.03531 =
         0.03276   -0.01605   -0.00456   -0.00138
AFIX  43
H78   4    0.779531    0.726965    0.875068    11.00000   -1.20000
AFIX   0
C77   1    0.709521    0.699977    0.964617    11.00000    0.04092    0.04165 =
         0.03522   -0.02039   -0.01040   -0.00031
AFIX  43
H77   4    0.770495    0.707837    0.987260    11.00000   -1.20000
AFIX   0
C76   1    0.615672    0.678004    0.998014    11.00000    0.04948    0.04739 =
         0.02766   -0.01881   -0.00251    0.00267
AFIX  43
H76   4    0.611387    0.671502    1.043562    11.00000   -1.20000
AFIX   0
C75   1    0.527439    0.665394    0.964972    11.00000    0.03841    0.05603 =
         0.02884   -0.01596    0.00564   -0.00352
AFIX  43
H75   4    0.462710    0.650136    0.988050    11.00000   -1.20000
AFIX   0
C74   1    0.532986    0.674923    0.898235    11.00000    0.02830    0.04320 =
         0.02747   -0.01383    0.00018   -0.00362
AFIX  43
H74   4    0.472415    0.665902    0.875863    11.00000   -1.20000
AFIX   0
N1    3    0.718491    0.668945    0.702315    11.00000    0.02082    0.02979 =
         0.02602   -0.01432   -0.00168    0.00420
C1    1    0.797798    0.614702    0.678380    11.00000    0.02255    0.03063 =
         0.02757   -0.01427   -0.00222    0.00451
C6    1    0.907734    0.620055    0.685708    11.00000    0.02450    0.04141 =
         0.04010   -0.02322   -0.00234    0.00055
AFIX  43
H6    4    0.929858    0.660122    0.705517    11.00000   -1.20000
AFIX   0
C5    1    0.985292    0.567339    0.664312    11.00000    0.02257    0.05205 =
         0.05332   -0.03110   -0.00068    0.00332
AFIX  43
H5    4    1.059970    0.570456    0.670692    11.00000   -1.20000
AFIX   0
C4    1    0.954297    0.510166    0.633680    11.00000    0.02907    0.04604 =
         0.04986   -0.02903    0.00048    0.00729
AFIX  43
H4    4    1.007200    0.473940    0.619147    11.00000   -1.20000
AFIX   0
C3    1    0.844959    0.506722    0.624612    11.00000    0.03358    0.04072 =
         0.04422   -0.02665    0.00044    0.00062
AFIX  43
H3    4    0.823029    0.468768    0.602773    11.00000   -1.20000
AFIX   0
C2    1    0.766804    0.558176    0.647097    11.00000    0.02445    0.03662 =
         0.03529   -0.01916   -0.00250    0.00103
AFIX  43
H2    4    0.692165    0.554581    0.641015    11.00000   -1.20000
AFIX   0
B1    2    0.650882    0.738387    0.655892    11.00000    0.02272    0.02965 =
         0.02424   -0.01334   -0.00199    0.00071
C7    1    0.655765    0.745397    0.580722    11.00000    0.02590    0.03228 =
         0.02487   -0.01232   -0.00368    0.00488
C12   1    0.752065    0.763988    0.547932    11.00000    0.02519    0.04025 =
         0.02974   -0.01736   -0.00348    0.00087
AFIX  43
H12   4    0.806562    0.783276    0.568642    11.00000   -1.20000
AFIX   0
C11   1    0.772626    0.755616    0.485662    11.00000    0.02384    0.03888 =
         0.02764   -0.01437    0.00029    0.00069
C31   1    0.880611    0.772643    0.455462    11.00000    0.02592    0.05560 =
         0.03640   -0.02318    0.00115   -0.00640
C36   1    0.967939    0.710321    0.474228    11.00000    0.03182    0.07619 =
         0.06331   -0.00740    0.00579    0.00595
AFIX  43
H36   4    0.959260    0.655824    0.506671    11.00000   -1.20000
AFIX   0
C35   1    1.069365    0.725707    0.446408    11.00000    0.03166    0.10241 =
         0.07791   -0.01944    0.00603    0.00526
AFIX  43
H35   4    1.128971    0.681855    0.460014    11.00000   -1.20000
AFIX   0
C34   1    1.083055    0.804307    0.399318    11.00000    0.03508    0.09539 =
         0.06999   -0.03415    0.01458   -0.01821
AFIX  43
H34   4    1.152043    0.814651    0.380351    11.00000   -1.20000
AFIX   0
C33   1    0.995852    0.868633    0.379482    11.00000    0.04564    0.07362 =
         0.07162   -0.02117    0.01772   -0.01762
AFIX  43
H33   4    1.004913    0.922941    0.346909    11.00000   -1.20000
AFIX   0
C32   1    0.895584    0.852841    0.407641    11.00000    0.03650    0.06158 =
         0.05868   -0.01821    0.00914   -0.00923
AFIX  43
H32   4    0.836157    0.896924    0.394386    11.00000   -1.20000
AFIX   0
C10   1    0.692497    0.726543    0.455573    11.00000    0.02710    0.03983 =
         0.02448   -0.01380   -0.00045   -0.00086
C25   1    0.719973    0.695883    0.397954    11.00000    0.02501    0.05257 =
         0.02712   -0.01909    0.00079   -0.00273
C26   1    0.722224    0.606893    0.407043    11.00000    0.03561    0.05298 =
         0.03577   -0.02208    0.00331    0.00290
AFIX  43
H26   4    0.703609    0.568385    0.448511    11.00000   -1.20000
AFIX   0
C27   1    0.751400    0.573718    0.356135    11.00000    0.03669    0.07241 =
         0.05225   -0.04175    0.00181    0.00510
AFIX  43
H27   4    0.751496    0.513077    0.362680    11.00000   -1.20000
AFIX   0
C28   1    0.780012    0.628824    0.296495    11.00000    0.03267    0.10372 =
         0.04265   -0.04750    0.00348   -0.00617
AFIX  43
H28   4    0.801516    0.606093    0.262012    11.00000   -1.20000
AFIX   0
C29   1    0.777644    0.716927    0.286491    11.00000    0.05081    0.09832 =
         0.03108   -0.02989    0.01092   -0.02162
AFIX  43
H29   4    0.797230    0.754871    0.245034    11.00000   -1.20000
AFIX   0
C30   1    0.746494    0.750946    0.337135    11.00000    0.04894    0.06595 =
         0.03110   -0.01936    0.00499   -0.01541
AFIX  43
H30   4    0.743590    0.812000    0.329664    11.00000   -1.20000
AFIX   0
C9    1    0.590169    0.715444    0.484626    11.00000    0.02643    0.03463 =
         0.02545   -0.01354   -0.00187   -0.00091
C19   1    0.502650    0.696286    0.446213    11.00000    0.02455    0.03958 =
         0.02755   -0.01614    0.00023   -0.00009
C24   1    0.469369    0.757691    0.385600    11.00000    0.03175    0.04986 =
         0.02771   -0.01273   -0.00186   -0.00678
AFIX  43
H24   4    0.502659    0.810299    0.369777    11.00000   -1.20000
AFIX   0
C23   1    0.387981    0.742649    0.348138    11.00000    0.03091    0.06029 =
         0.03168   -0.01782   -0.00423   -0.00284
AFIX  43
H23   4    0.365228    0.785248    0.307384    11.00000   -1.20000
AFIX   0
C22   1    0.340541    0.665788    0.370356    11.00000    0.03181    0.05966 =
         0.04375   -0.02741   -0.00695   -0.00309
AFIX  43
H22   4    0.285390    0.655284    0.344728    11.00000   -1.20000
AFIX   0
C21   1    0.373129    0.603959    0.429900    11.00000    0.03520    0.04579 =
         0.04970   -0.02189   -0.00286   -0.00805
AFIX  43
H21   4    0.340852    0.550805    0.444848    11.00000   -1.20000
AFIX   0
C20   1    0.453432    0.619507    0.468123    11.00000    0.03028    0.03875 =
         0.03724   -0.01650   -0.00320   -0.00256
AFIX  43
H20   4    0.474497    0.577291    0.509358    11.00000   -1.20000
AFIX   0
C8    1    0.571173    0.724122    0.547378    11.00000    0.02603    0.02935 =
         0.02412   -0.01040   -0.00159    0.00129
C13   1    0.462474    0.710048    0.579126    11.00000    0.02776    0.03496 =
         0.03095   -0.01542    0.00094   -0.00190
C14   1    0.366887    0.754670    0.545808    11.00000    0.02916    0.04012 =
         0.03678   -0.01506   -0.00120    0.00139
AFIX  43
H14   4    0.370365    0.792367    0.501769    11.00000   -1.20000
AFIX   0
C15   1    0.266828    0.744717    0.576138    11.00000    0.02688    0.04731 =
         0.05397   -0.02370   -0.00013   -0.00029
AFIX  43
H15   4    0.202825    0.775377    0.552727    11.00000   -1.20000
AFIX   0
C16   1    0.260521    0.690162    0.640404    11.00000    0.03174    0.05023 =
         0.05309   -0.02507    0.01284   -0.00999
AFIX  43
H16   4    0.192448    0.684360    0.661397    11.00000   -1.20000
AFIX   0
C17   1    0.353518    0.644171    0.673933    11.00000    0.04148    0.03926 =
         0.03887   -0.01612    0.00813   -0.00714
AFIX  43
H17   4    0.349217    0.605949    0.717739    11.00000   -1.20000
AFIX   0
C18   1    0.453661    0.653908    0.643420    11.00000    0.03422    0.03565 =
         0.03337   -0.01469    0.00144   -0.00343
AFIX  43
H18   4    0.517046    0.621793    0.666764    11.00000   -1.20000
AFIX   0
N2    3    0.582559    0.797351    0.680655    11.00000    0.02268    0.02605 =
         0.02448   -0.00924   -0.00158    0.00396
C37   1    0.532997    0.877882    0.635529    11.00000    0.04373    0.02792 =
         0.02361   -0.00893   -0.00072    0.00778
C38   1    0.422603    0.893373    0.623960    11.00000    0.04584    0.04887 =
         0.03239   -0.01577   -0.00675    0.01793
AFIX  43
H38   4    0.377572    0.848021    0.641718    11.00000   -1.20000
AFIX   0
C39   1    0.377990    0.976525    0.585837    11.00000    0.08107    0.06107 =
         0.03971   -0.02120   -0.01857    0.04092
AFIX  43
H39   4    0.301994    0.987204    0.578004    11.00000   -1.20000
AFIX   0
C40   1    0.439313    1.041468    0.560081    11.00000    0.12773    0.04509 =
         0.03654   -0.01311   -0.02061    0.03610
AFIX  43
H40   4    0.406612    1.098309    0.536368    11.00000   -1.20000
AFIX   0
C41   1    0.551083    1.025573    0.568104    11.00000    0.13912    0.03716 =
         0.03593   -0.00655   -0.00568   -0.01546
AFIX  43
H41   4    0.595309    1.070735    0.547913    11.00000   -1.20000
AFIX   0
C42   1    0.598282    0.943152    0.605874    11.00000    0.07355    0.03874 =
         0.03371   -0.01067   -0.00093   -0.01207
AFIX  43
H42   4    0.674723    0.931829    0.611236    11.00000   -1.20000
AFIX   0
B2    2    0.569436    0.782816    0.750320    11.00000    0.02106    0.02601 =
         0.02580   -0.01124   -0.00032   -0.00050
C43   1    0.477786    0.839267    0.776101    11.00000    0.02331    0.02760 =
         0.02576   -0.01070    0.00034    0.00090
C48   1    0.371510    0.819450    0.772315    11.00000    0.02500    0.02984 =
         0.03405   -0.01523    0.00256   -0.00164
AFIX  43
H48   4    0.359895    0.774438    0.754700    11.00000   -1.20000
AFIX   0
C47   1    0.282469    0.862615    0.793138    11.00000    0.02481    0.03069 =
         0.03777   -0.01499    0.00463   -0.00258
C67   1    0.171152    0.843731    0.781843    11.00000    0.02400    0.03312 =
         0.05889   -0.02307    0.00641   -0.00320
C72   1    0.138786    0.850122    0.718828    11.00000    0.02848    0.05552 =
         0.06246   -0.02773   -0.00437   -0.00267
AFIX  43
H72   4    0.188230    0.865091    0.683658    11.00000   -1.20000
AFIX   0
C71   1    0.034085    0.834722    0.706689    11.00000    0.03544    0.06588 =
         0.08939   -0.03825   -0.01391   -0.00373
AFIX  43
H71   4    0.012941    0.838571    0.663467    11.00000   -1.20000
AFIX   0
C70   1   -0.039147    0.813821    0.757549    11.00000    0.02688    0.05382 =
         0.11796   -0.04593   -0.00135   -0.00558
AFIX  43
H70   4   -0.111201    0.805494    0.749031    11.00000   -1.20000
AFIX   0
C69   1   -0.006865    0.805316    0.819910    11.00000    0.03538    0.05043 =
         0.11018   -0.04498    0.02509   -0.01482
AFIX  43
H69   4   -0.056154    0.789213    0.855065    11.00000   -1.20000
AFIX   0
C68   1    0.096958    0.819913    0.832458    11.00000    0.03346    0.04148 =
         0.07352   -0.02822    0.01689   -0.00970
AFIX  43
H68   4    0.118038    0.813624    0.876191    11.00000   -1.20000
AFIX   0
C46   1    0.299651    0.927731    0.820803    11.00000    0.02476    0.02889 =
         0.03393   -0.01277    0.00562   -0.00081
C61   1    0.206243    0.976945    0.842482    11.00000    0.02551    0.03054 =
         0.04212   -0.01790    0.00548   -0.00170
C62   1    0.177598    0.951806    0.908687    11.00000    0.03636    0.05024 =
         0.04420   -0.01864    0.00972    0.00415
AFIX  43
H62   4    0.217867    0.903426    0.939651    11.00000   -1.20000
AFIX   0
C63   1    0.090864    0.996920    0.929540    11.00000    0.03815    0.06970 =
         0.05607   -0.03564    0.01403   -0.00073
AFIX  43
H63   4    0.071658    0.979139    0.974616    11.00000   -1.20000
AFIX   0
C64   1    0.032025    1.067993    0.884733    11.00000    0.02595    0.05664 =
         0.07468   -0.04505    0.00353    0.00095
AFIX  43
H64   4   -0.027431    1.098862    0.899073    11.00000   -1.20000
AFIX   0
C65   1    0.059831    1.093500    0.819870    11.00000    0.02814    0.03994 =
         0.07224   -0.02477   -0.00514    0.00442
AFIX  43
H65   4    0.019765    1.142436    0.789316    11.00000   -1.20000
AFIX   0
C66   1    0.146893    1.048090    0.798082    11.00000    0.02811    0.03577 =
         0.04851   -0.01520    0.00105    0.00043
AFIX  43
H66   4    0.165288    1.066038    0.752874    11.00000   -1.20000
AFIX   0
C45   1    0.404902    0.949711    0.824575    11.00000    0.02536    0.02732 =
         0.02831   -0.01176    0.00338    0.00068
C55   1    0.420903    1.026415    0.845921    11.00000    0.02327    0.03307 =
         0.03552   -0.01693   -0.00009    0.00282
C60   1    0.440076    1.104621    0.798730    11.00000    0.03843    0.03377 =
         0.04283   -0.01542    0.00280   -0.00397
AFIX  43
H60   4    0.445159    1.107540    0.753863    11.00000   -1.20000
AFIX   0
C59   1    0.451952    1.178504    0.815702    11.00000    0.04119    0.03675 =
         0.07049   -0.02511    0.00121   -0.00489
AFIX  43
H59   4    0.464627    1.231387    0.782513    11.00000   -1.20000
AFIX   0
C58   1    0.445493    1.175603    0.880111    11.00000    0.03073    0.04957 =
         0.07987   -0.04221   -0.00653    0.00409
AFIX  43
H58   4    0.454056    1.226216    0.891717    11.00000   -1.20000
AFIX   0
C57   1    0.426531    1.098971    0.927934    11.00000    0.04150    0.06587 =
         0.05401   -0.04121   -0.00466    0.00645
AFIX  43
H57   4    0.421571    1.096887    0.972629    11.00000   -1.20000
AFIX   0
C56   1    0.414485    1.023974    0.911142    11.00000    0.03912    0.04790 =
         0.03726   -0.02195   -0.00117    0.00399
AFIX  43
H56   4    0.401875    0.971240    0.944518    11.00000   -1.20000
AFIX   0
C44   1    0.493910    0.905617    0.802478    11.00000    0.02376    0.02717 =
         0.02498   -0.01010    0.00137    0.00139
C49   1    0.604161    0.932748    0.805027    11.00000    0.02466    0.03107 =
         0.03721   -0.01821   -0.00184    0.00131
C50   1    0.656065    0.922006    0.864488    11.00000    0.03904    0.03813 =
         0.04623   -0.01707   -0.01503    0.00461
AFIX  43
H50   4    0.621639    0.896975    0.905075    11.00000   -1.20000
AFIX   0
C51   1    0.757960    0.948173    0.863618    11.00000    0.03696    0.03910 =
         0.08090   -0.02591   -0.03161    0.01156
AFIX  43
H51   4    0.793781    0.938764    0.904400    11.00000   -1.20000
AFIX   0
C52   1    0.809715    0.986940    0.806920    11.00000    0.02764    0.05552 =
         0.11587   -0.05384   -0.00653   -0.00250
AFIX  43
H52   4    0.879458    1.005283    0.808055    11.00000   -1.20000
AFIX   0
C53   1    0.758589    0.998816    0.748161    11.00000    0.04307    0.09049 =
         0.08332   -0.04981    0.02190   -0.03054
AFIX  43
H53   4    0.793094    1.025589    0.707947    11.00000   -1.20000
AFIX   0
C54   1    0.656505    0.971830    0.747240    11.00000    0.03901    0.07011 =
         0.04713   -0.03034    0.01005   -0.02199
AFIX  43
H54   4    0.621998    0.980352    0.706207    11.00000   -1.20000
AFIX   0

RESI  11 2BM
exyz_11 ca cb
eadp_11 ca cb
simu_11 0.01 ca > last
part -1
CA    1    1.023046    0.944919    0.515538    10.15000    0.07337
AFIX  23
H0A   4    1.021228    0.895385    0.498371    10.15000   -1.20000
H0B   4    1.052835    0.921437    0.561027    10.15000   -1.20000
AFIX   0
BR1A  5    1.115486    1.026051    0.461704    10.15000    0.06327
BR2A  5    0.880030    0.999289    0.516574    10.15000    0.04832
part -2
CB    1    1.023046    0.944919    0.515538    10.20000    0.07337
AFIX  23
H0C   4    1.042590    0.931998    0.562461    10.20000   -1.20000
H0D   4    1.013126    0.889165    0.508125    10.20000   -1.20000
AFIX   0
BR1B  5    1.139093    1.000446    0.459737    10.20000    0.05407
BR2B  5    0.886485    1.024689    0.493802    10.20000    0.08396

part 0

HKLF 4


REM  X4ESxT-05Dec191330_a.res in P-1
REM wR2 = 0.2229, GooF = S = 1.021, Restrained GooF = 1.023 for all data
REM R1 = 0.0765 for 18973 Fo > 4sig(Fo) and 0.0932 for all 23937 data
REM 1050 parameters refined using 17 restraints

END

WGHT      0.0661      3.1177

REM Highest difference peak  1.105,  deepest hole -1.140,  1-sigma level  0.075
Q1    1   1.0552  1.0501  0.4424  11.00000  0.05    1.10
Q2    1   0.8321  0.8421  0.5530  11.00000  0.05    0.69
Q3    1   0.7659  1.0621  0.7112  11.00000  0.05    0.66
Q4    1   0.7454  0.9221  0.8480  11.00000  0.05    0.65
Q5    1   0.2898  0.6258  0.6927  11.00000  0.05    0.58
Q6    1   1.0001  0.8923  0.5572  11.00000  0.05    0.53
Q7    1   0.7013  0.4743  0.8277  11.00000  0.05    0.51
Q8    1   1.1420  1.0222  0.4237  11.00000  0.05    0.51
Q9    1   0.8377  0.5700  0.8290  11.00000  0.05    0.49
Q10   1   0.5025  0.9551  0.6107  11.00000  0.05    0.48
Q11   1   0.9475  0.8289  0.5544  11.00000  0.05    0.47
Q12   1   0.8819  0.4260  0.8727  11.00000  0.05    0.46
Q13   1   1.1718  0.9600  0.4455  11.00000  0.05    0.46
Q14   1   0.5731  0.4129  0.7684  11.00000  0.05    0.45
Q15   1   0.4839  0.8654  0.6224  11.00000  0.05    0.44
Q16   1   1.2169  1.0832  0.4384  11.00000  0.05    0.44
Q17   1   0.7032  0.7686  0.5760  11.00000  0.05    0.44
Q18   1   0.7662  0.5264  0.8299  11.00000  0.05    0.43
Q19   1   0.9396  0.4618  0.8756  11.00000  0.05    0.43
Q20   1   0.7419  0.9407  0.8817  11.00000  0.05    0.43
;
_shelx_res_checksum   60875

_shelx_hkl_file
;
 -17 -10   1    0.10    0.11
 -17  -9   1    0.50    0.14
  17   9  -1    0.44    0.13
 -17  -8   1   -0.05    0.10
 -17  -7   1    0.94    0.19
 -17  -5   1    1.89    0.33
 -17  -5   2    0.06    0.05
 -17  -4   1    0.14    0.06
 -17  -4   2    0.41    0.09
 -17  -4   3    0.32    0.08
 -17  -4   4    0.24    0.07
 -17  -3   1    0.81    0.15
 -17  -3   2    0.47    0.10
 -17  -3   3    0.31    0.07
 -17  -3   4    0.58    0.11
 -17  -3   5    0.27    0.07
 -17  -2   1    0.41    0.09
 -17  -2   2   -0.03    0.05
 -17  -2   3    0.18    0.06
 -17  -2   4    0.02    0.04
 -17  -2   5    0.06    0.04
 -17  -2   6    0.00    0.05
 -17  -1   1   -0.06    0.04
 -17  -1   2    0.16    0.05
 -17   0   1   -0.04    0.04
 -17   0   2   -0.06    0.04
 -17   0   2    0.02    0.05
 -17   0   3    0.21    0.05
 -17   0   4    0.50    0.09
 -17   0   5    0.14    0.05
 -17   0   6    0.07    0.04
 -17   0   7    0.09    0.04
 -17   0   8    0.87    0.16
 -17   1   1    1.14    0.21
 -17   1   1    1.33    0.22
 -17   1   2    0.05    0.04
 -17   1   2    0.01    0.04
 -17   1   3    0.05    0.04
 -17   1   3    0.09    0.04
 -17   1   4   -0.08    0.04
 -17   1   4   -0.05    0.04
 -17   1   5    0.00    0.03
 -17   1   6    0.11    0.04
 -17   1   7    0.06    0.03
 -17   1   8    0.02    0.03
 -17   2   1   -0.06    0.03
 -17   2   1    0.02    0.03
 -17   2   2    0.42    0.08
 -17   2   2    0.41    0.08
 -17   2   3    0.54    0.11
 -17   2   3    0.63    0.11
 -17   2   4    0.03    0.03
 -17   2   4    0.09    0.03
 -17   2   5    0.02    0.03
 -17   2   5   -0.03    0.03
 -17   2   6    0.04    0.03
 -17   2   7    0.71    0.13
 -17   2   8    0.00    0.03
 -17   2   9    0.30    0.06
 -17   3   1    0.07    0.03
 -17   3   1    0.05    0.03
 -17   3   2    0.04    0.02
 -17   3   2   -0.03    0.02
 -17   3   3    0.36    0.07
 -17   3   3    0.41    0.07
 -17   3   4    1.14    0.20
 -17   3   7    0.36    0.06
 -17   3   8    0.63    0.11
 -17   3   9    0.07    0.03
 -17   3  10    1.03    0.18
 -16 -12   1    0.10    0.08
 -16 -12   1    0.04    0.11
  16  12  -1    0.11    0.11
 -16 -12   2   -0.13    0.09
 -16 -12   2    0.30    0.12
  16  12  -2    0.23    0.10
 -16 -11   1    1.27    0.24
 -16 -11   1    1.16    0.25
  16  11  -1    1.40    0.25
 -16 -11   2    0.16    0.08
 -16 -11   2    0.04    0.11
  16  11  -2    0.07    0.10
 -16 -11   3    1.12    0.22
 -16 -11   3    1.15    0.24
  16  11  -3    1.21    0.23
 -16 -11   4    0.38    0.12
  16  11  -4    0.23    0.12
 -16 -11   5    0.23    0.09
  16  11  -5    0.17    0.14
 -16 -10   1    0.19    0.07
 -16 -10   1   -0.01    0.08
 -16 -10   1   -0.01    0.11
  16  10  -1    0.05    0.09
 -16 -10   2    2.72    0.49
 -16 -10   2    2.93    0.50
  16  10  -2    2.68    0.49
 -16 -10   3    0.58    0.11
 -16 -10   3    0.60    0.15
  16  10  -3    0.21    0.13
 -16 -10   4    0.14    0.07
 -16 -10   4    0.01    0.12
  16  10  -4    0.11    0.10
 -16 -10   5    0.13    0.08
  16  10  -5   -0.03    0.11
 -16 -10   6    0.47    0.11
  16  10  -6    0.54    0.15
 -16  -9   1    0.68    0.15
 -16  -9   1    0.95    0.15
 -16  -9   1    0.56    0.17
 -16  -9   2    0.03    0.07
 -16  -9   2   -0.05    0.07
 -16  -9   2    0.04    0.10
 -16  -9   3   -0.12    0.06
 -16  -9   3    0.05    0.07
 -16  -9   3   -0.22    0.11
  16   9  -3    0.00    0.09
 -16  -9   4   -0.16    0.07
 -16  -9   4   -0.04    0.12
  16   9  -4    0.17    0.10
 -16  -9   5    0.09    0.07
 -16  -9   5   -0.04    0.12
  16   9  -5    0.16    0.10
 -16  -9   6    0.66    0.13
  16   9  -6    0.61    0.17
 -16  -9   7   -0.11    0.08
  16   9  -7   -0.14    0.13
  16   9  -8    0.29    0.14
 -16  -8   1    0.14    0.07
 -16  -8   1   -0.04    0.08
 -16  -8   1    0.36    0.10
  16   8  -1    0.14    0.09
 -16  -8   2    0.18    0.07
 -16  -8   2    0.24    0.08
 -16  -8   2   -0.04    0.11
  16   8  -2    0.13    0.09
 -16  -8   3    0.67    0.11
 -16  -8   3    0.53    0.12
 -16  -8   3    0.40    0.14
  16   8  -3    0.41    0.13
 -16  -8   4    0.45    0.10
 -16  -8   4    0.39    0.11
 -16  -8   4    0.30    0.14
  16   8  -4    0.58    0.12
 -16  -8   5   -0.07    0.06
 -16  -8   5    0.08    0.07
  16   8  -5    0.09    0.10
 -16  -8   6    0.05    0.07
 -16  -8   6   -0.08    0.10
 -16  -8   7    2.57    0.45
  16   8  -7    2.53    0.46
 -16  -8   8    1.64    0.30
  16   8  -8    1.69    0.32
 -16  -7   1    0.11    0.06
 -16  -7   1    0.13    0.08
 -16  -7   1    0.33    0.10
  16   7  -1    0.18    0.08
 -16  -7   2    0.83    0.14
 -16  -7   2    0.71    0.15
 -16  -7   2    0.61    0.16
  16   7  -2    0.61    0.14
 -16  -7   3    1.47    0.24
 -16  -7   3    1.13    0.24
 -16  -7   3    1.59    0.26
  16   7  -3    1.25    0.25
 -16  -7   4    0.44    0.10
 -16  -7   4    0.69    0.14
  16   7  -4    0.31    0.12
 -16  -7   5    0.20    0.07
 -16  -7   5    0.22    0.11
  16   7  -5    0.06    0.09
 -16  -7   6    0.43    0.09
 -16  -7   6    0.35    0.10
 -16  -7   6    0.45    0.14
  16   7  -6    0.47    0.12
 -16  -7   7    0.08    0.07
  16   7  -7    0.01    0.09
 -16  -7   8    0.15    0.07
  16   7  -8   -0.02    0.11
 -16  -6   1    0.14    0.07
 -16  -6   1    0.18    0.08
 -16  -6   1    0.34    0.09
 -16  -6   2    0.09    0.06
 -16  -6   2    0.11    0.07
 -16  -6   2   -0.05    0.09
  16   6  -2    0.04    0.07
 -16  -6   3    0.14    0.06
 -16  -6   3   -0.04    0.07
 -16  -6   3    0.26    0.10
  16   6  -3   -0.01    0.07
 -16  -6   4    0.84    0.13
 -16  -6   4    0.63    0.14
 -16  -6   4    0.72    0.16
  16   6  -4    0.51    0.14
 -16  -6   5    0.09    0.06
 -16  -6   5    0.32    0.08
 -16  -6   5    0.10    0.10
  16   6  -5    0.22    0.08
 -16  -6   6    0.80    0.12
 -16  -6   6    0.53    0.13
 -16  -6   6    0.53    0.15
  16   6  -6    0.40    0.14
 -16  -6   7    0.11    0.06
 -16  -6   7   -0.02    0.06
 -16  -6   7   -0.12    0.11
  16   6  -7    0.21    0.09
  16   6  -8    0.88    0.18
 -16  -5   1    0.03    0.06
 -16  -5   1    0.10    0.06
 -16  -5   1    0.10    0.07
 -16  -5   2    1.01    0.17
 -16  -5   2    0.85    0.17
 -16  -5   2    0.95    0.18
 -16  -5   3    0.39    0.07
 -16  -5   3    0.20    0.07
 -16  -5   3    0.13    0.09
 -16  -5   4    0.09    0.06
 -16  -5   4   -0.07    0.06
 -16  -5   4    0.07    0.09
  16   5  -4   -0.14    0.06
 -16  -5   5    0.20    0.06
 -16  -5   5    0.20    0.07
 -16  -5   5    0.15    0.10
  16   5  -5    0.17    0.08
 -16  -5   6    0.52    0.10
 -16  -5   6    0.56    0.11
 -16  -5   6    0.45    0.13
  16   5  -6    0.40    0.11
 -16  -5   7    0.12    0.05
 -16  -5   7    0.12    0.06
 -16  -5   7   -0.13    0.10
  16   5  -7    0.01    0.08
 -16  -5   8   -0.06    0.05
 -16  -5   8    0.09    0.06
 -16  -5   8   -0.10    0.11
  16   5  -8    0.14    0.08
 -16  -4   1    0.35    0.07
 -16  -4   1    0.19    0.07
 -16  -4   1    0.24    0.08
 -16  -4   2    0.08    0.05
 -16  -4   2   -0.06    0.05
 -16  -4   2   -0.05    0.07
 -16  -4   3    0.34    0.09
 -16  -4   3    0.42    0.09
 -16  -4   3    0.47    0.10
 -16  -4   4    0.28    0.07
 -16  -4   4    0.30    0.07
 -16  -4   5    0.12    0.05
 -16  -4   5    0.14    0.05
 -16  -4   6    0.07    0.05
 -16  -4   6    0.08    0.05
 -16  -4   7    0.21    0.06
 -16  -4   7    0.18    0.07
 -16  -4   7    0.34    0.10
 -16  -4   8    0.29    0.07
 -16  -4   8    0.21    0.07
 -16  -4   8    0.13    0.11
  16   4  -8    0.32    0.09
 -16  -4   9    3.91    0.68
 -16  -3   1    0.51    0.10
 -16  -3   1    0.38    0.09
 -16  -3   1    0.46    0.10
 -16  -3   2    0.22    0.05
 -16  -3   2    0.16    0.05
 -16  -3   2   -0.01    0.06
 -16  -3   3    0.53    0.08
 -16  -3   3    0.32    0.08
 -16  -3   3    0.32    0.09
 -16  -3   4    1.68    0.26
 -16  -3   4    1.39    0.26
 -16  -3   4    1.43    0.26
 -16  -3   5    0.03    0.04
 -16  -3   5    0.01    0.04
 -16  -3   5    0.02    0.06
 -16  -3   6    2.28    0.35
 -16  -3   6    1.65    0.35
 -16  -3   7    0.32    0.07
 -16  -3   7    0.28    0.09
 -16  -3   8    0.36    0.07
 -16  -3   8    0.06    0.09
  16   3  -8    0.16    0.08
 -16  -3   9    0.57    0.11
 -16  -3  10    0.09    0.05
 -16  -2   1    0.01    0.05
 -16  -2   1    0.02    0.03
 -16  -2   1    0.08    0.03
 -16  -2   2    0.06    0.05
 -16  -2   3    0.71    0.13
 -16  -2   4    0.03    0.05
 -16  -2   5    0.56    0.11
 -16  -2   6    0.11    0.05
 -16  -2   6    0.22    0.04
 -16  -2   6    0.02    0.04
 -16  -2   7    0.61    0.10
 -16  -2   7    0.52    0.10
 -16  -2   7    0.41    0.10
 -16  -2   8    0.00    0.04
 -16  -2   9    4.50    0.78
 -16  -2  10    6.17    1.07
 -16  -1   1    2.09    0.36
 -16  -1   2    3.41    0.59
 -16  -1   3    2.11    0.37
 -16  -1   4    0.49    0.10
 -16  -1   5    0.64    0.12
 -16  -1   6    0.19    0.05
 -16  -1   7    0.33    0.07
 -16  -1   8    0.19    0.05
 -16  -1   9    0.12    0.05
 -16  -1  10    1.93    0.34
 -16  -1  11    0.20    0.05
 -16   0   1    0.06    0.05
 -16   0   1    0.00    0.05
 -16   0   2    0.05    0.05
 -16   0   3    0.73    0.13
 -16   0   6   -0.01    0.04
 -16   0   7    0.66    0.12
 -16   0   8    2.08    0.36
 -16   0   9    0.35    0.07
 -16   0  10    3.16    0.55
 -16   0  11    5.12    0.88
 -16   1   1    2.41    0.44
 -16   1   1    2.73    0.44
 -16   1   2    0.10    0.04
 -16   1   2    0.14    0.05
 -16   1   3    0.50    0.10
 -16   1   4   -0.02    0.03
 -16   1   5    0.07    0.04
 -16   1   6    1.87    0.33
 -16   1   7    0.01    0.03
 -16   1   8    0.33    0.07
 -16   1   9    1.13    0.20
 -16   1  10    2.89    0.50
 -16   1  11    0.56    0.10
 -16   2   1    0.06    0.04
 -16   2   1   -0.02    0.04
 -16   2   2    0.32    0.07
 -16   2   2    0.45    0.08
 -16   2   3    1.45    0.28
 -16   2   3    1.82    0.28
 -16   2   4    0.11    0.04
 -16   2   4    0.10    0.04
 -16   2   5    0.07    0.03
 -16   2   6    0.49    0.09
 -16   2   7    1.68    0.29
 -16   2   8    0.87    0.15
 -16   2   9    0.68    0.12
 -16   2  10    0.72    0.13
 -16   2  11    0.49    0.09
 -16   2  12    0.79    0.14
 -16   3   1    0.16    0.05
 -16   3   1    0.30    0.05
 -16   3   2    0.02    0.03
 -16   3   2    0.00    0.02
 -16   3   3    0.12    0.03
 -16   3   4    0.11    0.03
 -16   3   5    0.06    0.02
 -16   3   6    0.11    0.03
 -16   3   6    0.16    0.03
 -16   3   7   -0.03    0.02
 -16   3   8    0.59    0.10
 -16   3   9    2.77    0.48
 -16   3  10    0.75    0.13
 -16   3  11    1.29    0.22
 -16   3  12    0.01    0.03
 -16   4   9    0.55    0.10
 -16   4  10    0.04    0.02
 -16   4  11    0.11    0.03
 -16   4  12    0.05    0.03
 -16   4  13    0.70    0.13
 -16   5  12    0.03    0.02
 -16   5  13    0.84    0.15
 -15 -14   1    0.21    0.09
 -15 -14   1    0.39    0.12
  15  14  -1    0.25    0.12
 -15 -14   2    0.04    0.07
  15  14  -2    0.00    0.11
 -15 -13   1    0.27    0.09
 -15 -13   1    0.18    0.09
 -15 -13   1    0.22    0.12
  15  13  -1    0.39    0.09
  15  13  -1    0.09    0.11
 -15 -13   2    0.20    0.09
 -15 -13   2    0.19    0.09
  15  13  -2    0.21    0.08
  15  13  -2    0.21    0.11
 -15 -13   3    0.11    0.08
  15  13  -3    0.05    0.08
 -15 -13   4    0.20    0.08
  15  13  -4    0.40    0.14
 -15 -13   5    0.00    0.09
  15  13  -5    0.14    0.14
 -15 -12   1    0.08    0.08
 -15 -12   1    0.15    0.08
 -15 -12   1    0.19    0.11
  15  12  -1    0.20    0.07
  15  12  -1   -0.17    0.10
  15  12  -2    0.02    0.07
  15  12  -2    0.03    0.11
  15  12  -3   -0.02    0.07
  15  12  -3   -0.14    0.11
 -15 -12   4    0.10    0.10
 -15 -12   4    0.35    0.10
  15  12  -4    0.42    0.09
  15  12  -4    0.21    0.13
 -15 -12   5    0.05    0.07
  15  12  -5   -0.18    0.07
  15  12  -5    0.09    0.13
 -15 -12   6   -0.01    0.07
 -15 -11   1    0.80    0.15
 -15 -11   1    0.57    0.15
 -15 -11   1    0.73    0.17
  15  11  -1    0.80    0.15
  15  11  -1    0.69    0.16
 -15 -11   2    1.20    0.23
 -15 -11   2    1.27    0.23
 -15 -11   2    0.82    0.25
  15  11  -2    1.32    0.23
  15  11  -2    1.55    0.25
 -15 -11   3    0.17    0.08
 -15 -11   3    0.13    0.09
  15  11  -3    0.12    0.07
  15  11  -3    0.46    0.12
 -15 -11   4    1.40    0.23
 -15 -11   4    1.31    0.24
  15  11  -4    1.20    0.24
  15  11  -4    1.06    0.25
 -15 -11   5    0.69    0.11
 -15 -11   5    0.41    0.11
  15  11  -5    0.31    0.11
  15  11  -5    0.22    0.14
  15  11  -6    0.08    0.07
  15  11  -6   -0.23    0.12
 -15 -11   7    0.72    0.15
  15  11  -7    0.86    0.15
  15  11  -7    0.66    0.18
 -15 -11   8    0.01    0.08
  15  11  -8   -0.44    0.13
 -15 -10   1    0.71    0.14
 -15 -10   1    0.63    0.14
 -15 -10   1    0.81    0.17
  15  10  -1    0.70    0.16
 -15 -10   2    1.36    0.25
 -15 -10   2    1.36    0.26
 -15 -10   2    1.62    0.28
  15  10  -2    1.38    0.26
 -15 -10   3    0.99    0.18
 -15 -10   3    0.98    0.18
  15  10  -3    0.88    0.18
  15  10  -3    1.01    0.20
 -15 -10   4    0.04    0.07
 -15 -10   4    0.18    0.07
  15  10  -4    0.12    0.06
  15  10  -4   -0.08    0.11
 -15 -10   5    0.01    0.06
 -15 -10   5    0.13    0.08
  15  10  -5    0.02    0.06
  15  10  -5    0.14    0.12
 -15 -10   6    0.92    0.17
 -15 -10   6    1.01    0.18
  15  10  -6    0.86    0.18
  15  10  -6    0.93    0.20
 -15 -10   7    0.88    0.19
 -15 -10   7    1.23    0.19
  15  10  -7    1.03    0.19
  15  10  -7    0.87    0.21
 -15 -10   8    0.07    0.08
  15  10  -8    0.26    0.07
  15  10  -8    0.10    0.12
  15  10  -9    0.00    0.06
  15  10  -9    0.19    0.13
  15  10 -10   -0.09    0.14
 -15  -9   1    1.30    0.25
 -15  -9   1    1.58    0.26
 -15  -9   1    1.26    0.27
  15   9  -1    1.43    0.26
 -15  -9   2    1.20    0.22
 -15  -9   2    1.21    0.22
  15   9  -2    1.12    0.23
 -15  -9   3    1.25    0.22
 -15  -9   3    1.10    0.22
 -15  -9   4    2.64    0.45
 -15  -9   4    2.44    0.45
 -15  -9   5    1.34    0.23
 -15  -9   5    1.29    0.23
  15   9  -5    0.86    0.25
 -15  -9   6   -0.09    0.06
 -15  -9   6    0.06    0.07
  15   9  -6   -0.01    0.05
  15   9  -6   -0.02    0.11
 -15  -9   7    0.63    0.10
 -15  -9   7    0.47    0.10
  15   9  -7    0.28    0.09
  15   9  -7    0.37    0.14
 -15  -9   8    0.19    0.07
 -15  -9   8    0.16    0.07
  15   9  -8    0.07    0.06
  15   9  -8    0.10    0.11
 -15  -9   9    0.34    0.08
  15   9  -9    0.06    0.06
  15   9  -9    0.28    0.12
 -15  -9  10   -0.03    0.07
  15   9 -10    0.01    0.05
  15   9 -10    0.08    0.12
  15   9 -11    0.02    0.06
  15   9 -11    0.29    0.12
 -15  -8   1    0.34    0.09
 -15  -8   1    0.53    0.12
  15   8  -1    0.27    0.11
 -15  -8   2    3.83    0.64
 -15  -8   2    3.52    0.65
  15   8  -2    3.61    0.64
 -15  -8   3   -0.04    0.07
 -15  -8   3    0.14    0.07
 -15  -8   3   -0.13    0.11
  15   8  -3   -0.02    0.09
 -15  -8   4    0.16    0.07
 -15  -8   4    0.08    0.07
 -15  -8   4    0.23    0.10
  15   8  -4    0.06    0.09
 -15  -8   5    0.21    0.07
 -15  -8   5    0.15    0.08
  15   8  -5    0.26    0.12
 -15  -8   6    0.03    0.05
 -15  -8   6   -0.07    0.07
  15   8  -6   -0.12    0.11
 -15  -8   7    0.12    0.06
 -15  -8   7    0.05    0.07
 -15  -8   8    0.38    0.08
 -15  -8   8    0.40    0.09
  15   8  -8    0.18    0.07
  15   8  -8    0.45    0.12
 -15  -8   9   -0.10    0.06
 -15  -8   9   -0.04    0.07
  15   8  -9   -0.08    0.05
  15   8  -9    0.12    0.11
 -15  -8  10    0.11    0.07
  15   8 -10    0.07    0.05
  15   8 -10    0.16    0.12
 -15  -8  11    1.17    0.16
  15   8 -11    0.59    0.14
  15   8 -11    1.01    0.18
 -15  -8  12    0.24    0.08
  15   8 -12    0.09    0.05
  15   8 -12   -0.21    0.13
 -15  -7   1    0.12    0.06
 -15  -7   1    0.07    0.07
 -15  -7   1   -0.06    0.09
  15   7  -1    0.02    0.08
 -15  -7   2    0.90    0.16
 -15  -7   2    0.82    0.16
 -15  -7   2    0.69    0.17
  15   7  -2    0.81    0.16
 -15  -7   3    1.12    0.17
 -15  -7   3    0.94    0.17
 -15  -7   3    0.66    0.19
  15   7  -3    0.69    0.18
 -15  -7   4    0.11    0.07
 -15  -7   4    0.16    0.07
 -15  -7   4    0.35    0.11
  15   7  -4    0.25    0.09
 -15  -7   5    0.34    0.08
 -15  -7   5    0.24    0.08
  15   7  -5    0.30    0.11
 -15  -7   6    0.04    0.05
  15   7  -6    0.17    0.11
 -15  -7   7    1.48    0.23
 -15  -7   7    1.06    0.23
  15   7  -7    1.19    0.25
 -15  -7   8    0.26    0.07
 -15  -7   8    0.10    0.07
  15   7  -8    0.26    0.12
 -15  -7   9    0.37    0.08
 -15  -7   9    0.33    0.08
  15   7  -9    0.12    0.13
 -15  -7  10    0.23    0.07
 -15  -7  10    0.26    0.08
 -15  -7  11    0.23    0.08
  15   7 -11    0.17    0.12
 -15  -7  12    3.56    0.57
  15   7 -12    2.79    0.57
  15   7 -13   -0.02    0.03
  15   7 -13   -0.11    0.11
 -15  -6   1    1.11    0.20
 -15  -6   1    1.12    0.20
 -15  -6   1    1.01    0.21
  15   6  -1    1.13    0.20
 -15  -6   2    1.19    0.20
 -15  -6   2    1.13    0.21
 -15  -6   2    1.00    0.22
  15   6  -2    1.09    0.21
 -15  -6   3    0.20    0.07
 -15  -6   3    0.16    0.07
 -15  -6   3    0.29    0.10
  15   6  -3    0.20    0.08
 -15  -6   4    0.07    0.06
 -15  -6   4    0.10    0.06
 -15  -6   4    0.08    0.10
  15   6  -4    0.03    0.08
 -15  -6   5    1.04    0.19
 -15  -6   5    1.01    0.19
 -15  -6   5    0.81    0.21
  15   6  -5    1.28    0.20
 -15  -6   6    0.50    0.11
 -15  -6   6    0.69    0.12
  15   6  -6    0.47    0.13
 -15  -6   7    0.03    0.06
 -15  -6   7    0.05    0.07
  15   6  -7    0.35    0.11
 -15  -6   8    0.59    0.11
 -15  -6   8    0.50    0.12
  15   6  -8    0.61    0.14
 -15  -6   9    0.14    0.05
  15   6  -9   -0.01    0.11
 -15  -6  10    0.10    0.06
 -15  -6  10    0.05    0.06
  15   6 -10   -0.03    0.11
 -15  -6  11    4.31    0.69
 -15  -6  11    4.13    0.69
  15   6 -11    3.28    0.69
 -15  -6  12    0.16    0.08
 -15  -6  13    0.46    0.10
  15   6 -13    0.26    0.14
 -15  -5   1    0.36    0.09
 -15  -5   1    0.31    0.10
 -15  -5   2    0.85    0.16
 -15  -5   2    0.74    0.17
  15   5  -2    0.97    0.17
 -15  -5   3    2.45    0.45
 -15  -5   3    2.71    0.45
 -15  -5   3    2.65    0.46
  15   5  -3    2.59    0.45
 -15  -5   4    0.16    0.07
 -15  -5   4    0.24    0.07
 -15  -5   4    0.26    0.09
  15   5  -4    0.20    0.08
 -15  -5   5    0.37    0.09
 -15  -5   5    0.49    0.09
 -15  -5   5    0.37    0.12
  15   5  -5    0.29    0.10
 -15  -5   6    1.35    0.21
 -15  -5   6    1.08    0.21
 -15  -5   6    0.96    0.22
  15   5  -6    1.05    0.21
 -15  -5   7    0.07    0.06
 -15  -5   7    0.14    0.06
  15   5  -7   -0.05    0.08
 -15  -5   8    0.70    0.13
 -15  -5   8    0.62    0.13
  15   5  -8    0.77    0.15
 -15  -5   9    0.46    0.09
 -15  -5   9    0.48    0.10
  15   5  -9    0.21    0.12
 -15  -5  10    0.24    0.07
 -15  -5  10    0.36    0.08
  15   5 -10    0.11    0.11
 -15  -5  11    0.68    0.12
  15   5 -11    0.45    0.15
 -15  -5  12    4.80    0.73
  15   5 -12    3.56    0.73
 -15  -5  13    1.51    0.23
  15   5 -13    0.83    0.25
 -15  -4   1    0.11    0.06
 -15  -4   2    1.76    0.31
 -15  -4   3    0.28    0.07
 -15  -4   4    0.08    0.06
 -15  -4   4    0.11    0.05
  15   4  -4    0.04    0.06
 -15  -4   5    2.35    0.35
 -15  -4   5    1.69    0.35
 -15  -4   6    0.11    0.05
 -15  -4   6    0.06    0.05
 -15  -4   6    0.11    0.09
 -15  -4   7    0.04    0.05
 -15  -4   7   -0.06    0.05
 -15  -4   7    0.16    0.09
  15   4  -7   -0.13    0.07
 -15  -4   8    1.93    0.32
 -15  -4   8    1.94    0.33
  15   4  -8    1.60    0.33
 -15  -4   9    0.34    0.08
 -15  -4   9    0.35    0.09
  15   4  -9    0.32    0.11
 -15  -4  10    0.58    0.10
 -15  -4  10    0.46    0.10
  15   4 -10    0.29    0.12
 -15  -4  11    0.63    0.11
 -15  -4  11    0.53    0.12
  15   4 -11    0.58    0.14
 -15  -4  12    1.46    0.22
 -15  -4  12    1.12    0.23
  15   4 -12    0.98    0.24
  15   4 -13   -0.24    0.12
 -15  -3   1   -0.02    0.06
 -15  -3   1    0.07    0.06
 -15  -3   2    0.78    0.14
 -15  -3   2    0.73    0.14
 -15  -3   3    0.63    0.12
 -15  -3   4    0.02    0.06
 -15  -3   5    1.90    0.33
 -15  -3   5    2.07    0.34
  15   3  -5    1.78    0.34
 -15  -3   6    0.94    0.14
 -15  -3   6    0.64    0.14
 -15  -3   6    0.77    0.15
  15   3  -6    0.66    0.14
 -15  -3   7    1.40    0.20
 -15  -3   7    0.98    0.20
 -15  -3   7    0.89    0.21
  15   3  -7    1.04    0.20
 -15  -3   8    0.14    0.05
 -15  -3   8   -0.02    0.05
  15   3  -8   -0.07    0.07
 -15  -3   9    0.21    0.06
 -15  -3   9    0.11    0.06
 -15  -3  10    0.77    0.12
 -15  -3  10    0.57    0.12
  15   3 -10    0.28    0.14
 -15  -3  11    0.00    0.05
 -15  -3  11    0.05    0.06
  15   3 -11    0.18    0.08
 -15  -3  12    0.32    0.08
 -15  -3  12    0.44    0.09
  15   3 -12    0.37    0.11
 -15  -3  13    4.94    0.77
 -15  -3  13    4.84    0.77
  15   3 -13    3.47    0.77
 -15  -2   1    5.79    0.89
 -15  -2   1    4.52    0.88
 -15  -2   1    5.32    0.89
 -15  -2   2    1.25    0.18
 -15  -2   2    0.92    0.17
 -15  -2   2    0.86    0.17
 -15  -2   3    3.47    0.51
 -15  -2   3    2.61    0.51
 -15  -2   3    2.92    0.51
 -15  -2   4    4.59    0.75
 -15  -2   4    4.17    0.74
 -15  -2   4    4.21    0.75
 -15  -2   5    0.11    0.04
 -15  -2   5    0.06    0.05
 -15  -2   6   -0.06    0.04
 -15  -2   6   -0.06    0.04
 -15  -2   6    0.06    0.05
 -15  -2   7    0.27    0.07
 -15  -2   7    0.23    0.06
 -15  -2   7    0.35    0.08
  15   2  -7    0.28    0.07
 -15  -2   8    0.70    0.09
 -15  -2   8    0.42    0.09
 -15  -2   8    0.46    0.11
  15   2  -8    0.20    0.09
 -15  -2   9    0.27    0.06
 -15  -2   9    0.13    0.09
  15   2  -9    0.18    0.07
 -15  -2  10    0.05    0.04
 -15  -2  10   -0.06    0.06
  15   2 -10    0.02    0.06
 -15  -2  11    0.17    0.05
 -15  -2  11    0.23    0.07
  15   2 -11    0.19    0.08
 -15  -2  12    0.68    0.12
 -15  -2  12    0.51    0.13
 -15  -2  13    0.50    0.09
  15   2 -13    0.15    0.12
 -15  -1   1    2.00    0.35
 -15  -1   2    0.70    0.13
 -15  -1   3    0.10    0.05
 -15  -1   4    0.05    0.05
 -15  -1   5    1.60    0.28
 -15  -1   7   -0.03    0.04
 -15  -1   8    1.10    0.20
 -15  -1   9    0.02    0.04
 -15  -1   9   -0.07    0.04
 -15  -1   9    0.09    0.05
 -15  -1  10    0.05    0.04
 -15  -1  10    0.06    0.05
 -15  -1  10   -0.06    0.06
  15   1 -10    0.05    0.05
 -15  -1  11    0.54    0.08
 -15  -1  11    0.40    0.09
 -15  -1  11    0.43    0.11
  15   1 -11    0.15    0.09
 -15  -1  12    1.22    0.19
  15   1 -12    0.81    0.20
 -15  -1  13    0.74    0.14
 -15  -1  14    0.46    0.09
 -15   0   1    0.13    0.05
 -15   0   2    0.06    0.05
 -15   0   3    3.96    0.68
 -15   0   4    0.08    0.05
 -15   0   5    0.16    0.05
 -15   0   6    0.25    0.06
 -15   0   8    0.03    0.04
 -15   0   9    0.71    0.13
 -15   0  10    1.58    0.28
 -15   0  11    0.07    0.04
 -15   0  12    3.11    0.39
 -15   0  12    1.49    0.39
 -15   0  13   -0.01    0.04
 -15   0  14    0.18    0.05
 -15   1   1    2.98    0.52
 -15   1   1    3.01    0.52
 -15   1   2    0.83    0.15
 -15   1   3   -0.08    0.04
 -15   1   6    0.07    0.04
 -15   1   9    0.02    0.03
 -15   1  10   -0.07    0.04
 -15   1  11    0.07    0.04
 -15   1  12    1.14    0.20
 -15   1  13    0.09    0.04
 -15   1  14    1.34    0.24
 -15   2   2   -0.02    0.03
 -15   2   2    0.03    0.03
 -15   2   3    4.00    0.71
 -15   2   3    4.37    0.72
 -15   2   4    1.84    0.32
 -15   2   5    0.12    0.04
 -15   2   6    0.27    0.06
 -15   2   7    0.31    0.06
 -15   2   9    0.60    0.11
 -15   2  10    1.87    0.32
 -15   2  12   -0.04    0.03
 -15   2  13    1.07    0.19
 -15   2  14    0.40    0.08
 -15   2  15   -0.01    0.04
 -15   3   1    1.09    0.19
 -15   3   2    0.90    0.16
 -15   3   3    0.10    0.03
 -15   3   3   -0.03    0.03
 -15   3   4    0.28    0.06
 -15   3   4    0.35    0.06
 -15   3   5    0.08    0.03
 -15   3   6    0.17    0.04
 -15   3   7    0.42    0.08
 -15   3   8    0.25    0.05
 -15   3  10    0.08    0.03
 -15   3  11   -0.02    0.03
 -15   3  12    1.18    0.21
 -15   3  13    0.26    0.06
 -15   3  14    0.01    0.03
 -15   3  15    0.39    0.08
 -15   4   1    0.57    0.11
 -15   4   1    0.65    0.11
 -15   4   2    0.10    0.03
 -15   4   2    0.12    0.03
 -15   4   3    0.10    0.03
 -15   4   3    0.14    0.03
 -15   4   7    0.89    0.15
 -15   4   8    0.04    0.02
 -15   4   9    0.71    0.13
 -15   4  10    2.03    0.35
 -15   4  11    0.25    0.05
 -15   4  12    0.05    0.03
 -15   4  13    0.14    0.04
 -15   4  14    0.00    0.03
 -15   4  15    1.02    0.18
 -15   5   1    0.04    0.02
 -15   5   1    0.02    0.02
 -15   5  11    0.03    0.02
 -15   5  12    0.15    0.04
 -15   5  13    0.56    0.10
 -15   5  14    0.17    0.04
 -15   5  15    0.87    0.15
 -15   6  13    0.06    0.03
 -15   6  14    0.13    0.04
 -15   6  15    0.22    0.05
 -14 -16   1    0.09    0.11
 -14 -16   1   -0.05    0.09
  14  16  -1   -0.02    0.12
 -14 -15   1    0.17    0.10
 -14 -15   1    0.17    0.08
  14  15  -1    0.07    0.09
  14  15  -1    0.15    0.11
 -14 -15   2    0.61    0.11
 -14 -15   2    0.24    0.09
  14  15  -2    0.01    0.11
  14  15  -2    0.49    0.13
 -14 -15   3    0.00    0.09
 -14 -15   3    0.24    0.08
  14  15  -3    0.12    0.12
 -14 -14   1    0.16    0.08
 -14 -14   1    0.10    0.08
  14  14  -1    0.00    0.08
  14  14  -1    0.07    0.11
 -14 -14   2    0.07    0.09
 -14 -14   2    0.08    0.08
  14  14  -2   -0.14    0.08
 -14 -14   3    0.10    0.09
 -14 -14   3    0.13    0.08
  14  14  -3    0.23    0.09
  14  14  -3   -0.01    0.12
 -14 -14   4    0.30    0.10
 -14 -14   4    0.46    0.09
  14  14  -4    0.27    0.10
  14  14  -4    0.04    0.12
 -14 -14   5    0.04    0.09
 -14 -14   5    0.19    0.07
  14  14  -5   -0.22    0.11
 -14 -14   6   -0.07    0.08
  14  14  -6    0.48    0.13
 -14 -13   1    0.25    0.10
  14  13  -1    0.32    0.10
  14  13  -1    0.13    0.11
 -14 -13   2    2.03    0.36
  14  13  -2    2.11    0.37
  14  13  -2    1.94    0.37
 -14 -13   3   -0.02    0.08
 -14 -13   3   -0.01    0.08
  14  13  -3    0.23    0.08
  14  13  -3    0.07    0.11
 -14 -13   4    0.17    0.09
 -14 -13   4    0.27    0.09
  14  13  -4    0.23    0.09
  14  13  -4    0.12    0.11
 -14 -13   5   -0.09    0.08
 -14 -13   5    0.07    0.08
  14  13  -5    0.11    0.08
 -14 -13   6   -0.13    0.08
 -14 -13   6   -0.09    0.07
  14  13  -6    0.01    0.08
  14  13  -6    0.29    0.11
 -14 -13   7   -0.12    0.07
  14  13  -7   -0.16    0.12
 -14 -13   8    0.00    0.07
  14  13  -8    0.08    0.12
 -14 -12   1    0.58    0.12
 -14 -12   1    0.60    0.12
  14  12  -1    0.37    0.12
  14  12  -1    0.46    0.14
 -14 -12   2    0.06    0.09
 -14 -12   2    0.16    0.09
  14  12  -2    0.12    0.09
  14  12  -2    0.35    0.11
 -14 -12   3    0.33    0.09
  14  12  -3    0.06    0.09
  14  12  -3    0.17    0.12
 -14 -12   4    0.09    0.07
 -14 -12   4    0.13    0.08
  14  12  -4    0.01    0.08
  14  12  -4   -0.24    0.11
 -14 -12   5    0.40    0.09
  14  12  -5    0.34    0.10
  14  12  -5    0.16    0.13
 -14 -12   6   -0.01    0.08
 -14 -12   6    0.11    0.08
  14  12  -6    0.06    0.08
  14  12  -6   -0.06    0.11
 -14 -12   7    0.04    0.08
 -14 -12   7    0.07    0.07
  14  12  -7    0.12    0.07
  14  12  -7   -0.04    0.12
 -14 -12   8    0.29    0.08
 -14 -12   8   -0.02    0.07
  14  12  -8    0.22    0.08
 -14 -12   9    0.25    0.08
  14  12  -9    0.28    0.13
 -14 -11   1    0.23    0.08
 -14 -11   1    0.10    0.08
  14  11  -1    0.32    0.10
 -14 -11   2    5.03    0.91
 -14 -11   2    5.47    0.91
  14  11  -2    5.32    0.92
 -14 -11   3    0.43    0.08
 -14 -11   3   -0.04    0.09
  14  11  -3    0.01    0.08
  14  11  -3    0.31    0.12
 -14 -11   4   -0.03    0.07
 -14 -11   4    0.03    0.08
  14  11  -4   -0.02    0.08
  14  11  -4    0.21    0.11
 -14 -11   5   -0.02    0.07
 -14 -11   5   -0.18    0.08
  14  11  -5   -0.08    0.08
  14  11  -5   -0.11    0.11
 -14 -11   6    0.18    0.07
 -14 -11   6   -0.11    0.08
  14  11  -6    0.07    0.07
  14  11  -6   -0.13    0.11
 -14 -11   7    0.18    0.08
  14  11  -7    0.23    0.08
  14  11  -7    0.33    0.12
 -14 -11   8    0.36    0.10
  14  11  -8    0.39    0.10
  14  11  -8    0.37    0.13
 -14 -11   9    0.50    0.10
 -14 -11   9    0.43    0.10
  14  11  -9    0.33    0.10
  14  11  -9    0.21    0.13
 -14 -11  10    0.00    0.07
  14  11 -10    0.01    0.08
 -14 -11  11    0.12    0.08
  14  11 -11    0.05    0.12
 -14 -10   1    0.14    0.08
 -14 -10   1    0.25    0.08
  14  10  -1    0.11    0.07
 -14 -10   2    0.00    0.08
 -14 -10   2   -0.09    0.07
  14  10  -2    0.01    0.07
 -14 -10   3   -0.03    0.07
 -14 -10   3    0.09    0.08
  14  10  -3   -0.06    0.07
  14  10  -3   -0.24    0.11
 -14 -10   4    0.31    0.08
 -14 -10   4    0.23    0.08
  14  10  -4    0.29    0.12
 -14 -10   5    0.26    0.08
 -14 -10   5    0.29    0.09
  14  10  -5    0.27    0.09
  14  10  -5    0.31    0.12
 -14 -10   6    0.07    0.06
 -14 -10   6   -0.03    0.07
  14  10  -6    0.02    0.07
  14  10  -6   -0.10    0.10
 -14 -10   7    0.10    0.06
 -14 -10   7   -0.23    0.08
  14  10  -7   -0.02    0.08
  14  10  -7   -0.05    0.10
 -14 -10   8    0.46    0.09
 -14 -10   8    0.28    0.10
  14  10  -8    0.40    0.10
  14  10  -8    0.28    0.12
 -14 -10   9    0.00    0.07
 -14 -10   9    0.03    0.08
  14  10  -9    0.08    0.07
  14  10  -9    0.40    0.11
  14  10 -10    0.15    0.08
  14  10 -10   -0.13    0.11
 -14 -10  11    0.23    0.08
  14  10 -11    0.25    0.09
  14  10 -11    0.22    0.12
 -14 -10  12    0.27    0.08
 -14  -9   1    0.83    0.16
 -14  -9   1    0.76    0.15
 -14  -9   1    0.79    0.17
  14   9  -1    0.70    0.15
  14   9  -1    0.87    0.16
 -14  -9   2    3.00    0.55
  14   9  -2    3.14    0.55
  14   9  -2    3.42    0.56
 -14  -9   3    0.39    0.10
 -14  -9   3    0.39    0.10
  14   9  -3    0.44    0.10
  14   9  -3    0.33    0.13
 -14  -9   4    0.15    0.07
 -14  -9   4    0.11    0.07
  14   9  -4    0.19    0.07
  14   9  -4   -0.08    0.11
 -14  -9   5    0.03    0.06
 -14  -9   5   -0.03    0.07
  14   9  -5    0.29    0.07
 -14  -9   6    0.10    0.06
 -14  -9   6    0.14    0.07
  14   9  -6   -0.04    0.07
 -14  -9   7    0.67    0.13
 -14  -9   7    0.57    0.13
  14   9  -7    0.69    0.16
 -14  -9   8   -0.08    0.06
 -14  -9   8    0.12    0.07
  14   9  -8    0.03    0.07
  14   9  -8    0.17    0.11
 -14  -9   9   -0.12    0.06
 -14  -9   9    0.11    0.07
  14   9  -9    0.08    0.07
  14   9  -9    0.13    0.11
 -14  -9  10   -0.05    0.06
 -14  -9  10    0.02    0.07
  14   9 -10    0.09    0.07
  14   9 -10   -0.12    0.10
 -14  -9  11    0.59    0.13
 -14  -9  11    0.78    0.14
  14   9 -11    0.72    0.13
  14   9 -11    0.45    0.16
  14   9 -12   -0.08    0.07
  14   9 -12   -0.08    0.12
 -14  -9  13    0.07    0.07
  14   9 -13    0.04    0.13
 -14  -8   1    0.50    0.11
 -14  -8   1    0.36    0.11
 -14  -8   1    0.51    0.13
  14   8  -1    0.58    0.12
 -14  -8   2    0.53    0.11
 -14  -8   2    0.44    0.12
 -14  -8   2    0.49    0.14
  14   8  -2    0.76    0.13
  14   8  -3    0.13    0.06
  14   8  -3    0.30    0.11
  14   8  -4    0.03    0.05
  14   8  -4   -0.09    0.10
 -14  -8   5    0.45    0.08
 -14  -8   5    0.17    0.09
  14   8  -5    0.41    0.08
  14   8  -5    0.19    0.11
 -14  -8   6    0.52    0.10
 -14  -8   6    0.48    0.11
  14   8  -6    0.37    0.10
  14   8  -6    0.68    0.13
 -14  -8   7   -0.08    0.06
 -14  -8   7   -0.07    0.07
  14   8  -7   -0.04    0.06
  14   8  -7    0.11    0.11
 -14  -8   8    0.64    0.10
 -14  -8   8    0.44    0.11
  14   8  -8    0.33    0.10
 -14  -8   9   -0.04    0.06
 -14  -8   9    0.15    0.07
  14   8  -9    0.03    0.07
  14   8  -9    0.09    0.11
 -14  -8  10    0.18    0.07
 -14  -8  10    0.17    0.08
  14   8 -10    0.20    0.08
  14   8 -10    0.30    0.11
 -14  -8  11    0.02    0.06
 -14  -8  11   -0.01    0.07
  14   8 -11    0.01    0.06
  14   8 -11    0.16    0.11
 -14  -8  12    1.02    0.17
 -14  -8  12    1.12    0.17
  14   8 -12    0.64    0.17
  14   8 -12    0.78    0.20
 -14  -8  13   -0.21    0.08
  14   8 -13   -0.14    0.07
  14   8 -13    0.17    0.12
 -14  -8  14   -0.01    0.07
  14   8 -14    0.01    0.06
  14   8 -14    0.34    0.13
 -14  -7   1    0.02    0.07
 -14  -7   1    0.16    0.07
 -14  -7   1    0.09    0.09
  14   7  -1    0.15    0.08
 -14  -7   2    0.30    0.07
 -14  -7   2    0.21    0.08
 -14  -7   2    0.34    0.11
  14   7  -2    0.22    0.09
 -14  -7   3    1.34    0.24
 -14  -7   3    1.28    0.24
 -14  -7   3    1.37    0.25
  14   7  -3    1.29    0.24
 -14  -7   4    1.66    0.31
 -14  -7   4    1.77    0.31
  14   7  -4    1.77    0.32
 -14  -7   5    0.22    0.07
  14   7  -5    0.20    0.10
 -14  -7   6    0.29    0.07
 -14  -7   6    0.27    0.08
  14   7  -6    0.27    0.11
 -14  -7   7   -0.01    0.06
  14   7  -7   -0.10    0.10
 -14  -7   8    0.24    0.07
 -14  -7   8    0.10    0.07
  14   7  -8    0.32    0.11
 -14  -7   9    0.11    0.05
 -14  -7   9    0.07    0.06
  14   7  -9   -0.08    0.05
  14   7  -9   -0.04    0.10
 -14  -7  10    0.24    0.06
 -14  -7  10    0.37    0.07
  14   7 -10   -0.03    0.06
 -14  -7  11    0.17    0.06
 -14  -7  11    0.14    0.07
  14   7 -11    0.01    0.06
  14   7 -11   -0.06    0.12
 -14  -7  12    1.75    0.27
 -14  -7  12    1.70    0.27
  14   7 -12    1.28    0.27
  14   7 -12    1.31    0.29
 -14  -7  13   -0.02    0.06
 -14  -7  13    0.09    0.07
  14   7 -13    0.07    0.06
  14   7 -13    0.19    0.12
 -14  -7  14    0.20    0.08
  14   7 -14    0.06    0.06
  14   7 -14   -0.07    0.12
  14   7 -15    0.12    0.06
  14   7 -15    0.11    0.14
 -14  -6   1    1.07    0.18
 -14  -6   1    0.99    0.18
 -14  -6   1    0.88    0.19
  14   6  -1    0.89    0.18
 -14  -6   2    0.16    0.07
 -14  -6   2    0.32    0.07
 -14  -6   2    0.30    0.10
  14   6  -2    0.06    0.08
 -14  -6   3    0.20    0.06
 -14  -6   3   -0.03    0.06
 -14  -6   3    0.13    0.10
  14   6  -3    0.05    0.07
 -14  -6   4    0.47    0.10
 -14  -6   4    0.43    0.09
  14   6  -4    0.33    0.11
 -14  -6   5    0.08    0.06
 -14  -6   5    0.13    0.06
  14   6  -5   -0.02    0.09
 -14  -6   6    0.24    0.07
  14   6  -6    0.28    0.10
 -14  -6   7    0.02    0.06
 -14  -6   7    0.21    0.07
  14   6  -7    0.17    0.10
 -14  -6   8    0.14    0.06
 -14  -6   8    0.14    0.06
  14   6  -8    0.12    0.10
 -14  -6   9    0.88    0.13
 -14  -6   9    0.75    0.14
  14   6  -9    0.56    0.12
  14   6  -9    0.86    0.16
 -14  -6  10    0.08    0.06
  14   6 -10    0.04    0.04
  14   6 -10    0.10    0.10
 -14  -6  11    0.12    0.05
 -14  -6  11   -0.12    0.06
  14   6 -11   -0.01    0.04
  14   6 -11   -0.38    0.11
 -14  -6  12    0.78    0.10
 -14  -6  12    0.65    0.11
  14   6 -12    0.18    0.09
 -14  -6  13    1.32    0.19
 -14  -6  13    1.24    0.19
  14   6 -13    0.70    0.18
  14   6 -13    1.05    0.22
 -14  -6  14    0.19    0.07
  14   6 -14    0.07    0.05
  14   6 -14    0.08    0.11
 -14  -6  15    0.20    0.07
  14   6 -15    0.09    0.05
  14   6 -15    0.19    0.12
 -14  -6  16    0.02    0.08
  14   6 -16   -0.02    0.05
  14   6 -16    0.24    0.13
 -14  -5   1    0.21    0.06
 -14  -5   1    0.00    0.06
 -14  -5   1    0.14    0.08
  14   5  -1    0.01    0.06
 -14  -5   2    0.95    0.16
 -14  -5   2    0.85    0.16
 -14  -5   2    0.78    0.17
  14   5  -2    0.85    0.16
 -14  -5   3    2.95    0.46
 -14  -5   3    2.56    0.46
 -14  -5   3    2.50    0.47
  14   5  -3    2.55    0.46
 -14  -5   4   -0.02    0.06
 -14  -5   4   -0.02    0.06
 -14  -5   4    0.11    0.09
  14   5  -4    0.05    0.07
 -14  -5   5    0.30    0.08
 -14  -5   5    0.37    0.08
  14   5  -5    0.30    0.10
 -14  -5   6   -0.06    0.05
 -14  -5   6   -0.08    0.05
  14   5  -6    0.08    0.09
 -14  -5   7    0.02    0.06
  14   5  -7    0.11    0.09
 -14  -5   8    0.11    0.07
 -14  -5   8    0.17    0.06
  14   5  -8    0.35    0.10
 -14  -5   9    0.84    0.15
 -14  -5   9    0.79    0.15
  14   5  -9    0.62    0.17
 -14  -5  10    0.30    0.07
 -14  -5  10    0.11    0.07
  14   5 -10    0.21    0.10
 -14  -5  11    2.21    0.33
 -14  -5  11    1.77    0.33
  14   5 -11    1.45    0.34
 -14  -5  12    1.20    0.21
  14   5 -12    0.98    0.23
 -14  -5  13    0.13    0.05
 -14  -5  13   -0.12    0.06
  14   5 -13   -0.27    0.10
 -14  -5  14    0.07    0.05
 -14  -5  14   -0.03    0.06
 -14  -5  15   -0.05    0.07
  14   5 -15    0.00    0.12
 -14  -5  16    0.07    0.08
  14   5 -16    0.48    0.13
  14   5 -17    0.35    0.15
 -14  -4   1   -0.14    0.06
 -14  -4   1    0.16    0.06
 -14  -4   1   -0.07    0.07
 -14  -4   2    2.97    0.49
 -14  -4   2    2.70    0.49
  14   4  -2    2.85    0.50
 -14  -4   3    0.72    0.11
 -14  -4   3    0.48    0.11
  14   4  -3    0.43    0.11
 -14  -4   4    0.67    0.12
 -14  -4   4    0.67    0.12
  14   4  -4    0.52    0.13
 -14  -4   5    0.39    0.09
 -14  -4   5    0.48    0.09
 -14  -4   6    0.02    0.05
 -14  -4   6    0.14    0.06
 -14  -4   7    0.15    0.05
 -14  -4   7    0.09    0.05
  14   4  -7    0.02    0.08
 -14  -4   8    0.18    0.07
  14   4  -8    0.52    0.09
 -14  -4   9    0.12    0.06
 -14  -4   9    0.23    0.06
  14   4  -9   -0.07    0.09
 -14  -4  10    0.06    0.05
 -14  -4  10    0.10    0.06
  14   4 -10    0.22    0.09
 -14  -4  11    1.24    0.20
 -14  -4  11    1.06    0.20
  14   4 -11    0.80    0.21
 -14  -4  12    0.28    0.06
 -14  -4  12    0.20    0.07
  14   4 -12    0.14    0.11
 -14  -4  13    0.68    0.12
 -14  -4  13    0.62    0.13
  14   4 -13    0.30    0.15
 -14  -4  14   -0.07    0.05
 -14  -4  14   -0.05    0.06
  14   4 -14    0.21    0.11
 -14  -4  15    0.02    0.05
 -14  -4  15    0.03    0.07
  14   4 -15   -0.24    0.12
 -14  -4  16    0.66    0.13
  14   4 -16    0.36    0.16
  14   4 -17   -0.22    0.13
 -14  -3   1    1.13    0.19
 -14  -3   1    0.96    0.19
 -14  -3   2    0.02    0.05
 -14  -3   2    0.14    0.06
 -14  -3   3    2.99    0.49
 -14  -3   3    2.67    0.49
  14   3  -3    2.81    0.50
 -14  -3   4    0.58    0.10
 -14  -3   4    0.36    0.09
 -14  -3   4    0.40    0.10
  14   3  -4    0.43    0.09
 -14  -3   5    0.58    0.10
 -14  -3   5    0.45    0.10
 -14  -3   5    0.52    0.11
  14   3  -5    0.49    0.10
 -14  -3   6    2.67    0.41
 -14  -3   6    2.13    0.41
 -14  -3   6    2.64    0.42
  14   3  -6    2.17    0.41
 -14  -3   7    1.06    0.17
 -14  -3   7    0.85    0.16
  14   3  -7    0.78    0.17
 -14  -3   8    0.24    0.08
 -14  -3   8    0.33    0.08
  14   3  -8    0.37    0.09
 -14  -3   9    0.03    0.05
 -14  -3  10    0.08    0.05
 -14  -3  10    0.10    0.05
  14   3 -10    0.17    0.09
 -14  -3  11    1.44    0.23
 -14  -3  11    1.38    0.23
  14   3 -11    0.89    0.24
 -14  -3  12    1.34    0.20
 -14  -3  12    1.00    0.21
  14   3 -12    0.89    0.22
 -14  -3  13    1.01    0.17
 -14  -3  13    0.91    0.17
  14   3 -13    0.64    0.19
 -14  -3  14    0.34    0.07
 -14  -3  14    0.30    0.09
  14   3 -14    0.12    0.11
 -14  -3  15   -0.01    0.05
  14   3 -15    0.02    0.11
 -14  -3  16    0.30    0.09
  14   3 -16    0.28    0.13
 -14  -2   1    0.10    0.05
 -14  -2   1    0.10    0.05
 -14  -2   1    0.08    0.05
 -14  -2   2    0.66    0.12
 -14  -2   2    0.54    0.12
 -14  -2   2    0.68    0.12
 -14  -2   3    1.47    0.22
 -14  -2   3    1.18    0.22
 -14  -2   3    1.16    0.22
 -14  -2   4   -0.07    0.05
 -14  -2   4    0.03    0.04
 -14  -2   4    0.10    0.05
 -14  -2   5    0.14    0.05
 -14  -2   5   -0.03    0.04
 -14  -2   5    0.08    0.06
  14   2  -5    0.01    0.04
 -14  -2   6    0.18    0.05
 -14  -2   6    0.15    0.04
 -14  -2   6    0.17    0.07
  14   2  -6    0.02    0.05
 -14  -2   7    0.82    0.12
 -14  -2   7    0.47    0.13
  14   2  -7    0.47    0.12
 -14  -2   8    0.36    0.07
  14   2  -8    0.28    0.08
 -14  -2   9    0.08    0.05
 -14  -2   9    0.04    0.04
  14   2  -9    0.05    0.07
 -14  -2  10   -0.04    0.05
 -14  -2  10    0.06    0.05
  14   2 -10   -0.09    0.07
 -14  -2  11    0.19    0.05
 -14  -2  11   -0.08    0.06
 -14  -2  12    1.55    0.24
 -14  -2  12    1.55    0.24
  14   2 -12    0.67    0.24
 -14  -2  13    0.79    0.13
 -14  -2  13    0.67    0.14
  14   2 -13    0.52    0.15
 -14  -2  14    0.11    0.04
 -14  -2  14   -0.11    0.06
  14   2 -14    0.10    0.09
 -14  -2  15    0.16    0.05
 -14  -2  15    0.15    0.07
  14   2 -15    0.18    0.10
 -14  -2  16    0.22    0.06
 -14  -2  16    0.29    0.09
  14   2 -16    0.13    0.11
  14   2 -17    0.12    0.12
 -14  -1   1    0.31    0.06
 -14  -1   1    0.11    0.04
 -14  -1   1    0.17    0.05
 -14  -1   2    0.77    0.13
 -14  -1   2    0.59    0.12
 -14  -1   2    0.73    0.12
 -14  -1   3    0.56    0.10
 -14  -1   3    0.47    0.09
 -14  -1   3    0.48    0.09
 -14  -1   4    0.11    0.05
 -14  -1   4    0.16    0.04
 -14  -1   4    0.17    0.05
 -14  -1   5    0.01    0.04
 -14  -1   5   -0.01    0.03
 -14  -1   5    0.05    0.04
 -14  -1   6    0.06    0.04
 -14  -1   6    0.00    0.03
 -14  -1   6    0.03    0.04
 -14  -1   7    0.56    0.09
 -14  -1   7    0.52    0.09
 -14  -1   7    0.41    0.10
  14   1  -7    0.35    0.09
 -14  -1   8    0.14    0.05
 -14  -1   8    0.16    0.05
 -14  -1   8    0.01    0.06
  14   1  -8    0.11    0.05
 -14  -1   9    0.48    0.08
 -14  -1   9    0.34    0.08
 -14  -1   9    0.27    0.10
  14   1  -9    0.30    0.08
  14   1 -10    2.29    0.40
 -14  -1  11    0.33    0.06
 -14  -1  11    0.22    0.07
  14   1 -11    0.23    0.08
 -14  -1  12    0.19    0.05
 -14  -1  12    0.22    0.07
  14   1 -12    0.12    0.08
 -14  -1  13    0.91    0.16
 -14  -1  13    0.82    0.16
 -14  -1  14    0.02    0.04
 -14  -1  14    0.11    0.06
  14   1 -14   -0.03    0.08
 -14  -1  15    0.33    0.06
 -14  -1  15    0.04    0.08
  14   1 -15    0.23    0.10
 -14  -1  16    0.51    0.09
 -14  -1  16    0.52    0.11
  14   1 -16    0.29    0.13
 -14   0   1    0.09    0.05
 -14   0   2    1.60    0.28
 -14   0   3   -0.01    0.04
 -14   0   4    0.04    0.04
 -14   0   5   -0.06    0.04
 -14   0   6    0.04    0.04
 -14   0   7    0.86    0.15
 -14   0   8    0.23    0.06
 -14   0   9    0.96    0.17
 -14   0  10    3.11    0.45
  14   0 -10    2.24    0.45
 -14   0  11    0.13    0.05
 -14   0  11    0.13    0.05
  14   0 -11    0.16    0.06
 -14   0  12    0.66    0.11
 -14   0  12    0.61    0.11
  14   0 -12    0.36    0.12
 -14   0  13    0.07    0.04
  14   0 -13    0.02    0.07
 -14   0  14    0.06    0.04
 -14   0  14    0.09    0.06
  14   0 -14    0.10    0.07
 -14   0  15    1.58    0.27
 -14   0  15    1.40    0.27
 -14   0  16    0.46    0.09
 -14   0  16    0.63    0.11
  14   0 -16    0.10    0.12
 -14   1   1    0.10    0.04
 -14   1   2    0.23    0.06
 -14   1   3    0.03    0.04
 -14   1   4    0.46    0.09
 -14   1   5    0.16    0.04
 -14   1   6    0.34    0.07
 -14   1   7    1.97    0.34
 -14   1   8    2.92    0.50
 -14   1   9    2.27    0.39
 -14   1  10    4.07    0.70
 -14   1  12    0.19    0.05
 -14   1  12    0.23    0.05
 -14   1  13    0.06    0.04
 -14   1  13    0.02    0.05
  14  -1 -13    0.02    0.05
 -14   1  14    7.81    1.13
 -14   1  14    8.58    1.14
  14  -1 -14    4.91    1.12
 -14   1  15    0.66    0.11
  14  -1 -15    0.33    0.12
 -14   1  16    0.08    0.04
  14  -1 -16    0.06    0.08
 -14   1  17    0.80    0.15
 -14   2   1    0.21    0.06
 -14   2   1    0.34    0.06
 -14   2   2    0.60    0.11
 -14   2   2    0.54    0.11
 -14   2   3    0.42    0.08
 -14   2   6    0.20    0.05
 -14   2   7    0.36    0.07
 -14   2   8    0.51    0.09
 -14   2   9    0.90    0.16
 -14   2  10    0.77    0.14
 -14   2  12    0.76    0.14
 -14   2  13    0.07    0.04
 -14   2  14    0.74    0.14
 -14   2  14    0.89    0.15
 -14   2  15    0.10    0.04
 -14   2  15    0.05    0.05
  14  -2 -15    0.09    0.04
  14  -2 -15    0.02    0.05
 -14   2  16    0.94    0.17
 -14   2  17    0.11    0.05
 -14   3   1    0.19    0.04
 -14   3   1    0.13    0.04
 -14   3   2    0.07    0.03
 -14   3   2    0.03    0.03
 -14   3   3    0.44    0.09
 -14   3   3    0.50    0.09
 -14   3   4    0.33    0.06
 -14   3   5    0.35    0.07
 -14   3   6    0.33    0.06
 -14   3   7    0.66    0.12
 -14   3   8    1.72    0.30
 -14   3   9   -0.03    0.03
 -14   3  11    2.08    0.36
 -14   3  12    0.53    0.10
 -14   3  13    3.99    0.69
 -14   3  14    0.86    0.15
 -14   3  15    0.03    0.04
 -14   3  16    1.53    0.27
 -14   3  17    0.27    0.06
 -14   4   1    0.10    0.04
 -14   4   1    0.20    0.04
 -14   4   2    0.61    0.11
 -14   4   3    0.10    0.03
 -14   4   4    0.70    0.13
 -14   4   4    0.74    0.13
 -14   4   5    0.07    0.02
 -14   4   5    0.07    0.02
 -14   4   6    0.12    0.03
 -14   4   7    0.38    0.07
 -14   4   8    1.88    0.32
 -14   4   9    1.68    0.29
 -14   4  10    0.27    0.05
 -14   4  11    0.44    0.08
 -14   4  14    0.72    0.13
 -14   4  15   -0.04    0.03
 -14   4  16    0.06    0.04
 -14   4  17    0.18    0.05
 -14   5   1    0.31    0.06
 -14   5   9    3.05    0.53
 -14   5  10    0.78    0.14
 -14   5  11    0.74    0.13
 -14   5  13    1.45    0.25
 -14   5  14    0.72    0.13
 -14   5  15    0.14    0.04
 -14   5  17    0.60    0.11
 -14   6   1    0.04    0.02
 -14   6   1    0.03    0.02
 -14   6  11    1.24    0.22
 -14   6  13    2.76    0.48
 -14   6  14   -0.01    0.03
 -14   6  15    0.08    0.03
 -14   6  16    0.04    0.03
 -14   6  17    1.89    0.33
 -14   7   1    8.40    1.39
 -14   7   1    7.75    1.38
 -14   7  14    1.59    0.28
 -14   7  15    2.02    0.35
 -14   7  16    0.13    0.04
 -14   7  17    0.13    0.04
 -14   9   1   -0.03    0.03
 -14   9   1    0.01    0.03
 -14  10   1    0.14    0.04
 -14  11   1    0.05    0.04
 -14  11   2    2.35    0.41
 -14  12   1    4.31    0.75
 -14  12   2    0.27    0.06
 -14  13   3    0.01    0.03
 -13 -17   1    0.06    0.10
  13  17  -1    0.44    0.13
 -13 -16   1    0.00    0.10
 -13 -16   1    0.19    0.07
  13  16  -1   -0.27    0.08
  13  16  -1    0.22    0.11
 -13 -16   2    0.84    0.16
 -13 -16   2    0.79    0.15
  13  16  -2    0.56    0.15
  13  16  -2    0.54    0.16
 -13 -16   3    0.20    0.10
 -13 -16   3    0.00    0.08
  13  16  -3   -0.10    0.09
  13  16  -3    0.15    0.10
 -13 -16   4   -0.06    0.10
  13  16  -4   -0.09    0.11
 -13 -15   1    0.58    0.14
 -13 -15   1    0.43    0.12
  13  15  -1    0.72    0.14
 -13 -15   2   -0.01    0.09
 -13 -15   2   -0.06    0.07
  13  15  -2   -0.22    0.09
  13  15  -2    0.09    0.10
 -13 -15   3   -0.11    0.09
 -13 -15   3    0.16    0.07
  13  15  -3    0.03    0.09
  13  15  -3    0.02    0.10
 -13 -15   4    0.18    0.10
 -13 -15   4    0.27    0.08
  13  15  -4    0.21    0.09
  13  15  -4    0.12    0.11
 -13 -15   5    0.00    0.09
 -13 -15   5    0.18    0.08
  13  15  -5   -0.13    0.09
  13  15  -5   -0.09    0.11
 -13 -15   6    0.34    0.10
 -13 -15   6    0.12    0.08
  13  15  -6    0.00    0.11
 -13 -14   1    0.22    0.09
 -13 -14   1    0.13    0.08
  13  14  -1    0.09    0.09
  13  14  -1   -0.05    0.11
 -13 -14   2    1.31    0.25
 -13 -14   2    1.38    0.25
  13  14  -2    1.29    0.25
  13  14  -2    1.35    0.26
 -13 -14   3    0.45    0.10
 -13 -14   3    0.38    0.10
  13  14  -3    0.22    0.10
  13  14  -3    0.17    0.11
 -13 -14   4    0.02    0.09
 -13 -14   4    0.14    0.08
  13  14  -4    0.02    0.09
 -13 -14   5    0.29    0.09
 -13 -14   5    0.09    0.08
  13  14  -5    0.02    0.09
  13  14  -5   -0.09    0.12
 -13 -14   6    0.64    0.13
 -13 -14   6    0.55    0.12
  13  14  -6    0.45    0.14
  13  14  -6    0.52    0.14
 -13 -14   7   -0.01    0.09
 -13 -14   7   -0.09    0.07
  13  14  -7    0.10    0.10
  13  14  -7    0.20    0.11
 -13 -14   8    0.12    0.09
 -13 -14   8    0.23    0.08
  13  14  -8    0.10    0.11
 -13 -13   1    2.02    0.36
  13  13  -1    1.94    0.36
 -13 -13   2   -0.09    0.09
 -13 -13   2   -0.13    0.08
  13  13  -2   -0.31    0.09
  13  13  -2   -0.01    0.10
 -13 -13   3    0.08    0.08
 -13 -13   3   -0.01    0.08
  13  13  -3    0.03    0.08
  13  13  -3   -0.12    0.10
 -13 -13   4    0.73    0.16
  13  13  -4    0.94    0.17
  13  13  -4    0.68    0.18
 -13 -13   5    0.21    0.08
 -13 -13   5    0.00    0.08
  13  13  -5    0.11    0.09
  13  13  -5   -0.10    0.10
 -13 -13   6   -0.05    0.08
 -13 -13   6   -0.11    0.07
  13  13  -6    0.26    0.09
  13  13  -6    0.17    0.11
 -13 -13   7    0.24    0.10
 -13 -13   7    0.39    0.09
  13  13  -7    0.18    0.10
 -13 -13   8   -0.07    0.09
 -13 -13   8    0.01    0.07
  13  13  -8   -0.04    0.08
  13  13  -8    0.18    0.10
 -13 -13   9    0.99    0.15
 -13 -13   9    0.69    0.14
  13  13  -9    0.47    0.15
  13  13  -9    0.78    0.17
 -13 -13  10    0.04    0.07
  13  13 -10    0.22    0.12
 -13 -12   1    0.27    0.09
 -13 -12   1    0.26    0.09
  13  12  -1    0.20    0.09
  13  12  -1    0.22    0.12
 -13 -12   2    0.10    0.08
  13  12  -2    0.22    0.09
  13  12  -2    0.11    0.10
 -13 -12   3    1.49    0.23
  13  12  -3    0.96    0.22
  13  12  -3    1.16    0.24
 -13 -12   4    0.17    0.09
 -13 -12   4    0.13    0.09
  13  12  -4    0.40    0.12
 -13 -12   5    0.30    0.09
 -13 -12   5    0.18    0.09
  13  12  -5    0.28    0.09
  13  12  -5    0.30    0.12
 -13 -12   6    0.15    0.08
 -13 -12   6    0.11    0.08
  13  12  -6    0.10    0.09
  13  12  -6    0.06    0.10
 -13 -12   7    0.17    0.08
  13  12  -7    0.02    0.09
  13  12  -7    0.29    0.11
 -13 -12   8    0.15    0.08
 -13 -12   8    0.13    0.07
  13  12  -8    0.06    0.09
  13  12  -8   -0.15    0.10
 -13 -12   9    1.02    0.20
 -13 -12   9    1.08    0.20
  13  12  -9    1.02    0.20
 -13 -12  10    0.12    0.08
 -13 -12  10    0.14    0.07
  13  12 -10    0.16    0.09
  13  12 -10   -0.03    0.11
 -13 -12  11    0.15    0.09
 -13 -12  11    0.13    0.07
  13  12 -11   -0.05    0.13
 -13 -11   1    0.04    0.07
 -13 -11   1    0.29    0.08
  13  11  -1   -0.04    0.08
  13  11  -1   -0.25    0.11
 -13 -11   2    0.40    0.11
 -13 -11   2    0.56    0.11
  13  11  -2    0.31    0.11
  13  11  -2    0.46    0.12
 -13 -11   3    1.04    0.22
 -13 -11   3    1.38    0.22
  13  11  -3    1.24    0.22
  13  11  -3    1.07    0.23
 -13 -11   4    0.17    0.07
  13  11  -4   -0.21    0.07
  13  11  -4    0.06    0.10
 -13 -11   5    0.12    0.07
 -13 -11   5    0.02    0.07
  13  11  -5   -0.06    0.07
  13  11  -5    0.02    0.11
 -13 -11   6    0.17    0.07
 -13 -11   6    0.22    0.07
  13  11  -6   -0.05    0.11
 -13 -11   7    0.18    0.08
  13  11  -7    0.07    0.08
  13  11  -7   -0.17    0.10
 -13 -11   8    0.30    0.09
 -13 -11   8    0.36    0.09
  13  11  -8    0.35    0.10
  13  11  -8    0.21    0.12
 -13 -11   9    0.21    0.09
  13  11  -9    0.37    0.09
  13  11  -9    0.14    0.11
 -13 -11  10    0.07    0.07
 -13 -11  10    0.20    0.08
  13  11 -10    0.11    0.09
  13  11 -10    0.09    0.11
 -13 -11  11    0.04    0.07
 -13 -11  11   -0.03    0.07
  13  11 -11    0.00    0.09
 -13 -11  12   -0.12    0.08
 -13 -11  12    0.00    0.07
  13  11 -12    0.01    0.08
  13  11 -12    0.18    0.13
 -13 -11  13    0.12    0.07
  13  11 -13   -0.01    0.13
 -13 -10   1   -0.04    0.07
 -13 -10   1   -0.09    0.07
  13  10  -1    0.01    0.07
  13  10  -1   -0.20    0.10
 -13 -10   2    0.09    0.07
 -13 -10   2    0.07    0.07
  13  10  -2    0.23    0.07
  13  10  -2    0.10    0.10
 -13 -10   3   -0.19    0.07
 -13 -10   3   -0.03    0.07
  13  10  -3    0.20    0.07
  13  10  -3   -0.22    0.10
 -13 -10   4    0.41    0.09
 -13 -10   4    0.38    0.10
  13  10  -4    0.21    0.10
 -13 -10   5    0.06    0.08
 -13 -10   5    0.19    0.07
  13  10  -5    0.06    0.08
  13  10  -5   -0.20    0.10
 -13 -10   6    0.69    0.16
  13  10  -6    1.00    0.16
  13  10  -6    0.80    0.18
 -13 -10   7    0.46    0.10
 -13 -10   7    0.51    0.11
  13  10  -7    0.35    0.11
  13  10  -7    0.44    0.13
 -13 -10   8   -0.01    0.07
 -13 -10   8    0.03    0.07
  13  10  -8   -0.14    0.09
  13  10  -8    0.08    0.10
 -13 -10   9    0.25    0.08
 -13 -10   9    0.37    0.09
  13  10  -9    0.07    0.09
  13  10  -9    0.18    0.12
 -13 -10  10    1.00    0.18
  13  10 -10    1.07    0.19
  13  10 -10    0.71    0.20
 -13 -10  11    0.38    0.08
  13  10 -11    0.22    0.09
  13  10 -11    0.14    0.12
 -13 -10  12    0.28    0.09
 -13 -10  12    0.49    0.09
  13  10 -12    0.27    0.09
  13  10 -12   -0.04    0.14
 -13 -10  13    0.01    0.07
 -13 -10  13   -0.13    0.07
  13  10 -13   -0.01    0.08
 -13 -10  14    0.03    0.07
  13  10 -14    0.04    0.13
 -13  -9   1    0.04    0.07
  13   9  -1   -0.13    0.07
  13   9  -1    0.23    0.09
 -13  -9   2    0.59    0.13
  13   9  -2    0.59    0.12
  13   9  -2    0.59    0.15
 -13  -9   3    0.57    0.11
 -13  -9   3    0.39    0.11
  13   9  -3    0.41    0.11
  13   9  -3    0.51    0.13
 -13  -9   4   -0.06    0.07
 -13  -9   4    0.09    0.07
  13   9  -4    0.02    0.07
  13   9  -4    0.13    0.10
 -13  -9   5    0.70    0.15
 -13  -9   5    0.76    0.15
  13   9  -5    0.86    0.15
  13   9  -5    0.77    0.17
 -13  -9   6   -0.03    0.06
 -13  -9   6   -0.02    0.07
  13   9  -6   -0.15    0.07
  13   9  -6    0.02    0.10
 -13  -9   7    0.12    0.07
  13   9  -7    0.14    0.08
 -13  -9   8    0.04    0.06
 -13  -9   8    0.12    0.06
  13   9  -8   -0.04    0.07
  13   9  -8    0.08    0.11
 -13  -9   9    0.19    0.06
 -13  -9   9    0.00    0.07
  13   9  -9   -0.08    0.10
 -13  -9  10    0.04    0.06
 -13  -9  10    0.05    0.07
  13   9 -10    0.02    0.08
  13   9 -10   -0.22    0.12
 -13  -9  11    0.33    0.08
 -13  -9  11    0.44    0.09
  13   9 -11    0.24    0.10
  13   9 -11    0.31    0.12
 -13  -9  12    0.35    0.10
 -13  -9  12    0.45    0.10
  13   9 -12    0.33    0.11
  13   9 -12    0.61    0.14
 -13  -9  13   -0.05    0.06
  13   9 -13    0.03    0.08
  13   9 -13    0.20    0.13
 -13  -9  14    0.24    0.08
  13   9 -14    0.28    0.09
  13   9 -14    0.08    0.13
 -13  -9  15    0.40    0.09
  13   9 -15    0.08    0.14
 -13  -8   1   -0.14    0.06
 -13  -8   1    0.12    0.07
  13   8  -1    0.20    0.06
  13   8  -1    0.13    0.08
 -13  -8   2    0.89    0.15
 -13  -8   2    0.77    0.15
  13   8  -2    0.61    0.15
  13   8  -2    0.95    0.17
 -13  -8   3    0.07    0.07
 -13  -8   3    0.13    0.07
  13   8  -3   -0.03    0.06
  13   8  -3    0.14    0.09
 -13  -8   4    0.16    0.07
 -13  -8   4   -0.04    0.06
  13   8  -4   -0.05    0.06
  13   8  -4   -0.16    0.09
 -13  -8   5    2.43    0.42
  13   8  -5    2.56    0.42
  13   8  -5    2.05    0.43
 -13  -8   6    0.30    0.08
  13   8  -6    0.27    0.09
  13   8  -6    0.36    0.11
 -13  -8   7    0.79    0.14
 -13  -8   7    0.72    0.15
  13   8  -7    0.76    0.14
  13   8  -7    0.66    0.16
 -13  -8   8    1.08    0.21
  13   8  -8    1.17    0.21
  13   8  -8    1.23    0.23
 -13  -8   9    0.02    0.06
 -13  -8   9   -0.15    0.06
  13   8  -9    0.17    0.07
 -13  -8  10    0.06    0.06
 -13  -8  10    0.05    0.06
  13   8 -10    0.02    0.08
  13   8 -10    0.08    0.11
 -13  -8  11    0.03    0.06
 -13  -8  11    0.24    0.07
  13   8 -11   -0.17    0.08
  13   8 -11    0.28    0.12
 -13  -8  12    2.84    0.48
 -13  -8  12    2.66    0.48
  13   8 -12    2.97    0.49
  13   8 -12    2.52    0.50
 -13  -8  13    0.41    0.07
 -13  -8  13   -0.03    0.08
  13   8 -13    0.18    0.08
  13   8 -13    0.19    0.12
 -13  -8  14    0.11    0.06
 -13  -8  14   -0.07    0.07
  13   8 -14   -0.02    0.07
  13   8 -14    0.28    0.12
 -13  -8  15    0.33    0.08
  13   8 -15    0.07    0.08
  13   8 -15   -0.13    0.12
 -13  -8  16   -0.13    0.07
 -13  -7   1    0.34    0.09
 -13  -7   1    0.33    0.09
 -13  -7   1    0.40    0.11
  13   7  -1    0.33    0.09
 -13  -7   2    0.46    0.10
 -13  -7   2    0.35    0.10
  13   7  -2    0.43    0.09
  13   7  -2    0.53    0.11
 -13  -7   3    1.32    0.24
 -13  -7   3    1.56    0.25
  13   7  -3    1.33    0.24
  13   7  -3    1.25    0.25
 -13  -7   4   -0.20    0.06
 -13  -7   4   -0.01    0.06
  13   7  -4    0.07    0.06
  13   7  -4    0.06    0.09
 -13  -7   5    0.81    0.15
 -13  -7   5    0.80    0.15
  13   7  -5    0.84    0.15
  13   7  -5    0.50    0.16
 -13  -7   6    0.13    0.06
 -13  -7   6    0.08    0.06
  13   7  -6    0.05    0.06
  13   7  -6   -0.04    0.09
 -13  -7   7    0.11    0.06
 -13  -7   7   -0.05    0.06
  13   7  -7    0.00    0.06
  13   7  -7   -0.02    0.09
 -13  -7   8    0.86    0.14
  13   7  -8    0.61    0.15
  13   7  -8    0.84    0.16
 -13  -7   9    2.38    0.41
  13   7  -9    2.31    0.40
  13   7  -9    2.19    0.41
 -13  -7  10    0.23    0.07
 -13  -7  10    0.14    0.07
  13   7 -10    0.19    0.07
  13   7 -10    0.11    0.11
 -13  -7  11    0.28    0.07
 -13  -7  11    0.38    0.08
  13   7 -11    0.18    0.09
 -13  -7  12    0.05    0.06
 -13  -7  12    0.18    0.06
  13   7 -12   -0.06    0.11
 -13  -7  13   -0.02    0.06
 -13  -7  13    0.02    0.07
  13   7 -13   -0.05    0.07
  13   7 -13    0.19    0.13
 -13  -7  14    0.07    0.05
 -13  -7  14    0.09    0.07
  13   7 -14    0.18    0.08
  13   7 -14   -0.23    0.12
 -13  -7  15    0.06    0.06
 -13  -7  15    0.12    0.08
  13   7 -15    0.07    0.07
  13   7 -15   -0.18    0.11
  13   7 -16    0.05    0.07
  13   7 -16   -0.09    0.12
 -13  -7  17   -0.17    0.09
  13   7 -17   -0.35    0.13
 -13  -6   1    1.48    0.23
 -13  -6   1    1.14    0.23
 -13  -6   1    1.29    0.24
  13   6  -1    1.17    0.23
 -13  -6   2    0.34    0.08
 -13  -6   2    0.32    0.08
 -13  -6   2    0.28    0.10
  13   6  -2    0.32    0.09
 -13  -6   3    0.01    0.06
 -13  -6   3    0.03    0.06
  13   6  -3   -0.15    0.08
 -13  -6   4    0.34    0.09
 -13  -6   4    0.42    0.09
  13   6  -4    0.28    0.11
 -13  -6   5    0.66    0.12
 -13  -6   5    0.50    0.11
  13   6  -5    0.54    0.11
  13   6  -5    0.56    0.13
 -13  -6   6    0.59    0.10
 -13  -6   6    0.46    0.10
  13   6  -6    0.42    0.10
  13   6  -6    0.44    0.13
 -13  -6   7    0.06    0.06
 -13  -6   7    0.16    0.06
  13   6  -7    0.08    0.05
  13   6  -7   -0.01    0.09
 -13  -6   8    0.23    0.07
 -13  -6   8    0.22    0.07
  13   6  -8    0.25    0.07
  13   6  -8    0.28    0.10
 -13  -6   9   -0.11    0.06
 -13  -6   9    0.06    0.06
  13   6  -9   -0.07    0.06
  13   6  -9   -0.01    0.09
  13   6 -10   -0.02    0.06
  13   6 -10    0.01    0.10
 -13  -6  11    0.08    0.06
 -13  -6  11    0.01    0.06
  13   6 -11    0.16    0.06
  13   6 -11   -0.32    0.11
 -13  -6  12    5.59    0.91
 -13  -6  12    5.34    0.91
  13   6 -12    4.62    0.91
  13   6 -12    6.12    0.92
 -13  -6  13    0.18    0.06
 -13  -6  13    0.12    0.07
 -13  -6  14    0.49    0.09
 -13  -6  14    0.40    0.10
  13   6 -14    0.46    0.11
  13   6 -14    0.36    0.14
 -13  -6  15    0.03    0.06
 -13  -6  15   -0.07    0.07
  13   6 -15    0.05    0.07
  13   6 -15   -0.27    0.11
 -13  -6  16    0.10    0.06
 -13  -6  16    0.09    0.07
  13   6 -16   -0.08    0.07
  13   6 -16   -0.01    0.12
  13   6 -17   -0.17    0.07
  13   6 -17    0.25    0.12
 -13  -6  18   -0.02    0.08
  13   6 -18    0.14    0.12
 -13  -5   1    0.68    0.13
 -13  -5   1    0.80    0.14
 -13  -5   1    0.59    0.14
 -13  -5   2    2.66    0.46
 -13  -5   2    2.69    0.46
 -13  -5   2    2.82    0.47
  13   5  -2    2.45    0.46
 -13  -5   3    0.21    0.06
 -13  -5   3    0.09    0.06
 -13  -5   3    0.11    0.08
  13   5  -3    0.20    0.07
 -13  -5   4    0.20    0.06
 -13  -5   4    0.06    0.06
  13   5  -4   -0.07    0.08
 -13  -5   5    0.29    0.09
 -13  -5   5    0.50    0.09
  13   5  -5    0.34    0.11
 -13  -5   6    1.89    0.32
 -13  -5   6    1.87    0.33
  13   5  -6    1.72    0.33
 -13  -5   7    0.24    0.07
 -13  -5   7    0.35    0.08
  13   5  -7    0.42    0.11
 -13  -5   8    0.08    0.06
 -13  -5   8    0.05    0.06
  13   5  -8    0.03    0.04
  13   5  -8   -0.04    0.09
 -13  -5   9    0.27    0.06
 -13  -5   9    0.29    0.07
  13   5  -9    0.09    0.06
  13   5  -9    0.38    0.10
 -13  -5  10    0.78    0.13
 -13  -5  10    0.67    0.13
  13   5 -10    0.65    0.13
  13   5 -10    0.66    0.15
 -13  -5  11    0.80    0.15
  13   5 -11    0.82    0.17
 -13  -5  12    2.29    0.39
  13   5 -12    2.06    0.40
 -13  -5  13    2.88    0.47
 -13  -5  13    2.67    0.47
  13   5 -13    2.20    0.48
 -13  -5  14    0.15    0.05
 -13  -5  14    0.13    0.07
  13   5 -14    0.03    0.06
  13   5 -14    0.00    0.11
 -13  -5  15    0.01    0.05
 -13  -5  15   -0.11    0.06
  13   5 -15   -0.12    0.06
  13   5 -15   -0.01    0.11
 -13  -5  16    1.02    0.16
 -13  -5  16    0.97    0.16
  13   5 -16    0.63    0.16
  13   5 -16    0.69    0.19
 -13  -5  17    0.38    0.10
  13   5 -17    0.27    0.08
  13   5 -17    0.48    0.13
 -13  -5  18    0.45    0.10
  13   5 -18    0.28    0.09
  13   5 -18    0.42    0.14
 -13  -4   1   -0.07    0.06
 -13  -4   1   -0.25    0.06
 -13  -4   1   -0.01    0.08
  13   4  -1   -0.10    0.06
 -13  -4   2    0.55    0.10
 -13  -4   2    0.46    0.10
 -13  -4   2    0.42    0.11
  13   4  -2    0.51    0.10
 -13  -4   3    4.52    0.76
  13   4  -3    4.27    0.76
 -13  -4   4    0.94    0.15
 -13  -4   4    0.83    0.15
  13   4  -4    0.63    0.15
 -13  -4   5    0.54    0.11
 -13  -4   5    0.53    0.11
 -13  -4   6   -0.19    0.05
 -13  -4   6    0.09    0.05
 -13  -4   7    1.52    0.25
 -13  -4   7    1.32    0.25
  13   4  -7    1.45    0.26
 -13  -4   8    0.43    0.09
 -13  -4   8    0.47    0.09
  13   4  -8    0.33    0.11
 -13  -4   9    0.14    0.06
 -13  -4   9    0.16    0.06
  13   4  -9    0.07    0.09
 -13  -4  10    1.30    0.22
 -13  -4  10    1.26    0.22
  13   4 -10    1.14    0.24
 -13  -4  11    0.14    0.06
  13   4 -11    0.25    0.10
 -13  -4  12    2.35    0.29
 -13  -4  12    1.87    0.28
  13   4 -12    1.26    0.28
  13   4 -12    1.93    0.30
 -13  -4  13    0.93    0.13
 -13  -4  13    0.78    0.13
  13   4 -13    0.50    0.12
  13   4 -13    0.70    0.16
 -13  -4  14    1.68    0.20
  13   4 -14    0.83    0.19
  13   4 -14    1.12    0.22
 -13  -4  15    0.16    0.05
 -13  -4  15   -0.06    0.06
  13   4 -15    0.00    0.04
  13   4 -15    0.01    0.11
 -13  -4  16    0.95    0.17
 -13  -4  16    0.91    0.18
 -13  -4  17    0.87    0.13
 -13  -4  17    0.94    0.15
  13   4 -17    0.47    0.13
  13   4 -17    0.79    0.17
 -13  -4  18    0.00    0.08
  13   4 -18    0.08    0.05
  13   4 -18   -0.03    0.11
 -13  -4  19    0.61    0.12
  13   4 -19    0.35    0.09
  13   4 -19    0.52    0.14
 -13  -3   1    0.89    0.16
 -13  -3   1    0.91    0.17
 -13  -3   2    3.50    0.59
 -13  -3   2    3.36    0.59
  13   3  -2    3.29    0.59
 -13  -3   3    0.01    0.06
 -13  -3   3    0.21    0.07
  13   3  -3    0.05    0.05
 -13  -3   4    6.36    1.08
 -13  -3   4    6.32    1.08
 -13  -3   4    6.68    1.09
  13   3  -4    5.81    1.08
 -13  -3   5    1.53    0.27
 -13  -3   5    1.56    0.27
  13   3  -5    1.42    0.27
 -13  -3   6    0.42    0.08
 -13  -3   6    0.43    0.08
  13   3  -6    0.20    0.09
 -13  -3   7    0.31    0.08
 -13  -3   7    0.45    0.08
  13   3  -7    0.25    0.09
 -13  -3   8    0.16    0.06
 -13  -3   8    0.19    0.06
 -13  -3   9    0.97    0.17
 -13  -3   9    0.93    0.17
 -13  -3  10    0.41    0.08
 -13  -3  10    0.38    0.09
  13   3 -10    0.28    0.11
 -13  -3  11    0.57    0.09
 -13  -3  11    0.34    0.10
  13   3 -11    0.41    0.12
 -13  -3  12    0.15    0.06
  13   3 -12    0.05    0.10
 -13  -3  13   -0.07    0.05
 -13  -3  13   -0.10    0.06
  13   3 -13   -0.06    0.10
 -13  -3  14    0.07    0.05
 -13  -3  14    0.19    0.07
  13   3 -14    0.10    0.11
 -13  -3  15    0.31    0.07
  13   3 -15    0.27    0.12
 -13  -3  16    0.03    0.04
 -13  -3  16   -0.03    0.07
  13   3 -16   -0.11    0.10
 -13  -3  17   -0.14    0.05
 -13  -3  17    0.02    0.07
 -13  -3  18    0.17    0.08
  13   3 -18    0.06    0.11
 -13  -3  19    0.82    0.15
  13   3 -19    0.54    0.17
 -13  -2   1    0.23    0.06
 -13  -2   1    0.21    0.06
 -13  -2   1    0.23    0.06
 -13  -2   2    1.78    0.27
 -13  -2   2    1.38    0.27
 -13  -2   2    1.48    0.27
 -13  -2   3    0.67    0.10
 -13  -2   3    0.41    0.10
 -13  -2   3    0.46    0.10
 -13  -2   4    0.27    0.07
 -13  -2   4    0.25    0.06
 -13  -2   4    0.28    0.08
  13   2  -4    0.28    0.06
 -13  -2   5    1.37    0.22
 -13  -2   5    1.22    0.22
 -13  -2   5    1.22    0.23
  13   2  -5    1.25    0.22
 -13  -2   6    1.49    0.26
 -13  -2   6    1.78    0.27
  13   2  -6    1.31    0.26
 -13  -2   7    0.19    0.05
  13   2  -7    0.09    0.07
 -13  -2   8    0.19    0.06
 -13  -2   8    0.20    0.05
  13   2  -8    0.02    0.07
 -13  -2   9    3.09    0.50
 -13  -2   9    2.76    0.50
  13   2  -9    2.68    0.50
 -13  -2  10    0.06    0.05
 -13  -2  10    0.08    0.05
  13   2 -10   -0.06    0.07
 -13  -2  11    0.33    0.06
 -13  -2  11    0.09    0.07
 -13  -2  12    0.06    0.05
 -13  -2  12    0.20    0.06
  13   2 -12    0.23    0.09
 -13  -2  13    0.01    0.05
 -13  -2  13    0.09    0.05
  13   2 -13   -0.06    0.09
 -13  -2  14    0.08    0.05
 -13  -2  14   -0.01    0.06
  13   2 -14   -0.24    0.10
 -13  -2  15    0.91    0.16
 -13  -2  15    0.89    0.17
  13   2 -15    0.71    0.18
 -13  -2  16    0.01    0.05
 -13  -2  16   -0.11    0.07
  13   2 -16   -0.04    0.10
 -13  -2  17    0.06    0.04
 -13  -2  17   -0.04    0.07
  13   2 -17   -0.27    0.11
 -13  -2  18    0.12    0.05
 -13  -2  18   -0.05    0.07
  13   2 -18   -0.16    0.11
 -13  -2  19    0.71    0.13
  13   2 -19    0.30    0.15
  13   2 -20   -0.06    0.12
 -13  -1   1   -0.06    0.05
 -13  -1   1    0.05    0.04
 -13  -1   1    0.08    0.04
 -13  -1   2    0.08    0.05
 -13  -1   2   -0.02    0.03
 -13  -1   2    0.03    0.04
 -13  -1   3    0.46    0.09
 -13  -1   3    0.47    0.09
 -13  -1   3    0.42    0.09
 -13  -1   4    0.37    0.08
 -13  -1   4    0.35    0.07
 -13  -1   4    0.36    0.08
 -13  -1   5    7.78    1.24
 -13  -1   5    7.06    1.24
 -13  -1   5    7.36    1.25
  13   1  -5    6.64    1.25
 -13  -1   6    1.20    0.19
 -13  -1   6    1.07    0.18
 -13  -1   6    0.99    0.19
  13   1  -6    0.92    0.18
 -13  -1   7    0.14    0.05
 -13  -1   7    0.09    0.04
 -13  -1   7    0.18    0.06
  13   1  -7    0.09    0.05
 -13  -1   8    0.63    0.10
 -13  -1   8    0.51    0.10
  13   1  -8    0.35    0.10
 -13  -1   9    3.12    0.45
 -13  -1   9    2.25    0.45
  13   1  -9    2.42    0.45
 -13  -1  10    0.07    0.05
  13   1 -10    0.00    0.07
 -13  -1  11   -0.04    0.04
 -13  -1  11    0.10    0.05
  13   1 -11    0.13    0.07
 -13  -1  12   -0.13    0.04
 -13  -1  12    0.00    0.06
  13   1 -12   -0.04    0.08
 -13  -1  13    0.54    0.11
 -13  -1  14    0.54    0.10
 -13  -1  14    0.54    0.11
  13   1 -14    0.29    0.13
 -13  -1  15    0.10    0.04
 -13  -1  15   -0.07    0.06
  13   1 -15    0.14    0.09
 -13  -1  16    0.01    0.04
 -13  -1  16    0.08    0.07
  13   1 -16    0.36    0.10
 -13  -1  17    0.66    0.11
 -13  -1  17    0.44    0.12
  13   1 -17    0.57    0.15
 -13  -1  18    0.17    0.05
  13   1 -18    0.08    0.11
 -13  -1  19    0.14    0.08
  13   1 -19    0.13    0.11
  13   1 -20   -0.21    0.12
 -13   0   1    0.87    0.15
 -13   0   1    0.76    0.15
 -13   0   1    0.95    0.15
 -13   0   2    0.40    0.08
 -13   0   2    0.40    0.07
 -13   0   3    0.27    0.06
 -13   0   4    0.47    0.09
 -13   0   4    0.41    0.08
 -13   0   5    0.04    0.04
 -13   0   5    0.04    0.02
 -13   0   5    0.06    0.03
 -13   0   6    0.13    0.05
 -13   0   6    0.15    0.03
 -13   0   6    0.05    0.04
 -13   0   7    0.13    0.04
 -13   0   7    0.09    0.03
 -13   0   7    0.03    0.04
  13   0  -7   -0.09    0.03
 -13   0   8    7.44    1.16
  13   0  -8    6.10    1.16
 -13   0   9    0.13    0.04
 -13   0   9   -0.01    0.04
  13   0  -9    0.06    0.04
 -13   0  10    0.62    0.10
 -13   0  10    0.55    0.10
  13   0 -10    0.25    0.10
 -13   0  11    1.57    0.23
 -13   0  11    1.34    0.23
  13   0 -11    0.90    0.23
 -13   0  12    0.33    0.06
  13   0 -12    0.15    0.08
 -13   0  13   -0.07    0.06
  13   0 -13   -0.21    0.08
 -13   0  14    0.03    0.04
 -13   0  14    0.09    0.06
 -13   0  15    1.34    0.23
 -13   0  15    1.31    0.24
  13   0 -15    1.26    0.25
 -13   0  16    0.84    0.13
 -13   0  16    0.66    0.14
  13   0 -16    0.45    0.15
 -13   0  17    0.12    0.04
 -13   0  17   -0.05    0.07
  13   0 -17    0.02    0.09
 -13   0  18    0.10    0.05
 -13   0  18    0.16    0.08
  13   0 -18   -0.05    0.10
  13   0 -19    0.72    0.17
 -13   1   1    1.17    0.21
 -13   1   2   -0.01    0.04
 -13   1   3    0.16    0.05
 -13   1   4    0.24    0.06
 -13   1   5    0.01    0.03
 -13   1   6    0.58    0.11
 -13   1   7    0.75    0.13
 -13   1   8    1.03    0.18
 -13   1   9   -0.03    0.04
 -13   1  10    1.00    0.15
 -13   1  10    1.03    0.15
  13  -1 -10    0.64    0.15
 -13   1  11   -0.04    0.04
 -13   1  11    0.15    0.04
  13  -1 -11   -0.02    0.05
 -13   1  12    0.04    0.04
 -13   1  12   -0.01    0.05
  13  -1 -12    0.04    0.05
 -13   1  13    0.85    0.14
 -13   1  13    0.81    0.14
  13  -1 -13    0.54    0.14
 -13   1  14    1.10    0.18
 -13   1  14    1.14    0.19
  13  -1 -14    0.63    0.19
 -13   1  15    0.03    0.04
 -13   1  15    0.10    0.06
  13  -1 -15    0.12    0.08
 -13   1  16    0.52    0.10
 -13   1  16    0.46    0.11
 -13   1  17    0.60    0.10
 -13   1  17    0.39    0.11
  13  -1 -17    0.44    0.13
 -13   1  18   -0.02    0.04
 -13   1  18    0.01    0.07
  13  -1 -18   -0.20    0.09
 -13   1  19    0.18    0.05
 -13   1  19    0.10    0.08
  13  -1 -19    0.15    0.11
 -13   2   1    0.19    0.06
 -13   2   1    0.36    0.06
 -13   2   2    2.59    0.45
 -13   2   3    0.16    0.04
 -13   2   4    0.36    0.07
 -13   2   5    0.37    0.07
 -13   2   6    0.20    0.05
 -13   2   7    0.36    0.07
 -13   2   8    0.32    0.06
 -13   2   9    0.37    0.07
 -13   2  10    1.24    0.22
 -13   2  11    0.20    0.05
 -13   2  12   -0.07    0.03
 -13   2  12    0.08    0.04
 -13   2  13    0.45    0.07
 -13   2  13    0.48    0.08
  13  -2 -13    0.09    0.08
 -13   2  14    1.13    0.15
  13  -2 -14    0.50    0.15
 -13   2  15    0.43    0.08
  13  -2 -15    0.34    0.10
 -13   2  16    0.21    0.06
 -13   2  16    0.26    0.07
  13  -2 -16    0.22    0.09
 -13   2  17    1.57    0.24
 -13   2  17    1.43    0.25
  13  -2 -17    0.88    0.25
 -13   2  18    2.53    0.39
 -13   2  18    2.30    0.40
  13  -2 -18    1.68    0.40
 -13   2  19    0.19    0.06
  13  -2 -19    0.38    0.10
 -13   3   1    0.14    0.04
 -13   3   1    0.10    0.04
 -13   3   2    0.04    0.04
 -13   3   2    0.08    0.03
 -13   3   3    0.34    0.07
 -13   3   7    0.84    0.15
 -13   3   8    6.17    1.06
 -13   3   9    2.15    0.37
 -13   3  10    0.01    0.03
 -13   3  11    0.87    0.15
 -13   3  12    4.72    0.81
 -13   3  13    1.63    0.28
 -13   3  14    0.99    0.18
 -13   3  15    0.13    0.04
 -13   3  15   -0.06    0.05
  13  -3 -15    0.12    0.04
  13  -3 -15    0.07    0.05
 -13   3  16    0.11    0.04
 -13   3  16    0.11    0.06
  13  -3 -16    0.07    0.07
 -13   3  17   -0.09    0.04
  13  -3 -17   -0.02    0.07
 -13   3  18    4.63    0.71
 -13   3  18    4.99    0.71
  13  -3 -18    2.97    0.71
 -13   3  19   -0.09    0.04
 -13   4   1    0.29    0.07
 -13   4   1    0.40    0.07
 -13   4   2    1.43    0.26
 -13   4   2    1.54    0.26
 -13   4   3    2.04    0.38
 -13   4   3    2.43    0.38
 -13   4   5    0.47    0.08
 -13   4   6    0.01    0.02
 -13   4   7    0.52    0.09
 -13   4   8    0.01    0.02
 -13   4   9    0.96    0.17
 -13   4  10    0.06    0.03
 -13   4  11    0.26    0.05
 -13   4  12    1.22    0.21
 -13   4  13    0.45    0.08
 -13   4  15    1.93    0.34
 -13   4  16    0.73    0.15
 -13   4  16    1.10    0.16
 -13   4  17    2.69    0.50
 -13   4  17    3.39    0.51
 -13   4  18    2.38    0.28
  13  -4 -18    0.49    0.28
 -13   4  19    0.08    0.04
 -13   5   1    0.96    0.16
 -13   5   1    0.86    0.16
 -13   5   2    0.02    0.02
 -13   5   2    0.05    0.02
 -13   5   8    0.04    0.02
 -13   5   9    8.75    1.51
 -13   5  10    3.58    0.62
 -13   5  11   -0.07    0.03
 -13   5  13    2.20    0.38
 -13   5  15    0.42    0.08
 -13   5  16    0.02    0.04
 -13   5  17    4.01    0.69
 -13   5  18    0.06    0.04
 -13   5  19    3.90    0.67
 -13   6   1    0.53    0.09
 -13   6   1    0.45    0.09
 -13   6  10    0.64    0.11
 -13   6  11    0.76    0.13
 -13   6  12    0.78    0.14
 -13   6  13   11.45    1.97
 -13   6  15   -0.02    0.03
 -13   6  16    3.50    0.60
 -13   6  17    0.23    0.05
 -13   6  18    3.13    0.54
 -13   6  19    1.85    0.32
 -13   7   1    0.52    0.10
 -13   7  13    2.30    0.40
 -13   7  14    0.39    0.08
 -13   7  15    0.48    0.09
 -13   7  17    0.35    0.07
 -13   7  18    0.11    0.04
 -13   8   2    0.63    0.10
 -13   8   2    0.50    0.10
 -13   8  16    0.44    0.08
 -13   8  17    1.20    0.21
 -13   9   1    0.90    0.16
 -13   9   2    0.12    0.03
 -13  10   1    0.34    0.07
 -13  10   2    3.50    0.60
 -13  10   3    1.28    0.22
 -13  11   1    0.08    0.05
 -13  11   2   -0.05    0.04
 -13  11   3    2.66    0.46
 -13  11   4    3.74    0.65
 -13  12   1    0.36    0.08
 -13  12   2    0.03    0.05
 -13  12   3    1.95    0.34
 -13  12   4    1.42    0.25
 -13  12   5   -0.02    0.03
 -13  13   1    2.12    0.37
 -13  13   2    0.09    0.05
 -13  13   3    0.10    0.05
 -13  13   4    0.62    0.12
 -13  13   5    1.14    0.20
 -13  13   6    1.28    0.23
 -13  14   3    0.21    0.07
 -13  14   4    0.24    0.06
 -13  14   5    0.53    0.10
 -13  14   6    0.10    0.04
 -12 -18   1    0.28    0.11
  12  18  -1    0.18    0.10
  12  18  -1    0.15    0.13
 -12 -17   1    0.48    0.16
 -12 -17   1    0.72    0.14
  12  17  -1    0.61    0.16
  12  17  -1    0.81    0.17
 -12 -17   2    0.04    0.11
 -12 -17   2    0.28    0.09
  12  17  -2    0.32    0.10
  12  17  -2    0.06    0.11
 -12 -17   3    0.05    0.10
  12  17  -3   -0.13    0.10
  12  17  -3    0.11    0.11
 -12 -17   4    1.46    0.25
  12  17  -4    1.09    0.25
  12  17  -4    1.39    0.26
 -12 -16   1    0.78    0.18
 -12 -16   1    0.95    0.17
  12  16  -1    0.91    0.18
  12  16  -1    0.78    0.19
 -12 -16   2    0.01    0.09
 -12 -16   2   -0.25    0.08
  12  16  -2    0.04    0.11
  12  16  -2    0.11    0.10
 -12 -16   3    0.08    0.08
 -12 -16   3    0.11    0.08
  12  16  -3    0.07    0.10
  12  16  -3   -0.10    0.11
 -12 -16   4    0.03    0.10
 -12 -16   4    0.09    0.08
  12  16  -4    0.01    0.10
  12  16  -4   -0.02    0.10
 -12 -16   5    0.09    0.10
 -12 -16   5   -0.12    0.07
  12  16  -5    0.08    0.09
  12  16  -5   -0.05    0.10
 -12 -16   6    0.37    0.11
  12  16  -6    0.25    0.11
  12  16  -6    0.38    0.13
 -12 -16   7    0.31    0.11
  12  16  -7    0.00    0.11
 -12 -15   1    0.12    0.11
 -12 -15   1    0.36    0.10
  12  15  -1    0.40    0.11
 -12 -15   2    0.67    0.13
  12  15  -2    0.51    0.14
  12  15  -2    0.45    0.15
 -12 -15   3   -0.15    0.09
 -12 -15   3    0.05    0.08
  12  15  -3   -0.14    0.10
 -12 -15   4   -0.04    0.09
 -12 -15   4    0.09    0.08
  12  15  -4    0.19    0.10
  12  15  -4   -0.30    0.11
 -12 -15   5    0.21    0.10
 -12 -15   5    0.21    0.08
  12  15  -5   -0.15    0.10
  12  15  -5    0.18    0.12
 -12 -15   6    0.20    0.10
 -12 -15   6    0.02    0.07
  12  15  -6    0.11    0.10
  12  15  -6    0.30    0.11
 -12 -15   7    0.18    0.10
 -12 -15   7    0.14    0.08
  12  15  -7    0.10    0.10
  12  15  -7    0.03    0.11
 -12 -15   8    0.23    0.10
 -12 -15   8    0.16    0.08
  12  15  -8    0.17    0.10
  12  15  -8    0.06    0.11
 -12 -15   9   -0.02    0.10
  12  15  -9    0.17    0.14
 -12 -14   1   -0.18    0.09
 -12 -14   1    0.27    0.08
  12  14  -1    0.10    0.09
  12  14  -1    0.14    0.10
 -12 -14   2    0.09    0.09
 -12 -14   2   -0.09    0.08
  12  14  -2    0.14    0.09
  12  14  -2    0.05    0.10
 -12 -14   3   -0.16    0.09
  12  14  -3   -0.07    0.10
 -12 -14   4    0.13    0.08
  12  14  -4   -0.05    0.09
  12  14  -4    0.13    0.10
 -12 -14   5    1.24    0.24
 -12 -14   5    1.51    0.24
  12  14  -5    1.25    0.25
  12  14  -5    1.11    0.25
 -12 -14   6   -0.14    0.09
 -12 -14   6    0.12    0.08
  12  14  -6    0.20    0.10
 -12 -14   7   -0.01    0.10
 -12 -14   7    0.39    0.09
  12  14  -7    0.21    0.11
  12  14  -7    0.47    0.11
 -12 -14   8   -0.06    0.09
 -12 -14   8    0.11    0.07
  12  14  -8   -0.03    0.10
  12  14  -8    0.06    0.10
 -12 -14   9    0.25    0.10
 -12 -14   9    0.34    0.09
  12  14  -9    0.26    0.11
  12  14  -9    0.30    0.13
 -12 -14  10    0.33    0.10
 -12 -14  10    0.21    0.08
  12  14 -10    0.18    0.12
 -12 -13   1    0.05    0.09
 -12 -13   1    0.06    0.08
  12  13  -1    0.01    0.08
  12  13  -1    0.01    0.09
 -12 -13   2    0.06    0.09
 -12 -13   2    0.06    0.08
  12  13  -2   -0.09    0.08
  12  13  -2    0.03    0.10
 -12 -13   3    0.09    0.09
 -12 -13   3   -0.03    0.08
  12  13  -3   -0.09    0.08
  12  13  -3    0.07    0.10
 -12 -13   4    0.29    0.09
 -12 -13   4    0.31    0.10
  12  13  -4    0.37    0.11
  12  13  -4    0.24    0.11
 -12 -13   5    0.11    0.08
  12  13  -5    0.56    0.12
 -12 -13   6    0.19    0.11
  12  13  -6    0.35    0.11
  12  13  -6    0.54    0.12
 -12 -13   7    0.13    0.09
 -12 -13   7    0.44    0.09
  12  13  -7   -0.07    0.10
  12  13  -7    0.39    0.11
 -12 -13   8    0.13    0.08
 -12 -13   8   -0.21    0.08
  12  13  -8    0.08    0.10
  12  13  -8   -0.24    0.11
 -12 -13   9    0.25    0.09
 -12 -13   9    0.17    0.07
  12  13  -9    0.07    0.09
  12  13  -9   -0.01    0.11
 -12 -13  10    0.24    0.08
 -12 -13  10   -0.09    0.07
  12  13 -10    0.04    0.10
  12  13 -10    0.26    0.11
 -12 -13  11    0.18    0.09
 -12 -13  11    0.09    0.08
  12  13 -11    0.12    0.09
  12  13 -11    0.28    0.12
 -12 -13  12    0.30    0.10
 -12 -13  12    0.21    0.08
  12  13 -12    0.37    0.13
 -12 -12   1    0.98    0.18
 -12 -12   1    0.93    0.18
  12  12  -1    0.98    0.17
  12  12  -1    0.64    0.18
 -12 -12   2    0.08    0.07
  12  12  -2    0.06    0.08
  12  12  -2    0.00    0.09
 -12 -12   3    0.13    0.08
  12  12  -3    0.11    0.09
  12  12  -3    0.08    0.10
 -12 -12   4   -0.01    0.08
 -12 -12   4    0.04    0.08
  12  12  -4   -0.13    0.09
  12  12  -4   -0.12    0.10
 -12 -12   5    1.63    0.30
 -12 -12   5    1.77    0.30
  12  12  -5    2.02    0.31
  12  12  -5    1.28    0.31
 -12 -12   6    0.24    0.10
 -12 -12   6    0.27    0.10
  12  12  -6    0.52    0.11
  12  12  -6    0.46    0.12
 -12 -12   7    0.61    0.12
  12  12  -7    0.29    0.14
 -12 -12   8    0.13    0.08
  12  12  -8    0.11    0.09
  12  12  -8   -0.13    0.10
 -12 -12   9    0.16    0.08
 -12 -12   9    0.17    0.08
  12  12  -9    0.17    0.10
  12  12  -9    0.24    0.11
 -12 -12  10    0.24    0.08
 -12 -12  10   -0.29    0.08
  12  12 -10   -0.08    0.09
  12  12 -10   -0.27    0.12
 -12 -12  11    0.38    0.11
 -12 -12  11    0.44    0.11
  12  12 -11    0.50    0.12
  12  12 -11    0.23    0.14
 -12 -12  12    0.03    0.08
 -12 -12  12   -0.13    0.07
  12  12 -12   -0.03    0.09
  12  12 -12    0.08    0.12
 -12 -12  13    0.30    0.09
 -12 -12  13    0.16    0.08
  12  12 -13    0.13    0.13
 -12 -11   1    0.65    0.16
 -12 -11   1    0.88    0.16
  12  11  -1    1.05    0.16
  12  11  -1    0.61    0.17
 -12 -11   2    0.19    0.09
 -12 -11   2    0.36    0.09
  12  11  -2    0.26    0.09
 -12 -11   3    0.52    0.13
 -12 -11   3    0.51    0.12
  12  11  -3    0.64    0.13
 -12 -11   4    0.19    0.08
 -12 -11   4    0.13    0.08
  12  11  -4    0.10    0.08
  12  11  -4    0.21    0.11
 -12 -11   5    0.34    0.09
 -12 -11   5    0.27    0.09
  12  11  -5    0.25    0.11
  12  11  -5    0.27    0.11
 -12 -11   6    1.20    0.20
 -12 -11   6    1.14    0.20
  12  11  -6    0.80    0.20
  12  11  -6    1.12    0.21
 -12 -11   7    1.03    0.20
  12  11  -7    1.11    0.20
  12  11  -7    0.98    0.21
 -12 -11   8    0.07    0.07
  12  11  -8   -0.16    0.09
  12  11  -8   -0.13    0.11
 -12 -11   9    0.22    0.08
 -12 -11   9    0.28    0.08
  12  11  -9    0.22    0.11
  12  11  -9    0.04    0.12
 -12 -11  10    0.41    0.08
  12  11 -10    0.11    0.10
  12  11 -10   -0.12    0.12
 -12 -11  11    0.17    0.09
 -12 -11  11    0.25    0.09
  12  11 -11    0.49    0.11
  12  11 -11    0.39    0.13
 -12 -11  12    0.42    0.11
 -12 -11  12    0.55    0.11
  12  11 -12    0.51    0.12
  12  11 -12    0.16    0.15
 -12 -11  13    0.11    0.08
 -12 -11  13    0.09    0.07
  12  11 -13    0.21    0.09
  12  11 -13    0.11    0.11
 -12 -11  14    0.45    0.09
 -12 -11  14    0.26    0.08
  12  11 -14    0.07    0.12
 -12 -10   1    0.31    0.10
 -12 -10   1    0.20    0.10
  12  10  -1    0.33    0.11
  12  10  -1    0.69    0.12
 -12 -10   2    0.32    0.09
 -12 -10   2    0.27    0.09
  12  10  -2    0.37    0.09
  12  10  -2    0.22    0.10
 -12 -10   3    0.06    0.07
 -12 -10   3    0.10    0.07
  12  10  -3    0.09    0.07
  12  10  -3    0.24    0.10
 -12 -10   4   -0.11    0.07
 -12 -10   4    0.05    0.07
  12  10  -4   -0.06    0.07
  12  10  -4    0.09    0.09
 -12 -10   5    0.28    0.08
 -12 -10   5    0.19    0.08
  12  10  -5    0.41    0.10
  12  10  -5    0.08    0.11
 -12 -10   6    0.33    0.09
 -12 -10   6    0.22    0.09
  12  10  -6    0.40    0.10
 -12 -10   7    1.46    0.28
 -12 -10   7    1.63    0.28
  12  10  -7    1.61    0.29
  12  10  -7    1.59    0.29
 -12 -10   8    0.15    0.07
 -12 -10   8    0.08    0.07
  12  10  -8   -0.04    0.09
  12  10  -8    0.17    0.10
 -12 -10   9    0.14    0.07
  12  10  -9    0.08    0.08
  12  10  -9   -0.14    0.12
 -12 -10  10    1.19    0.23
  12  10 -10    1.42    0.25
 -12 -10  11   -0.01    0.07
 -12 -10  11   -0.13    0.07
  12  10 -11    0.10    0.09
  12  10 -11    0.04    0.12
 -12 -10  12    0.00    0.07
  12  10 -12    0.11    0.09
  12  10 -12   -0.19    0.11
 -12 -10  13   -0.02    0.07
 -12 -10  13    0.00    0.07
  12  10 -13    0.04    0.09
  12  10 -13   -0.12    0.10
 -12 -10  14   -0.02    0.07
 -12 -10  14    0.19    0.07
  12  10 -14    0.27    0.09
 -12 -10  15    0.35    0.09
 -12 -10  15    0.43    0.09
  12  10 -15    0.25    0.10
  12  10 -15    0.27    0.13
 -12  -9   1    1.35    0.24
 -12  -9   1    1.29    0.24
  12   9  -1    1.60    0.24
  12   9  -1    1.00    0.25
 -12  -9   2    1.31    0.25
 -12  -9   2    1.35    0.25
  12   9  -2    1.43    0.25
  12   9  -2    1.59    0.26
 -12  -9   3    0.57    0.10
 -12  -9   3    0.29    0.11
  12   9  -3    0.39    0.10
  12   9  -3    0.57    0.13
 -12  -9   4    0.93    0.20
  12   9  -4    1.15    0.20
  12   9  -4    1.20    0.21
 -12  -9   5    0.07    0.07
 -12  -9   5    0.11    0.07
  12   9  -5    0.12    0.08
  12   9  -5    0.09    0.09
 -12  -9   6    0.83    0.17
 -12  -9   6    1.03    0.17
  12   9  -6    0.89    0.18
  12   9  -6    0.88    0.18
 -12  -9   7    1.38    0.24
 -12  -9   7    1.43    0.24
  12   9  -7    1.32    0.24
  12   9  -7    1.04    0.25
 -12  -9   8    1.22    0.23
 -12  -9   8    1.27    0.23
  12   9  -8    1.26    0.23
 -12  -9   9    0.03    0.06
 -12  -9   9    0.03    0.07
  12   9  -9   -0.03    0.08
  12   9  -9    0.02    0.11
 -12  -9  10    0.53    0.11
  12   9 -10    0.51    0.12
  12   9 -10    0.54    0.15
 -12  -9  11    0.39    0.10
 -12  -9  11    0.58    0.10
  12   9 -11    0.20    0.14
 -12  -9  12    0.13    0.08
  12   9 -12    0.18    0.09
  12   9 -12    0.24    0.12
 -12  -9  13   -0.09    0.07
 -12  -9  13   -0.07    0.07
  12   9 -13    0.16    0.08
  12   9 -13   -0.13    0.11
 -12  -9  14    0.08    0.07
 -12  -9  14   -0.12    0.08
  12   9 -14    0.06    0.08
  12   9 -14    0.02    0.11
 -12  -9  15    0.31    0.09
 -12  -9  15    0.38    0.10
  12   9 -15    0.28    0.10
  12   9 -15    0.36    0.13
 -12  -9  16    0.09    0.07
 -12  -9  16    0.04    0.07
  12   9 -16   -0.07    0.08
  12   9 -16    0.25    0.11
 -12  -9  17    0.02    0.08
  12   9 -17    0.07    0.12
 -12  -8   1    3.71    0.64
 -12  -8   1    3.69    0.64
  12   8  -1    3.40    0.64
  12   8  -1    4.28    0.65
 -12  -8   2    0.80    0.15
 -12  -8   2    0.57    0.14
  12   8  -2    0.77    0.14
  12   8  -2    0.81    0.15
 -12  -8   3    0.36    0.08
 -12  -8   3    0.14    0.08
  12   8  -3    0.28    0.08
  12   8  -3    0.26    0.10
 -12  -8   4    2.87    0.49
 -12  -8   4    2.49    0.49
  12   8  -4    3.10    0.49
  12   8  -4    2.81    0.50
 -12  -8   5    0.07    0.06
 -12  -8   5    0.06    0.06
  12   8  -5   -0.03    0.06
  12   8  -5    0.09    0.09
 -12  -8   6    1.34    0.23
 -12  -8   6    1.18    0.23
  12   8  -6    1.24    0.23
  12   8  -6    1.35    0.24
 -12  -8   7    1.69    0.31
  12   8  -7    1.94    0.31
  12   8  -7    1.51    0.32
 -12  -8   8    1.50    0.27
 -12  -8   8    1.52    0.27
  12   8  -8    1.53    0.27
  12   8  -8    1.36    0.28
 -12  -8   9    0.81    0.14
 -12  -8   9    0.70    0.15
  12   8  -9    0.62    0.15
  12   8  -9    0.85    0.17
 -12  -8  10    0.05    0.06
 -12  -8  10    0.06    0.06
  12   8 -10   -0.01    0.08
 -12  -8  11   -0.10    0.06
  12   8 -11   -0.04    0.08
  12   8 -11   -0.08    0.11
 -12  -8  12    0.20    0.07
 -12  -8  12    0.30    0.07
  12   8 -12    0.10    0.09
  12   8 -12    0.06    0.12
 -12  -8  13    0.26    0.08
 -12  -8  13    0.35    0.08
  12   8 -13    0.21    0.09
  12   8 -13    0.25    0.12
 -12  -8  14    0.09    0.06
 -12  -8  14    0.10    0.07
  12   8 -14   -0.08    0.08
  12   8 -14    0.20    0.11
 -12  -8  15   -0.11    0.06
  12   8 -15   -0.04    0.08
  12   8 -15    0.08    0.11
 -12  -8  16    0.61    0.12
 -12  -8  16    0.47    0.12
  12   8 -16    0.57    0.12
  12   8 -16    0.27    0.15
 -12  -8  17   -0.13    0.07
  12   8 -17    0.05    0.08
  12   8 -17   -0.12    0.12
 -12  -7   1    0.01    0.06
 -12  -7   1    0.10    0.07
  12   7  -1   -0.03    0.06
  12   7  -1    0.05    0.08
 -12  -7   2    4.11    0.71
 -12  -7   2    3.85    0.71
  12   7  -2    4.40    0.71
 -12  -7   3    5.74    1.04
 -12  -7   3    5.85    1.04
  12   7  -3    6.84    1.05
 -12  -7   4    0.93    0.16
 -12  -7   4    0.74    0.16
  12   7  -4    0.67    0.16
  12   7  -4    1.20    0.17
 -12  -7   5    0.41    0.10
 -12  -7   5    0.47    0.10
  12   7  -5    0.51    0.10
  12   7  -5    0.42    0.12
 -12  -7   6    0.19    0.07
 -12  -7   6    0.11    0.07
  12   7  -6    0.19    0.07
  12   7  -6    0.22    0.09
 -12  -7   7    0.10    0.06
 -12  -7   7   -0.23    0.06
  12   7  -7    0.11    0.07
  12   7  -7    0.23    0.09
 -12  -7   8    0.83    0.16
 -12  -7   8    0.82    0.16
  12   7  -8    0.90    0.16
  12   7  -8    0.74    0.18
 -12  -7   9    1.39    0.25
  12   7  -9    1.45    0.25
  12   7  -9    1.21    0.26
 -12  -7  10    0.57    0.11
 -12  -7  10    0.48    0.11
  12   7 -10    0.45    0.11
  12   7 -10    0.45    0.14
 -12  -7  11    0.00    0.06
 -12  -7  11    0.02    0.06
  12   7 -11   -0.01    0.07
  12   7 -11   -0.05    0.11
 -12  -7  12    0.02    0.06
  12   7 -12   -0.03    0.07
 -12  -7  13    0.04    0.06
 -12  -7  13    0.04    0.06
  12   7 -13   -0.09    0.08
  12   7 -13    0.09    0.10
 -12  -7  14    0.04    0.05
 -12  -7  14    0.06    0.07
  12   7 -14    0.08    0.08
  12   7 -14   -0.02    0.11
 -12  -7  15    0.00    0.05
 -12  -7  15   -0.16    0.07
  12   7 -15   -0.12    0.08
  12   7 -15    0.15    0.11
 -12  -7  16    0.97    0.16
 -12  -7  16    0.78    0.16
  12   7 -16    0.65    0.16
  12   7 -16    0.88    0.18
 -12  -7  17    0.14    0.06
 -12  -7  17    0.07    0.08
  12   7 -17    0.08    0.08
  12   7 -17    0.03    0.11
 -12  -7  18    0.13    0.08
  12   7 -18    0.14    0.09
 -12  -6   1    0.21    0.06
 -12  -6   1    0.06    0.06
  12   6  -1    0.11    0.07
 -12  -6   2    0.15    0.07
 -12  -6   2    0.05    0.06
  12   6  -2    0.10    0.05
  12   6  -2    0.09    0.08
 -12  -6   3    0.58    0.10
 -12  -6   3    0.45    0.10
  12   6  -3    0.56    0.10
  12   6  -3    0.31    0.12
 -12  -6   4    0.08    0.07
 -12  -6   4    0.06    0.06
  12   6  -4    0.20    0.06
  12   6  -4    0.30    0.09
 -12  -6   5    3.17    0.55
 -12  -6   5    3.01    0.55
  12   6  -5    3.49    0.56
 -12  -6   6    0.63    0.11
 -12  -6   6    0.43    0.10
  12   6  -6    0.44    0.11
  12   6  -6    0.45    0.12
 -12  -6   7    0.36    0.07
 -12  -6   7    0.17    0.08
  12   6  -7    0.27    0.07
  12   6  -7    0.35    0.10
 -12  -6   8    0.92    0.14
 -12  -6   8    0.79    0.14
  12   6  -8    0.60    0.14
  12   6  -8    0.50    0.16
 -12  -6   9    2.04    0.30
 -12  -6   9    1.44    0.30
  12   6  -9    1.52    0.30
  12   6  -9    1.88    0.31
 -12  -6  10    1.02    0.15
 -12  -6  10    0.64    0.15
  12   6 -10    0.67    0.15
  12   6 -10    0.63    0.17
 -12  -6  11    1.37    0.25
  12   6 -11    1.33    0.25
  12   6 -11    1.51    0.26
 -12  -6  12    2.48    0.42
 -12  -6  12    2.20    0.42
  12   6 -12    2.44    0.42
  12   6 -12    2.50    0.43
 -12  -6  13    0.10    0.06
 -12  -6  13   -0.12    0.06
  12   6 -13   -0.30    0.07
  12   6 -13    0.24    0.11
 -12  -6  14    0.30    0.06
 -12  -6  14    0.09    0.07
  12   6 -14    0.28    0.08
  12   6 -14   -0.22    0.11
 -12  -6  15    0.40    0.09
 -12  -6  15    0.54    0.10
  12   6 -15    0.42    0.11
  12   6 -15    0.22    0.13
 -12  -6  16    0.34    0.07
 -12  -6  16    0.27    0.08
  12   6 -16    0.27    0.09
  12   6 -16   -0.07    0.11
 -12  -6  17    0.10    0.06
 -12  -6  17    0.06    0.07
  12   6 -17    0.13    0.08
  12   6 -17    0.20    0.11
 -12  -6  18    0.15    0.09
  12   6 -18    0.21    0.09
  12   6 -18    0.29    0.12
 -12  -6  19    0.55    0.12
 -12  -5   1    5.23    0.91
 -12  -5   1    5.37    0.92
 -12  -5   2    5.49    0.94
 -12  -5   2    5.40    0.94
 -12  -5   3    0.13    0.06
 -12  -5   3    0.12    0.06
 -12  -5   4    0.88    0.15
 -12  -5   4    0.84    0.15
  12   5  -4    0.81    0.15
  12   5  -4    0.73    0.16
 -12  -5   5   -0.04    0.05
 -12  -5   5   -0.11    0.05
  12   5  -5    0.00    0.05
  12   5  -5   -0.04    0.08
 -12  -5   6    0.13    0.06
 -12  -5   6    0.15    0.06
  12   5  -6    0.03    0.05
  12   5  -6    0.29    0.08
 -12  -5   7    1.21    0.24
 -12  -5   7    1.53    0.24
  12   5  -7    1.17    0.24
 -12  -5   8    0.22    0.07
 -12  -5   8    0.27    0.06
  12   5  -8    0.09    0.06
  12   5  -8    0.14    0.09
 -12  -5   9   -0.07    0.05
 -12  -5   9    0.17    0.06
  12   5  -9    0.04    0.05
  12   5  -9    0.07    0.09
 -12  -5  10    4.38    0.79
 -12  -5  10    4.35    0.80
  12   5 -10    4.73    0.80
  12   5 -10    5.37    0.81
 -12  -5  11    0.23    0.07
 -12  -5  11    0.10    0.06
  12   5 -11    0.25    0.07
  12   5 -11    0.22    0.10
 -12  -5  12    0.11    0.06
 -12  -5  12    0.08    0.06
  12   5 -12    0.10    0.06
  12   5 -12    0.16    0.10
 -12  -5  13    0.74    0.15
  12   5 -13    0.77    0.15
  12   5 -13    0.82    0.17
 -12  -5  14    0.78    0.13
 -12  -5  14    0.61    0.13
  12   5 -14    0.49    0.13
  12   5 -14    0.81    0.17
 -12  -5  15    0.68    0.11
 -12  -5  15    0.47    0.12
  12   5 -15    0.50    0.12
 -12  -5  16    0.03    0.05
 -12  -5  16    0.29    0.07
  12   5 -16   -0.07    0.07
  12   5 -16    0.18    0.11
 -12  -5  17    0.12    0.06
 -12  -5  17    0.20    0.07
  12   5 -17    0.08    0.07
  12   5 -17    0.09    0.11
 -12  -5  18    2.28    0.34
 -12  -5  18    2.03    0.34
  12   5 -18    1.43    0.34
  12   5 -18    1.76    0.35
  12   5 -19    0.66    0.14
  12   5 -19    0.62    0.16
 -12  -5  20    0.20    0.09
  12   5 -20    0.11    0.13
 -12  -4   1    0.06    0.06
 -12  -4   1    0.13    0.06
 -12  -4   1   -0.08    0.06
  12   4  -1    0.17    0.06
 -12  -4   2    1.13    0.22
 -12  -4   2    1.25    0.22
 -12  -4   2    1.37    0.23
  12   4  -2    1.28    0.22
 -12  -4   3    0.08    0.06
 -12  -4   3    0.15    0.06
  12   4  -3    0.24    0.07
 -12  -4   4    0.23    0.06
 -12  -4   4   -0.03    0.05
  12   4  -4    0.15    0.08
 -12  -4   5    1.15    0.19
 -12  -4   5    1.10    0.19
  12   4  -5    0.92    0.20
 -12  -4   6    0.08    0.06
 -12  -4   6    0.08    0.06
 -12  -4   7    3.59    0.58
 -12  -4   7    3.54    0.58
  12   4  -7    3.02    0.58
  12   4  -7    3.41    0.58
 -12  -4   8    0.33    0.06
 -12  -4   8    0.14    0.06
  12   4  -8    0.07    0.05
  12   4  -8    0.07    0.08
 -12  -4   9    0.27    0.07
 -12  -4   9    0.18    0.06
  12   4  -9    0.19    0.10
 -12  -4  10    0.20    0.05
 -12  -4  10    0.02    0.05
  12   4 -10    0.02    0.05
  12   4 -10    0.02    0.10
 -12  -4  11    0.07    0.05
 -12  -4  11    0.03    0.06
  12   4 -11    0.09    0.05
  12   4 -11    0.03    0.10
 -12  -4  12    2.26    0.38
 -12  -4  12    2.38    0.38
  12   4 -12    1.87    0.38
  12   4 -12    2.53    0.39
 -12  -4  13    0.11    0.05
 -12  -4  13   -0.09    0.06
  12   4 -13   -0.07    0.06
  12   4 -13    0.08    0.10
  12   4 -14    2.85    0.53
  12   4 -14    3.57    0.54
 -12  -4  15    0.15    0.06
 -12  -4  15    0.26    0.07
  12   4 -15   -0.06    0.07
  12   4 -15    0.29    0.11
 -12  -4  16    0.22    0.06
 -12  -4  16   -0.03    0.07
  12   4 -16    0.13    0.07
 -12  -4  17   -0.03    0.05
 -12  -4  17   -0.17    0.07
  12   4 -17    0.11    0.07
  12   4 -17   -0.03    0.11
 -12  -4  18    0.57    0.10
 -12  -4  18    0.51    0.11
  12   4 -18    0.28    0.11
  12   4 -18    0.71    0.14
 -12  -4  19    0.26    0.07
 -12  -4  19    0.31    0.09
  12   4 -19    0.12    0.08
  12   4 -19    0.32    0.12
  12   4 -20    0.31    0.09
  12   4 -20    0.14    0.13
 -12  -3   1    0.80    0.15
 -12  -3   1    0.73    0.15
  12   3  -1    0.87    0.15
 -12  -3   2    0.57    0.12
 -12  -3   2    0.52    0.12
  12   3  -2    0.70    0.12
 -12  -3   3    0.19    0.06
 -12  -3   3    0.12    0.07
  12   3  -3    0.13    0.06
 -12  -3   4    0.37    0.08
  12   3  -4    0.35    0.09
 -12  -3   5    3.68    0.65
 -12  -3   5    3.80    0.65
  12   3  -5    3.74    0.65
 -12  -3   6    0.21    0.06
 -12  -3   6    0.09    0.05
  12   3  -6    0.17    0.07
 -12  -3   7    0.37    0.09
 -12  -3   7    0.43    0.09
  12   3  -7    0.40    0.10
 -12  -3   8    0.13    0.05
 -12  -3   8   -0.14    0.05
 -12  -3   9    0.96    0.17
 -12  -3   9    0.93    0.17
 -12  -3  10    0.37    0.09
 -12  -3  10    0.42    0.09
  12   3 -10    0.58    0.12
 -12  -3  11    4.85    0.85
 -12  -3  11    4.71    0.85
  12   3 -11    5.31    0.85
 -12  -3  12    0.05    0.05
 -12  -3  12    0.00    0.05
  12   3 -12   -0.08    0.04
  12   3 -12    0.09    0.09
 -12  -3  13    0.67    0.12
 -12  -3  13    0.67    0.13
  12   3 -13    0.49    0.15
 -12  -3  14    0.04    0.05
 -12  -3  14    0.23    0.06
  12   3 -14    0.09    0.10
 -12  -3  15    0.31    0.07
 -12  -3  15    0.14    0.08
  12   3 -15    0.42    0.11
 -12  -3  16    0.05    0.05
 -12  -3  16    0.00    0.07
  12   3 -16    0.12    0.11
 -12  -3  17    0.17    0.05
 -12  -3  17    0.03    0.07
  12   3 -17   -0.15    0.11
 -12  -3  18    1.27    0.22
 -12  -3  18    1.19    0.23
  12   3 -18    1.13    0.24
 -12  -3  19    1.07    0.17
 -12  -3  19    0.88    0.18
  12   3 -19    0.67    0.20
 -12  -3  20   -0.03    0.08
  12   3 -20   -0.07    0.06
  12   3 -20   -0.05    0.12
  12   3 -21    0.33    0.09
  12   3 -21    0.38    0.13
 -12  -2   1    6.36    1.14
 -12  -2   1    6.97    1.15
 -12  -2   2    1.33    0.22
 -12  -2   2    1.15    0.22
 -12  -2   2    1.27    0.22
  12   2  -2    1.20    0.22
 -12  -2   3    0.59    0.13
 -12  -2   3    0.69    0.12
 -12  -2   3    0.64    0.13
  12   2  -3    0.73    0.12
 -12  -2   4    2.72    0.47
  12   2  -4    2.74    0.47
 -12  -2   5   12.71    2.14
 -12  -2   5   12.50    2.14
  12   2  -5   12.08    2.14
 -12  -2   6    6.48    1.07
  12   2  -6    5.86    1.07
 -12  -2   7    0.09    0.05
  12   2  -7    0.33    0.07
 -12  -2   8    0.44    0.08
 -12  -2   8    0.38    0.08
  12   2  -8    0.36    0.09
 -12  -2   9    0.06    0.05
 -12  -2   9    0.23    0.05
  12   2  -9    0.13    0.07
 -12  -2  10    4.81    0.84
 -12  -2  10    5.13    0.84
  12   2 -10    4.67    0.85
 -12  -2  11    0.13    0.05
 -12  -2  11    0.14    0.06
 -12  -2  12    0.43    0.09
 -12  -2  12    0.55    0.10
  12   2 -12    0.50    0.12
 -12  -2  13    0.66    0.11
 -12  -2  13    0.46    0.11
  12   2 -13    0.56    0.14
 -12  -2  14   -0.04    0.05
 -12  -2  14    0.09    0.06
  12   2 -14    0.04    0.09
 -12  -2  15    0.11    0.07
  12   2 -15    0.41    0.11
 -12  -2  16    0.08    0.05
 -12  -2  16    0.15    0.07
  12   2 -16    0.07    0.05
  12   2 -16   -0.07    0.04
  12   2 -16    0.06    0.11
 -12  -2  17   -0.05    0.05
 -12  -2  17   -0.08    0.07
  12   2 -17   -0.10    0.06
  12   2 -17    0.02    0.04
  12   2 -17   -0.09    0.12
 -12  -2  18    0.22    0.05
 -12  -2  18    0.04    0.07
  12   2 -18    0.12    0.07
  12   2 -18    0.01    0.05
  12   2 -18    0.11    0.11
 -12  -2  19    0.13    0.05
 -12  -2  19    0.04    0.07
  12   2 -19    0.05    0.07
  12   2 -19    0.09    0.05
  12   2 -19    0.01    0.11
 -12  -2  20    0.45    0.07
 -12  -2  20    0.24    0.09
  12   2 -20    0.16    0.07
  12   2 -20    0.34    0.13
 -12  -2  21    0.08    0.08
  12   2 -21    0.16    0.08
  12   2 -21    0.06    0.06
  12   2 -21    0.12    0.11
 -12  -1   1    0.90    0.17
 -12  -1   1    1.05    0.17
 -12  -1   2    0.01    0.03
 -12  -1   2    0.09    0.04
 -12  -1   3    0.22    0.07
 -12  -1   3    0.30    0.06
 -12  -1   3    0.20    0.06
 -12  -1   4    0.08    0.05
 -12  -1   4    0.10    0.04
 -12  -1   4    0.15    0.05
  12   1  -4    0.18    0.04
 -12  -1   5    1.13    0.19
 -12  -1   5    1.08    0.19
 -12  -1   5    1.08    0.19
  12   1  -5    1.00    0.19
 -12  -1   6    4.80    0.78
 -12  -1   6    4.61    0.78
  12   1  -6    4.22    0.78
 -12  -1   7    2.45    0.38
 -12  -1   7    2.02    0.37
  12   1  -7    2.02    0.38
 -12  -1   8    0.06    0.04
 -12  -1   8    0.02    0.04
  12   1  -8   -0.01    0.06
 -12  -1   9    1.16    0.21
  12   1  -9    1.20    0.21
 -12  -1  10    1.60    0.27
 -12  -1  10    1.53    0.27
  12   1 -10    1.37    0.27
 -12  -1  11    0.03    0.04
 -12  -1  11    0.03    0.05
  12   1 -11    0.02    0.08
 -12  -1  12    0.68    0.13
 -12  -1  12    0.77    0.14
 -12  -1  13    2.39    0.40
 -12  -1  13    2.16    0.40
  12   1 -13    2.34    0.41
 -12  -1  14    0.08    0.05
 -12  -1  14    0.20    0.06
  12   1 -14    0.04    0.09
 -12  -1  15    3.69    0.63
  12   1 -15    3.48    0.63
 -12  -1  16    0.05    0.05
 -12  -1  16    0.20    0.06
  12   1 -16   -0.20    0.11
 -12  -1  17    0.37    0.08
 -12  -1  17    0.48    0.10
  12   1 -17    0.25    0.13
 -12  -1  18   -0.04    0.04
  12   1 -18   -0.01    0.11
 -12  -1  19    0.00    0.05
 -12  -1  19   -0.18    0.07
  12   1 -19    0.23    0.12
 -12  -1  20    0.16    0.05
 -12  -1  20   -0.12    0.08
  12   1 -20   -0.07    0.05
  12   1 -20   -0.10    0.12
 -12  -1  21    0.10    0.08
  12   1 -21    0.12    0.05
  12   1 -21    0.03    0.05
  12   1 -21    0.09    0.12
 -12  -1  22    0.06    0.09
  12   1 -22    0.07    0.06
  12   1 -22    0.12    0.05
  12   1 -22    0.05    0.12
 -12   0   1    0.00    0.03
 -12   0   1    0.09    0.03
 -12   0   2    0.98    0.18
 -12   0   2    1.05    0.18
 -12   0   3    0.20    0.05
 -12   0   3    0.29    0.05
 -12   0   4    2.11    0.36
 -12   0   4    2.07    0.36
 -12   0   5    0.12    0.05
 -12   0   5    0.07    0.03
 -12   0   5    0.11    0.04
 -12   0   6    6.73    1.06
 -12   0   6    6.21    1.06
 -12   0   6    5.96    1.06
  12   0  -6    5.73    1.06
 -12   0   7    0.04    0.04
 -12   0   7   -0.01    0.03
  12   0  -7    0.02    0.04
 -12   0   8    0.08    0.04
 -12   0   8    0.06    0.04
  12   0  -8    0.14    0.05
 -12   0   9    0.75    0.11
 -12   0   9    0.56    0.11
  12   0  -9    0.46    0.12
 -12   0  10    0.24    0.05
 -12   0  10   -0.01    0.05
  12   0 -10    0.00    0.06
 -12   0  11    1.56    0.23
  12   0 -11    0.92    0.24
 -12   0  12    2.17    0.38
 -12   0  12    2.52    0.39
  12   0 -12    1.94    0.39
 -12   0  13    0.00    0.04
 -12   0  13    0.08    0.06
  12   0 -13   -0.03    0.07
 -12   0  14    0.25    0.05
 -12   0  14    0.16    0.07
 -12   0  15    0.22    0.07
 -12   0  15    0.35    0.08
  12   0 -15    0.34    0.11
 -12   0  16    0.52    0.09
 -12   0  16    0.44    0.10
  12   0 -16    0.28    0.13
 -12   0  17    0.52    0.11
 -12   0  17    0.62    0.12
  12   0 -17    0.62    0.15
 -12   0  18    0.23    0.06
 -12   0  18    0.18    0.08
  12   0 -18    0.19    0.11
 -12   0  19    0.04    0.05
  12   0 -19    0.31    0.11
 -12   0  20    0.31    0.07
 -12   0  20    0.19    0.09
  12   0 -20    0.24    0.12
 -12   0  21    0.29    0.09
  12   0 -21    0.24    0.13
 -12   0  22    0.00    0.08
  12   0 -22    0.09    0.11
 -12   1   6    0.57    0.11
 -12   1   7    0.12    0.04
 -12   1   7    0.13    0.03
 -12   1   8    0.49    0.07
 -12   1   8    0.40    0.07
 -12   1   8    0.25    0.07
  12  -1  -8    0.23    0.06
 -12   1   9    1.44    0.22
 -12   1   9    1.31    0.22
  12  -1  -9    0.97    0.21
 -12   1  10    0.10    0.04
 -12   1  10    0.19    0.05
  12  -1 -10    0.04    0.05
 -12   1  11    2.17    0.33
 -12   1  11    2.01    0.33
  12  -1 -11    1.52    0.33
 -12   1  12    2.21    0.35
 -12   1  12    2.10    0.35
  12  -1 -12    1.66    0.36
 -12   1  13    0.51    0.09
  12  -1 -13    0.30    0.10
 -12   1  14    0.14    0.05
 -12   1  14    0.17    0.06
  12  -1 -14    0.27    0.08
 -12   1  15    2.86    0.49
 -12   1  15    2.74    0.49
 -12   1  16    1.31    0.22
  12  -1 -16    1.01    0.23
 -12   1  17    0.10    0.04
 -12   1  17    0.11    0.06
  12  -1 -17    0.04    0.10
 -12   1  18    1.34    0.21
 -12   1  18    1.03    0.21
  12  -1 -18    0.75    0.23
 -12   1  19    0.15    0.05
 -12   1  19    0.00    0.07
  12  -1 -19    0.28    0.10
 -12   1  20   -0.04    0.05
  12  -1 -20    0.13    0.11
 -12   1  21    0.11    0.08
  12  -1 -21    0.14    0.11
 -12   1  22    0.45    0.10
  12  -1 -22    0.26    0.13
 -12   2   6    2.72    0.47
 -12   2   7    1.10    0.19
 -12   2   8    0.68    0.12
 -12   2   9    2.67    0.46
 -12   2  10    0.49    0.10
 -12   2  10    0.55    0.10
 -12   2  11    0.35    0.06
 -12   2  11    0.20    0.06
  12  -2 -11    0.19    0.06
 -12   2  12    1.42    0.22
 -12   2  12    1.41    0.22
  12  -2 -12    0.91    0.22
 -12   2  13    0.18    0.04
 -12   2  13    0.10    0.05
  12  -2 -13    0.05    0.07
 -12   2  14    0.05    0.04
  12  -2 -14    0.15    0.07
 -12   2  15    0.01    0.04
 -12   2  15    0.05    0.06
  12  -2 -15   -0.01    0.08
 -12   2  16   -0.01    0.06
  12  -2 -16   -0.17    0.09
 -12   2  17    0.01    0.04
 -12   2  17    0.13    0.06
  12  -2 -17   -0.13    0.10
 -12   2  18    0.27    0.07
 -12   2  18    0.33    0.08
  12  -2 -18    0.20    0.12
 -12   2  19   -0.05    0.05
 -12   2  19    0.04    0.07
  12  -2 -19   -0.05    0.10
 -12   2  20    0.04    0.04
 -12   2  20    0.13    0.07
  12  -2 -20    0.09    0.10
 -12   2  21    0.12    0.05
  12  -2 -21    0.18    0.10
  12  -2 -22    0.04    0.11
 -12   3   1   12.73    2.19
 -12   3   2    0.85    0.16
 -12   3   2    0.95    0.16
 -12   3   3    0.79    0.14
 -12   3   4    0.12    0.03
 -12   3   7    8.53    1.47
 -12   3   8    3.22    0.55
 -12   3   9    0.20    0.05
 -12   3  10    6.57    1.13
 -12   3  11    0.05    0.03
 -12   3  12    0.20    0.04
 -12   3  12    0.17    0.05
  12  -3 -12    0.14    0.04
 -12   3  13    1.14    0.16
 -12   3  13    1.03    0.16
  12  -3 -13    0.55    0.16
 -12   3  14    1.18    0.19
 -12   3  14    1.28    0.20
  12  -3 -14    0.74    0.20
 -12   3  15    0.64    0.11
 -12   3  15    0.57    0.11
  12  -3 -15    0.42    0.12
 -12   3  16    0.32    0.07
  12  -3 -16    0.14    0.09
 -12   3  17    0.01    0.04
 -12   3  17    0.14    0.06
  12  -3 -17   -0.07    0.09
 -12   3  18    0.26    0.06
 -12   3  18    0.19    0.07
  12  -3 -18    0.05    0.12
 -12   3  19    0.14    0.04
 -12   3  19    0.08    0.07
  12  -3 -19   -0.14    0.10
 -12   3  20    0.18    0.06
 -12   3  20    0.24    0.08
  12  -3 -20    0.25    0.11
 -12   3  21    0.44    0.09
 -12   3  21    0.48    0.11
  12  -3 -21    0.37    0.13
 -12   4   1    1.66    0.29
 -12   4   2    0.76    0.15
 -12   4   2    0.93    0.15
 -12   4   3    0.57    0.10
 -12   4   4    0.44    0.09
 -12   4   4    0.59    0.09
 -12   4   5    0.21    0.04
 -12   4   7    4.44    0.76
 -12   4   8    6.29    1.08
 -12   4   9    1.87    0.32
 -12   4  10    0.03    0.03
 -12   4  11    0.12    0.04
 -12   4  12    4.40    0.76
 -12   4  13    1.68    0.29
 -12   4  14    0.25    0.05
 -12   4  14    0.26    0.06
  12  -4 -14    0.23    0.05
  12  -4 -14    0.11    0.05
 -12   4  15    0.04    0.03
 -12   4  15    0.12    0.06
  12  -4 -15    0.07    0.04
  12  -4 -15   -0.12    0.05
 -12   4  16    0.10    0.06
  12  -4 -16    0.05    0.05
  12  -4 -16    0.01    0.07
 -12   4  17    2.06    0.33
  12  -4 -17    1.57    0.34
 -12   4  18    0.62    0.12
 -12   4  18    0.69    0.13
  12  -4 -18    0.57    0.14
 -12   4  19    0.38    0.08
 -12   4  19    0.37    0.10
 -12   4  20    0.06    0.04
 -12   4  20    0.00    0.07
  12  -4 -20    0.05    0.09
 -12   4  21    0.06    0.05
 -12   4  21    0.14    0.07
  12  -4 -21    0.01    0.10
 -12   5   1    0.98    0.17
 -12   5   2    0.39    0.07
 -12   5   8    1.33    0.23
 -12   5  10    0.13    0.03
 -12   5  11    0.04    0.03
 -12   5  12   -0.04    0.03
 -12   5  13    0.42    0.08
 -12   5  14    2.46    0.43
 -12   5  15    0.54    0.10
 -12   5  16   -0.02    0.06
  12  -5 -16   -0.03    0.04
  12  -5 -16    0.01    0.05
 -12   5  17    0.57    0.10
 -12   5  17    0.51    0.11
  12  -5 -17    0.46    0.10
  12  -5 -17    0.40    0.11
 -12   5  18    2.59    0.42
  12  -5 -18    2.14    0.43
 -12   5  19    0.67    0.12
 -12   5  19    0.76    0.14
  12  -5 -19    0.60    0.13
  12  -5 -19    0.59    0.14
 -12   5  20    0.61    0.11
 -12   5  20    0.61    0.13
  12  -5 -20    0.58    0.13
 -12   5  21   -0.05    0.04
 -12   6   1    1.64    0.27
 -12   6   1    1.49    0.27
 -12   6   2    1.60    0.28
 -12   6   9    7.60    1.31
 -12   6  10    2.38    0.41
 -12   6  12    0.77    0.14
 -12   6  13    0.16    0.04
 -12   6  14    1.54    0.27
 -12   6  15   -0.03    0.03
 -12   6  16    2.28    0.39
 -12   6  17    0.41    0.08
 -12   6  18    1.32    0.23
 -12   6  19    0.09    0.04
  12  -6 -19   -0.04    0.08
 -12   6  20    2.23    0.39
 -12   7   1    0.17    0.04
 -12   7   2    1.09    0.17
 -12   7   2    0.91    0.17
 -12   7  11    0.46    0.08
 -12   7  12    1.86    0.32
 -12   7  13    1.06    0.19
 -12   7  14    1.97    0.34
 -12   7  15    0.19    0.05
 -12   7  16    1.55    0.27
 -12   7  17    0.06    0.04
 -12   7  18   -0.01    0.04
 -12   7  19    1.70    0.30
 -12   7  20    1.87    0.33
 -12   8   1    3.46    0.60
 -12   8   2    0.78    0.14
 -12   8   3    0.01    0.02
 -12   8  16    0.06    0.04
 -12   8  17    1.04    0.18
 -12   8  18    0.08    0.04
 -12   8  19    0.17    0.05
 -12   8  20    0.33    0.07
 -12   9   1   -0.02    0.04
 -12   9   2    0.20    0.05
 -12   9   3    1.92    0.33
 -12   9   4    0.28    0.05
 -12   9  19    0.02    0.04
 -12  10   1    0.82    0.15
 -12  10   2    0.06    0.04
 -12  10   3    3.45    0.60
 -12  10   5    1.96    0.34
 -12  11   1    0.31    0.08
 -12  11   2    1.69    0.30
 -12  11   5    0.47    0.09
 -12  11   6    0.81    0.14
 -12  12   1    0.01    0.06
 -12  12   2    0.02    0.05
 -12  12   4    0.99    0.18
 -12  12   5    0.22    0.06
 -12  12   6    0.78    0.14
 -12  12   7    5.52    0.96
 -12  13   1    1.74    0.31
 -12  13   4    3.27    0.57
 -12  13   5   -0.03    0.05
 -12  13   6    2.73    0.48
 -12  13   7    1.52    0.27
 -12  14   3    0.53    0.11
 -12  14   4    0.13    0.07
 -12  14   5   -0.04    0.06
 -12  14   6    1.00    0.18
 -12  14   7    0.12    0.06
 -12  14   8    2.21    0.39
 -12  15   4    0.17    0.07
 -12  15   5    1.57    0.28
 -12  15   6    1.04    0.19
 -12  15   7    0.30    0.08
 -12  15   8    2.26    0.40
 -12  15   9    0.37    0.08
 -11 -19   1   -0.03    0.10
  11  19  -1    0.16    0.11
  11  18  -1    0.61    0.14
  11  18  -1    0.56    0.15
 -11 -18   2    0.13    0.10
  11  18  -2    0.17    0.10
  11  18  -2   -0.09    0.11
 -11 -18   3   -0.06    0.11
  11  18  -3    0.26    0.10
 -11 -18   4    0.32    0.12
  11  18  -4    0.34    0.11
  11  18  -4   -0.15    0.11
 -11 -17   1    0.65    0.15
  11  17  -1    0.67    0.14
  11  17  -1    0.42    0.14
 -11 -17   2    0.29    0.11
 -11 -17   2    0.07    0.09
  11  17  -2    0.10    0.10
  11  17  -2    0.09    0.11
 -11 -17   3    0.61    0.14
  11  17  -3    0.56    0.14
 -11 -17   4    0.24    0.10
 -11 -17   4    0.14    0.08
  11  17  -4    0.15    0.10
  11  17  -4    0.15    0.10
 -11 -17   5   -0.11    0.11
  11  17  -5    0.27    0.10
  11  17  -5    0.10    0.10
 -11 -17   6    0.28    0.11
  11  17  -6    0.21    0.11
  11  17  -6    0.10    0.10
 -11 -16   1    1.02    0.20
  11  16  -1    0.99    0.21
 -11 -16   2    0.05    0.09
 -11 -16   2   -0.13    0.08
 -11 -16   3    0.02    0.09
 -11 -16   3    0.20    0.09
 -11 -16   4    0.19    0.12
 -11 -16   4    0.50    0.11
  11  16  -4    0.59    0.13
  11  16  -4    0.41    0.13
 -11 -16   5    1.17    0.19
  11  16  -5    0.86    0.20
  11  16  -5    0.81    0.20
 -11 -16   6    0.82    0.15
 -11 -16   6    0.65    0.13
  11  16  -6    0.52    0.15
  11  16  -6    0.54    0.15
 -11 -16   7    0.08    0.11
 -11 -16   7    0.20    0.08
  11  16  -7    0.16    0.10
  11  16  -7    0.33    0.11
 -11 -16   8   -0.08    0.10
  11  16  -8   -0.03    0.10
  11  16  -8   -0.13    0.11
 -11 -15   1    1.14    0.20
  11  15  -1    0.90    0.20
  11  15  -1    0.85    0.20
 -11 -15   2    0.91    0.17
  11  15  -2    0.67    0.17
 -11 -15   3   -0.30    0.09
 -11 -15   3    0.13    0.08
  11  15  -3    0.14    0.10
  11  15  -3   -0.29    0.11
 -11 -15   4   -0.13    0.09
 -11 -15   4   -0.04    0.09
  11  15  -4   -0.21    0.10
 -11 -15   5    1.28    0.22
 -11 -15   5    1.25    0.22
  11  15  -5    0.87    0.23
 -11 -15   6    0.01    0.08
  11  15  -6    0.04    0.10
  11  15  -6   -0.02    0.10
 -11 -15   7   -0.10    0.08
 -11 -15   7   -0.18    0.08
  11  15  -7    0.15    0.11
  11  15  -7    0.00    0.10
 -11 -15   8   -0.15    0.08
 -11 -15   8    0.00    0.07
  11  15  -8   -0.05    0.10
  11  15  -8    0.20    0.12
 -11 -15   9    0.28    0.09
 -11 -15   9    0.34    0.08
  11  15  -9    0.05    0.12
 -11 -15  10    0.02    0.09
  11  15 -10   -0.09    0.09
  11  15 -10    0.03    0.11
 -11 -14   1    1.96    0.35
 -11 -14   1    1.95    0.35
  11  14  -1    1.95    0.35
  11  14  -1    2.08    0.36
 -11 -14   2   -0.07    0.08
 -11 -14   2    0.00    0.08
  11  14  -2   -0.03    0.09
 -11 -14   3    0.65    0.13
 -11 -14   3    0.50    0.13
  11  14  -3    0.54    0.13
  11  14  -3    0.53    0.14
 -11 -14   4    0.83    0.18
 -11 -14   4    0.95    0.18
  11  14  -4    0.80    0.18
  11  14  -4    0.92    0.19
 -11 -14   5    0.11    0.09
  11  14  -5   -0.01    0.09
  11  14  -5   -0.26    0.11
 -11 -14   6    0.46    0.11
 -11 -14   6    0.18    0.09
  11  14  -6    0.36    0.12
 -11 -14   7    0.11    0.10
 -11 -14   7    0.27    0.09
  11  14  -7    0.17    0.11
  11  14  -7    0.21    0.11
 -11 -14   8    0.46    0.14
 -11 -14   8    0.57    0.13
  11  14  -8    0.84    0.15
 -11 -14   9   -0.06    0.09
 -11 -14   9    0.00    0.07
  11  14  -9   -0.14    0.10
  11  14  -9   -0.28    0.11
 -11 -14  10    0.12    0.09
 -11 -14  10    0.04    0.07
  11  14 -10    0.20    0.10
  11  14 -10    0.02    0.12
 -11 -14  11    0.68    0.16
 -11 -14  11    0.67    0.15
  11  14 -11    1.00    0.16
  11  14 -11    0.60    0.17
 -11 -14  12    0.43    0.11
  11  14 -12    0.35    0.14
 -11 -13   1    1.89    0.37
 -11 -13   1    2.09    0.37
  11  13  -1    2.16    0.37
 -11 -13   2    1.07    0.24
 -11 -13   2    1.43    0.24
  11  13  -2    1.48    0.25
  11  13  -2    1.24    0.25
 -11 -13   3    0.08    0.09
 -11 -13   3    0.13    0.08
  11  13  -3    0.11    0.09
  11  13  -3    0.06    0.10
 -11 -13   4   -0.15    0.08
 -11 -13   4   -0.03    0.08
  11  13  -4   -0.05    0.08
  11  13  -4    0.22    0.10
 -11 -13   5    0.10    0.08
 -11 -13   5    0.14    0.08
  11  13  -5   -0.01    0.09
  11  13  -5    0.08    0.10
 -11 -13   6    0.13    0.09
 -11 -13   6    0.18    0.07
  11  13  -6   -0.01    0.09
  11  13  -6   -0.03    0.10
 -11 -13   7    0.04    0.09
  11  13  -7    0.18    0.10
  11  13  -7   -0.21    0.12
 -11 -13   8   -0.09    0.08
 -11 -13   8   -0.10    0.07
  11  13  -8    0.33    0.12
 -11 -13   9    0.06    0.07
  11  13  -9   -0.15    0.10
  11  13  -9   -0.04    0.11
 -11 -13  10    0.21    0.09
 -11 -13  10    0.11    0.08
  11  13 -10   -0.01    0.10
 -11 -13  11    0.39    0.09
 -11 -13  11    0.15    0.08
  11  13 -11    0.25    0.10
  11  13 -11    0.07    0.12
 -11 -13  12    0.22    0.09
 -11 -13  12    0.15    0.07
  11  13 -12   -0.02    0.10
  11  13 -12    0.07    0.12
 -11 -13  13    0.59    0.10
 -11 -13  13    0.42    0.10
  11  13 -13    0.05    0.12
  11  13 -13    0.33    0.13
 -11 -12   1    3.64    0.68
 -11 -12   1    4.12    0.68
  11  12  -1    3.96    0.68
 -11 -12   2    0.49    0.10
  11  12  -2    0.29    0.10
  11  12  -2    0.07    0.12
 -11 -12   3    0.23    0.10
 -11 -12   3    0.21    0.08
  11  12  -3    0.18    0.10
  11  12  -3    0.43    0.12
 -11 -12   4    0.49    0.13
 -11 -12   4    0.53    0.12
  11  12  -4    0.45    0.13
  11  12  -4    0.60    0.13
 -11 -12   5    0.11    0.08
 -11 -12   5    0.21    0.08
  11  12  -5   -0.06    0.09
  11  12  -5    0.27    0.10
 -11 -12   6    0.10    0.08
 -11 -12   6    0.00    0.08
  11  12  -6    0.05    0.09
  11  12  -6   -0.04    0.11
 -11 -12   7   -0.04    0.08
 -11 -12   7    0.10    0.07
  11  12  -7   -0.11    0.09
  11  12  -7    0.13    0.11
 -11 -12   8    0.35    0.10
 -11 -12   8    0.26    0.10
  11  12  -8    0.46    0.11
  11  12  -8    0.43    0.12
 -11 -12   9    0.05    0.08
 -11 -12   9    0.00    0.07
  11  12  -9   -0.17    0.09
  11  12  -9    0.06    0.11
 -11 -12  10    0.17    0.08
  11  12 -10    0.30    0.10
  11  12 -10    0.19    0.12
 -11 -12  11    0.59    0.14
 -11 -12  11    0.78    0.14
  11  12 -11    0.63    0.15
  11  12 -11    0.46    0.16
 -11 -12  12    0.11    0.08
 -11 -12  12    0.01    0.07
  11  12 -12    0.10    0.09
  11  12 -12    0.07    0.11
 -11 -12  13   -0.02    0.07
 -11 -12  13    0.25    0.08
  11  12 -13    0.30    0.10
  11  12 -13    0.16    0.11
 -11 -12  14   -0.09    0.08
 -11 -12  14    0.00    0.06
  11  12 -14    0.17    0.09
  11  12 -14    0.00    0.10
 -11 -12  15    0.00    0.08
  11  12 -15   -0.13    0.11
 -11 -11   1    4.90    0.94
 -11 -11   1    5.38    0.94
  11  11  -1    5.83    0.94
  11  11  -1    5.90    0.95
 -11 -11   2    0.77    0.14
 -11 -11   2    0.56    0.14
  11  11  -2    0.81    0.15
  11  11  -2    0.56    0.15
 -11 -11   3    0.92    0.15
 -11 -11   3    0.66    0.15
  11  11  -3    0.54    0.16
  11  11  -3    0.87    0.17
 -11 -11   4   -0.04    0.07
 -11 -11   4    0.02    0.07
  11  11  -4   -0.05    0.08
 -11 -11   5    0.10    0.10
 -11 -11   5    0.60    0.10
  11  11  -5    0.43    0.11
 -11 -11   6    0.42    0.12
 -11 -11   6    0.45    0.12
  11  11  -6    0.72    0.13
  11  11  -6    0.66    0.15
 -11 -11   7    0.07    0.10
 -11 -11   7    0.28    0.08
  11  11  -7    0.45    0.10
  11  11  -7    0.26    0.11
 -11 -11   8    0.16    0.08
 -11 -11   8   -0.04    0.07
  11  11  -8   -0.07    0.08
  11  11  -8   -0.02    0.11
 -11 -11   9    0.64    0.13
 -11 -11   9    0.70    0.13
  11  11  -9    0.52    0.14
  11  11  -9    0.48    0.16
 -11 -11  10    0.00    0.08
 -11 -11  10   -0.05    0.07
  11  11 -10    0.15    0.08
  11  11 -10    0.22    0.12
 -11 -11  11   -0.06    0.08
  11  11 -11   -0.01    0.10
 -11 -11  12    1.81    0.29
 -11 -11  12    1.59    0.29
  11  11 -12    1.62    0.30
  11  11 -12    1.39    0.30
 -11 -11  13    0.16    0.09
 -11 -11  13    0.33    0.08
  11  11 -13    0.30    0.10
 -11 -11  14    0.05    0.07
 -11 -11  14    0.00    0.07
  11  11 -14    0.19    0.09
  11  11 -14   -0.21    0.10
 -11 -11  15    0.15    0.07
 -11 -11  15    0.04    0.07
  11  11 -15    0.18    0.09
  11  11 -15    0.18    0.11
 -11 -11  16    0.11    0.09
 -11 -11  16    0.21    0.08
  11  11 -16    0.14    0.11
 -11 -10   1    0.27    0.08
 -11 -10   1    0.08    0.08
  11  10  -1    0.15    0.10
 -11 -10   2   -0.03    0.07
  11  10  -2   -0.05    0.08
  11  10  -2   -0.17    0.09
 -11 -10   3   -0.04    0.08
  11  10  -3    0.17    0.08
  11  10  -3    0.18    0.10
 -11 -10   4    0.10    0.08
 -11 -10   4   -0.03    0.07
  11  10  -4    0.15    0.08
  11  10  -4   -0.06    0.09
 -11 -10   5    0.50    0.12
 -11 -10   5    0.47    0.11
  11  10  -5    0.49    0.12
  11  10  -5    0.69    0.13
 -11 -10   6    0.12    0.08
 -11 -10   6    0.30    0.08
  11  10  -6    0.25    0.10
  11  10  -6    0.28    0.11
 -11 -10   7    0.37    0.10
 -11 -10   7    0.34    0.09
  11  10  -7    0.40    0.11
 -11 -10   8    0.02    0.08
 -11 -10   8   -0.02    0.07
  11  10  -8    0.04    0.08
  11  10  -8   -0.06    0.11
 -11 -10   9    1.35    0.25
 -11 -10   9    1.43    0.25
  11  10  -9    1.55    0.25
  11  10  -9    0.96    0.26
 -11 -10  10    0.03    0.08
 -11 -10  10    0.20    0.07
  11  10 -10    0.00    0.08
  11  10 -10    0.17    0.11
 -11 -10  11    0.42    0.10
 -11 -10  11    0.41    0.09
  11  10 -11    0.28    0.10
  11  10 -11    0.20    0.12
 -11 -10  12    1.28    0.24
  11  10 -12    1.31    0.25
 -11 -10  13    0.74    0.15
  11  10 -13    0.85    0.16
  11  10 -13    0.66    0.17
 -11 -10  14    0.15    0.07
 -11 -10  14    0.12    0.07
  11  10 -14    0.00    0.08
  11  10 -14   -0.03    0.10
 -11 -10  15    0.17    0.08
 -11 -10  15    0.22    0.08
  11  10 -15    0.15    0.09
 -11 -10  16   -0.10    0.08
 -11 -10  16    0.11    0.07
  11  10 -16    0.16    0.09
  11  10 -16   -0.25    0.11
 -11 -10  17    0.11    0.08
 -11 -10  17    0.13    0.07
  11  10 -17    0.02    0.11
 -11  -9   1    1.58    0.29
 -11  -9   1    1.68    0.29
  11   9  -1    1.48    0.29
  11   9  -1    1.71    0.29
 -11  -9   2    0.42    0.12
 -11  -9   2    0.61    0.12
  11   9  -2    0.67    0.13
 -11  -9   3    0.15    0.09
 -11  -9   3    0.30    0.08
  11   9  -3    0.49    0.11
 -11  -9   4    3.01    0.59
 -11  -9   4    3.42    0.59
  11   9  -4    3.58    0.59
  11   9  -4    3.69    0.59
 -11  -9   5    0.77    0.15
  11   9  -5    0.69    0.15
  11   9  -5    0.79    0.16
 -11  -9   6    0.54    0.14
  11   9  -6    0.76    0.15
  11   9  -6    0.94    0.16
 -11  -9   7    0.52    0.13
 -11  -9   7    0.79    0.13
  11   9  -7    0.76    0.14
  11   9  -7    0.46    0.15
 -11  -9   8    0.80    0.16
 -11  -9   8    0.77    0.16
  11   9  -8    1.01    0.17
  11   9  -8    0.92    0.19
 -11  -9   9    0.67    0.14
 -11  -9   9    0.75    0.14
  11   9  -9    0.59    0.15
 -11  -9  10    0.46    0.08
 -11  -9  10   -0.02    0.07
  11   9 -10    0.24    0.09
  11   9 -10    0.32    0.12
 -11  -9  11    0.64    0.15
 -11  -9  11    0.82    0.15
  11   9 -11    0.90    0.16
  11   9 -11    0.65    0.17
 -11  -9  12    1.33    0.24
  11   9 -12    1.45    0.24
  11   9 -12    0.96    0.25
 -11  -9  13    0.18    0.07
  11   9 -13   -0.03    0.11
 -11  -9  14    0.11    0.07
 -11  -9  14    0.00    0.07
  11   9 -14    0.14    0.08
  11   9 -14    0.05    0.10
 -11  -9  15    0.22    0.09
 -11  -9  15    0.43    0.09
  11   9 -15    0.33    0.10
  11   9 -15    0.22    0.12
 -11  -9  16    0.18    0.08
 -11  -9  16    0.14    0.08
  11   9 -16    0.12    0.09
 -11  -9  17    0.13    0.07
 -11  -9  17    0.16    0.07
  11   9 -17    0.19    0.08
  11   9 -17   -0.30    0.11
 -11  -9  18    0.17    0.10
 -11  -9  18    0.42    0.09
  11   9 -18    0.30    0.12
 -11  -8   1    0.99    0.18
 -11  -8   1    0.97    0.17
  11   8  -1    0.82    0.17
  11   8  -1    0.86    0.18
 -11  -8   2    1.40    0.27
 -11  -8   2    1.33    0.27
  11   8  -2    1.63    0.27
  11   8  -2    1.66    0.27
 -11  -8   3    0.01    0.07
 -11  -8   3    0.06    0.06
  11   8  -3    0.13    0.07
  11   8  -3    0.03    0.08
 -11  -8   4    0.01    0.06
 -11  -8   4    0.06    0.07
  11   8  -4    0.11    0.08
 -11  -8   5    0.10    0.07
 -11  -8   5   -0.14    0.07
  11   8  -5   -0.15    0.09
 -11  -8   6    0.02    0.06
 -11  -8   6    0.04    0.06
  11   8  -6    0.05    0.08
  11   8  -6    0.08    0.09
 -11  -8   7    0.28    0.09
 -11  -8   7    0.31    0.09
  11   8  -7    0.64    0.10
  11   8  -7    0.41    0.12
 -11  -8   8    6.60    1.11
  11   8  -8    6.10    1.11
  11   8  -8    6.66    1.12
 -11  -8   9    0.63    0.11
 -11  -8   9    0.36    0.11
  11   8  -9    0.56    0.12
  11   8  -9    0.35    0.13
 -11  -8  10    0.36    0.08
 -11  -8  10    0.06    0.08
  11   8 -10    0.23    0.09
  11   8 -10    0.37    0.11
 -11  -8  11    0.30    0.07
 -11  -8  11    0.05    0.07
  11   8 -11    0.15    0.09
 -11  -8  12    0.05    0.06
 -11  -8  12    0.23    0.07
  11   8 -12   -0.10    0.08
  11   8 -12    0.15    0.11
 -11  -8  13   -0.01    0.07
 -11  -8  13    0.14    0.06
  11   8 -13    0.11    0.08
  11   8 -13    0.01    0.10
 -11  -8  14    0.16    0.07
  11   8 -14    0.00    0.11
 -11  -8  15    0.20    0.09
 -11  -8  15    0.39    0.09
  11   8 -15    0.42    0.10
  11   8 -15    0.19    0.12
 -11  -8  16    0.01    0.06
  11   8 -16   -0.21    0.08
  11   8 -16    0.03    0.11
 -11  -8  17   -0.01    0.06
 -11  -8  17    0.01    0.07
  11   8 -17    0.17    0.08
  11   8 -17    0.11    0.11
 -11  -8  18    0.17    0.08
 -11  -8  18    0.30    0.08
  11   8 -18    0.21    0.09
  11   8 -18    0.10    0.12
 -11  -8  19    0.67    0.13
  11   8 -19    0.51    0.16
 -11  -7   1   10.33    1.92
  11   7  -1   11.80    1.92
  11   7  -1   11.52    1.93
 -11  -7   2    0.50    0.15
 -11  -7   2    0.84    0.15
  11   7  -2    0.90    0.15
  11   7  -2    0.73    0.16
 -11  -7   3    0.13    0.07
 -11  -7   3   -0.06    0.05
  11   7  -3   -0.10    0.06
  11   7  -3    0.14    0.08
 -11  -7   4    0.05    0.07
 -11  -7   4    0.03    0.06
  11   7  -4   -0.10    0.06
  11   7  -4    0.07    0.08
 -11  -7   5    0.69    0.13
 -11  -7   5    0.41    0.13
  11   7  -5    0.85    0.13
  11   7  -5    0.73    0.14
 -11  -7   6    0.41    0.09
 -11  -7   6    0.31    0.09
  11   7  -6    0.37    0.11
 -11  -7   7    0.11    0.06
 -11  -7   7   -0.16    0.06
  11   7  -7   -0.17    0.07
  11   7  -7   -0.01    0.10
 -11  -7   8   -0.08    0.07
 -11  -7   8    0.05    0.06
  11   7  -8    0.01    0.08
  11   7  -8   -0.17    0.11
 -11  -7   9    0.34    0.10
 -11  -7   9    0.52    0.11
  11   7  -9    0.58    0.12
  11   7  -9    0.61    0.13
 -11  -7  10    0.02    0.06
  11   7 -10    0.14    0.08
  11   7 -10    0.17    0.10
 -11  -7  11    2.13    0.39
 -11  -7  11    2.18    0.39
  11   7 -11    2.62    0.40
  11   7 -11    2.04    0.40
 -11  -7  12    0.03    0.06
 -11  -7  12    0.13    0.06
  11   7 -12    0.09    0.08
  11   7 -12   -0.17    0.10
 -11  -7  13   -0.02    0.06
 -11  -7  13   -0.06    0.06
  11   7 -13    0.13    0.08
 -11  -7  14    2.50    0.41
  11   7 -14    2.22    0.41
  11   7 -14    2.14    0.42
 -11  -7  15    0.47    0.11
 -11  -7  15    0.66    0.12
  11   7 -15    0.43    0.15
 -11  -7  16    0.93    0.16
  11   7 -16    0.82    0.17
  11   7 -16    0.68    0.18
 -11  -7  17    0.09    0.07
  11   7 -17   -0.01    0.08
  11   7 -17    0.03    0.11
 -11  -7  18    0.20    0.08
 -11  -7  18    0.33    0.09
  11   7 -18    0.24    0.09
  11   7 -18    0.66    0.14
 -11  -7  19    0.08    0.07
 -11  -7  19    0.11    0.07
  11   7 -19    0.04    0.08
  11   7 -19   -0.35    0.11
 -11  -7  20    0.51    0.12
  11   7 -20    0.44    0.14
 -11  -6   1    3.93    0.75
  11   6  -1    4.77    0.76
  11   6  -1    4.45    0.76
 -11  -6   2    1.76    0.36
  11   6  -2    2.29    0.36
  11   6  -2    2.11    0.36
 -11  -6   3    1.68    0.31
  11   6  -3    1.90    0.31
  11   6  -3    1.64    0.31
 -11  -6   4    0.38    0.09
 -11  -6   4    0.37    0.09
  11   6  -4    0.51    0.09
  11   6  -4    0.48    0.11
 -11  -6   5    0.24    0.07
 -11  -6   5    0.08    0.06
  11   6  -5    0.04    0.06
  11   6  -5   -0.09    0.08
 -11  -6   6   -0.03    0.06
 -11  -6   6    0.05    0.05
  11   6  -6    0.13    0.06
  11   6  -6    0.06    0.08
 -11  -6   7    0.08    0.06
 -11  -6   7    0.15    0.06
  11   6  -7   -0.11    0.07
  11   6  -7   -0.09    0.08
 -11  -6   8    0.40    0.09
 -11  -6   8    0.38    0.09
  11   6  -8    0.21    0.11
 -11  -6   9    1.55    0.26
 -11  -6   9    1.37    0.26
  11   6  -9    1.35    0.26
  11   6  -9    1.74    0.27
 -11  -6  10    0.13    0.06
 -11  -6  10    0.01    0.06
  11   6 -10    0.29    0.08
  11   6 -10   -0.02    0.09
 -11  -6  11    0.81    0.15
 -11  -6  11    0.68    0.15
  11   6 -11    0.95    0.16
  11   6 -11    0.94    0.17
 -11  -6  12    0.97    0.17
  11   6 -12    0.80    0.17
  11   6 -12    0.94    0.19
 -11  -6  13    0.04    0.06
 -11  -6  13    0.16    0.07
  11   6 -13    0.13    0.08
  11   6 -13    0.24    0.10
 -11  -6  14    0.11    0.06
 -11  -6  14    0.13    0.07
  11   6 -14   -0.01    0.07
 -11  -6  15    1.62    0.29
  11   6 -15    1.64    0.29
  11   6 -15    1.63    0.31
 -11  -6  16   -0.06    0.06
 -11  -6  16    0.12    0.07
  11   6 -16   -0.05    0.11
 -11  -6  17    0.11    0.06
 -11  -6  17    0.07    0.07
  11   6 -17   -0.01    0.08
  11   6 -17    0.12    0.11
 -11  -6  18    0.37    0.08
 -11  -6  18    0.26    0.09
  11   6 -18    0.32    0.10
  11   6 -18    0.31    0.12
 -11  -6  19   -0.07    0.06
 -11  -6  19    0.18    0.08
  11   6 -19    0.04    0.08
  11   6 -19   -0.04    0.11
 -11  -6  20    0.31    0.10
  11   6 -20    0.42    0.11
  11   6 -20    0.50    0.14
 -11  -5   1   11.50    2.10
 -11  -5   1   12.04    2.10
  11   5  -1   13.67    2.11
 -11  -5   2    3.34    0.62
  11   5  -2    3.71    0.63
  11   5  -2    3.87    0.63
 -11  -5   3    6.40    1.17
  11   5  -3    7.18    1.17
 -11  -5   4    0.37    0.08
  11   5  -4    0.41    0.09
 -11  -5   5   11.12    1.98
 -11  -5   5   10.60    1.99
  11   5  -5   12.27    1.99
  11   5  -5   12.74    2.00
 -11  -5   6    0.72    0.14
 -11  -5   6    0.61    0.14
  11   5  -6    0.77    0.14
  11   5  -6    1.01    0.15
 -11  -5   7    0.12    0.06
 -11  -5   7    0.35    0.06
  11   5  -7    0.06    0.06
  11   5  -7    0.10    0.09
 -11  -5   8    0.12    0.06
 -11  -5   8    0.04    0.06
  11   5  -8    0.16    0.06
  11   5  -8   -0.02    0.09
 -11  -5   9    0.41    0.10
 -11  -5   9    0.46    0.10
  11   5  -9    0.46    0.12
 -11  -5  10    0.98    0.16
 -11  -5  10    0.71    0.16
  11   5 -10    0.80    0.17
  11   5 -10    1.15    0.18
 -11  -5  11   -0.13    0.06
 -11  -5  11    0.05    0.05
  11   5 -11   -0.05    0.07
  11   5 -11    0.01    0.09
 -11  -5  12    0.24    0.06
 -11  -5  12    0.15    0.07
  11   5 -12    0.18    0.08
  11   5 -12    0.38    0.10
 -11  -5  13    0.16    0.06
  11   5 -13   -0.02    0.07
  11   5 -13    0.25    0.10
 -11  -5  14    0.44    0.09
 -11  -5  14    0.30    0.10
  11   5 -14    0.39    0.10
  11   5 -14    0.45    0.13
 -11  -5  15    0.34    0.08
 -11  -5  15    0.42    0.09
  11   5 -15    0.28    0.09
  11   5 -15    0.34    0.13
 -11  -5  16    0.64    0.14
 -11  -5  16    0.71    0.14
  11   5 -16    0.77    0.14
  11   5 -16    0.77    0.18
 -11  -5  17    0.06    0.05
 -11  -5  17   -0.07    0.07
  11   5 -17    0.09    0.12
 -11  -5  18    0.31    0.06
 -11  -5  18    0.14    0.08
  11   5 -18    0.11    0.08
  11   5 -18   -0.03    0.11
 -11  -5  19   -0.03    0.07
  11   5 -19    0.01    0.07
  11   5 -19    0.15    0.12
 -11  -5  20    0.55    0.11
 -11  -5  20    0.57    0.12
  11   5 -20    0.32    0.12
  11   5 -20    0.69    0.15
 -11  -5  21    0.01    0.08
  11   5 -21    0.07    0.13
 -11  -4   1   12.37    2.24
 -11  -4   1   12.78    2.25
 -11  -4   1   14.14    2.26
  11   4  -1   13.50    2.25
 -11  -4   2    0.26    0.07
 -11  -4   2    0.13    0.07
  11   4  -2    0.39    0.08
 -11  -4   3    0.14    0.07
 -11  -4   3    0.36    0.07
  11   4  -3    0.30    0.08
 -11  -4   4    0.56    0.11
  11   4  -4    0.59    0.11
  11   4  -4    0.70    0.13
 -11  -4   5    1.48    0.24
  11   4  -5    1.31    0.24
  11   4  -5    1.31    0.25
 -11  -4   6    2.29    0.39
 -11  -4   6    2.30    0.39
  11   4  -6    2.21    0.39
 -11  -4   7    0.14    0.06
 -11  -4   7    0.10    0.05
  11   4  -7    0.05    0.05
 -11  -4   8    7.27    1.24
 -11  -4   8    6.90    1.24
  11   4  -8    7.17    1.24
  11   4  -8    7.71    1.25
 -11  -4   9    7.28    1.23
 -11  -4   9    6.87    1.23
  11   4  -9    7.01    1.23
  11   4  -9    7.67    1.24
 -11  -4  10    0.34    0.07
 -11  -4  10    0.28    0.07
  11   4 -10    0.24    0.10
 -11  -4  11    2.93    0.52
 -11  -4  11    3.07    0.52
  11   4 -11    2.77    0.52
  11   4 -11    3.39    0.53
 -11  -4  12    3.48    0.60
 -11  -4  12    3.39    0.60
  11   4 -12    3.23    0.60
  11   4 -12    3.99    0.61
 -11  -4  13    4.43    0.76
 -11  -4  13    4.63    0.77
  11   4 -13    4.24    0.76
  11   4 -13    4.43    0.77
 -11  -4  14    0.97    0.15
 -11  -4  14    0.77    0.16
  11   4 -14    0.77    0.16
  11   4 -14    0.62    0.18
 -11  -4  15    4.18    0.74
 -11  -4  15    4.17    0.74
  11   4 -15    4.19    0.74
  11   4 -15    4.84    0.75
 -11  -4  16    0.18    0.07
  11   4 -16   -0.04    0.06
  11   4 -16    0.18    0.11
 -11  -4  17    0.19    0.06
 -11  -4  17    0.00    0.07
  11   4 -17    0.12    0.07
  11   4 -17    0.22    0.12
 -11  -4  18    0.08    0.05
 -11  -4  18   -0.13    0.07
  11   4 -18    0.04    0.07
  11   4 -18   -0.05    0.11
 -11  -4  19    0.89    0.17
 -11  -4  19    1.09    0.18
  11   4 -19    0.78    0.18
  11   4 -19    0.97    0.20
 -11  -4  20    0.56    0.11
 -11  -4  20    0.61    0.12
  11   4 -20    0.35    0.12
  11   4 -20    0.53    0.15
 -11  -4  21    0.17    0.08
  11   4 -21    0.15    0.08
  11   4 -21   -0.12    0.12
 -11  -4  22    0.15    0.08
  11   4 -22    0.10    0.11
 -11  -3   1   -0.04    0.05
 -11  -3   1   -0.03    0.05
  11   3  -1    0.04    0.05
 -11  -3   2    0.30    0.07
 -11  -3   2    0.19    0.08
  11   3  -2    0.36    0.07
 -11  -3   3    0.11    0.05
  11   3  -3    0.00    0.06
 -11  -3   4   17.80    3.16
  11   3  -4   19.22    3.17
 -11  -3   5    0.06    0.05
  11   3  -5    0.05    0.07
 -11  -3   6    0.23    0.06
  11   3  -6    0.14    0.08
 -11  -3   7    0.05    0.05
 -11  -3   7   -0.02    0.05
  11   3  -7   -0.03    0.03
  11   3  -7    0.12    0.07
 -11  -3   8    0.04    0.05
 -11  -3   8    0.02    0.05
  11   3  -8    0.01    0.04
  11   3  -8   -0.25    0.08
 -11  -3   9    0.60    0.11
 -11  -3   9    0.58    0.11
  11   3  -9    0.54    0.11
 -11  -3  10    3.59    0.64
 -11  -3  10    3.81    0.64
  11   3 -10    3.47    0.64
  11   3 -10    4.35    0.65
 -11  -3  11    0.24    0.07
 -11  -3  11    0.34    0.07
  11   3 -11    0.20    0.07
  11   3 -11    0.21    0.10
 -11  -3  12    1.61    0.25
 -11  -3  12    1.47    0.25
  11   3 -12    1.07    0.25
  11   3 -12    1.73    0.27
 -11  -3  13    0.21    0.05
 -11  -3  13    0.04    0.06
  11   3 -13    0.07    0.06
  11   3 -13    0.31    0.09
 -11  -3  14    7.10    1.28
 -11  -3  14    7.58    1.28
  11   3 -14    6.81    1.28
  11   3 -14    9.35    1.30
 -11  -3  15    0.08    0.05
 -11  -3  15   -0.02    0.06
  11   3 -15    0.16    0.06
  11   3 -15    0.03    0.10
 -11  -3  16    0.89    0.14
  11   3 -16    0.48    0.14
  11   3 -16    0.78    0.17
 -11  -3  17    0.81    0.16
 -11  -3  17    0.92    0.16
  11   3 -17    0.71    0.16
  11   3 -17    1.10    0.19
 -11  -3  18    4.16    0.66
 -11  -3  18    3.74    0.66
  11   3 -18    3.54    0.66
 -11  -3  19    0.10    0.05
 -11  -3  19    0.08    0.07
  11   3 -19   -0.05    0.08
  11   3 -19    0.16    0.11
 -11  -3  20    0.09    0.06
 -11  -3  20    0.12    0.08
  11   3 -20   -0.12    0.08
  11   3 -20    0.59    0.12
 -11  -3  21    0.09    0.05
 -11  -3  21    0.02    0.08
  11   3 -21    0.03    0.08
  11   3 -21    0.13    0.12
 -11  -3  22   -0.14    0.08
  11   3 -22   -0.12    0.07
  11   3 -22    0.01    0.10
 -11  -2   1    0.59    0.13
 -11  -2   1    0.80    0.13
 -11  -2   1    0.64    0.13
  11   2  -1    0.74    0.13
 -11  -2   2    0.26    0.06
 -11  -2   2    0.26    0.06
 -11  -2   2    0.36    0.07
  11   2  -2    0.17    0.06
 -11  -2   3    1.01    0.20
 -11  -2   3    1.16    0.20
 -11  -2   3    1.08    0.20
  11   2  -3    1.29    0.20
 -11  -2   4    1.69    0.32
 -11  -2   4    1.96    0.32
  11   2  -4    1.88    0.32
 -11  -2   5    0.77    0.13
 -11  -2   5    0.66    0.13
  11   2  -5    0.60    0.13
  11   2  -6    0.39    0.09
  11   2  -7    0.22    0.07
 -11  -2   8   11.89    2.07
 -11  -2   8   11.68    2.07
  11   2  -8   12.67    2.08
 -11  -2   9    0.54    0.10
 -11  -2   9    0.46    0.10
  11   2  -9    0.49    0.12
 -11  -2  10    0.31    0.07
 -11  -2  10    0.29    0.07
  11   2 -10    0.06    0.09
 -11  -2  11    3.73    0.54
 -11  -2  11    3.86    0.55
  11   2 -11    2.58    0.54
 -11  -2  12    0.22    0.05
 -11  -2  12   -0.09    0.05
  11   2 -12    0.11    0.05
  11   2 -12    0.11    0.08
 -11  -2  13    0.37    0.07
 -11  -2  13    0.29    0.08
  11   2 -13    0.24    0.11
 -11  -2  14   -0.05    0.05
 -11  -2  14    0.05    0.06
  11   2 -14    0.01    0.05
  11   2 -14   -0.23    0.10
 -11  -2  15    0.43    0.08
 -11  -2  15    0.26    0.08
  11   2 -15    0.24    0.08
  11   2 -15    0.37    0.11
 -11  -2  16    1.56    0.24
 -11  -2  16    1.45    0.24
  11   2 -16    1.00    0.23
  11   2 -16    1.29    0.25
  11   2 -17    0.72    0.16
  11   2 -17    1.19    0.19
 -11  -2  18    3.09    0.51
 -11  -2  18    3.12    0.51
  11   2 -18    2.35    0.50
  11   2 -18    3.64    0.52
 -11  -2  19    0.00    0.05
 -11  -2  19    0.05    0.07
 -11  -2  20    0.11    0.05
 -11  -2  20    0.14    0.07
  11   2 -20   -0.08    0.07
  11   2 -20    0.20    0.11
 -11  -2  21    0.00    0.05
 -11  -2  21    0.03    0.08
  11   2 -21   -0.03    0.07
  11   2 -21   -0.19    0.10
 -11  -2  22    0.07    0.08
  11   2 -22   -0.01    0.07
  11   2 -22   -0.02    0.10
 -11  -2  23    0.14    0.09
  11   2 -23    0.24    0.11
 -11  -1   1    0.32    0.06
 -11  -1   1    0.21    0.05
 -11  -1   1    0.17    0.05
 -11  -1   2    1.90    0.32
 -11  -1   2    1.72    0.31
 -11  -1   2    1.84    0.32
 -11  -1   3    1.59    0.29
 -11  -1   3    1.55    0.28
 -11  -1   3    1.63    0.29
  11   1  -3    1.80    0.29
 -11  -1   4    0.92    0.16
 -11  -1   4    0.78    0.15
 -11  -1   4    0.85    0.16
  11   1  -4    0.95    0.16
 -11  -1   5    3.14    0.56
 -11  -1   5    3.05    0.56
  11   1  -5    3.62    0.56
 -11  -1   6    0.14    0.05
 -11  -1   6    0.22    0.05
  11   1  -6    0.10    0.06
 -11  -1   7    2.21    0.36
  11   1  -7    1.93    0.36
 -11  -1   8    0.10    0.05
 -11  -1   8    0.17    0.05
  11   1  -8    0.12    0.07
 -11  -1   9    0.83    0.14
  11   1  -9    0.65    0.15
 -11  -1  10    2.96    0.50
 -11  -1  10    2.89    0.50
  11   1 -10    2.68    0.50
 -11  -1  11    1.15    0.21
 -11  -1  11    1.17    0.21
  11   1 -11    1.26    0.22
 -11  -1  12    1.78    0.31
 -11  -1  12    1.73    0.31
 -11  -1  13    7.16    1.26
 -11  -1  13    6.98    1.26
  11   1 -13    8.15    1.27
 -11  -1  14    3.17    0.55
 -11  -1  14    3.13    0.55
  11   1 -14    3.03    0.55
  11   1 -14    3.71    0.56
 -11  -1  15    2.33    0.35
 -11  -1  15    1.99    0.36
  11   1 -15    1.75    0.35
  11   1 -15    2.16    0.37
 -11  -1  16    0.02    0.04
 -11  -1  16    0.11    0.06
  11   1 -16    0.07    0.05
  11   1 -16   -0.05    0.05
  11   1 -16   -0.01    0.10
 -11  -1  17   -0.12    0.06
  11   1 -17   -0.02    0.06
  11   1 -17   -0.12    0.05
  11   1 -17   -0.05    0.10
 -11  -1  18    0.42    0.08
  11   1 -18    0.31    0.09
  11   1 -18    0.31    0.09
  11   1 -18    0.55    0.13
 -11  -1  19    0.78    0.13
 -11  -1  19    0.64    0.14
  11   1 -19    0.62    0.14
  11   1 -19    0.64    0.13
  11   1 -19    0.77    0.17
 -11  -1  20   -0.01    0.05
 -11  -1  20    0.11    0.07
  11   1 -20    0.08    0.08
 -11  -1  21   -0.02    0.05
 -11  -1  21    0.16    0.08
  11   1 -21   -0.25    0.08
  11   1 -21   -0.05    0.06
  11   1 -21   -0.23    0.10
 -11  -1  22    0.42    0.09
 -11  -1  22    0.46    0.11
  11   1 -22    0.59    0.12
  11   1 -22    0.30    0.09
  11   1 -22    0.45    0.12
  11   1 -23    0.17    0.11
 -11   0   1    5.43    0.89
 -11   0   1    4.79    0.89
 -11   0   1    5.34    0.89
 -11   0   2    1.38    0.22
 -11   0   2    1.17    0.21
 -11   0   2    1.18    0.21
 -11   0   3    0.03    0.04
 -11   0   3    0.06    0.03
 -11   0   3    0.05    0.03
 -11   0   4    0.04    0.04
 -11   0   4    0.03    0.02
 -11   0   4    0.02    0.04
  11   0  -4    0.04    0.03
 -11   0   5    1.28    0.23
 -11   0   5    1.28    0.23
 -11   0   5    1.36    0.23
  11   0  -5    1.37    0.23
 -11   0   6    0.46    0.09
 -11   0   6    0.48    0.08
  11   0  -6    0.38    0.09
 -11   0   7    0.23    0.04
  11   0  -7    0.05    0.06
 -11   0   8    8.66    1.49
  11   0  -8    8.62    1.49
 -11   0   9    0.19    0.05
 -11   0   9    0.16    0.05
  11   0  -9   -0.01    0.06
 -11   0  10    2.19    0.37
 -11   0  10    2.10    0.37
  11   0 -10    2.18    0.38
 -11   0  11    1.24    0.20
  11   0 -11    1.00    0.21
 -11   0  12    3.44    0.57
 -11   0  12    3.35    0.57
  11   0 -12    3.10    0.58
 -11   0  13    0.05    0.04
 -11   0  13    0.06    0.05
  11   0 -13   -0.20    0.09
 -11   0  14    0.07    0.04
 -11   0  14   -0.02    0.05
  11   0 -14   -0.14    0.09
 -11   0  15    0.49    0.09
 -11   0  15    0.47    0.10
  11   0 -15    0.36    0.13
 -11   0  16    2.00    0.35
 -11   0  16    1.93    0.35
  11   0 -16    2.31    0.37
 -11   0  17   -0.08    0.05
 -11   0  17    0.01    0.06
  11   0 -17    0.01    0.04
  11   0 -17   -0.02    0.04
  11   0 -17   -0.03    0.09
 -11   0  18    2.05    0.36
 -11   0  18    1.99    0.37
  11   0 -18    2.34    0.38
 -11   0  19    0.78    0.15
  11   0 -19    0.87    0.18
 -11   0  20    1.07    0.18
 -11   0  20    1.01    0.19
  11   0 -20    0.72    0.20
 -11   0  21   -0.11    0.05
 -11   0  21   -0.11    0.08
  11   0 -21    0.05    0.08
  11   0 -21    0.01    0.06
  11   0 -21   -0.24    0.11
 -11   0  22    0.37    0.07
 -11   0  22    0.23    0.09
  11   0 -22    0.30    0.09
  11   0 -22    0.16    0.07
  11   0 -22    0.16    0.11
 -11   0  23    0.11    0.08
  11   0 -23   -0.14    0.06
  11   0 -23   -0.09    0.10
  11   0 -24    0.06    0.06
  11   0 -24   -0.02    0.11
 -11   1   1    6.22    1.00
 -11   1   1    5.42    0.99
 -11   1   2    2.99    0.52
 -11   1   3   10.15    1.74
 -11   1   4    0.81    0.14
 -11   1   5    2.47    0.40
 -11   1   5    2.25    0.40
 -11   1   6    0.13    0.04
 -11   1   6    0.19    0.04
 -11   1   6    0.12    0.04
 -11   1   7    3.59    0.55
 -11   1   7    3.18    0.55
  11  -1  -7    2.83    0.54
 -11   1   8   12.17    2.03
  11  -1  -8   11.46    2.03
 -11   1   9    0.29    0.06
 -11   1   9    0.23    0.06
  11  -1  -9    0.22    0.06
 -11   1  10    0.59    0.10
 -11   1  10    0.46    0.10
  11  -1 -10    0.55    0.11
 -11   1  11    4.86    0.77
 -11   1  11    4.18    0.77
  11  -1 -11    4.38    0.77
 -11   1  12    2.51    0.42
  11  -1 -12    2.36    0.43
 -11   1  13    0.06    0.04
 -11   1  13    0.13    0.05
  11  -1 -13    0.09    0.08
 -11   1  14    0.11    0.04
 -11   1  14    0.00    0.05
  11  -1 -14    0.04    0.08
 -11   1  15    2.86    0.50
 -11   1  15    2.89    0.50
 -11   1  16    3.81    0.69
 -11   1  16    4.12    0.70
  11  -1 -16    4.41    0.71
 -11   1  17    0.35    0.08
 -11   1  17    0.38    0.09
  11  -1 -17    0.38    0.12
 -11   1  18    0.41    0.09
 -11   1  18    0.62    0.11
  11  -1 -18    0.45    0.13
 -11   1  19    0.07    0.05
 -11   1  19   -0.02    0.07
  11  -1 -19    0.09    0.10
 -11   1  20    0.50    0.10
  11  -1 -20    0.48    0.14
 -11   1  21    0.68    0.12
 -11   1  21    0.50    0.13
  11  -1 -21    0.61    0.15
 -11   1  22    0.66    0.12
 -11   1  22    0.64    0.13
  11  -1 -22    0.48    0.15
 -11   1  23    0.06    0.08
  11  -1 -23    0.16    0.07
  11  -1 -23   -0.01    0.05
  11  -1 -23    0.01    0.10
 -11   1  24    0.08    0.08
  11  -1 -24    0.06    0.07
  11  -1 -24    0.11    0.05
  11  -1 -24   -0.01    0.10
 -11   2   1    3.14    0.54
 -11   2   2   13.32    2.29
 -11   2   3    0.04    0.03
 -11   2   4    4.85    0.83
 -11   2   5    1.42    0.25
 -11   2   6    7.27    1.25
 -11   2   7    3.46    0.60
 -11   2   8    2.44    0.42
 -11   2   9    9.23    1.41
 -11   2   9    8.89    1.41
  11  -2  -9    6.95    1.40
 -11   2  10    3.17    0.53
 -11   2  10    3.10    0.53
  11  -2 -10    2.85    0.53
 -11   2  11    0.02    0.04
 -11   2  11   -0.02    0.04
  11  -2 -11    0.06    0.05
 -11   2  12   -0.05    0.04
 -11   2  12    0.03    0.04
  11  -2 -12    0.05    0.06
 -11   2  13    0.32    0.06
 -11   2  13    0.16    0.06
  11  -2 -13    0.18    0.08
 -11   2  14    2.01    0.34
 -11   2  14    1.86    0.34
  11  -2 -14    1.88    0.34
 -11   2  15    0.23    0.06
 -11   2  15    0.20    0.07
  11  -2 -15    0.30    0.09
 -11   2  16    1.34    0.23
 -11   2  16    1.28    0.24
 -11   2  17    0.28    0.06
 -11   2  17    0.25    0.07
  11  -2 -17   -0.12    0.09
 -11   2  18    0.10    0.06
  11  -2 -18    0.20    0.10
 -11   2  19    0.54    0.11
 -11   2  19    0.48    0.12
  11  -2 -19    0.81    0.14
 -11   2  20    0.23    0.07
 -11   2  20    0.33    0.08
  11  -2 -20    0.20    0.10
 -11   2  21    0.81    0.14
 -11   2  21    0.70    0.16
  11  -2 -21    0.83    0.17
 -11   2  22    0.36    0.09
 -11   2  22    0.53    0.10
  11  -2 -22    0.25    0.13
 -11   2  23    0.13    0.07
  11  -2 -23   -0.04    0.03
  11  -2 -23   -0.36    0.10
 -11   2  24    2.67    0.40
  11  -2 -24    1.77    0.40
 -11   3   1    7.27    1.27
 -11   3   1    7.56    1.28
 -11   3   2    0.50    0.09
 -11   3   3   42.29    7.26
 -11   3   4   24.20    4.16
 -11   3   5    4.12    0.71
 -11   3   6    0.22    0.05
 -11   3   7    4.46    0.77
 -11   3   8    0.45    0.08
 -11   3  10    1.27    0.22
 -11   3  10    1.26    0.22
 -11   3  11    0.24    0.05
 -11   3  11    0.23    0.05
  11  -3 -11    0.18    0.05
 -11   3  12    0.49    0.09
 -11   3  12    0.60    0.09
  11  -3 -12    0.32    0.10
 -11   3  13    2.49    0.40
 -11   3  13    2.50    0.40
  11  -3 -13    1.89    0.40
 -11   3  14    0.71    0.12
 -11   3  14    0.60    0.13
  11  -3 -14    0.70    0.14
 -11   3  15    1.46    0.22
 -11   3  15    1.16    0.23
  11  -3 -15    0.99    0.23
 -11   3  16    0.16    0.05
 -11   3  16    0.12    0.06
  11  -3 -16    0.09    0.08
 -11   3  17    0.07    0.04
 -11   3  17   -0.07    0.06
 -11   3  18    0.14    0.06
  11  -3 -18   -0.10    0.09
 -11   3  19    0.01    0.04
 -11   3  19    0.07    0.06
  11  -3 -19    0.01    0.09
 -11   3  20    2.57    0.43
 -11   3  20    2.26    0.44
  11  -3 -20    2.72    0.44
 -11   3  21    0.47    0.10
 -11   3  21    0.43    0.11
  11  -3 -21    0.57    0.13
 -11   3  22    0.00    0.04
 -11   3  22   -0.03    0.07
  11  -3 -22   -0.05    0.09
 -11   3  23   -0.15    0.08
 -11   3  24    0.23    0.08
  11  -3 -24   -0.05    0.10
 -11   4   1    4.57    0.80
 -11   4   1    4.71    0.80
 -11   4   2    2.14    0.37
 -11   4   2    2.15    0.37
 -11   4   3    1.21    0.22
 -11   4   3    1.29    0.22
 -11   4   4    2.16    0.37
 -11   4   5    0.50    0.09
 -11   4   6    0.46    0.08
 -11   4   7    0.61    0.11
 -11   4   8    0.11    0.03
 -11   4  10    0.08    0.03
 -11   4  11    2.09    0.36
 -11   4  12    1.89    0.34
 -11   4  12    2.14    0.34
  11  -4 -12    1.90    0.34
 -11   4  13    0.22    0.05
 -11   4  13    0.25    0.06
  11  -4 -13    0.19    0.05
  11  -4 -13    0.15    0.06
 -11   4  14   -0.02    0.04
 -11   4  14   -0.01    0.05
  11  -4 -14   -0.07    0.04
  11  -4 -14    0.01    0.06
 -11   4  15    0.45    0.08
 -11   4  15    0.42    0.09
  11  -4 -15    0.28    0.10
 -11   4  16   -0.03    0.04
  11  -4 -16   -0.06    0.08
 -11   4  17    0.45    0.09
 -11   4  17    0.60    0.10
  11  -4 -17    0.23    0.12
 -11   4  18   -0.08    0.06
 -11   4  19    0.90    0.16
 -11   4  19    0.82    0.16
  11  -4 -19    0.88    0.18
 -11   4  20    0.10    0.05
 -11   4  20    0.11    0.07
  11  -4 -20    0.08    0.09
 -11   4  21    2.50    0.43
 -11   4  21    2.48    0.44
  11  -4 -21    2.45    0.44
 -11   4  22    0.41    0.08
  11  -4 -22    0.38    0.11
 -11   4  23    0.07    0.07
  11  -4 -23    0.18    0.10
 -11   5   1    0.91    0.14
 -11   5   1    0.75    0.14
 -11   5   2    0.24    0.05
 -11   5   2    0.25    0.05
 -11   5   3   12.83    2.20
 -11   5   6    2.35    0.40
 -11   5   7   11.82    2.03
 -11   5   8    0.24    0.05
 -11   5  10    0.88    0.15
 -11   5  11    0.09    0.03
 -11   5  12    2.33    0.40
 -11   5  13    0.88    0.15
 -11   5  14    0.09    0.03
 -11   5  14    0.09    0.05
  11  -5 -14   -0.03    0.04
  11  -5 -14    0.04    0.04
 -11   5  15    0.22    0.05
 -11   5  15    0.18    0.06
  11  -5 -15    0.15    0.06
  11  -5 -15    0.16    0.07
 -11   5  16    0.91    0.15
 -11   5  16    0.90    0.16
  11  -5 -16    0.76    0.16
  11  -5 -16    0.72    0.16
 -11   5  17    0.28    0.06
  11  -5 -17    0.18    0.08
  11  -5 -17    0.31    0.09
 -11   5  18    3.12    0.57
 -11   5  18    3.66    0.57
  11  -5 -18    3.10    0.58
  11  -5 -18    3.48    0.58
 -11   5  19    0.12    0.04
 -11   5  19    0.01    0.07
  11  -5 -19   -0.06    0.06
 -11   5  20    2.90    0.46
 -11   5  20    2.62    0.47
  11  -5 -20    2.21    0.47
  11  -5 -20    2.89    0.47
 -11   5  21    0.75    0.13
 -11   5  21    0.71    0.14
  11  -5 -21    0.59    0.15
 -11   5  22    0.15    0.05
 -11   5  22    0.09    0.07
  11  -5 -22    0.05    0.09
  11  -5 -23   -0.12    0.10
 -11   6   1    0.52    0.09
 -11   6   2    2.94    0.51
 -11   6  10   20.22    3.48
 -11   6  11    3.49    0.60
 -11   6  12    0.09    0.03
 -11   6  13    2.91    0.50
 -11   6  14    3.48    0.60
 -11   6  15    0.05    0.03
  11  -6 -15    0.02    0.04
  11  -6 -15    0.05    0.04
 -11   6  16   -0.09    0.03
 -11   6  16    0.07    0.06
  11  -6 -16    0.08    0.05
  11  -6 -16   -0.01    0.06
 -11   6  17    0.38    0.08
 -11   6  17    0.32    0.09
  11  -6 -17    0.40    0.09
  11  -6 -17    0.36    0.09
 -11   6  18    0.22    0.04
 -11   6  18    0.07    0.07
  11  -6 -18   -0.05    0.07
  11  -6 -18   -0.02    0.08
 -11   6  19    2.66    0.46
 -11   6  19    2.85    0.47
  11  -6 -19    2.67    0.47
  11  -6 -19    2.57    0.47
 -11   6  20    0.05    0.04
 -11   6  20    0.03    0.08
  11  -6 -20    0.03    0.07
  11  -6 -20   -0.04    0.09
 -11   6  21    0.68    0.11
 -11   6  21    0.55    0.13
  11  -6 -21    0.37    0.12
  11  -6 -21    0.49    0.13
 -11   6  22    0.03    0.04
 -11   6  22    0.07    0.08
  11  -6 -22   -0.10    0.07
  11  -6 -22    0.04    0.09
 -11   7   1    8.89    1.53
 -11   7   2    0.03    0.03
 -11   7   3    0.16    0.04
 -11   7  11    0.54    0.10
 -11   7  12    0.35    0.07
 -11   7  13    1.45    0.25
 -11   7  14    0.23    0.05
 -11   7  15    0.12    0.04
 -11   7  16   -0.06    0.04
  11  -7 -16   -0.04    0.04
  11  -7 -16   -0.04    0.04
  11  -7 -17    2.11    0.35
  11  -7 -17    1.84    0.35
 -11   7  18    0.22    0.05
  11  -7 -18    0.24    0.08
  11  -7 -18    0.18    0.08
 -11   7  19    0.32    0.06
 -11   7  19    0.19    0.09
  11  -7 -19    0.08    0.08
  11  -7 -19    0.27    0.09
 -11   7  20    0.11    0.04
 -11   7  20    0.22    0.09
  11  -7 -20    0.05    0.07
  11  -7 -20    0.06    0.08
 -11   7  21    0.07    0.05
 -11   7  21    0.07    0.08
  11  -7 -21    0.27    0.08
  11  -7 -21    0.15    0.09
 -11   7  22    1.95    0.33
 -11   7  22    1.95    0.34
  11  -7 -22    1.93    0.34
  11  -7 -22    1.53    0.34
 -11   8   1    3.95    0.68
 -11   8   2    0.57    0.10
 -11   8   3    0.45    0.08
 -11   8   4    4.61    0.79
 -11   8  13    0.24    0.05
 -11   8  14    1.84    0.32
 -11   8  15    1.36    0.24
 -11   8  16    0.04    0.03
 -11   8  18    1.18    0.21
 -11   8  19    5.18    0.87
  11  -8 -19    5.13    0.88
  11  -8 -19    4.83    0.87
 -11   8  20   -0.03    0.04
  11  -8 -20    0.18    0.08
  11  -8 -20    0.26    0.08
 -11   8  21    1.07    0.19
  11  -8 -21    1.12    0.21
 -11   8  22    0.37    0.08
 -11   9   1    2.97    0.51
 -11   9   2    0.14    0.05
 -11   9   3    2.11    0.37
 -11   9   4   -0.06    0.03
 -11   9   5    0.99    0.17
 -11   9  17    0.04    0.04
 -11   9  18    0.74    0.14
 -11   9  19    0.13    0.04
  11  -9 -19    0.08    0.06
  11  -9 -19   -0.15    0.06
 -11   9  20    2.30    0.35
  11  -9 -20    1.98    0.35
  11  -9 -20    1.64    0.35
 -11   9  21    0.53    0.10
 -11  10   1   -0.07    0.05
 -11  10   2    0.06    0.05
 -11  10   3    0.30    0.07
 -11  10   4    0.41    0.08
 -11  10   5    1.20    0.21
 -11  10   6    0.22    0.05
 -11  11   1   -0.02    0.05
 -11  11   2    2.67    0.46
 -11  11   3    0.21    0.06
 -11  11   4    1.38    0.24
 -11  11   5    0.43    0.09
 -11  11   6    2.11    0.37
 -11  11   7    0.84    0.15
 -11  12   1    0.28    0.08
 -11  12   2    0.16    0.06
 -11  12   3    0.57    0.11
 -11  12   4    0.15    0.06
 -11  12   5   -0.01    0.05
 -11  12   6    1.16    0.21
 -11  12   7    0.13    0.06
 -11  12   8    2.15    0.38
 -11  13   1    0.08    0.07
 -11  13   2    0.06    0.06
 -11  13   3    1.77    0.31
 -11  13   4    0.74    0.14
 -11  13   5   -0.03    0.06
 -11  13   6    0.34    0.08
 -11  13   7    0.17    0.06
 -11  13   8    0.19    0.06
 -11  13   9    0.34    0.08
 -11  14   1    0.62    0.13
 -11  14   2    0.38    0.10
 -11  14   3    0.08    0.07
 -11  14   4    0.70    0.14
 -11  14   5    1.49    0.27
 -11  14   6    2.95    0.51
 -11  14   7    0.30    0.08
 -11  14   8    0.28    0.08
 -11  15   1    0.06    0.08
 -11  15   2    0.13    0.08
 -11  15   3    1.20    0.22
 -11  15   4    0.10    0.08
 -11  15   5    0.27    0.09
 -11  15   6    0.46    0.11
 -11  15   7    0.12    0.07
 -11  16   5    0.25    0.09
 -11  16   9    0.35    0.10
 -11  16  10    1.36    0.25
 -11  16  11    0.00    0.07
 -10 -19   1    0.11    0.12
  10  19  -1    0.12    0.11
  10  19  -1    0.06    0.10
 -10 -19   2   -0.07    0.12
  10  19  -2    0.01    0.11
  10  19  -2    0.13    0.10
  10  19  -3    0.55    0.14
 -10 -18   1   -0.14    0.10
 -10 -18   1    0.03    0.08
  10  18  -1    0.02    0.10
 -10 -18   2    0.09    0.11
 -10 -18   2    0.10    0.08
  10  18  -2   -0.13    0.11
  10  18  -2   -0.24    0.10
 -10 -18   3    0.06    0.12
 -10 -18   3    0.13    0.09
  10  18  -3    0.37    0.11
  10  18  -3    0.15    0.10
 -10 -18   4   -0.21    0.10
  10  18  -4   -0.16    0.10
  10  18  -4    0.15    0.10
  10  18  -5   -0.31    0.11
  10  18  -5   -0.05    0.10
 -10 -18   6    0.06    0.11
  10  18  -6    0.16    0.11
 -10 -17   1    0.30    0.11
 -10 -17   1    0.23    0.10
  10  17  -1    0.37    0.11
 -10 -17   2    1.00    0.18
 -10 -17   2    0.96    0.18
  10  17  -2    0.86    0.19
  10  17  -2    0.64    0.18
 -10 -17   3    0.33    0.11
 -10 -17   3   -0.01    0.09
  10  17  -3    0.42    0.10
 -10 -17   4   -0.09    0.11
 -10 -17   4   -0.21    0.09
  10  17  -4   -0.03    0.10
  10  17  -4    0.11    0.09
 -10 -17   5    0.21    0.11
 -10 -17   5    0.23    0.08
  10  17  -5    0.18    0.11
  10  17  -5    0.02    0.10
 -10 -17   6    0.55    0.16
  10  17  -6    1.03    0.18
  10  17  -6    0.93    0.17
 -10 -17   7   -0.10    0.09
  10  17  -7    0.08    0.09
  10  17  -7    0.14    0.10
 -10 -17   8    0.53    0.12
  10  17  -8    0.48    0.12
  10  17  -8   -0.11    0.12
 -10 -16   1    1.72    0.29
 -10 -16   1    1.47    0.28
  10  16  -1    1.49    0.29
  10  16  -1    1.52    0.29
 -10 -16   2    0.93    0.17
 -10 -16   2    0.54    0.16
  10  16  -2    1.07    0.17
  10  16  -2    0.65    0.16
 -10 -16   3    0.45    0.10
 -10 -16   3    0.06    0.09
  10  16  -3    0.14    0.10
  10  16  -3    0.19    0.10
 -10 -16   4    0.09    0.10
 -10 -16   4   -0.07    0.09
  10  16  -4    0.10    0.10
 -10 -16   5    0.31    0.10
 -10 -16   5   -0.01    0.08
  10  16  -5    0.04    0.10
 -10 -16   6    0.17    0.11
 -10 -16   6    0.34    0.09
  10  16  -6    0.25    0.12
  10  16  -6    0.15    0.11
 -10 -16   7    0.83    0.16
 -10 -16   7    0.53    0.15
  10  16  -7    0.70    0.16
  10  16  -7    0.76    0.16
  10  16  -8    0.45    0.11
  10  16  -8   -0.02    0.11
 -10 -16   9    0.58    0.13
  10  16  -9    0.46    0.13
 -10 -16  10   -0.09    0.10
  10  16 -10    0.04    0.09
  10  16 -10    0.03    0.11
 -10 -15   1    0.54    0.15
 -10 -15   1    0.79    0.15
  10  15  -1    0.65    0.15
  10  15  -1    0.64    0.15
 -10 -15   2    0.04    0.10
 -10 -15   2    0.02    0.08
  10  15  -2   -0.01    0.10
  10  15  -2    0.38    0.10
 -10 -15   3   -0.08    0.09
 -10 -15   3   -0.01    0.09
  10  15  -3   -0.27    0.10
  10  15  -3    0.09    0.09
 -10 -15   4   -0.01    0.10
  10  15  -4    0.11    0.09
 -10 -15   5    0.55    0.13
 -10 -15   5    0.47    0.12
  10  15  -5    0.72    0.14
  10  15  -5    0.27    0.13
 -10 -15   6    0.05    0.10
 -10 -15   6    0.01    0.08
  10  15  -6   -0.14    0.10
  10  15  -6    0.16    0.10
 -10 -15   7    1.09    0.19
  10  15  -7    0.72    0.20
 -10 -15   8    0.32    0.10
 -10 -15   8    0.11    0.09
  10  15  -8    0.16    0.10
  10  15  -8   -0.11    0.11
 -10 -15   9    0.03    0.08
  10  15  -9   -0.02    0.10
 -10 -15  10    0.46    0.11
 -10 -15  10    0.36    0.10
  10  15 -10    0.38    0.12
  10  15 -10    0.08    0.12
 -10 -15  11    0.26    0.10
  10  15 -11    0.01    0.10
  10  15 -11    0.27    0.11
 -10 -15  12    0.05    0.08
  10  15 -12    0.02    0.09
  10  15 -12    0.24    0.12
 -10 -14   1    0.17    0.10
 -10 -14   1    0.11    0.08
  10  14  -1   -0.02    0.09
  10  14  -1    0.17    0.11
 -10 -14   2    0.05    0.10
 -10 -14   2    0.10    0.08
  10  14  -2    0.35    0.10
  10  14  -2    0.23    0.10
 -10 -14   3    0.10    0.10
 -10 -14   3   -0.07    0.08
  10  14  -3   -0.01    0.09
  10  14  -3    0.08    0.09
 -10 -14   4    0.51    0.14
 -10 -14   4    0.78    0.13
  10  14  -4    0.60    0.15
  10  14  -4    0.46    0.14
 -10 -14   5   -0.29    0.09
 -10 -14   5   -0.11    0.07
  10  14  -5    0.20    0.09
  10  14  -5   -0.06    0.10
 -10 -14   6    0.01    0.08
  10  14  -6   -0.10    0.10
  10  14  -6    0.37    0.11
 -10 -14   7    0.57    0.13
  10  14  -7    0.51    0.13
  10  14  -7    0.46    0.14
 -10 -14   8    0.34    0.13
 -10 -14   8    0.47    0.12
  10  14  -8    0.71    0.13
  10  14  -8    0.60    0.16
 -10 -14   9    0.05    0.08
 -10 -14   9   -0.10    0.07
 -10 -14  10    0.09    0.07
  10  14 -10    0.00    0.12
 -10 -14  11   -0.03    0.09
 -10 -14  11   -0.05    0.07
  10  14 -11    0.17    0.10
  10  14 -11    0.01    0.12
 -10 -14  12    0.03    0.09
 -10 -14  12   -0.03    0.07
  10  14 -12   -0.15    0.10
  10  14 -12   -0.29    0.11
 -10 -14  13    0.52    0.11
  10  14 -13    0.20    0.12
  10  14 -13    0.34    0.13
 -10 -13   1    0.09    0.09
 -10 -13   1   -0.07    0.08
  10  13  -1    0.01    0.09
  10  13  -1    0.04    0.09
 -10 -13   2    0.55    0.13
 -10 -13   2    0.58    0.12
  10  13  -2    0.58    0.13
  10  13  -2    0.42    0.14
 -10 -13   3    0.79    0.17
 -10 -13   3    0.89    0.16
  10  13  -3    0.74    0.17
  10  13  -3    0.83    0.17
 -10 -13   4    1.79    0.33
 -10 -13   4    1.79    0.32
  10  13  -4    2.02    0.33
  10  13  -4    1.62    0.33
 -10 -13   5    0.05    0.09
 -10 -13   5   -0.08    0.08
  10  13  -5    0.05    0.09
  10  13  -5    0.03    0.11
 -10 -13   6    1.30    0.25
  10  13  -6    1.58    0.26
  10  13  -6    1.15    0.26
 -10 -13   7    0.09    0.08
  10  13  -7    0.04    0.09
  10  13  -7    0.15    0.11
 -10 -13   8    0.03    0.09
 -10 -13   8   -0.15    0.08
  10  13  -8    0.13    0.09
 -10 -13   9    0.41    0.10
 -10 -13   9    0.14    0.08
  10  13  -9    0.19    0.11
  10  13  -9    0.28    0.13
 -10 -13  10    0.04    0.08
 -10 -13  10   -0.04    0.07
  10  13 -10   -0.10    0.11
 -10 -13  11    0.06    0.07
  10  13 -11    0.11    0.10
 -10 -13  12    0.11    0.08
 -10 -13  12    0.09    0.07
  10  13 -12    0.07    0.11
  10  13 -12   -0.06    0.11
 -10 -13  13    0.06    0.09
 -10 -13  13    0.28    0.07
  10  13 -13    0.01    0.10
  10  13 -13    0.04    0.11
 -10 -13  14    0.45    0.11
  10  13 -14    0.19    0.13
 -10 -13  15    0.28    0.11
  10  13 -15    0.34    0.13
 -10 -12   1    1.30    0.29
 -10 -12   1    1.68    0.29
  10  12  -1    1.82    0.29
 -10 -12   2    0.37    0.09
  10  12  -2    0.30    0.10
  10  12  -2    0.04    0.10
 -10 -12   3   -0.08    0.09
 -10 -12   3    0.01    0.07
  10  12  -3   -0.08    0.09
 -10 -12   4    0.72    0.13
 -10 -12   4    0.41    0.12
  10  12  -4    0.55    0.13
  10  12  -4    0.37    0.14
 -10 -12   5    0.58    0.13
 -10 -12   5    0.50    0.12
  10  12  -5    0.77    0.14
  10  12  -5    0.35    0.14
 -10 -12   6    0.06    0.07
  10  12  -6   -0.05    0.09
  10  12  -6   -0.04    0.10
 -10 -12   7    0.03    0.08
 -10 -12   7    0.10    0.08
  10  12  -7   -0.02    0.09
  10  12  -7   -0.01    0.12
 -10 -12   8    0.22    0.08
 -10 -12   8   -0.03    0.07
  10  12  -8    0.14    0.09
 -10 -12   9   -0.14    0.08
 -10 -12   9    0.05    0.07
  10  12  -9    0.16    0.09
  10  12  -9    0.04    0.11
 -10 -12  10    0.17    0.08
 -10 -12  10   -0.04    0.07
  10  12 -10    0.01    0.09
  10  12 -10    0.03    0.11
 -10 -12  11    0.14    0.08
 -10 -12  11    0.22    0.08
  10  12 -11   -0.08    0.09
  10  12 -11    0.23    0.12
 -10 -12  12    0.26    0.09
 -10 -12  12   -0.07    0.08
  10  12 -12    0.15    0.09
  10  12 -12    0.02    0.10
 -10 -12  13    2.53    0.48
 -10 -12  13    2.80    0.48
  10  12 -13    3.36    0.49
  10  12 -13    2.43    0.49
 -10 -12  14    0.05    0.08
 -10 -12  14    0.01    0.07
  10  12 -14    0.11    0.09
  10  12 -14    0.06    0.11
 -10 -12  15   -0.14    0.08
 -10 -12  15    0.16    0.07
  10  12 -15    0.17    0.09
  10  12 -15    0.22    0.11
 -10 -12  16    0.07    0.08
  10  12 -16    0.08    0.11
  10  11  -1    1.11    0.23
  10  11  -1    1.42    0.24
 -10 -11   2    0.07    0.08
 -10 -11   2    0.09    0.07
  10  11  -2    0.02    0.09
 -10 -11   3    0.09    0.09
 -10 -11   3   -0.09    0.07
  10  11  -3   -0.13    0.09
 -10 -11   4    1.62    0.24
 -10 -11   4    0.97    0.23
  10  11  -4    1.18    0.24
  10  11  -4    1.49    0.24
 -10 -11   5    0.32    0.10
  10  11  -5    0.37    0.11
  10  11  -5    0.10    0.11
 -10 -11   6    1.40    0.26
  10  11  -6    1.41    0.26
 -10 -11   7    0.12    0.09
 -10 -11   7    0.10    0.07
  10  11  -7    0.33    0.10
 -10 -11   8    1.42    0.26
 -10 -11   8    1.35    0.25
  10  11  -8    1.49    0.26
 -10 -11   9    0.85    0.18
 -10 -11   9    0.86    0.17
  10  11  -9    0.99    0.18
  10  11  -9    0.92    0.20
 -10 -11  10    0.48    0.11
 -10 -11  10    0.32    0.10
  10  11 -10    0.51    0.11
  10  11 -10    0.32    0.13
 -10 -11  11    0.49    0.10
 -10 -11  11    0.34    0.10
  10  11 -11    0.18    0.11
  10  11 -11    0.56    0.13
 -10 -11  12    0.34    0.09
  10  11 -12    0.13    0.09
  10  11 -12    0.22    0.12
 -10 -11  13    0.06    0.07
  10  11 -13    0.17    0.09
  10  11 -13    0.17    0.10
 -10 -11  14    0.94    0.20
 -10 -11  14    1.22    0.20
  10  11 -14    1.12    0.21
 -10 -11  15    0.07    0.08
 -10 -11  15    0.10    0.07
  10  11 -15   -0.08    0.09
  10  11 -15    0.15    0.11
 -10 -11  16    0.21    0.08
 -10 -11  16    0.11    0.07
  10  11 -16   -0.04    0.10
  10  11 -16   -0.15    0.09
 -10 -11  17    0.11    0.08
  10  11 -17    0.17    0.11
 -10 -10   1    1.16    0.25
  10  10  -1    1.44    0.25
  10  10  -1    1.64    0.26
 -10 -10   2    0.88    0.18
  10  10  -2    0.87    0.19
  10  10  -2    1.16    0.19
 -10 -10   3    0.28    0.09
 -10 -10   3   -0.09    0.07
  10  10  -3    0.22    0.08
  10  10  -3    0.27    0.09
 -10 -10   4    0.25    0.09
  10  10  -4    0.38    0.10
 -10 -10   5    0.16    0.08
  10  10  -5    0.05    0.10
 -10 -10   6    0.09    0.08
 -10 -10   6    0.12    0.07
  10  10  -6    0.06    0.09
  10  10  -6    0.43    0.12
 -10 -10   7   -0.04    0.08
 -10 -10   7   -0.05    0.07
  10  10  -7    0.12    0.09
 -10 -10   8    0.89    0.17
 -10 -10   8    0.96    0.17
  10  10  -8    0.79    0.18
 -10 -10   9    0.15    0.07
  10  10  -9    0.13    0.09
  10  10  -9    0.00    0.10
 -10 -10  10   -0.23    0.07
 -10 -10  10    0.08    0.07
  10  10 -10    0.02    0.08
  10  10 -10    0.06    0.10
 -10 -10  11   -0.05    0.08
 -10 -10  11   -0.01    0.07
  10  10 -11   -0.02    0.08
  10  10 -11    0.05    0.10
 -10 -10  12    0.43    0.10
 -10 -10  12    0.28    0.09
  10  10 -12    0.18    0.10
  10  10 -12    0.55    0.12
 -10 -10  13    0.02    0.07
 -10 -10  13   -0.05    0.06
  10  10 -13    0.01    0.09
  10  10 -13   -0.17    0.10
  10  10 -14   -0.02    0.11
 -10 -10  15    0.01    0.07
 -10 -10  15   -0.02    0.07
  10  10 -15   -0.03    0.10
  10  10 -15   -0.20    0.10
 -10 -10  16    0.28    0.10
 -10 -10  16    0.57    0.10
  10  10 -16    0.27    0.11
  10  10 -16    0.28    0.12
 -10 -10  17    0.11    0.08
 -10 -10  17    0.10    0.08
  10  10 -17    0.37    0.11
  10  10 -17    0.24    0.12
 -10 -10  18    0.52    0.10
 -10 -10  18    0.20    0.09
  10  10 -18    0.22    0.12
 -10  -9   1    0.06    0.07
 -10  -9   1    0.05    0.07
  10   9  -1    0.31    0.08
  10   9  -1    0.04    0.08
 -10  -9   2    1.08    0.25
 -10  -9   2    1.27    0.25
  10   9  -2    1.81    0.26
  10   9  -2    1.61    0.26
  10   9  -3    0.21    0.08
  10   9  -3    0.08    0.09
  10   9  -4   -0.13    0.08
  10   9  -4    0.00    0.09
 -10  -9   5    0.82    0.15
 -10  -9   5    0.69    0.14
  10   9  -5    0.63    0.15
  10   9  -5    0.71    0.16
 -10  -9   6    3.61    0.64
 -10  -9   6    3.80    0.64
 -10  -9   7    0.59    0.13
  10   9  -7    0.63    0.13
  10   9  -7    0.57    0.15
 -10  -9   8    0.32    0.10
 -10  -9   8    0.38    0.10
  10   9  -8    0.39    0.11
  10   9  -8    0.56    0.12
 -10  -9   9    1.06    0.17
 -10  -9   9    0.90    0.17
  10   9  -9    0.78    0.18
  10   9  -9    0.74    0.19
 -10  -9  10    1.12    0.18
 -10  -9  10    0.93    0.17
  10   9 -10    0.62    0.18
 -10  -9  11    2.12    0.38
 -10  -9  11    2.07    0.38
  10   9 -11    2.31    0.39
  10   9 -11    2.26    0.39
 -10  -9  12    0.22    0.10
 -10  -9  12    0.46    0.10
  10   9 -12    0.45    0.11
  10   9 -12    0.47    0.13
 -10  -9  13   -0.10    0.07
 -10  -9  13   -0.07    0.06
  10   9 -13    0.18    0.09
  10   9 -13    0.15    0.11
 -10  -9  14    0.12    0.07
 -10  -9  14    0.04    0.07
  10   9 -14    0.17    0.08
  10   9 -14    0.31    0.11
  10   9 -15    0.16    0.11
 -10  -9  16    0.50    0.14
 -10  -9  16    0.78    0.15
  10   9 -16    0.96    0.16
  10   9 -16    0.77    0.17
 -10  -9  17    0.91    0.16
 -10  -9  17    0.87    0.16
  10   9 -17    0.69    0.17
 -10  -9  18    0.07    0.06
 -10  -9  18    0.12    0.07
  10   9 -18    0.05    0.10
  10   9 -18   -0.10    0.11
 -10  -9  19    0.04    0.08
 -10  -9  19    0.15    0.07
  10   9 -19   -0.04    0.11
 -10  -8   1   -0.06    0.07
  10   8  -1    0.00    0.07
  10   8  -1   -0.20    0.08
 -10  -8   2    2.17    0.43
  10   8  -2    2.64    0.44
  10   8  -2    2.84    0.44
 -10  -8   3   11.43    2.05
 -10  -8   3   10.74    2.05
  10   8  -3   12.81    2.06
  10   8  -3   13.61    2.07
 -10  -8   4    0.76    0.16
  10   8  -4    0.87    0.17
  10   8  -4    1.01    0.18
 -10  -8   5    0.06    0.06
  10   8  -5    0.05    0.08
 -10  -8   6    3.30    0.59
 -10  -8   6    3.34    0.59
  10   8  -6    3.50    0.59
  10   8  -6    3.49    0.60
 -10  -8   7    2.61    0.46
 -10  -8   7    2.54    0.46
  10   8  -7    2.94    0.47
 -10  -8   8    0.35    0.08
 -10  -8   8    0.12    0.08
  10   8  -8    0.34    0.11
 -10  -8   9   -0.04    0.06
  10   8  -9    0.14    0.08
  10   8  -9   -0.01    0.10
 -10  -8  10    4.32    0.78
 -10  -8  10    3.96    0.78
  10   8 -10    4.99    0.78
  10   8 -10    5.21    0.79
 -10  -8  11    0.12    0.07
 -10  -8  11    0.08    0.07
  10   8 -11    0.02    0.08
  10   8 -11    0.19    0.10
 -10  -8  12    0.13    0.08
 -10  -8  12    0.20    0.08
  10   8 -12    0.36    0.09
 -10  -8  13    0.72    0.15
 -10  -8  13    0.79    0.15
  10   8 -13    1.00    0.16
  10   8 -13    0.52    0.18
 -10  -8  14    0.09    0.07
 -10  -8  14    0.03    0.06
  10   8 -14    0.05    0.08
  10   8 -14   -0.08    0.11
 -10  -8  15    0.06    0.07
 -10  -8  15   -0.01    0.07
  10   8 -15    0.05    0.08
  10   8 -15    0.15    0.11
 -10  -8  16   -0.09    0.07
 -10  -8  16   -0.02    0.07
  10   8 -16    0.03    0.08
  10   8 -16    0.00    0.11
 -10  -8  17    1.15    0.22
 -10  -8  17    1.21    0.22
  10   8 -17    1.39    0.23
  10   8 -17    1.01    0.24
 -10  -8  18    0.62    0.13
 -10  -8  18    0.73    0.14
  10   8 -18    0.60    0.14
 -10  -8  19    0.00    0.07
 -10  -8  19    0.02    0.07
  10   8 -19   -0.10    0.08
  10   8 -19    0.14    0.11
 -10  -8  20    1.01    0.18
 -10  -8  20    0.99    0.18
  10   8 -20    0.55    0.19
 -10  -7   1    4.62    0.86
 -10  -7   1    4.41    0.86
  10   7  -1    5.86    0.86
  10   7  -1    5.36    0.86
 -10  -7   2    0.42    0.08
 -10  -7   2    0.13    0.08
  10   7  -2    0.45    0.09
  10   7  -2    0.38    0.10
 -10  -7   3    0.24    0.07
 -10  -7   3    0.15    0.06
  10   7  -3    0.06    0.08
 -10  -7   4    6.59    1.20
 -10  -7   4    6.70    1.20
  10   7  -4    7.92    1.21
 -10  -7   5    0.14    0.06
  10   7  -5    0.17    0.07
  10   7  -5   -0.07    0.09
 -10  -7   6    7.67    1.45
  10   7  -6    8.80    1.45
  10   7  -6    9.00    1.45
 -10  -7   7   18.90    3.38
 -10  -7   7   18.18    3.39
  10   7  -7   20.28    3.39
  10   7  -7   22.80    3.41
 -10  -7   8    4.02    0.69
 -10  -7   8    4.02    0.69
  10   7  -8    3.75    0.69
  10   7  -8    4.15    0.69
 -10  -7   9    0.98    0.19
 -10  -7   9    1.06    0.19
  10   7  -9    1.04    0.20
 -10  -7  10    1.36    0.24
 -10  -7  10    1.12    0.24
  10   7 -10    1.43    0.24
  10   7 -10    1.49    0.25
 -10  -7  11    0.07    0.06
  10   7 -11    0.06    0.08
  10   7 -11    0.25    0.10
 -10  -7  12   -0.03    0.06
 -10  -7  12    0.16    0.06
  10   7 -12    0.10    0.08
  10   7 -12    0.03    0.10
 -10  -7  13    0.85    0.13
 -10  -7  13    0.53    0.13
  10   7 -13    0.61    0.14
 -10  -7  14    0.84    0.16
 -10  -7  14    0.58    0.16
  10   7 -14    1.08    0.17
  10   7 -14    1.03    0.19
 -10  -7  15    0.26    0.09
 -10  -7  15    0.45    0.09
  10   7 -15    0.35    0.10
  10   7 -15    0.30    0.13
 -10  -7  16    0.06    0.07
  10   7 -16    0.04    0.08
  10   7 -16    0.19    0.11
 -10  -7  17    1.65    0.32
 -10  -7  17    1.87    0.32
  10   7 -17    1.73    0.32
  10   7 -17    2.07    0.33
 -10  -7  18    1.24    0.21
 -10  -7  18    1.03    0.21
  10   7 -18    1.24    0.22
  10   7 -18    1.09    0.23
 -10  -7  19    0.08    0.07
 -10  -7  19    0.07    0.07
  10   7 -19   -0.01    0.08
 -10  -7  20    0.40    0.10
 -10  -7  20    0.25    0.10
  10   7 -20    0.55    0.11
  10   7 -20    0.29    0.13
 -10  -7  21    0.09    0.07
  10   7 -21   -0.09    0.10
 -10  -6   1    9.89    1.82
 -10  -6   1   10.19    1.82
  10   6  -1   12.07    1.83
 -10  -6   2    1.22    0.19
 -10  -6   2    0.82    0.19
  10   6  -2    1.13    0.19
 -10  -6   3    0.03    0.06
 -10  -6   3    0.00    0.05
  10   6  -3   -0.06    0.06
  10   6  -3   -0.15    0.08
 -10  -6   4    3.63    0.70
 -10  -6   4    3.90    0.70
  10   6  -4    4.61    0.70
  10   6  -4    4.22    0.70
 -10  -6   5   -0.11    0.06
 -10  -6   5   -0.04    0.05
  10   6  -5   -0.02    0.07
  10   6  -5   -0.04    0.09
 -10  -6   6    0.17    0.06
  10   6  -6    0.08    0.07
  10   6  -6    0.03    0.09
 -10  -6   7    0.78    0.16
  10   6  -7    0.99    0.17
  10   6  -7    0.93    0.18
 -10  -6   8   12.45    2.24
 -10  -6   8   12.15    2.24
  10   6  -8   13.40    2.24
  10   6  -8   14.75    2.25
 -10  -6   9    3.25    0.60
 -10  -6   9    3.30    0.60
  10   6  -9    3.74    0.60
  10   6  -9    3.72    0.61
 -10  -6  10    0.82    0.15
 -10  -6  10    0.75    0.15
  10   6 -10    0.73    0.16
 -10  -6  11    0.16    0.07
 -10  -6  11    0.21    0.07
  10   6 -11    0.15    0.08
  10   6 -11    0.45    0.11
 -10  -6  12    0.69    0.15
  10   6 -12    0.85    0.16
  10   6 -12    0.96    0.17
 -10  -6  13    1.72    0.31
 -10  -6  13    1.71    0.31
  10   6 -13    1.79    0.31
  10   6 -13    1.87    0.32
 -10  -6  14    1.02    0.18
 -10  -6  14    1.02    0.19
  10   6 -14    1.00    0.19
  10   6 -14    0.86    0.21
 -10  -6  15    0.07    0.06
 -10  -6  15    0.26    0.07
  10   6 -15    0.14    0.08
  10   6 -15    0.08    0.12
 -10  -6  16    0.44    0.11
 -10  -6  16    0.55    0.11
  10   6 -16    0.80    0.12
  10   6 -16    0.27    0.14
 -10  -6  17    2.03    0.33
  10   6 -17    1.80    0.33
  10   6 -17    1.54    0.34
 -10  -6  18    0.66    0.13
 -10  -6  18    0.59    0.14
  10   6 -18    0.81    0.15
  10   6 -18    0.66    0.16
 -10  -6  19    1.00    0.18
  10   6 -19    0.95    0.19
  10   6 -19    0.88    0.20
 -10  -6  20   -0.02    0.07
 -10  -6  20    0.14    0.07
  10   6 -20    0.11    0.08
  10   6 -20   -0.04    0.11
 -10  -6  21    0.44    0.10
 -10  -6  21    0.47    0.10
  10   6 -21    0.24    0.10
  10   6 -21    0.43    0.13
 -10  -6  22    0.46    0.11
  10   6 -22    0.28    0.13
 -10  -5   1   10.93    1.94
 -10  -5   1   11.24    1.95
  10   5  -1   10.98    1.94
  10   5  -1   12.54    1.95
 -10  -5   2    3.13    0.52
 -10  -5   2    3.21    0.52
  10   5  -2    2.49    0.52
  10   5  -2    3.64    0.52
 -10  -5   3    3.25    0.63
 -10  -5   3    3.63    0.63
  10   5  -3    4.02    0.63
  10   5  -3    3.96    0.64
 -10  -5   4    2.71    0.51
 -10  -5   4    2.93    0.51
  10   5  -4    3.18    0.51
 -10  -5   5    0.54    0.12
 -10  -5   5    0.56    0.12
  10   5  -5    0.74    0.12
 -10  -5   6   13.83    2.47
 -10  -5   6   13.44    2.47
  10   5  -6   14.95    2.47
  10   5  -6   15.90    2.49
 -10  -5   7    0.07    0.05
  10   5  -7    0.22    0.07
  10   5  -7    0.12    0.09
 -10  -5   8    1.96    0.38
  10   5  -8    2.22    0.38
  10   5  -8    2.54    0.39
 -10  -5   9    6.05    1.10
 -10  -5   9    6.05    1.10
  10   5  -9    6.65    1.10
  10   5  -9    7.06    1.11
 -10  -5  10    2.08    0.35
 -10  -5  10    1.96    0.35
  10   5 -10    1.85    0.35
  10   5 -10    2.00    0.35
 -10  -5  11    1.16    0.21
 -10  -5  11    1.13    0.21
  10   5 -11    1.15    0.22
 -10  -5  12    2.05    0.36
 -10  -5  12    2.00    0.36
  10   5 -12    2.16    0.37
  10   5 -12    2.13    0.37
 -10  -5  13    4.13    0.75
 -10  -5  13    4.03    0.75
  10   5 -13    4.57    0.76
  10   5 -13    5.14    0.76
 -10  -5  14    1.85    0.33
 -10  -5  14    1.68    0.33
  10   5 -14    2.03    0.33
  10   5 -14    1.95    0.34
 -10  -5  15    0.17    0.06
 -10  -5  15   -0.09    0.06
  10   5 -15   -0.02    0.08
  10   5 -15    0.17    0.10
 -10  -5  16    0.53    0.10
 -10  -5  16    0.46    0.10
  10   5 -16    0.32    0.11
 -10  -5  17    0.24    0.07
 -10  -5  17    0.33    0.08
  10   5 -17    0.14    0.09
  10   5 -17    0.20    0.12
 -10  -5  18    0.06    0.06
 -10  -5  18   -0.07    0.07
  10   5 -18   -0.03    0.11
 -10  -5  19    2.80    0.49
 -10  -5  19    2.56    0.50
  10   5 -19    3.07    0.50
  10   5 -19    3.05    0.51
 -10  -5  20    1.07    0.17
  10   5 -20    0.76    0.18
  10   5 -20    0.84    0.19
 -10  -5  21    0.20    0.07
 -10  -5  21    0.13    0.08
  10   5 -21    0.16    0.08
  10   5 -21   -0.02    0.11
 -10  -5  22    0.11    0.07
 -10  -5  22    0.11    0.07
  10   5 -22   -0.08    0.10
 -10  -4   1    4.13    0.76
  10   4  -1    4.82    0.76
 -10  -4   2    1.97    0.34
 -10  -4   2    1.95    0.34
  10   4  -2    1.72    0.34
  10   4  -2    2.36    0.34
 -10  -4   3    0.17    0.05
 -10  -4   3    0.06    0.05
  10   4  -3    0.04    0.04
  10   4  -3    0.04    0.06
 -10  -4   4    8.41    1.44
 -10  -4   4    8.97    1.44
  10   4  -4    7.51    1.43
  10   4  -4    9.09    1.44
 -10  -4   5   12.77    2.19
 -10  -4   5   13.04    2.19
  10   4  -5   11.44    2.18
  10   4  -5   15.03    2.20
 -10  -4   6   -0.03    0.05
 -10  -4   6    0.11    0.05
  10   4  -6   -0.01    0.05
  10   4  -6    0.00    0.08
 -10  -4   7   14.33    2.63
 -10  -4   7   15.63    2.64
  10   4  -7   16.30    2.64
 -10  -4   8    0.31    0.08
  10   4  -8    0.25    0.08
  10   4  -8    0.45    0.10
 -10  -4   9    0.04    0.05
 -10  -4   9    0.06    0.05
  10   4  -9   -0.02    0.06
  10   4  -9    0.11    0.08
 -10  -4  10    0.35    0.08
 -10  -4  10    0.19    0.07
  10   4 -10    0.37    0.08
  10   4 -10    0.35    0.10
 -10  -4  11    0.37    0.07
 -10  -4  11    0.25    0.07
  10   4 -11    0.24    0.08
  10   4 -11    0.27    0.10
 -10  -4  12    0.98    0.19
 -10  -4  12    1.11    0.19
  10   4 -12    0.90    0.20
 -10  -4  13    0.93    0.14
 -10  -4  13    0.59    0.14
  10   4 -13    0.78    0.15
  10   4 -13    0.76    0.16
 -10  -4  14    0.63    0.12
 -10  -4  14    0.57    0.12
  10   4 -14    0.69    0.13
  10   4 -14    0.45    0.14
 -10  -4  15    3.82    0.67
  10   4 -15    3.74    0.67
  10   4 -15    4.17    0.68
 -10  -4  16    0.38    0.08
 -10  -4  16    0.28    0.08
  10   4 -16    0.36    0.10
  10   4 -16    0.33    0.12
 -10  -4  17    1.20    0.21
 -10  -4  17    1.12    0.22
  10   4 -17    1.24    0.22
 -10  -4  18    1.38    0.26
  10   4 -18    1.55    0.26
  10   4 -18    1.44    0.28
 -10  -4  19    1.42    0.25
 -10  -4  19    1.22    0.25
  10   4 -19    1.60    0.26
 -10  -4  20    0.11    0.08
  10   4 -20    0.20    0.08
  10   4 -20   -0.20    0.10
 -10  -4  21    0.44    0.09
  10   4 -21    0.30    0.10
  10   4 -21    0.23    0.12
 -10  -4  22    1.20    0.19
 -10  -4  22    1.02    0.20
  10   4 -22    0.86    0.20
 -10  -4  23    0.08    0.08
  10   4 -23   -0.05    0.10
 -10  -3   1    2.05    0.38
 -10  -3   1    2.10    0.38
 -10  -3   1    2.30    0.39
  10   3  -1    2.37    0.38
 -10  -3   2    5.10    0.88
 -10  -3   2    5.09    0.89
  10   3  -2    5.21    0.89
 -10  -3   3    0.37    0.07
 -10  -3   3    0.28    0.07
  10   3  -3    0.36    0.08
 -10  -3   4   11.17    1.95
  10   3  -4   10.40    1.95
  10   3  -4   13.27    1.96
 -10  -3   5    0.79    0.13
  10   3  -5    0.62    0.13
  10   3  -5    0.79    0.14
 -10  -3   6    4.73    0.78
 -10  -3   6    4.52    0.78
  10   3  -6    4.43    0.78
  10   3  -6    4.32    0.78
 -10  -3   7   13.27    2.40
 -10  -3   7   13.77    2.40
  10   3  -7   13.81    2.40
  10   3  -7   15.72    2.41
 -10  -3   8    0.05    0.05
 -10  -3   8    0.21    0.05
  10   3  -8    0.16    0.06
  10   3  -8   -0.01    0.07
 -10  -3   9    4.19    0.69
  10   3  -9    3.85    0.69
 -10  -3  10    4.48    0.73
 -10  -3  10    4.21    0.73
  10   3 -10    4.11    0.73
  10   3 -10    4.18    0.74
 -10  -3  11    0.20    0.06
 -10  -3  11    0.27    0.06
  10   3 -11    0.15    0.07
  10   3 -11    0.19    0.10
 -10  -3  12    2.30    0.38
 -10  -3  12    1.97    0.38
  10   3 -12    2.25    0.38
  10   3 -12    2.10    0.39
 -10  -3  13    5.59    0.98
 -10  -3  13    5.49    0.98
  10   3 -13    6.10    0.99
 -10  -3  14    0.69    0.12
 -10  -3  14    0.56    0.12
  10   3 -14    0.49    0.13
  10   3 -14    0.68    0.14
 -10  -3  15    2.41    0.42
 -10  -3  15    2.36    0.42
  10   3 -15    2.34    0.42
  10   3 -15    2.64    0.43
 -10  -3  16    1.93    0.33
  10   3 -16    1.79    0.33
  10   3 -16    1.96    0.34
 -10  -3  17    0.44    0.09
 -10  -3  17    0.38    0.09
  10   3 -17    0.46    0.10
  10   3 -17    0.16    0.12
 -10  -3  18    2.71    0.48
 -10  -3  18    3.02    0.48
  10   3 -18    2.59    0.48
 -10  -3  19    2.20    0.39
 -10  -3  19    2.33    0.39
  10   3 -19    2.13    0.39
  10   3 -19    2.35    0.40
 -10  -3  20    0.15    0.06
 -10  -3  20    0.25    0.08
  10   3 -20    0.14    0.08
  10   3 -20   -0.15    0.10
 -10  -3  21    0.07    0.06
 -10  -3  21    0.20    0.08
  10   3 -21   -0.06    0.07
  10   3 -21    0.04    0.10
 -10  -3  22    0.51    0.10
 -10  -3  22    0.36    0.11
  10   3 -22    0.30    0.11
  10   3 -22    0.52    0.13
 -10  -3  23    0.00    0.08
  10   3 -23    0.11    0.07
 -10  -2   1    3.03    0.53
 -10  -2   1    2.96    0.53
 -10  -2   1    3.42    0.53
  10   2  -1    2.98    0.53
 -10  -2   2    6.51    1.13
 -10  -2   2    6.28    1.13
 -10  -2   2    7.06    1.14
  10   2  -2    6.68    1.14
 -10  -2   3   12.94    2.28
 -10  -2   3   13.37    2.28
  10   2  -3   13.61    2.29
 -10  -2   4    0.79    0.14
 -10  -2   4    0.83    0.14
  10   2  -4    0.74    0.15
 -10  -2   5    0.20    0.05
 -10  -2   5    0.11    0.05
  10   2  -5    0.05    0.06
 -10  -2   6    1.41    0.25
 -10  -2   6    1.46    0.25
  10   2  -6    1.35    0.25
 -10  -2   7    0.78    0.14
  10   2  -7    0.71    0.13
  10   2  -7    0.90    0.15
 -10  -2   8    9.38    1.66
 -10  -2   8    9.57    1.66
  10   2  -8    9.45    1.66
  10   2  -8   10.65    1.67
 -10  -2   9    4.39    0.72
  10   2  -9    3.85    0.72
  10   2  -9    4.46    0.72
 -10  -2  10    9.20    1.57
  10   2 -10    8.58    1.57
  10   2 -10    9.88    1.57
 -10  -2  11   10.92    1.86
 -10  -2  11   11.28    1.86
  10   2 -11   10.32    1.85
 -10  -2  12   11.11    1.99
 -10  -2  12   11.68    2.00
  10   2 -12   11.15    1.99
  10   2 -12   13.01    2.00
 -10  -2  13    1.82    0.30
 -10  -2  13    1.85    0.30
  10   2 -13    1.41    0.30
  10   2 -13    1.59    0.31
 -10  -2  14    1.52    0.22
 -10  -2  14    1.37    0.22
  10   2 -14    0.83    0.22
  10   2 -14    1.05    0.23
 -10  -2  15    0.02    0.05
 -10  -2  15    0.11    0.06
  10   2 -15    0.09    0.06
  10   2 -15   -0.11    0.09
 -10  -2  16    0.53    0.09
 -10  -2  16    0.27    0.09
  10   2 -16    0.27    0.10
  10   2 -16    0.50    0.11
 -10  -2  17    1.38    0.25
  10   2 -17    1.41    0.25
  10   2 -17    1.50    0.27
 -10  -2  18    0.31    0.08
 -10  -2  18    0.51    0.09
  10   2 -18    0.09    0.09
  10   2 -18    0.56    0.11
 -10  -2  19    0.19    0.07
 -10  -2  19    0.32    0.08
  10   2 -19    0.37    0.09
 -10  -2  20    1.62    0.30
 -10  -2  20    1.68    0.31
  10   2 -20    2.12    0.32
 -10  -2  21    3.21    0.57
 -10  -2  21    3.13    0.57
  10   2 -21    3.48    0.57
  10   2 -21    3.41    0.58
 -10  -2  22    0.83    0.15
 -10  -2  22    0.76    0.16
  10   2 -22    0.90    0.15
  10   2 -22    0.47    0.17
 -10  -2  23    0.22    0.07
 -10  -2  23    0.23    0.09
  10   2 -23    0.13    0.08
  10   2 -23    0.29    0.10
 -10  -2  24   -0.12    0.09
  10   2 -24   -0.12    0.10
 -10  -1   1   13.26    2.32
 -10  -1   1   12.84    2.32
 -10  -1   1   14.62    2.32
 -10  -1   2   11.43    1.97
 -10  -1   2   10.51    1.98
 -10  -1   2   13.29    1.99
  10   1  -2   11.43    1.98
 -10  -1   3   12.76    2.30
 -10  -1   3   12.84    2.30
 -10  -1   3   15.05    2.32
  10   1  -3   13.68    2.31
 -10  -1   4   28.58    5.03
 -10  -1   4   30.43    5.04
  10   1  -4   29.15    5.04
 -10  -1   5    3.94    0.73
 -10  -1   5    4.75    0.74
  10   1  -5    4.27    0.74
 -10  -1   6    9.48    1.61
 -10  -1   6    9.79    1.62
  10   1  -6    8.94    1.62
 -10  -1   7    3.11    0.61
 -10  -1   7    3.87    0.62
  10   1  -7    4.01    0.62
 -10  -1   8    0.05    0.04
 -10  -1   8   -0.02    0.04
  10   1  -8    0.01    0.06
 -10  -1   9   18.51    3.30
  10   1  -9   20.21    3.31
 -10  -1  10    4.30    0.73
  10   1 -10    4.12    0.73
 -10  -1  11    9.52    1.56
 -10  -1  11    9.66    1.56
  10   1 -11    7.94    1.55
  10   1 -11   10.07    1.57
 -10  -1  12    2.52    0.41
 -10  -1  12    2.62    0.41
  10   1 -12    2.04    0.41
 -10  -1  13    0.06    0.05
 -10  -1  13    0.00    0.05
  10   1 -13    0.01    0.05
  10   1 -13    0.21    0.08
 -10  -1  14    0.89    0.14
 -10  -1  14    0.87    0.14
  10   1 -14    0.46    0.14
  10   1 -14    0.78    0.16
 -10  -1  15    2.11    0.36
 -10  -1  15    2.16    0.36
  10   1 -15    1.78    0.36
  10   1 -15    2.35    0.37
 -10  -1  16    0.16    0.06
 -10  -1  16    0.17    0.07
  10   1 -16    0.30    0.08
  10   1 -16    0.48    0.09
 -10  -1  17    0.21    0.06
 -10  -1  17    0.21    0.07
  10   1 -17    0.18    0.07
  10   1 -17   -0.11    0.10
 -10  -1  18    1.13    0.19
  10   1 -18    0.85    0.20
  10   1 -18    1.31    0.21
 -10  -1  19    0.99    0.18
  10   1 -19    0.82    0.18
  10   1 -19    1.19    0.19
 -10  -1  20    0.30    0.07
 -10  -1  20    0.23    0.08
  10   1 -20    0.24    0.08
 -10  -1  21    0.08    0.05
 -10  -1  21   -0.01    0.07
  10   1 -21    0.14    0.07
  10   1 -21   -0.08    0.09
 -10  -1  22    0.26    0.06
 -10  -1  22    0.10    0.08
  10   1 -22    0.18    0.08
  10   1 -22    0.02    0.11
 -10  -1  23    0.18    0.06
 -10  -1  23    0.06    0.09
  10   1 -23    0.08    0.07
  10   1 -23   -0.12    0.09
 -10  -1  24    0.12    0.09
  10   1 -24    0.17    0.07
  10   1 -24    0.07    0.10
 -10   0   1    0.96    0.16
 -10   0   1    0.76    0.16
 -10   0   1    0.99    0.16
 -10   0   2    1.16    0.20
 -10   0   2    1.09    0.20
 -10   0   2    1.22    0.20
 -10   0   3    1.16    0.20
 -10   0   3    1.11    0.20
 -10   0   3    1.26    0.20
  10   0  -3    1.08    0.20
 -10   0   4    0.13    0.04
 -10   0   4    0.18    0.04
 -10   0   4    0.13    0.05
  10   0  -4    0.11    0.04
 -10   0   5    0.37    0.07
 -10   0   5    0.31    0.06
  10   0  -5    0.36    0.07
 -10   0   6    6.78    1.16
 -10   0   6    6.95    1.16
  10   0  -6    6.55    1.16
 -10   0   7    0.09    0.04
 -10   0   7    0.05    0.04
  10   0  -7    0.12    0.05
 -10   0   8   15.68    2.74
 -10   0   8   16.25    2.74
  10   0  -8   15.93    2.74
 -10   0   9    3.91    0.66
 -10   0   9    3.95    0.66
  10   0  -9    3.64    0.66
  10   0 -10   12.99    2.24
 -10   0  11   12.23    2.22
 -10   0  11   12.76    2.22
  10   0 -11   14.33    2.23
 -10   0  12    1.65    0.30
 -10   0  12    1.75    0.30
  10   0 -12    1.80    0.31
 -10   0  13    7.38    1.28
 -10   0  13    7.56    1.29
 -10   0  14    4.74    0.84
 -10   0  14    4.87    0.84
  10   0 -14    5.10    0.85
 -10   0  15    0.72    0.11
 -10   0  15    0.66    0.11
  10   0 -15    0.53    0.11
  10   0 -15    0.37    0.11
  10   0 -15    0.56    0.13
 -10   0  16    0.14    0.04
 -10   0  16    0.13    0.06
  10   0 -16   -0.02    0.05
  10   0 -16   -0.07    0.05
  10   0 -16   -0.07    0.08
 -10   0  17    0.72    0.14
 -10   0  17    0.79    0.15
  10   0 -17    0.68    0.15
  10   0 -17    0.86    0.15
  10   0 -17    0.86    0.16
 -10   0  18    2.85    0.49
 -10   0  18    2.69    0.49
  10   0 -18    2.73    0.50
  10   0 -18    2.63    0.49
  10   0 -18    3.39    0.50
  10   0 -19    1.21    0.21
  10   0 -19    0.91    0.20
  10   0 -19    1.45    0.22
 -10   0  20    1.37    0.20
 -10   0  20    1.01    0.20
  10   0 -20    0.81    0.20
  10   0 -20    0.92    0.20
  10   0 -20    1.53    0.22
 -10   0  21    1.73    0.26
 -10   0  21    1.45    0.27
  10   0 -21    1.15    0.27
 -10   0  22    0.03    0.05
 -10   0  22    0.11    0.07
  10   0 -22    0.04    0.08
  10   0 -22   -0.11    0.07
  10   0 -22    0.02    0.09
 -10   0  23    0.72    0.13
 -10   0  23    0.83    0.14
  10   0 -23    0.40    0.14
  10   0 -23    0.61    0.13
  10   0 -23    0.74    0.15
  10   0 -24    0.07    0.07
  10   0 -24    0.00    0.10
 -10   0  25    0.34    0.09
  10   0 -25    0.15    0.11
 -10   1   1    5.65    0.96
 -10   1   1    5.15    0.96
 -10   1   1    6.09    0.96
 -10   1   2    1.83    0.30
 -10   1   2    1.67    0.30
 -10   1   3    9.56    1.66
 -10   1   3    9.74    1.66
 -10   1   4    6.30    1.13
 -10   1   4    6.60    1.13
 -10   1   4    6.90    1.13
 -10   1   5   40.11    7.12
 -10   1   5   41.70    7.14
 -10   1   5   45.03    7.16
  10  -1  -5   40.30    7.14
 -10   1   6    1.27    0.25
 -10   1   6    1.46    0.25
  10  -1  -6    1.59    0.25
 -10   1   7   24.20    3.99
 -10   1   7   23.27    4.00
  10  -1  -7   22.21    4.00
 -10   1   8    7.56    1.27
 -10   1   8    7.30    1.27
  10  -1  -8    7.23    1.27
 -10   1   9    0.83    0.14
 -10   1   9    0.77    0.14
  10  -1  -9    0.81    0.15
 -10   1  10    1.12    0.19
 -10   1  10    1.08    0.19
  10  -1 -10    0.89    0.19
 -10   1  11    2.96    0.49
  10  -1 -11    2.73    0.50
 -10   1  12    0.05    0.04
  10  -1 -12    0.08    0.07
 -10   1  13    0.30    0.07
 -10   1  13    0.42    0.08
  10  -1 -13    0.25    0.10
 -10   1  14    1.60    0.26
 -10   1  14    1.45    0.26
  10  -1 -14    1.30    0.27
 -10   1  15    0.84    0.15
 -10   1  15    0.96    0.16
  10  -1 -15    0.74    0.17
 -10   1  16    0.02    0.04
 -10   1  16   -0.03    0.05
  10  -1 -16   -0.03    0.04
  10  -1 -16    0.01    0.08
 -10   1  17    1.20    0.22
 -10   1  17    1.36    0.22
  10  -1 -17    1.05    0.23
 -10   1  18    1.48    0.24
 -10   1  18    1.57    0.25
  10  -1 -18    1.32    0.25
  10  -1 -18    1.12    0.24
  10  -1 -18    1.49    0.26
 -10   1  19    0.68    0.14
 -10   1  19    0.56    0.15
  10  -1 -19    0.94    0.15
  10  -1 -19    0.89    0.15
  10  -1 -19    0.89    0.17
 -10   1  20    1.21    0.21
  10  -1 -20    0.95    0.22
 -10   1  21    0.73    0.11
 -10   1  21    0.58    0.12
  10  -1 -21    0.49    0.12
  10  -1 -21    0.49    0.11
  10  -1 -21    0.27    0.14
 -10   1  22    0.16    0.05
 -10   1  22    0.28    0.08
  10  -1 -22    0.18    0.09
  10  -1 -22   -0.03    0.07
  10  -1 -22    0.14    0.10
 -10   1  23    0.36    0.07
 -10   1  23    0.21    0.09
  10  -1 -23    0.04    0.09
  10  -1 -23    0.21    0.08
  10  -1 -23    0.10    0.11
 -10   1  24    0.10    0.08
  10  -1 -24   -0.02    0.08
  10  -1 -24    0.00    0.06
  10  -1 -24    0.22    0.10
 -10   1  25    0.13    0.09
  10  -1 -25    0.17    0.07
  10  -1 -25    0.26    0.10
 -10   2   1    0.06    0.03
 -10   2   2    5.63    0.97
 -10   2   3    1.49    0.26
 -10   2   4   15.22    2.61
 -10   2   5    3.97    0.68
 -10   2   6   19.17    3.29
 -10   2   7    2.20    0.39
 -10   2   7    2.36    0.39
 -10   2   8    1.20    0.20
 -10   2   8    1.20    0.20
  10  -2  -8    0.98    0.20
 -10   2   9   11.38    2.02
 -10   2   9   12.10    2.02
  10  -2  -9   11.89    2.02
 -10   2  10    0.76    0.13
 -10   2  10    0.79    0.13
  10  -2 -10    0.54    0.13
 -10   2  11    2.04    0.35
  10  -2 -11    2.02    0.36
 -10   2  12    2.40    0.42
 -10   2  12    2.56    0.43
  10  -2 -12    2.42    0.43
 -10   2  13    0.26    0.06
  10  -2 -13    0.27    0.08
 -10   2  14    0.01    0.04
 -10   2  14    0.01    0.05
  10  -2 -14    0.02    0.07
 -10   2  15    3.83    0.69
 -10   2  15    4.04    0.69
  10  -2 -15    4.19    0.69
 -10   2  16    2.56    0.43
 -10   2  16    2.43    0.43
  10  -2 -16    2.31    0.43
 -10   2  17    3.24    0.54
 -10   2  17    2.81    0.55
  10  -2 -17    3.53    0.55
 -10   2  18    0.06    0.04
 -10   2  18    0.12    0.06
  10  -2 -18   -0.06    0.04
  10  -2 -18   -0.10    0.04
  10  -2 -18   -0.19    0.09
 -10   2  19   -0.02    0.05
 -10   2  19    0.14    0.06
  10  -2 -19   -0.12    0.05
  10  -2 -19   -0.09    0.04
  10  -2 -19    0.09    0.09
 -10   2  20    0.02    0.05
 -10   2  20    0.18    0.06
  10  -2 -20    0.04    0.07
  10  -2 -20    0.13    0.05
  10  -2 -20    0.06    0.09
 -10   2  21    0.26    0.06
 -10   2  21    0.17    0.08
  10  -2 -21    0.28    0.08
  10  -2 -21    0.13    0.06
  10  -2 -21    0.31    0.10
 -10   2  22    0.05    0.05
 -10   2  22    0.21    0.07
  10  -2 -22   -0.03    0.08
  10  -2 -22   -0.05    0.06
 -10   2  23    0.09    0.05
 -10   2  23   -0.07    0.07
  10  -2 -23    0.01    0.08
  10  -2 -23   -0.05    0.06
  10  -2 -23   -0.03    0.09
 -10   2  24    0.24    0.06
 -10   2  24    0.22    0.08
  10  -2 -24    0.23    0.09
  10  -2 -24    0.12    0.07
  10  -2 -24    0.14    0.09
 -10   2  25   -0.01    0.08
  10  -2 -25    0.04    0.06
  10  -2 -25    0.09    0.10
 -10   3   1    0.59    0.10
 -10   3   1    0.57    0.10
 -10   3   2   31.09    5.34
 -10   3   3    0.17    0.04
 -10   3   4    2.81    0.48
 -10   3   5    1.16    0.20
 -10   3   6    0.19    0.04
 -10   3   7   19.44    3.34
 -10   3   8    4.65    0.80
 -10   3   9    7.35    1.28
 -10   3   9    8.02    1.29
  10  -3  -9    7.13    1.29
 -10   3  10    0.25    0.05
 -10   3  10    0.31    0.05
  10  -3 -10    0.08    0.06
 -10   3  11    0.18    0.05
  10  -3 -11    0.06    0.05
 -10   3  12    1.26    0.22
 -10   3  12    1.30    0.22
  10  -3 -12    1.20    0.23
 -10   3  13    0.04    0.03
 -10   3  13    0.03    0.05
  10  -3 -13    0.02    0.06
 -10   3  14    0.16    0.05
  10  -3 -14    0.11    0.07
 -10   3  15    1.34    0.23
 -10   3  15    1.22    0.23
  10  -3 -15    1.42    0.24
 -10   3  16    0.48    0.09
 -10   3  16    0.58    0.10
  10  -3 -16    0.38    0.12
 -10   3  17    0.45    0.09
 -10   3  17    0.37    0.09
  10  -3 -17    0.48    0.11
 -10   3  18    0.88    0.14
 -10   3  18    0.65    0.15
  10  -3 -18    0.80    0.16
 -10   3  19    0.48    0.09
 -10   3  19    0.35    0.10
  10  -3 -19    0.44    0.12
 -10   3  20   -0.08    0.05
 -10   3  20    0.03    0.06
  10  -3 -20   -0.25    0.09
 -10   3  21    0.10    0.05
  10  -3 -21    0.11    0.06
  10  -3 -21    0.05    0.04
  10  -3 -21    0.12    0.09
 -10   3  22   -0.04    0.05
 -10   3  22    0.13    0.07
  10  -3 -22    0.06    0.06
  10  -3 -22    0.02    0.05
  10  -3 -22    0.08    0.08
 -10   3  23    0.67    0.13
 -10   3  23    0.65    0.14
 -10   3  24    0.02    0.05
 -10   3  24    0.35    0.08
  10  -3 -24    0.19    0.06
  10  -3 -24   -0.04    0.09
 -10   3  25    0.63    0.12
  10  -3 -25    0.55    0.11
  10  -3 -25    0.30    0.10
  10  -3 -25    0.52    0.12
 -10   4   1    4.24    0.71
 -10   4   1    3.99    0.70
 -10   4   2   20.28    3.62
 -10   4   2   21.99    3.62
 -10   4   3   15.08    2.59
 -10   4   4   12.71    2.18
 -10   4   5   11.21    1.93
 -10   4   6   13.53    2.32
 -10   4   7    0.07    0.03
 -10   4   8    1.66    0.29
 -10   4   9    0.95    0.17
 -10   4  10    1.17    0.20
 -10   4  11    1.11    0.15
  10  -4 -11    0.77    0.15
  10  -4 -11    0.72    0.15
 -10   4  12    1.91    0.31
 -10   4  12    1.81    0.31
  10  -4 -12    1.63    0.31
  10  -4 -12    1.86    0.32
 -10   4  13   -0.02    0.03
 -10   4  13   -0.06    0.04
  10  -4 -13    0.10    0.05
 -10   4  14    5.03    0.86
 -10   4  14    4.89    0.87
  10  -4 -14    5.15    0.87
 -10   4  15    0.09    0.04
  10  -4 -15    0.00    0.07
 -10   4  16    2.49    0.46
 -10   4  16    2.76    0.47
  10  -4 -16    3.06    0.47
 -10   4  17    0.84    0.15
 -10   4  17    0.81    0.15
 -10   4  18    0.14    0.04
 -10   4  18   -0.01    0.06
  10  -4 -18    0.14    0.08
 -10   4  19    0.11    0.04
 -10   4  19    0.00    0.06
  10  -4 -19    0.12    0.08
 -10   4  20    0.73    0.14
 -10   4  20    0.80    0.15
  10  -4 -20    0.85    0.16
 -10   4  21    0.72    0.13
 -10   4  21    0.67    0.14
  10  -4 -21    0.77    0.15
 -10   4  22    0.28    0.07
  10  -4 -22    0.30    0.10
 -10   4  23    1.36    0.25
 -10   4  23    1.63    0.26
  10  -4 -23    1.37    0.27
 -10   4  24    0.21    0.06
 -10   4  24    0.52    0.08
  10  -4 -24    0.20    0.06
  10  -4 -24    0.01    0.05
  10  -4 -24    0.00    0.09
 -10   4  25    1.12    0.21
  10  -4 -25    1.05    0.21
 -10   4  26    0.03    0.09
  10  -4 -26    0.07    0.06
  10  -4 -26   -0.02    0.05
  10  -4 -26    0.08    0.10
 -10   5   1    4.62    0.80
 -10   5   2    9.78    1.68
 -10   5   3    3.83    0.65
 -10   5   3    3.70    0.65
 -10   5   6    6.46    1.11
 -10   5   7    8.88    1.53
 -10   5   8    5.44    0.94
 -10   5   9    0.08    0.03
 -10   5  10    2.14    0.37
 -10   5  12    0.01    0.03
 -10   5  12    0.07    0.04
  10  -5 -12   -0.02    0.03
  10  -5 -12    0.05    0.04
 -10   5  13    0.46    0.08
 -10   5  13    0.37    0.09
  10  -5 -13    0.38    0.08
  10  -5 -13    0.42    0.09
 -10   5  14    0.59    0.11
 -10   5  14    0.65    0.12
 -10   5  15    0.91    0.17
 -10   5  15    1.23    0.18
  10  -5 -15    0.96    0.18
  10  -5 -15    0.90    0.18
 -10   5  16   -0.01    0.04
  10  -5 -16    0.00    0.06
 -10   5  17    0.62    0.11
 -10   5  17    0.65    0.12
  10  -5 -17    0.34    0.12
 -10   5  18    0.04    0.04
 -10   5  18    0.06    0.06
 -10   5  19    0.15    0.05
 -10   5  19    0.18    0.06
  10  -5 -19    0.16    0.09
 -10   5  20    0.09    0.05
 -10   5  20    0.19    0.07
  10  -5 -20    0.20    0.08
 -10   5  21    0.40    0.08
 -10   5  21    0.24    0.09
  10  -5 -21    0.33    0.10
 -10   5  22    0.72    0.12
 -10   5  22    0.63    0.13
  10  -5 -22    0.44    0.14
 -10   5  23    1.13    0.19
 -10   5  23    1.16    0.20
  10  -5 -23    0.83    0.21
 -10   5  24    0.36    0.09
 -10   5  24    0.52    0.10
 -10   5  25    0.23    0.09
  10  -5 -25    0.23    0.09
 -10   6   1    0.03    0.03
 -10   6   2   12.54    2.15
 -10   6   3    0.21    0.04
 -10   6   8    2.31    0.40
 -10   6   9   14.71    2.53
 -10   6  11    2.42    0.42
 -10   6  12    2.37    0.41
 -10   6  13    0.17    0.04
  10  -6 -13    0.15    0.04
  10  -6 -13    0.17    0.05
 -10   6  14    0.09    0.03
 -10   6  14   -0.09    0.05
  10  -6 -14   -0.01    0.04
  10  -6 -14    0.05    0.05
 -10   6  15    0.40    0.06
 -10   6  15    0.25    0.08
  10  -6 -15    0.30    0.07
  10  -6 -15    0.15    0.08
 -10   6  16    0.10    0.04
 -10   6  16   -0.02    0.06
  10  -6 -16    0.11    0.05
  10  -6 -16   -0.05    0.06
 -10   6  17    0.28    0.06
 -10   6  17    0.27    0.08
  10  -6 -17    0.25    0.07
  10  -6 -17    0.07    0.08
 -10   6  18    0.03    0.04
 -10   6  18    0.10    0.07
  10  -6 -18    0.04    0.06
  10  -6 -18    0.03    0.07
 -10   6  19    0.04    0.07
  10  -6 -19    0.34    0.07
 -10   6  20    0.95    0.17
 -10   6  20    0.97    0.17
  10  -6 -20    0.90    0.17
  10  -6 -20    0.79    0.18
 -10   6  21    0.17    0.05
 -10   6  21    0.26    0.08
  10  -6 -21    0.12    0.08
  10  -6 -21    0.25    0.09
 -10   6  22    0.34    0.07
 -10   6  22    0.40    0.09
  10  -6 -22    0.25    0.09
  10  -6 -22    0.26    0.10
 -10   6  23    0.18    0.05
  10  -6 -23    0.15    0.09
 -10   6  24   -0.01    0.05
 -10   6  24    0.21    0.08
  10  -6 -24   -0.11    0.08
  10  -6 -24    0.11    0.08
 -10   6  25    0.02    0.08
  10  -6 -25    0.11    0.08
  10  -6 -25    0.02    0.08
 -10   7   1    0.06    0.03
 -10   7   2    5.57    0.96
 -10   7   3    0.29    0.06
 -10   7   4    0.81    0.14
 -10   7   5    2.05    0.35
 -10   7  11    1.03    0.18
 -10   7  12    0.40    0.07
 -10   7  13    1.24    0.22
 -10   7  14    1.49    0.26
 -10   7  15    1.25    0.20
  10  -7 -15    1.19    0.21
  10  -7 -15    0.97    0.20
 -10   7  16    0.41    0.08
  10  -7 -16    0.33    0.09
  10  -7 -16    0.39    0.09
 -10   7  17    0.90    0.15
  10  -7 -17    0.64    0.16
 -10   7  18    0.53    0.09
 -10   7  18    0.49    0.11
  10  -7 -18    0.31    0.10
  10  -7 -18    0.52    0.11
 -10   7  19    0.92    0.15
  10  -7 -19    0.77    0.15
  10  -7 -19    0.52    0.15
 -10   7  20    0.25    0.05
 -10   7  20    0.14    0.08
  10  -7 -20    0.10    0.07
  10  -7 -20    0.15    0.08
 -10   7  21    0.09    0.04
 -10   7  21   -0.01    0.08
  10  -7 -21   -0.17    0.07
  10  -7 -21   -0.08    0.08
 -10   7  22   -0.14    0.04
 -10   7  22    0.19    0.08
  10  -7 -22   -0.12    0.07
  10  -7 -22    0.13    0.08
 -10   7  23    0.55    0.10
 -10   7  23    0.74    0.13
  10  -7 -23    0.43    0.12
  10  -7 -23    0.33    0.12
 -10   7  24    0.22    0.09
  10  -7 -24   -0.06    0.09
  10  -7 -24    0.18    0.08
 -10   8   1    1.04    0.18
 -10   8   2    2.21    0.38
 -10   8   3    0.03    0.03
 -10   8   4    0.27    0.06
 -10   8   5    7.22    1.24
 -10   8   6    3.02    0.52
 -10   8  13    1.09    0.19
 -10   8  14    2.11    0.37
 -10   8  15    0.25    0.05
  10  -8 -15    0.26    0.06
  10  -8 -15    0.23    0.06
 -10   8  16    0.07    0.03
  10  -8 -16    0.01    0.05
  10  -8 -16   -0.06    0.05
 -10   8  17    0.25    0.05
  10  -8 -17    0.23    0.07
  10  -8 -17   -0.03    0.07
 -10   8  18    0.05    0.04
  10  -8 -18   -0.11    0.06
 -10   8  19    0.04    0.04
 -10   8  19    0.14    0.07
  10  -8 -19    0.03    0.07
  10  -8 -19    0.06    0.07
 -10   8  20    0.18    0.05
 -10   8  20    0.03    0.09
  10  -8 -20    0.06    0.08
 -10   8  21    0.41    0.07
 -10   8  21   -0.04    0.09
 -10   8  22    0.61    0.12
 -10   8  22    0.71    0.14
  10  -8 -22    0.52    0.14
  10  -8 -22    0.62    0.14
 -10   8  23    0.21    0.06
 -10   8  23    0.27    0.09
  10  -8 -23    0.26    0.09
  10  -8 -23    0.28    0.10
  10  -8 -24    0.22    0.09
 -10   9   1    1.58    0.28
 -10   9   2   -0.02    0.04
 -10   9   3    0.69    0.13
 -10   9   4    0.27    0.06
 -10   9   5    1.02    0.18
 -10   9   6    4.27    0.74
 -10   9   7   12.13    2.09
 -10   9  16    2.03    0.36
 -10   9  17    0.06    0.04
  10  -9 -17    0.07    0.06
  10  -9 -17    0.15    0.06
  10  -9 -18    0.13    0.07
  10  -9 -18    0.12    0.06
 -10   9  19    0.13    0.04
  10  -9 -19   -0.03    0.07
  10  -9 -19   -0.04    0.07
 -10   9  20    0.31    0.06
  10  -9 -20    0.41    0.09
  10  -9 -20    0.09    0.08
 -10   9  21    1.22    0.20
  10  -9 -21    1.02    0.21
  10  -9 -21    0.92    0.21
 -10   9  22    0.49    0.09
  10  -9 -22    0.37    0.12
  10  -9 -22    0.39    0.11
 -10   9  23    0.02    0.04
 -10   9  23    0.07    0.09
  10  -9 -23    0.00    0.09
  10  -9 -23   -0.05    0.08
 -10  10   1   -0.02    0.05
 -10  10   2    0.35    0.08
 -10  10   3    0.06    0.05
 -10  10   4    0.14    0.05
 -10  10   5    0.12    0.05
 -10  10   6    0.03    0.04
 -10  10   7    0.86    0.15
 -10  10   8    0.30    0.07
  10 -10 -17    1.69    0.27
  10 -10 -17    1.41    0.27
  10 -10 -18    1.11    0.19
  10 -10 -18    0.91    0.18
  10 -10 -19    0.09    0.06
  10 -10 -20    0.97    0.19
  10 -10 -20    1.00    0.18
 -10  10  21    0.75    0.13
  10 -10 -21    0.54    0.15
 -10  10  22    1.97    0.31
  10 -10 -22    1.57    0.31
  10 -10 -22    1.43    0.30
 -10  11   1    0.84    0.16
 -10  11   2    0.15    0.06
 -10  11   3    0.10    0.05
 -10  11   4    0.05    0.05
 -10  11   5    1.65    0.29
 -10  11   6    0.27    0.07
 -10  11   7    0.42    0.09
 -10  11   8    1.63    0.29
 -10  11   9    0.08    0.05
  10 -11 -18    0.71    0.11
  10 -11 -18    0.42    0.11
  10 -11 -19    0.92    0.17
  10 -11 -19    0.90    0.17
  10 -11 -20    0.35    0.10
  10 -11 -20    0.29    0.08
  10 -11 -21    0.28    0.09
  10 -11 -21    0.13    0.08
 -10  12   1    0.96    0.18
 -10  12   2    0.30    0.08
 -10  12   3    1.33    0.24
 -10  12   4   -0.07    0.06
 -10  12   5    0.29    0.08
 -10  12   6    0.13    0.06
 -10  12   7    3.56    0.62
 -10  12   8    3.91    0.68
 -10  12   9    0.07    0.06
 -10  12  10    0.35    0.08
  10 -12 -18    0.28    0.08
  10 -12 -18    0.32    0.07
  10 -12 -19    0.32    0.09
  10 -12 -19    0.36    0.08
 -10  13   1    0.01    0.07
 -10  13   1    0.05    0.04
 -10  13   2    0.06    0.07
 -10  13   3    0.87    0.17
 -10  13   4    0.14    0.07
 -10  13   5    4.29    0.74
 -10  13   6   -0.07    0.06
 -10  13   7    8.61    1.49
 -10  13   8    3.01    0.52
 -10  13   9    0.95    0.18
 -10  13  10    0.16    0.07
 -10  14   1    0.08    0.08
 -10  14   1   -0.05    0.05
  10 -14  -1   -0.14    0.05
  10 -14  -1    0.03    0.05
 -10  14   2    0.15    0.08
 -10  14   3    0.69    0.14
 -10  14   4    1.01    0.19
 -10  14   5    1.28    0.23
 -10  14   6    0.08    0.07
 -10  14   7   -0.06    0.07
 -10  14   8    0.14    0.07
 -10  14   9    0.18    0.08
 -10  14  10    0.93    0.18
 -10  14  11    0.19    0.08
 -10  15   1    0.18    0.11
 -10  15   1    0.18    0.07
  10 -15  -1    0.14    0.07
  10 -15  -1    0.31    0.07
 -10  15   2    0.24    0.09
 -10  15   2    0.06    0.05
 -10  15   3    0.02    0.08
 -10  15   4    0.00    0.07
 -10  15   5    0.27    0.09
 -10  15   6    0.34    0.10
 -10  15   7    0.28    0.09
 -10  15   8    0.26    0.09
 -10  15   9    0.17    0.08
 -10  15  10    0.09    0.08
 -10  15  11    2.34    0.42
 -10  15  12    3.18    0.57
 -10  16   2    0.25    0.11
 -10  16   3    1.63    0.30
 -10  16   4    0.24    0.10
 -10  16   5    0.13    0.09
 -10  16   6    0.28    0.10
 -10  16   7    0.09    0.09
 -10  16   8    0.98    0.19
 -10  16   9    0.32    0.10
 -10  16  10    0.23    0.10
 -10  16  11    0.59    0.14
 -10  16  12    1.14    0.22
  -9 -20   1   -0.08    0.13
   9  20  -1   -0.03    0.11
   9  20  -1   -0.13    0.11
  -9 -20   2   -0.01    0.11
   9  20  -2   -0.24    0.11
  -9 -19   1    0.67    0.15
  -9 -19   1    0.54    0.12
   9  19  -1    0.30    0.13
  -9 -19   2   -0.03    0.12
   9  19  -2    0.04    0.11
   9  19  -2    0.17    0.10
  -9 -19   3    0.62    0.16
   9  19  -3    0.55    0.14
   9  19  -3    0.43    0.13
  -9 -19   4    0.57    0.17
   9  19  -4    0.88    0.16
   9  19  -4    0.49    0.15
  -9 -19   5    0.31    0.11
   9  19  -5   -0.04    0.11
  -9 -18   1    0.00    0.10
  -9 -18   1    0.13    0.08
   9  18  -1   -0.17    0.11
   9  18  -1   -0.08    0.09
  -9 -18   2    0.09    0.11
  -9 -18   2    0.02    0.09
   9  18  -2    0.03    0.12
   9  18  -2    0.07    0.09
  -9 -18   3    2.62    0.48
  -9 -18   3    2.86    0.48
   9  18  -3    2.73    0.49
   9  18  -3    2.58    0.48
  -9 -18   4    0.14    0.10
  -9 -18   4    0.04    0.08
   9  18  -4   -0.08    0.09
  -9 -18   5   -0.02    0.11
   9  18  -5   -0.02    0.10
   9  18  -5    0.04    0.09
  -9 -18   6    0.20    0.12
   9  18  -6    0.12    0.11
   9  18  -6    0.14    0.10
  -9 -18   7   -0.02    0.10
   9  18  -7    0.24    0.11
  -9 -17   1    0.13    0.10
  -9 -17   1    0.00    0.08
   9  17  -1    0.03    0.10
   9  17  -1    0.14    0.10
  -9 -17   2    0.27    0.10
  -9 -17   2    0.15    0.09
   9  17  -2    0.14    0.12
   9  17  -2    0.07    0.10
  -9 -17   3    0.34    0.11
  -9 -17   3    0.26    0.10
   9  17  -3    0.22    0.13
  -9 -17   4    0.29    0.12
  -9 -17   4    0.42    0.10
   9  17  -4    0.19    0.13
   9  17  -4    0.28    0.11
  -9 -17   5    0.67    0.15
  -9 -17   5    0.82    0.13
   9  17  -5    0.28    0.16
   9  17  -5    0.43    0.14
  -9 -17   6    0.20    0.11
  -9 -17   6    0.12    0.09
   9  17  -6    0.27    0.10
  -9 -17   7    0.06    0.11
  -9 -17   7    0.06    0.08
   9  17  -7    0.07    0.11
   9  17  -7    0.03    0.10
  -9 -17   8    0.29    0.10
   9  17  -8    0.31    0.12
   9  17  -8    0.05    0.11
   9  17  -9    1.17    0.20
   9  17  -9    0.77    0.20
  -9 -16   1    0.51    0.14
  -9 -16   1    0.22    0.12
   9  16  -1    0.60    0.13
   9  16  -1    0.63    0.12
  -9 -16   2    0.05    0.11
   9  16  -2    0.01    0.10
   9  16  -2    0.03    0.09
  -9 -16   3    0.65    0.13
  -9 -16   3    0.22    0.12
   9  16  -3    0.41    0.14
   9  16  -3    0.59    0.12
  -9 -16   4   -0.02    0.10
  -9 -16   4   -0.02    0.08
   9  16  -4    0.26    0.10
   9  16  -4    0.07    0.10
  -9 -16   5    0.15    0.12
  -9 -16   5    0.38    0.09
   9  16  -5    0.25    0.11
   9  16  -5    0.35    0.12
  -9 -16   6    0.43    0.11
  -9 -16   6    0.28    0.09
   9  16  -6    0.29    0.12
   9  16  -6   -0.06    0.11
  -9 -16   7    0.03    0.10
  -9 -16   7    0.05    0.08
   9  16  -7    0.13    0.11
   9  16  -7    0.15    0.10
  -9 -16   8    0.23    0.11
  -9 -16   8    0.06    0.08
   9  16  -8    0.02    0.12
   9  16  -8    0.28    0.10
  -9 -16   9    0.96    0.21
  -9 -16   9    0.89    0.19
   9  16  -9    1.32    0.21
   9  16  -9    1.01    0.21
  -9 -16  10    0.44    0.16
   9  16 -10    0.77    0.14
   9  16 -10    0.38    0.15
  -9 -16  11    0.19    0.10
   9  16 -11   -0.02    0.10
   9  16 -11    0.29    0.11
  -9 -15   1   -0.19    0.10
  -9 -15   1    0.27    0.09
   9  15  -1    0.00    0.10
   9  15  -1    0.06    0.09
  -9 -15   2   -0.02    0.10
  -9 -15   2    0.23    0.08
   9  15  -2    0.09    0.11
   9  15  -2   -0.15    0.09
  -9 -15   3    0.24    0.10
  -9 -15   3    0.14    0.09
   9  15  -3    0.08    0.11
   9  15  -3    0.50    0.10
  -9 -15   4    1.74    0.27
  -9 -15   4    1.37    0.26
   9  15  -4    1.37    0.27
   9  15  -4    1.24    0.26
  -9 -15   5    0.15    0.10
   9  15  -5    0.26    0.10
   9  15  -5   -0.07    0.10
  -9 -15   6    0.72    0.16
  -9 -15   6    0.73    0.15
   9  15  -6    0.64    0.16
   9  15  -6    0.65    0.16
  -9 -15   7   -0.12    0.08
  -9 -15   7   -0.11    0.07
   9  15  -7   -0.16    0.10
   9  15  -7    0.26    0.10
  -9 -15   8   -0.15    0.08
  -9 -15   8   -0.06    0.08
   9  15  -8    0.03    0.10
  -9 -15   9    0.06    0.09
  -9 -15   9    0.12    0.08
   9  15  -9   -0.08    0.10
  -9 -15  10    1.46    0.26
  -9 -15  10    1.60    0.26
   9  15 -10    1.56    0.26
   9  15 -10    0.91    0.26
  -9 -15  11   -0.12    0.10
  -9 -15  11    0.24    0.08
   9  15 -11    0.15    0.10
   9  15 -11   -0.09    0.10
  -9 -15  12    0.20    0.13
   9  15 -12    0.54    0.12
   9  15 -12    0.50    0.13
  -9 -15  13    0.14    0.09
   9  15 -13    0.32    0.10
  -9 -14   1   -0.05    0.08
   9  14  -1    0.10    0.09
  -9 -14   2   -0.19    0.09
  -9 -14   2    0.04    0.08
   9  14  -2    0.19    0.09
   9  14  -2    0.17    0.09
  -9 -14   3    1.92    0.34
  -9 -14   3    1.77    0.33
   9  14  -3    1.93    0.34
   9  14  -3    1.90    0.34
  -9 -14   4    0.08    0.10
  -9 -14   4    0.02    0.08
   9  14  -4   -0.03    0.10
   9  14  -4   -0.02    0.10
  -9 -14   5    0.44    0.12
  -9 -14   5    0.49    0.11
   9  14  -5    0.46    0.12
   9  14  -5    0.34    0.13
  -9 -14   6    0.12    0.09
  -9 -14   6    0.05    0.08
   9  14  -6    0.20    0.10
  -9 -14   7    0.15    0.09
  -9 -14   7   -0.08    0.08
   9  14  -7   -0.07    0.09
   9  14  -7    0.00    0.10
  -9 -14   8    0.05    0.09
  -9 -14   8   -0.18    0.08
   9  14  -8    0.02    0.09
   9  14  -8   -0.04    0.10
  -9 -14   9   -0.01    0.09
  -9 -14   9    0.09    0.08
   9  14  -9   -0.04    0.09
   9  14  -9    0.11    0.10
  -9 -14  10    0.00    0.09
  -9 -14  10    0.12    0.09
   9  14 -10    0.13    0.10
  -9 -14  11    0.09    0.10
  -9 -14  11    0.26    0.09
   9  14 -11    0.20    0.11
   9  14 -11    0.55    0.11
  -9 -14  12   -0.15    0.09
   9  14 -12    0.12    0.09
   9  14 -12    0.08    0.10
  -9 -14  13   -0.02    0.10
  -9 -14  13    0.21    0.08
   9  14 -13    0.18    0.10
   9  14 -13    0.19    0.11
  -9 -14  14   -0.07    0.08
   9  14 -14   -0.17    0.09
   9  14 -14    0.09    0.10
  -9 -13   1    0.28    0.12
  -9 -13   1    0.48    0.11
   9  13  -1    0.48    0.12
  -9 -13   2    0.08    0.08
  -9 -13   3   -0.17    0.08
   9  13  -3   -0.14    0.10
  -9 -13   4    0.11    0.09
  -9 -13   4    0.11    0.08
   9  13  -4    0.21    0.10
   9  13  -4    0.23    0.11
  -9 -13   5   -0.14    0.09
  -9 -13   5   -0.13    0.08
   9  13  -5    0.01    0.10
   9  13  -5   -0.09    0.10
  -9 -13   6    0.49    0.11
  -9 -13   6    0.34    0.10
   9  13  -6    0.44    0.12
   9  13  -6    0.25    0.13
  -9 -13   7   -0.01    0.08
  -9 -13   7    0.07    0.07
   9  13  -7   -0.20    0.09
   9  13  -7    0.10    0.10
  -9 -13   8    0.15    0.10
  -9 -13   8    0.22    0.08
   9  13  -8   -0.01    0.09
   9  13  -8    0.37    0.11
  -9 -13   9    0.75    0.14
  -9 -13   9    0.65    0.13
   9  13  -9    0.41    0.14
   9  13  -9    0.69    0.15
  -9 -13  10   -0.07    0.08
  -9 -13  10   -0.09    0.08
   9  13 -10    0.19    0.10
  -9 -13  11   -0.12    0.09
  -9 -13  11    0.14    0.08
   9  13 -11   -0.09    0.09
   9  13 -11    0.17    0.09
  -9 -13  12    0.13    0.09
   9  13 -12    0.03    0.10
  -9 -13  13    0.77    0.15
  -9 -13  13    0.58    0.15
   9  13 -13    0.79    0.16
  -9 -13  14    0.16    0.10
  -9 -13  14    0.29    0.08
   9  13 -14    0.30    0.10
   9  13 -14    0.02    0.10
  -9 -13  15    0.03    0.09
   9  13 -15   -0.13    0.09
   9  13 -15    0.28    0.10
  -9 -13  16    0.51    0.12
   9  13 -16    0.42    0.13
  -9 -12   1    8.58    1.52
   9  12  -1    8.65    1.52
   9  12  -1    9.34    1.53
  -9 -12   2    0.29    0.09
   9  12  -2    0.20    0.11
   9  12  -2    0.32    0.10
  -9 -12   3    0.19    0.08
   9  12  -3    0.11    0.09
   9  12  -3    0.19    0.09
  -9 -12   4    0.02    0.07
   9  12  -4   -0.26    0.11
  -9 -12   5    0.70    0.17
  -9 -12   5    0.91    0.16
  -9 -12   6    0.22    0.08
  -9 -12   6    0.09    0.07
   9  12  -6    0.14    0.10
   9  12  -6    0.13    0.11
  -9 -12   7    0.00    0.10
  -9 -12   7    0.28    0.08
   9  12  -7    0.23    0.09
   9  12  -7    0.18    0.11
  -9 -12   8   -0.03    0.08
  -9 -12   8   -0.03    0.07
   9  12  -8    0.03    0.09
   9  12  -8    0.03    0.10
  -9 -12   9    2.55    0.43
  -9 -12   9    2.46    0.43
   9  12  -9    2.32    0.43
   9  12  -9    2.53    0.44
  -9 -12  10    0.12    0.08
  -9 -12  10   -0.05    0.07
   9  12 -10    0.54    0.09
   9  12 -10    0.03    0.10
  -9 -12  11    0.55    0.09
  -9 -12  11   -0.14    0.08
   9  12 -11    0.22    0.10
   9  12 -11    0.15    0.11
  -9 -12  12    0.11    0.08
   9  12 -12   -0.10    0.09
   9  12 -12   -0.12    0.10
  -9 -12  13    0.54    0.13
  -9 -12  13    0.69    0.13
  -9 -12  14    0.16    0.08
  -9 -12  14    0.06    0.07
   9  12 -14   -0.08    0.11
  -9 -12  15    0.22    0.11
  -9 -12  15    0.54    0.10
   9  12 -15    0.42    0.11
   9  12 -15    0.01    0.13
  -9 -12  16    0.38    0.10
  -9 -12  16    0.23    0.09
   9  12 -16    0.29    0.11
   9  12 -16    0.23    0.11
  -9 -12  17    0.55    0.12
   9  12 -17    0.54    0.13
   9  12 -17    0.37    0.14
  -9 -11   1    0.13    0.08
  -9 -11   1    0.05    0.07
   9  11  -1    0.09    0.08
   9  11  -1    0.05    0.08
  -9 -11   2    0.34    0.10
   9  11  -2    0.37    0.12
   9  11  -2    0.55    0.11
  -9 -11   3   -0.06    0.08
   9  11  -3    0.15    0.09
   9  11  -3   -0.10    0.09
  -9 -11   4    4.55    0.87
  -9 -11   4    4.77    0.87
   9  11  -4    5.86    0.88
   9  11  -4    5.40    0.88
  -9 -11   5    1.25    0.26
   9  11  -5    1.42    0.26
   9  11  -5    1.73    0.27
  -9 -11   6    2.25    0.41
   9  11  -6    2.57    0.42
  -9 -11   7    0.73    0.12
  -9 -11   7    0.35    0.11
   9  11  -7    0.43    0.12
  -9 -11   8    2.26    0.41
  -9 -11   8    2.12    0.40
   9  11  -8    2.63    0.41
   9  11  -8    2.37    0.42
  -9 -11   9    0.11    0.08
  -9 -11   9    0.18    0.07
   9  11  -9   -0.11    0.09
   9  11  -9    0.22    0.10
  -9 -11  10   -0.06    0.07
  -9 -11  10    0.12    0.06
   9  11 -10    0.09    0.09
   9  11 -10   -0.03    0.09
  -9 -11  11    0.48    0.11
   9  11 -11    0.43    0.11
   9  11 -11    0.23    0.12
  -9 -11  12   -0.03    0.08
  -9 -11  12    0.05    0.08
   9  11 -12   -0.02    0.09
   9  11 -12   -0.26    0.11
  -9 -11  13    0.69    0.15
   9  11 -13    0.83    0.16
  -9 -11  14    0.53    0.10
  -9 -11  14    0.52    0.11
   9  11 -14    0.00    0.12
   9  11 -14    0.60    0.14
  -9 -11  15    0.03    0.07
  -9 -11  15   -0.09    0.07
   9  11 -15    0.11    0.10
  -9 -11  16    0.30    0.10
  -9 -11  16    0.27    0.09
   9  11 -16    0.37    0.11
   9  11 -16    0.43    0.12
  -9 -11  17    0.29    0.10
  -9 -11  17    0.23    0.09
   9  11 -17    0.42    0.12
  -9 -11  18   -0.01    0.07
   9  11 -18   -0.02    0.09
   9  11 -18   -0.25    0.11
  -9 -10   1   17.16    3.23
  -9 -10   1   18.26    3.24
   9  10  -1   20.23    3.25
   9  10  -1   20.81    3.25
  -9 -10   2    0.17    0.08
  -9 -10   2    0.16    0.08
   9  10  -2    0.17    0.09
   9  10  -2    0.26    0.09
  -9 -10   3    9.00    1.64
  -9 -10   3    9.11    1.64
   9  10  -3    9.77    1.64
   9  10  -3   10.67    1.65
  -9 -10   4   -0.09    0.07
  -9 -10   4   -0.13    0.06
   9  10  -4    0.08    0.08
   9  10  -4    0.00    0.09
  -9 -10   5    0.91    0.18
   9  10  -5    0.99    0.19
   9  10  -5    0.98    0.19
   9  10  -6    0.16    0.09
   9  10  -6    0.23    0.10
  -9 -10   7   -0.07    0.08
  -9 -10   7   -0.06    0.07
   9  10  -7    0.05    0.09
  -9 -10   8    0.25    0.08
  -9 -10   8    0.31    0.08
   9  10  -8    0.03    0.10
   9  10  -8    0.53    0.11
  -9 -10   9    0.50    0.10
   9  10  -9    0.31    0.11
  -9 -10  10   -0.06    0.08
  -9 -10  10    0.05    0.07
   9  10 -10    0.10    0.09
   9  10 -10    0.44    0.10
  -9 -10  11    0.15    0.08
   9  10 -11   -0.14    0.09
   9  10 -11    0.09    0.10
  -9 -10  12    0.26    0.08
  -9 -10  12    0.05    0.08
   9  10 -12    0.40    0.10
  -9 -10  13    0.18    0.08
  -9 -10  13    0.12    0.07
   9  10 -13    0.36    0.09
   9  10 -13   -0.17    0.12
  -9 -10  14    0.10    0.07
  -9 -10  14    0.03    0.07
   9  10 -14   -0.02    0.09
   9  10 -14    0.11    0.10
  -9 -10  15    0.11    0.07
  -9 -10  15   -0.03    0.07
   9  10 -15    0.01    0.09
   9  10 -15   -0.08    0.11
  -9 -10  16    0.09    0.07
   9  10 -16    0.16    0.09
  -9 -10  17    0.14    0.08
  -9 -10  17    0.14    0.07
   9  10 -17    0.10    0.09
   9  10 -17    0.01    0.11
  -9 -10  18   -0.05    0.07
  -9 -10  18   -0.16    0.07
   9  10 -18   -0.11    0.09
   9  10 -18    0.00    0.11
  -9 -10  19    0.22    0.08
   9  10 -19    0.03    0.09
   9  10 -19   -0.04    0.11
  -9  -9   1    2.33    0.41
  -9  -9   1    2.17    0.41
   9   9  -1    2.42    0.42
   9   9  -1    2.61    0.42
  -9  -9   2    2.64    0.52
  -9  -9   2    2.81    0.52
   9   9  -2    3.64    0.53
   9   9  -2    3.20    0.53
  -9  -9   3   12.28    2.23
  -9  -9   3   11.94    2.23
   9   9  -3   14.28    2.24
   9   9  -3   14.12    2.24
  -9  -9   4    0.07    0.07
  -9  -9   4    0.06    0.06
   9   9  -4    0.24    0.08
   9   9  -4   -0.01    0.09
  -9  -9   5    1.77    0.37
  -9  -9   5    2.03    0.37
   9   9  -5    2.41    0.38
   9   9  -5    2.48    0.38
  -9  -9   6   -0.06    0.07
  -9  -9   6    0.16    0.07
   9   9  -6    0.28    0.08
   9   9  -6    0.00    0.09
  -9  -9   7    2.21    0.42
   9   9  -7    2.49    0.42
   9   9  -7    2.55    0.42
  -9  -9   8    2.28    0.43
   9   9  -8    2.33    0.43
   9   9  -8    2.85    0.44
  -9  -9   9    0.07    0.08
  -9  -9   9    0.22    0.07
   9   9  -9    0.08    0.09
  -9  -9  10    0.51    0.12
   9   9 -10    0.52    0.13
   9   9 -10    0.79    0.14
  -9  -9  11    1.55    0.32
   9   9 -11    2.16    0.33
  -9  -9  12    0.06    0.08
  -9  -9  12    0.13    0.07
   9   9 -12    0.33    0.09
  -9  -9  13    0.25    0.09
  -9  -9  13    0.23    0.08
   9   9 -13    0.35    0.09
   9   9 -13    0.24    0.12
  -9  -9  14    0.40    0.10
  -9  -9  14    0.48    0.10
   9   9 -14    0.41    0.12
   9   9 -14    0.32    0.14
  -9  -9  15    0.26    0.07
  -9  -9  15    0.01    0.07
   9   9 -15    0.14    0.09
   9   9 -15   -0.25    0.11
  -9  -9  16    0.34    0.09
   9   9 -16    0.26    0.12
  -9  -9  17   -0.12    0.07
   9   9 -17    0.10    0.10
   9   9 -17    0.30    0.11
  -9  -9  18    0.07    0.08
  -9  -9  18   -0.01    0.07
   9   9 -18    0.18    0.09
   9   9 -18    0.02    0.09
  -9  -9  19    0.57    0.12
  -9  -9  19    0.51    0.12
   9   9 -19    0.38    0.13
   9   9 -19    0.64    0.14
  -9  -9  20    0.02    0.08
   9   9 -20    0.04    0.09
   9   9 -20   -0.06    0.10
  -9  -8   1    3.29    0.58
  -9  -8   1    3.19    0.58
   9   8  -1    3.06    0.58
   9   8  -1    4.11    0.58
  -9  -8   2   19.61    3.67
  -9  -8   2   21.01    3.68
   9   8  -2   22.62    3.68
   9   8  -2   23.38    3.69
  -9  -8   3   23.07    4.23
  -9  -8   3   23.24    4.24
   9   8  -3   26.45    4.25
   9   8  -3   27.09    4.26
  -9  -8   4    1.28    0.26
  -9  -8   4    1.42    0.25
   9   8  -4    1.51    0.26
   9   8  -4    1.60    0.26
  -9  -8   5    0.88    0.17
  -9  -8   5    0.89    0.17
   9   8  -5    0.84    0.18
   9   8  -5    1.19    0.19
  -9  -8   6    8.72    1.64
  -9  -8   6    8.81    1.64
   9   8  -6   10.43    1.64
   9   8  -6   10.89    1.65
  -9  -8   7    0.31    0.09
  -9  -8   7    0.23    0.07
   9   8  -7    0.26    0.09
   9   8  -7    0.32    0.09
  -9  -8   8    0.11    0.08
   9   8  -8    0.55    0.10
   9   8  -8    0.62    0.11
  -9  -8   9    1.32    0.22
   9   8  -9    1.04    0.22
   9   8  -9    1.26    0.23
  -9  -8  10    0.88    0.17
   9   8 -10    0.87    0.18
  -9  -8  11    0.27    0.09
  -9  -8  11    0.29    0.09
   9   8 -11    0.49    0.10
  -9  -8  12    1.74    0.30
  -9  -8  12    1.76    0.30
   9   8 -12    2.19    0.31
   9   8 -12    0.92    0.31
  -9  -8  13    0.10    0.06
   9   8 -13    0.08    0.09
   9   8 -13   -0.06    0.10
  -9  -8  14    0.12    0.07
  -9  -8  14    0.07    0.06
   9   8 -14   -0.09    0.08
   9   8 -14   -0.10    0.11
  -9  -8  15    0.34    0.09
  -9  -8  15    0.46    0.09
   9   8 -15    0.30    0.10
   9   8 -15    0.08    0.13
  -9  -8  16    0.23    0.08
  -9  -8  16    0.38    0.08
   9   8 -16    0.02    0.09
   9   8 -16    0.14    0.12
  -9  -8  17   -0.01    0.07
   9   8 -17   -0.09    0.11
  -9  -8  18    0.06    0.07
  -9  -8  18   -0.09    0.07
   9   8 -18    0.12    0.09
   9   8 -18    0.05    0.10
  -9  -8  19    0.35    0.10
  -9  -8  19    0.46    0.10
   9   8 -19    0.32    0.11
   9   8 -19    0.60    0.13
  -9  -8  20    0.64    0.15
  -9  -8  20    1.01    0.15
   9   8 -20    0.63    0.16
   9   8 -20    0.59    0.17
  -9  -8  21    0.32    0.09
   9   8 -21    0.06    0.11
  -9  -7   1   17.46    3.27
  -9  -7   1   19.60    3.28
   9   7  -1   18.80    3.28
   9   7  -1   21.95    3.30
  -9  -7   2   14.19    2.57
  -9  -7   2   15.09    2.58
   9   7  -2   14.64    2.57
   9   7  -2   16.71    2.59
  -9  -7   3    0.90    0.19
  -9  -7   3    1.05    0.19
   9   7  -3    1.02    0.19
   9   7  -3    1.25    0.20
  -9  -7   4    0.12    0.07
  -9  -7   4    0.15    0.06
   9   7  -4    0.27    0.08
   9   7  -4    0.03    0.08
  -9  -7   5   20.84    3.86
  -9  -7   5   21.43    3.87
   9   7  -5   24.61    3.87
   9   7  -5   24.19    3.88
  -9  -7   6    6.46    1.20
  -9  -7   6    6.67    1.20
   9   7  -6    7.73    1.21
   9   7  -6    7.51    1.21
  -9  -7   7    0.85    0.15
  -9  -7   7    0.55    0.14
   9   7  -7    0.91    0.15
   9   7  -7    0.92    0.16
  -9  -7   8    4.40    0.84
   9   7  -8    5.21    0.84
   9   7  -8    5.28    0.85
   9   7  -9    0.79    0.16
   9   7  -9    0.81    0.17
  -9  -7  10   -0.10    0.06
  -9  -7  10    0.00    0.06
   9   7 -10    0.02    0.07
   9   7 -10    0.13    0.11
  -9  -7  11    0.62    0.13
  -9  -7  12    0.20    0.07
  -9  -7  12    0.13    0.06
   9   7 -12    0.31    0.09
   9   7 -12    0.08    0.11
  -9  -7  13    0.23    0.08
  -9  -7  13    0.25    0.07
   9   7 -13    0.39    0.10
   9   7 -13    0.25    0.11
  -9  -7  14    0.04    0.06
  -9  -7  14   -0.05    0.06
   9   7 -14   -0.19    0.08
  -9  -7  15    0.15    0.08
   9   7 -15    0.32    0.09
   9   7 -15    0.44    0.12
  -9  -7  16    1.70    0.29
  -9  -7  16    1.40    0.29
   9   7 -16    1.76    0.30
   9   7 -16    1.88    0.31
  -9  -7  17    1.02    0.21
  -9  -7  17    1.19    0.21
   9   7 -17    1.25    0.21
   9   7 -17    0.98    0.22
  -9  -7  18    0.20    0.08
   9   7 -18   -0.07    0.10
  -9  -7  19    0.71    0.13
  -9  -7  19    0.66    0.13
   9   7 -19    0.75    0.14
   9   7 -19    0.29    0.15
  -9  -7  20   -0.09    0.07
  -9  -7  20   -0.10    0.07
   9   7 -20   -0.14    0.08
   9   7 -20    0.01    0.10
  -9  -7  21    1.57    0.27
  -9  -7  21    1.48    0.27
   9   7 -21    1.37    0.27
   9   7 -21    1.39    0.28
  -9  -7  22    0.10    0.07
  -9  -7  22    0.12    0.08
   9   7 -22   -0.16    0.09
  -9  -6   1    0.69    0.12
  -9  -6   1    0.61    0.12
   9   6  -1    0.58    0.12
   9   6  -1    0.53    0.12
  -9  -6   2    8.44    1.51
  -9  -6   2    9.22    1.51
   9   6  -2    8.75    1.51
  -9  -6   3    3.02    0.53
  -9  -6   3    3.32    0.53
   9   6  -3    2.91    0.53
  -9  -6   4    3.71    0.63
  -9  -6   4    3.90    0.63
   9   6  -4    3.29    0.62
  -9  -6   5    5.12    0.96
  -9  -6   5    5.58    0.97
   9   6  -5    5.89    0.97
   9   6  -5    6.07    0.97
  -9  -6   6    0.15    0.06
  -9  -6   6   -0.04    0.06
   9   6  -6    0.21    0.07
   9   6  -6    0.24    0.08
  -9  -6   7    0.21    0.06
   9   6  -7   -0.05    0.06
   9   6  -7    0.05    0.08
  -9  -6   8    2.80    0.51
   9   6  -8    3.12    0.51
   9   6  -8    2.90    0.51
  -9  -6   9    5.38    1.00
  -9  -6   9    5.34    1.00
   9   6  -9    6.09    1.00
   9   6  -9    7.07    1.01
  -9  -6  10    0.36    0.08
   9   6 -10    0.30    0.10
  -9  -6  11    0.21    0.07
  -9  -6  11    0.13    0.06
   9   6 -11    0.11    0.08
   9   6 -11    0.06    0.10
  -9  -6  12    0.93    0.15
  -9  -6  12    0.58    0.15
   9   6 -12    1.09    0.17
  -9  -6  13    0.10    0.07
   9   6 -13    0.32    0.09
   9   6 -13    0.11    0.10
  -9  -6  14    1.63    0.28
  -9  -6  14    1.40    0.28
   9   6 -14    1.62    0.28
   9   6 -14    1.70    0.29
  -9  -6  15    0.00    0.06
  -9  -6  15    0.18    0.07
   9   6 -15   -0.07    0.08
  -9  -6  16    1.92    0.32
  -9  -6  16    1.63    0.32
   9   6 -16    1.87    0.32
   9   6 -16    1.90    0.33
  -9  -6  17    0.08    0.07
  -9  -6  17    0.11    0.07
   9   6 -17    0.23    0.08
   9   6 -17    0.21    0.11
  -9  -6  18    3.96    0.72
  -9  -6  18    3.82    0.72
   9   6 -18    4.18    0.72
   9   6 -18    4.86    0.72
  -9  -6  19    0.05    0.06
  -9  -6  19   -0.17    0.07
   9   6 -19   -0.11    0.08
   9   6 -19    0.09    0.10
  -9  -6  20    0.66    0.12
  -9  -6  20    0.52    0.13
   9   6 -20    0.48    0.13
   9   6 -20    0.63    0.14
  -9  -6  21    0.76    0.14
  -9  -6  21    0.70    0.14
   9   6 -21    0.75    0.15
   9   6 -21    0.51    0.16
  -9  -6  22    0.09    0.07
  -9  -6  22    0.05    0.08
   9   6 -22   -0.10    0.08
   9   6 -22   -0.02    0.09
  -9  -5   1    0.31    0.07
  -9  -5   1    0.24    0.07
   9   5  -1    0.32    0.07
   9   5  -1    0.26    0.07
  -9  -5   2    0.11    0.06
  -9  -5   2    0.17    0.06
   9   5  -2    0.14    0.06
   9   5  -2    0.19    0.07
  -9  -5   3   24.42    4.36
  -9  -5   3   25.47    4.37
   9   5  -3   26.82    4.37
   9   5  -3   25.19    4.37
  -9  -5   4    1.94    0.35
  -9  -5   4    2.01    0.35
   9   5  -4    1.88    0.35
   9   5  -4    2.20    0.35
  -9  -5   5    6.67    1.14
   9   5  -5    6.56    1.14
  -9  -5   6    0.79    0.14
   9   5  -6    0.63    0.14
  -9  -5   7    3.04    0.57
  -9  -5   7    3.21    0.57
   9   5  -7    3.77    0.58
   9   5  -7    3.40    0.58
  -9  -5   8    5.80    1.00
  -9  -5   8    5.67    1.00
   9   5  -8    6.00    1.01
  -9  -5   9    0.81    0.15
  -9  -5   9    0.84    0.15
   9   5  -9    0.73    0.15
  -9  -5  10    0.05    0.05
   9   5 -10    0.00    0.06
   9   5 -10    0.02    0.09
  -9  -5  11   -0.01    0.06
  -9  -5  11    0.18    0.06
   9   5 -11    0.07    0.07
   9   5 -11    0.08    0.09
  -9  -5  12   -0.10    0.06
  -9  -5  12    0.16    0.06
   9   5 -12   -0.10    0.07
   9   5 -12    0.03    0.10
  -9  -5  13    0.21    0.07
  -9  -5  13    0.29    0.07
   9   5 -13    0.08    0.09
   9   5 -13    0.12    0.10
  -9  -5  14    0.57    0.12
   9   5 -14    0.63    0.13
   9   5 -14    0.79    0.15
  -9  -5  15    0.68    0.14
  -9  -5  15    0.72    0.14
   9   5 -15    0.82    0.15
   9   5 -15    0.90    0.16
  -9  -5  16    0.32    0.08
  -9  -5  16    0.28    0.08
   9   5 -16    0.15    0.09
  -9  -5  17    1.46    0.27
  -9  -5  17    1.40    0.27
   9   5 -17    1.64    0.27
   9   5 -17    1.62    0.28
  -9  -5  18    0.23    0.07
   9   5 -18    0.16    0.08
   9   5 -18    0.16    0.11
  -9  -5  19    0.06    0.07
   9   5 -19    0.09    0.08
   9   5 -19    0.22    0.10
  -9  -5  20    1.07    0.21
  -9  -5  20    1.17    0.22
   9   5 -20    1.26    0.22
   9   5 -20    1.29    0.23
  -9  -5  21    0.16    0.07
  -9  -5  21    0.27    0.08
   9   5 -21    0.00    0.08
   9   5 -21   -0.03    0.10
  -9  -5  22    0.12    0.07
  -9  -5  22    0.17    0.08
   9   5 -22   -0.05    0.08
   9   5 -22    0.02    0.10
  -9  -5  23    0.69    0.14
  -9  -5  23    0.64    0.15
   9   5 -23    0.73    0.15
  -9  -4   1    1.43    0.26
   9   4  -1    1.46    0.26
   9   4  -1    1.54    0.26
  -9  -4   2    4.91    0.89
   9   4  -2    5.16    0.89
   9   4  -2    5.45    0.89
  -9  -4   3   -0.11    0.05
   9   4  -3    0.16    0.04
   9   4  -3    0.06    0.05
  -9  -4   4    4.00    0.70
   9   4  -4    3.87    0.70
   9   4  -4    4.45    0.70
  -9  -4   5    3.14    0.53
  -9  -4   5    3.04    0.53
   9   4  -5    2.84    0.53
   9   4  -5    3.25    0.53
  -9  -4   6    0.46    0.09
  -9  -4   6    0.64    0.09
   9   4  -6    0.34    0.09
   9   4  -6    0.33    0.11
  -9  -4   7   -0.03    0.05
  -9  -4   7    0.05    0.05
   9   4  -7    0.07    0.05
  -9  -4   8    0.71    0.14
  -9  -4   8    0.71    0.14
   9   4  -8    0.91    0.15
  -9  -4   9    0.01    0.05
  -9  -4   9    0.12    0.05
   9   4  -9    0.04    0.07
   9   4  -9    0.08    0.08
  -9  -4  10    2.08    0.35
  -9  -4  10    1.89    0.35
   9   4 -10    2.01    0.36
   9   4 -10    2.18    0.36
  -9  -4  11    1.59    0.28
   9   4 -11    1.52    0.28
   9   4 -11    1.61    0.29
  -9  -4  12    2.76    0.46
  -9  -4  12    2.36    0.45
   9   4 -12    2.64    0.46
   9   4 -12    2.88    0.47
  -9  -4  13    1.05    0.20
  -9  -4  13    1.11    0.21
   9   4 -13    1.38    0.22
  -9  -4  14    0.70    0.14
  -9  -4  14    0.85    0.14
   9   4 -14    0.64    0.15
   9   4 -14    0.79    0.16
  -9  -4  15    0.00    0.05
   9   4 -15   -0.07    0.07
   9   4 -15    0.06    0.09
  -9  -4  16    0.11    0.06
  -9  -4  16    0.12    0.07
   9   4 -16    0.28    0.08
   9   4 -16    0.09    0.09
  -9  -4  17    0.29    0.08
  -9  -4  17    0.31    0.08
   9   4 -17    0.33    0.09
   9   4 -17    0.23    0.11
  -9  -4  18    0.06    0.06
  -9  -4  18    0.25    0.07
   9   4 -18    0.09    0.08
   9   4 -18   -0.03    0.10
  -9  -4  19    0.01    0.06
  -9  -4  19    0.09    0.07
   9   4 -19   -0.05    0.07
   9   4 -19    0.02    0.10
  -9  -4  20    1.88    0.39
  -9  -4  20    2.43    0.39
   9   4 -20    2.60    0.40
  -9  -4  21    0.14    0.07
  -9  -4  21    0.23    0.08
   9   4 -21    0.00    0.08
   9   4 -21    0.11    0.10
  -9  -4  22    0.67    0.13
  -9  -4  22    0.69    0.14
   9   4 -22    0.67    0.13
   9   4 -22    0.49    0.14
  -9  -4  23    0.01    0.06
  -9  -4  23    0.08    0.08
   9   4 -23    0.02    0.08
   9   4 -23    0.11    0.09
  -9  -4  24   -0.01    0.08
   9   4 -24    0.07    0.09
  -9  -3   1    0.14    0.06
   9   3  -1    0.22    0.06
  -9  -3   2    1.99    0.35
   9   3  -2    1.94    0.35
   9   3  -2    2.16    0.35
  -9  -3   3    0.04    0.04
  -9  -3   3   -0.03    0.04
   9   3  -3   -0.06    0.03
   9   3  -3    0.13    0.05
  -9  -3   4   12.65    2.28
  -9  -3   4   14.01    2.29
   9   3  -4   13.26    2.29
   9   3  -4   13.58    2.29
  -9  -3   5    0.79    0.14
   9   3  -5    0.76    0.14
  -9  -3   6   15.32    2.59
   9   3  -6   14.85    2.59
  -9  -3   7    5.94    0.98
  -9  -3   7    5.94    0.98
   9   3  -7    5.04    0.98
   9   3  -7    6.24    0.99
  -9  -3   8    1.34    0.23
  -9  -3   8    1.50    0.23
   9   3  -8    0.89    0.22
   9   3  -8    1.71    0.23
  -9  -3   9   16.54    2.92
  -9  -3   9   16.93    2.93
   9   3  -9   17.65    2.93
  -9  -3  10    0.89    0.16
  -9  -3  10    0.71    0.16
   9   3 -10    1.04    0.16
  -9  -3  11    1.79    0.31
   9   3 -11    1.79    0.32
   9   3 -11    1.80    0.32
  -9  -3  12    1.83    0.34
  -9  -3  12    1.87    0.34
   9   3 -12    2.07    0.35
   9   3 -12    2.24    0.35
  -9  -3  13    0.57    0.12
  -9  -3  13    0.65    0.13
   9   3 -13    0.72    0.13
   9   3 -13    0.74    0.14
  -9  -3  14    2.08    0.37
  -9  -3  14    2.00    0.37
   9   3 -14    2.27    0.37
  -9  -3  15    1.11    0.21
  -9  -3  15    1.22    0.21
   9   3 -15    1.24    0.22
   9   3 -15    1.23    0.22
  -9  -3  16    0.18    0.06
   9   3 -16    0.25    0.08
   9   3 -16    0.15    0.09
  -9  -3  17    0.50    0.10
  -9  -3  17    0.43    0.10
   9   3 -17    0.47    0.11
   9   3 -17    0.33    0.13
  -9  -3  18   -0.02    0.05
  -9  -3  18   -0.01    0.06
   9   3 -18   -0.01    0.07
   9   3 -18    0.00    0.09
  -9  -3  19    0.48    0.08
  -9  -3  19    0.09    0.09
   9   3 -19    0.43    0.10
   9   3 -19    0.37    0.11
  -9  -3  20    0.97    0.20
   9   3 -20    1.05    0.20
   9   3 -20    1.33    0.21
  -9  -3  21   -0.13    0.06
  -9  -3  21    0.02    0.08
   9   3 -21    0.03    0.07
   9   3 -21   -0.02    0.09
  -9  -3  22    0.25    0.07
   9   3 -22    0.23    0.09
   9   3 -22    0.26    0.10
  -9  -3  23   -0.04    0.06
  -9  -3  23   -0.01    0.08
   9   3 -23    0.15    0.08
   9   3 -23    0.09    0.09
  -9  -3  24    0.05    0.06
  -9  -3  24    0.15    0.08
   9   3 -24    0.10    0.08
   9   3 -24   -0.04    0.09
  -9  -2   1    4.26    0.67
   9   2  -1    3.53    0.67
  -9  -2   2    5.08    0.90
  -9  -2   2    5.38    0.90
  -9  -2   3    1.26    0.24
  -9  -2   3    1.45    0.24
  -9  -2   4   22.53    4.03
  -9  -2   4   23.77    4.04
   9   2  -4   24.60    4.07
  -9  -2   5    0.14    0.04
  -9  -2   5    0.02    0.04
   9   2  -5    0.09    0.03
   9   2  -5   -0.02    0.05
  -9  -2   6    5.69    0.88
  -9  -2   6    6.16    0.89
   9   2  -6    4.24    0.88
   9   2  -6    5.39    0.88
  -9  -2   7    1.80    0.30
   9   2  -7    1.56    0.30
   9   2  -7    2.05    0.31
  -9  -2   8    0.81    0.13
  -9  -2   8    0.71    0.14
   9   2  -8    0.54    0.13
   9   2  -8    1.00    0.14
  -9  -2   9    8.71    1.41
  -9  -2   9    8.23    1.41
   9   2  -9    7.12    1.41
   9   2  -9    9.86    1.42
  -9  -2  10    7.90    1.46
  -9  -2  10    9.01    1.47
   9   2 -10    8.05    1.46
   9   2 -10    9.78    1.47
  -9  -2  11    6.96    1.21
  -9  -2  11    7.06    1.21
   9   2 -11    7.05    1.21
  -9  -2  12    0.21    0.06
   9   2 -12    0.21    0.07
   9   2 -12    0.30    0.09
  -9  -2  13    2.29    0.41
  -9  -2  13    2.44    0.41
   9   2 -13    2.33    0.41
   9   2 -13    2.44    0.42
  -9  -2  14   17.88    3.19
  -9  -2  14   17.32    3.19
   9   2 -14   19.00    3.19
   9   2 -14   20.82    3.20
  -9  -2  15    0.18    0.05
  -9  -2  15    0.07    0.06
   9   2 -15    0.17    0.08
  -9  -2  16   10.60    1.92
  -9  -2  16   10.01    1.92
   9   2 -16   11.94    1.92
   9   2 -16   13.09    1.93
  -9  -2  17    0.78    0.12
   9   2 -17    0.47    0.13
   9   2 -17    0.43    0.13
  -9  -2  18    0.68    0.14
  -9  -2  18    0.92    0.15
   9   2 -18    0.69    0.15
   9   2 -18    0.73    0.16
  -9  -2  19    0.07    0.05
  -9  -2  19    0.05    0.07
   9   2 -19   -0.07    0.07
  -9  -2  20    2.23    0.43
  -9  -2  20    2.72    0.44
   9   2 -20    2.41    0.44
   9   2 -20    2.90    0.45
  -9  -2  21    0.61    0.13
  -9  -2  21    0.70    0.14
   9   2 -21    0.66    0.15
  -9  -2  22   -0.01    0.07
   9   2 -22    0.06    0.07
   9   2 -22   -0.03    0.09
  -9  -2  23    0.02    0.06
   9   2 -23   -0.02    0.07
   9   2 -23    0.06    0.09
  -9  -2  24   -0.12    0.06
  -9  -2  24    0.23    0.08
   9   2 -24   -0.10    0.07
  -9  -2  25    0.22    0.09
   9   2 -25    0.23    0.10
  -9  -1   1   27.14    4.61
  -9  -1   1   25.73    4.61
  -9  -1   1   29.30    4.63
   9   1  -1   25.82    4.62
  -9  -1   2    0.38    0.07
  -9  -1   2    0.40    0.07
  -9  -1   2    0.36    0.07
   9   1  -2    0.25    0.07
  -9  -1   3   24.19    4.06
  -9  -1   3   24.50    4.07
   9   1  -3   22.35    4.06
  -9  -1   4    7.98    1.41
  -9  -1   4    8.98    1.42
   9   1  -4    7.90    1.42
  -9  -1   5   14.94    2.62
  -9  -1   5   16.27    2.63
   9   1  -5   14.83    2.63
  -9  -1   6   31.93    5.36
  -9  -1   6   32.46    5.37
   9   1  -6   29.33    5.36
  -9  -1   7    3.48    0.54
  -9  -1   7    3.69    0.54
   9   1  -7    2.69    0.54
   9   1  -7    3.19    0.54
  -9  -1   8    6.42    0.94
  -9  -1   8    6.90    0.95
   9   1  -8    4.22    0.93
   9   1  -8    6.64    0.95
  -9  -1   9    1.71    0.28
   9   1  -9    1.32    0.28
   9   1  -9    2.25    0.29
  -9  -1  10    3.44    0.60
  -9  -1  10    3.58    0.60
   9   1 -10    3.21    0.60
   9   1 -10    3.97    0.61
  -9  -1  11   53.39    9.67
  -9  -1  11   55.36    9.69
   9   1 -11   56.26    9.69
   9   1 -11   63.09    9.73
  -9  -1  12    0.11    0.05
   9   1 -12    0.10    0.05
  -9  -1  13   16.46    2.79
  -9  -1  13   15.10    2.79
   9   1 -13   15.75    2.79
   9   1 -13   18.32    2.80
  -9  -1  14    0.73    0.13
  -9  -1  14    0.58    0.13
   9   1 -14    0.65    0.13
   9   1 -14    0.72    0.14
  -9  -1  15    1.21    0.23
  -9  -1  15    1.34    0.23
   9   1 -15    1.34    0.24
  -9  -1  16    4.83    0.86
  -9  -1  16    4.90    0.86
   9   1 -16    4.92    0.86
   9   1 -16    5.63    0.87
  -9  -1  17    0.16    0.06
  -9  -1  17    0.37    0.08
   9   1 -17    0.24    0.07
   9   1 -17    0.19    0.09
  -9  -1  18    0.15    0.06
   9   1 -18    0.16    0.07
   9   1 -18    0.25    0.10
  -9  -1  19    0.07    0.05
  -9  -1  19    0.09    0.07
   9   1 -19    0.00    0.07
   9   1 -19   -0.04    0.08
  -9  -1  20   -0.06    0.05
  -9  -1  20   -0.03    0.07
   9   1 -20   -0.01    0.07
  -9  -1  21    0.28    0.08
  -9  -1  21    0.24    0.09
   9   1 -21    0.29    0.09
   9   1 -21    0.59    0.11
  -9  -1  22    0.15    0.06
  -9  -1  22    0.02    0.08
   9   1 -22    0.04    0.07
   9   1 -22    0.21    0.09
  -9  -1  23    0.02    0.08
   9   1 -23    0.18    0.07
   9   1 -23    0.04    0.09
  -9  -1  24    0.17    0.07
  -9  -1  24   -0.02    0.09
   9   1 -24    0.23    0.07
   9   1 -24    0.32    0.10
  -9  -1  25    0.15    0.09
   9   1 -25    0.13    0.07
  -9   0   1    0.29    0.07
  -9   0   1    0.42    0.07
  -9   0   1    0.39    0.07
  -9   0   2    9.95    1.75
  -9   0   2   10.17    1.76
  -9   0   2   11.74    1.76
   9   0  -2    9.44    1.76
  -9   0   3    0.01    0.03
  -9   0   3   -0.02    0.02
  -9   0   3   -0.01    0.04
   9   0  -3    0.02    0.03
  -9   0   4    8.70    1.42
  -9   0   4    8.86    1.42
   9   0  -4    7.35    1.41
  -9   0   5    6.97    1.16
  -9   0   5    7.10    1.16
   9   0  -5    6.20    1.16
  -9   0   6   22.71    3.97
  -9   0   6   24.05    3.98
   9   0  -6   22.79    3.98
  -9   0   7    2.62    0.47
  -9   0   7    2.82    0.47
   9   0  -7    2.66    0.47
  -9   0   8    0.94    0.17
  -9   0   8    1.01    0.17
   9   0  -8    0.98    0.18
  -9   0   9    0.85    0.15
  -9   0   9    0.85    0.15
   9   0  -9    0.83    0.16
  -9   0  10   34.62    6.03
   9   0 -10   33.90    6.03
   9   0 -10   37.64    6.05
  -9   0  11    0.29    0.06
  -9   0  11    0.31    0.07
   9   0 -11    0.33    0.06
   9   0 -11    0.12    0.08
  -9   0  12    5.28    0.88
   9   0 -12    4.70    0.87
   9   0 -12    5.48    0.88
  -9   0  13    0.61    0.12
  -9   0  13    0.74    0.12
   9   0 -13    0.61    0.12
  -9   0  14    0.69    0.12
  -9   0  14    0.68    0.12
   9   0 -14    0.48    0.12
   9   0 -14    0.62    0.13
  -9   0  15    0.10    0.04
  -9   0  15   -0.21    0.05
   9   0 -15    0.02    0.05
   9   0 -15   -0.02    0.08
  -9   0  16   -0.15    0.04
  -9   0  16    0.14    0.05
   9   0 -16    0.14    0.08
  -9   0  17    0.06    0.05
  -9   0  17    0.03    0.06
   9   0 -17    0.02    0.06
   9   0 -17    0.01    0.07
  -9   0  18    0.89    0.16
  -9   0  18    0.62    0.16
   9   0 -18    1.01    0.16
   9   0 -18    1.03    0.17
  -9   0  19   -0.06    0.05
   9   0 -19   -0.03    0.07
   9   0 -19   -0.01    0.08
  -9   0  20    0.62    0.12
  -9   0  20    0.63    0.13
   9   0 -20    0.63    0.13
   9   0 -20    0.73    0.15
  -9   0  21   -0.02    0.07
   9   0 -21    0.11    0.07
  -9   0  22    0.78    0.14
  -9   0  22    0.73    0.14
   9   0 -22    0.51    0.15
  -9   0  23    2.56    0.41
  -9   0  23    2.24    0.42
   9   0 -23    2.20    0.42
   9   0 -23    2.42    0.42
  -9   0  24    2.14    0.38
   9   0 -24    2.08    0.38
   9   0 -24    2.30    0.39
  -9   0  25    0.38    0.08
  -9   0  25    0.25    0.10
   9   0 -25    0.33    0.09
   9   0 -25    0.36    0.11
  -9   0  26    0.05    0.08
   9   0 -26   -0.07    0.09
  -9   1   1    1.15    0.20
  -9   1   2   22.26    3.93
  -9   1   2   22.00    3.93
  -9   1   2   24.90    3.94
  -9   1   3    3.10    0.57
  -9   1   3    3.35    0.57
  -9   1   3    3.65    0.58
  -9   1   4    0.65    0.11
   9  -1  -4    0.60    0.11
  -9   1   5    0.09    0.03
  -9   1   5    0.05    0.02
   9  -1  -5    0.08    0.03
  -9   1   6    6.05    1.05
  -9   1   6    6.13    1.05
   9  -1  -6    6.08    1.05
  -9   1   7    0.06    0.03
  -9   1   7    0.08    0.03
   9  -1  -7   -0.04    0.04
  -9   1   8    7.79    1.32
  -9   1   8    7.35    1.32
   9  -1  -8    7.99    1.33
  -9   1   9    0.43    0.09
  -9   1   9    0.50    0.09
   9  -1  -9    0.43    0.10
  -9   1  10    8.30    1.50
  -9   1  10    9.08    1.50
   9  -1 -10    8.91    1.50
  -9   1  11    1.80    0.31
  -9   1  11    1.80    0.31
   9  -1 -11    1.80    0.32
  -9   1  12    3.79    0.69
   9  -1 -12    4.49    0.70
  -9   1  13    6.06    0.98
   9  -1 -13    5.20    0.98
   9  -1 -13    6.24    0.99
  -9   1  14    3.59    0.60
  -9   1  14    3.56    0.61
   9  -1 -14    3.35    0.60
  -9   1  15    1.87    0.31
  -9   1  15    1.79    0.31
   9  -1 -15    1.59    0.31
   9  -1 -15    1.89    0.32
  -9   1  16    0.93    0.16
  -9   1  16    0.94    0.17
   9  -1 -16    0.96    0.17
   9  -1 -16    0.81    0.17
   9  -1 -16    0.96    0.18
  -9   1  17    2.17    0.32
  -9   1  17    1.81    0.33
   9  -1 -17    1.69    0.33
   9  -1 -17    1.62    0.32
   9  -1 -17    2.03    0.33
  -9   1  18    0.04    0.05
  -9   1  18   -0.06    0.06
   9  -1 -18    0.00    0.06
   9  -1 -18    0.13    0.06
   9  -1 -18   -0.19    0.08
  -9   1  19    0.32    0.06
  -9   1  19    0.24    0.07
   9  -1 -19    0.00    0.07
   9  -1 -19   -0.02    0.07
   9  -1 -19    0.12    0.08
  -9   1  20    0.51    0.10
   9  -1 -20    0.56    0.12
   9  -1 -20    0.50    0.11
   9  -1 -20    0.54    0.13
  -9   1  21    0.90    0.17
   9  -1 -21    0.83    0.16
   9  -1 -21    0.89    0.18
  -9   1  22    0.34    0.07
  -9   1  22    0.29    0.09
   9  -1 -22    0.30    0.08
   9  -1 -22    0.17    0.10
  -9   1  23    0.02    0.05
  -9   1  23   -0.12    0.07
   9  -1 -23    0.12    0.06
   9  -1 -23    0.20    0.09
  -9   1  24    0.41    0.09
  -9   1  24    0.41    0.10
   9  -1 -24    0.51    0.11
   9  -1 -24    0.41    0.09
   9  -1 -24    0.28    0.11
   9  -1 -25    0.06    0.06
   9  -1 -25   -0.05    0.09
  -9   1  26    0.37    0.10
  -9   2   1   32.54    5.59
  -9   2   2    1.06    0.18
  -9   2   3    2.23    0.38
  -9   2   4    2.80    0.48
  -9   2   5    0.87    0.15
  -9   2   6    5.25    0.97
  -9   2   6    6.41    0.98
  -9   2   7    3.22    0.54
  -9   2   7    3.22    0.54
   9  -2  -7    2.91    0.54
  -9   2   8    2.50    0.41
  -9   2   8    2.39    0.41
   9  -2  -8    2.18    0.41
  -9   2   9    1.02    0.17
  -9   2   9    0.98    0.17
   9  -2  -9    0.84    0.17
  -9   2  10    3.85    0.68
  -9   2  10    3.88    0.68
   9  -2 -10    4.25    0.69
  -9   2  11   14.11    2.49
  -9   2  11   14.39    2.49
   9  -2 -11   15.11    2.50
  -9   2  12    0.69    0.12
  -9   2  12    0.58    0.12
   9  -2 -12    0.65    0.13
   9  -2 -13   15.28    2.63
  -9   2  14    0.53    0.09
  -9   2  14    0.50    0.10
   9  -2 -14    0.23    0.10
  -9   2  15    0.83    0.15
  -9   2  15    0.90    0.16
   9  -2 -15    0.88    0.15
   9  -2 -15    0.77    0.15
  -9   2  16    0.34    0.08
  -9   2  16    0.40    0.08
   9  -2 -16    0.44    0.08
   9  -2 -16    0.34    0.08
   9  -2 -16    0.39    0.10
  -9   2  17    1.01    0.19
  -9   2  17    1.01    0.19
   9  -2 -17    1.02    0.19
   9  -2 -17    1.37    0.20
  -9   2  18    0.69    0.12
  -9   2  18    0.62    0.12
   9  -2 -18    0.73    0.13
   9  -2 -18    0.46    0.12
   9  -2 -18    0.53    0.13
  -9   2  19    1.91    0.31
  -9   2  19    1.62    0.31
   9  -2 -19    1.89    0.32
   9  -2 -19    1.68    0.31
   9  -2 -19    1.83    0.32
  -9   2  20    1.27    0.20
  -9   2  20    1.13    0.20
   9  -2 -20    0.99    0.20
   9  -2 -20    0.92    0.20
   9  -2 -20    1.09    0.21
  -9   2  21    0.89    0.17
   9  -2 -21    0.92    0.17
   9  -2 -21    0.88    0.17
   9  -2 -21    0.86    0.17
  -9   2  22    0.00    0.05
  -9   2  22   -0.12    0.07
   9  -2 -22   -0.08    0.08
   9  -2 -22    0.07    0.06
  -9   2  23    1.46    0.23
  -9   2  23    1.51    0.24
   9  -2 -23    1.26    0.24
   9  -2 -23    0.91    0.24
   9  -2 -23    1.49    0.25
  -9   2  24    1.06    0.18
  -9   2  24    1.17    0.19
   9  -2 -24    1.12    0.20
   9  -2 -24    0.76    0.18
   9  -2 -24    0.97    0.20
  -9   2  25    0.09    0.05
  -9   2  25    0.10    0.08
   9  -2 -25   -0.07    0.06
   9  -2 -25   -0.03    0.08
  -9   2  26    0.03    0.08
   9  -2 -26    0.04    0.06
   9  -2 -26    0.01    0.08
  -9   3   1    1.94    0.34
  -9   3   2    1.40    0.24
  -9   3   3    0.96    0.17
  -9   3   4    0.33    0.06
  -9   3   5    0.73    0.13
  -9   3   6   -0.03    0.02
  -9   3   7    1.51    0.26
  -9   3   8   14.12    2.42
  -9   3   8   14.06    2.42
  -9   3   9   -0.02    0.03
  -9   3   9    0.01    0.03
   9  -3  -9   -0.05    0.04
  -9   3  10    4.45    0.78
  -9   3  10    4.63    0.78
   9  -3 -10    4.55    0.78
  -9   3  11    0.72    0.12
  -9   3  11    0.62    0.12
   9  -3 -11    0.55    0.12
  -9   3  12    8.16    1.45
  -9   3  12    8.56    1.45
   9  -3 -12    8.64    1.45
  -9   3  13    0.11    0.05
   9  -3 -13    0.18    0.07
  -9   3  14    0.12    0.04
  -9   3  14   -0.05    0.05
   9  -3 -14    0.07    0.07
  -9   3  15    0.57    0.12
  -9   3  15    0.86    0.13
   9  -3 -15    0.52    0.13
  -9   3  16    5.52    0.98
  -9   3  16    5.88    0.98
  -9   3  17    0.91    0.15
  -9   3  17    0.95    0.16
   9  -3 -17    0.79    0.15
   9  -3 -17    0.75    0.15
   9  -3 -17    1.06    0.17
  -9   3  18    0.55    0.10
  -9   3  18    0.41    0.11
   9  -3 -18    0.57    0.11
   9  -3 -18    0.70    0.12
  -9   3  19    0.13    0.05
  -9   3  19    0.17    0.06
   9  -3 -19    0.08    0.07
   9  -3 -19    0.11    0.06
   9  -3 -19    0.17    0.07
  -9   3  20    3.29    0.58
  -9   3  20    3.34    0.59
   9  -3 -20    3.78    0.59
   9  -3 -20    3.17    0.58
   9  -3 -20    3.45    0.59
   9  -3 -21    0.22    0.09
   9  -3 -21    0.22    0.07
   9  -3 -21    0.23    0.09
  -9   3  22   -0.12    0.05
  -9   3  22   -0.10    0.07
   9  -3 -22    0.07    0.08
   9  -3 -22    0.01    0.05
   9  -3 -22   -0.09    0.08
  -9   3  23    0.57    0.13
  -9   3  23    0.76    0.14
   9  -3 -23    0.82    0.14
  -9   3  24    1.34    0.23
  -9   3  24    1.35    0.24
   9  -3 -24    1.40    0.24
   9  -3 -24    1.02    0.23
   9  -3 -24    1.55    0.24
  -9   3  25    0.64    0.10
  -9   3  25    0.62    0.12
   9  -3 -25    0.38    0.13
   9  -3 -25    0.32    0.11
   9  -3 -25    0.62    0.12
   9  -3 -26    0.12    0.06
   9  -3 -26    0.02    0.08
  -9   4   2    0.30    0.06
  -9   4   3   17.28    2.97
  -9   4   4   55.49    9.53
  -9   4   5    4.35    0.75
  -9   4   6    0.34    0.06
  -9   4   7    3.99    0.69
  -9   4   8    0.04    0.02
  -9   4   9    0.19    0.04
  -9   4   9    0.11    0.04
   9  -4  -9    0.15    0.03
  -9   4  10    0.01    0.03
  -9   4  10    0.01    0.03
   9  -4 -10   -0.03    0.03
   9  -4 -10   -0.01    0.04
  -9   4  11    2.50    0.42
  -9   4  11    2.44    0.42
   9  -4 -11    2.35    0.42
  -9   4  12    1.93    0.33
  -9   4  12    1.85    0.33
   9  -4 -12    1.98    0.33
  -9   4  13    2.87    0.51
   9  -4 -13    2.99    0.51
  -9   4  14    1.23    0.22
   9  -4 -14    1.26    0.22
  -9   4  15    0.28    0.06
  -9   4  15    0.31    0.07
   9  -4 -15    0.26    0.08
  -9   4  16    0.12    0.05
  -9   4  16    0.15    0.05
   9  -4 -16    0.11    0.07
  -9   4  17   -0.04    0.04
  -9   4  17    0.09    0.05
  -9   4  18    1.31    0.22
  -9   4  18    1.27    0.22
   9  -4 -18    1.02    0.22
  -9   4  19    0.09    0.04
  -9   4  19    0.08    0.06
   9  -4 -19    0.09    0.05
   9  -4 -19   -0.04    0.04
   9  -4 -19    0.07    0.07
  -9   4  20    0.53    0.10
  -9   4  20    0.64    0.11
   9  -4 -20    0.46    0.11
   9  -4 -20    0.53    0.12
  -9   4  21   -0.02    0.06
   9  -4 -21   -0.11    0.06
   9  -4 -21   -0.07    0.05
   9  -4 -21    0.05    0.07
  -9   4  22    0.02    0.05
  -9   4  22   -0.05    0.07
   9  -4 -22    0.07    0.07
   9  -4 -22    0.06    0.06
   9  -4 -22   -0.07    0.07
  -9   4  23   -0.04    0.05
  -9   4  23   -0.10    0.07
   9  -4 -23    0.09    0.07
   9  -4 -23   -0.05    0.06
   9  -4 -23   -0.08    0.08
  -9   4  24    0.30    0.07
  -9   4  24    0.41    0.08
   9  -4 -24    0.17    0.09
   9  -4 -24    0.18    0.07
   9  -4 -24    0.12    0.09
  -9   4  25    0.41    0.10
  -9   4  25    0.51    0.11
   9  -4 -25    0.72    0.12
   9  -4 -25    0.44    0.10
   9  -4 -25    0.47    0.12
  -9   4  26    0.25    0.10
   9  -4 -26    0.44    0.11
  -9   4  27    0.14    0.08
   9  -4 -27    0.22    0.10
  -9   5   1   45.57    7.82
  -9   5   3    1.81    0.31
  -9   5   5    0.26    0.05
  -9   5   6    6.95    1.19
  -9   5   7    0.03    0.02
  -9   5   8   -0.02    0.02
  -9   5   9    0.16    0.04
  -9   5  10    5.85    1.01
  -9   5  11    0.13    0.03
  -9   5  11    0.09    0.04
   9  -5 -11    0.03    0.04
   9  -5 -11    0.12    0.04
  -9   5  12    1.55    0.27
  -9   5  12    1.71    0.27
   9  -5 -12    1.42    0.27
   9  -5 -12    1.46    0.27
  -9   5  13    0.26    0.05
  -9   5  13    0.26    0.06
   9  -5 -13    0.16    0.06
   9  -5 -13    0.28    0.06
  -9   5  14   -0.09    0.03
  -9   5  14    0.08    0.05
   9  -5 -14    0.02    0.04
   9  -5 -14    0.01    0.05
  -9   5  15    0.21    0.05
   9  -5 -15    0.23    0.07
  -9   5  16    0.67    0.12
  -9   5  16    0.57    0.12
   9  -5 -16    0.64    0.13
  -9   5  17    0.40    0.08
  -9   5  17    0.50    0.09
   9  -5 -17    0.15    0.10
  -9   5  18    0.03    0.04
  -9   5  18   -0.03    0.05
   9  -5 -18    0.03    0.06
  -9   5  19    0.36    0.07
  -9   5  19    0.38    0.08
   9  -5 -19    0.29    0.09
  -9   5  20    0.08    0.04
  -9   5  20    0.00    0.06
   9  -5 -20    0.08    0.07
  -9   5  21   -0.05    0.06
   9  -5 -21    0.05    0.05
   9  -5 -21    0.05    0.04
   9  -5 -21   -0.04    0.07
  -9   5  22    0.23    0.05
   9  -5 -22    0.15    0.07
   9  -5 -22    0.10    0.05
   9  -5 -22   -0.07    0.08
  -9   5  23    0.25    0.06
  -9   5  23    0.27    0.07
   9  -5 -23    0.28    0.08
   9  -5 -23    0.01    0.06
   9  -5 -23    0.21    0.08
  -9   5  24    0.53    0.10
  -9   5  24    0.24    0.11
   9  -5 -24    0.76    0.12
  -9   5  25    0.00    0.05
  -9   5  25   -0.05    0.07
   9  -5 -25    0.09    0.08
   9  -5 -25    0.21    0.06
   9  -5 -25    0.03    0.08
  -9   5  26    0.33    0.08
   9  -5 -26    0.05    0.06
   9  -5 -26   -0.10    0.08
   9  -5 -27    0.17    0.06
   9  -5 -27    0.08    0.09
  -9   6   1    3.38    0.58
  -9   6   2    5.38    0.92
  -9   6   3    0.86    0.15
  -9   6   7    2.70    0.46
  -9   6   8    2.96    0.51
  -9   6   9    3.64    0.63
  -9   6  10    4.42    0.76
  -9   6  11    0.04    0.03
   9  -6 -11    0.06    0.03
   9  -6 -12    3.34    0.57
   9  -6 -12    3.29    0.57
  -9   6  13    1.69    0.28
  -9   6  13    1.57    0.28
   9  -6 -13    1.52    0.28
   9  -6 -13    1.67    0.28
  -9   6  14    0.76    0.14
  -9   6  14    0.87    0.14
   9  -6 -14    0.67    0.14
   9  -6 -14    0.76    0.14
  -9   6  15    0.95    0.15
  -9   6  15    0.99    0.16
   9  -6 -15    0.68    0.15
   9  -6 -15    0.73    0.16
  -9   6  16    0.08    0.04
  -9   6  16   -0.05    0.06
   9  -6 -16   -0.01    0.05
   9  -6 -16    0.07    0.06
  -9   6  17    0.93    0.17
  -9   6  17    1.12    0.18
   9  -6 -17    0.89    0.17
   9  -6 -17    0.95    0.18
  -9   6  18    0.84    0.14
  -9   6  18    0.79    0.14
   9  -6 -18    0.55    0.14
  -9   6  19    1.88    0.30
  -9   6  19    2.06    0.31
   9  -6 -19    1.50    0.31
   9  -6 -19    1.52    0.31
  -9   6  20    0.32    0.07
  -9   6  20    0.36    0.08
   9  -6 -20    0.22    0.08
  -9   6  21   -0.08    0.04
  -9   6  21    0.07    0.07
   9  -6 -21   -0.05    0.07
  -9   6  22    0.13    0.05
  -9   6  22    0.34    0.07
   9  -6 -22    0.05    0.07
  -9   6  23   -0.09    0.05
  -9   6  23    0.08    0.07
   9  -6 -23    0.15    0.07
  -9   6  24   -0.24    0.05
  -9   6  24   -0.01    0.07
   9  -6 -24    0.12    0.06
   9  -6 -24   -0.01    0.05
   9  -6 -24   -0.01    0.08
  -9   6  25    0.10    0.05
  -9   6  25    0.24    0.08
   9  -6 -25    0.20    0.07
   9  -6 -25    0.12    0.06
   9  -6 -25    0.09    0.08
  -9   6  26   -0.08    0.08
   9  -6 -26    0.15    0.07
   9  -6 -26   -0.02    0.05
   9  -6 -26    0.11    0.08
  -9   6  27    0.30    0.09
   9  -6 -27    0.11    0.06
   9  -6 -27    0.01    0.09
  -9   7   1   15.53    2.67
  -9   7   2    0.25    0.05
  -9   7   3   -0.01    0.03
  -9   7   4    3.11    0.54
  -9   7   5    0.16    0.04
  -9   7   6    0.37    0.07
  -9   7   9    1.97    0.34
  -9   7  10   18.72    3.22
  -9   7  11    0.37    0.07
   9  -7 -12    0.71    0.12
   9  -7 -12    0.59    0.12
  -9   7  13    0.17    0.04
   9  -7 -13    0.18    0.05
   9  -7 -13    0.12    0.05
  -9   7  14    5.25    0.93
   9  -7 -14    5.34    0.93
   9  -7 -14    5.66    0.93
  -9   7  15    0.45    0.09
  -9   7  15    0.48    0.10
   9  -7 -15    0.48    0.10
   9  -7 -15    0.49    0.10
  -9   7  16    1.40    0.24
   9  -7 -16    1.38    0.25
  -9   7  17    0.10    0.04
  -9   7  17    0.06    0.06
   9  -7 -17    0.04    0.06
   9  -7 -17    0.04    0.06
  -9   7  18    0.50    0.10
  -9   7  18    0.63    0.11
   9  -7 -18    0.41    0.11
   9  -7 -18    0.54    0.11
  -9   7  19    0.17    0.05
  -9   7  19    0.24    0.07
   9  -7 -19    0.26    0.07
   9  -7 -19    0.24    0.08
  -9   7  20    0.06    0.04
  -9   7  20    0.14    0.07
   9  -7 -20    0.01    0.06
   9  -7 -20   -0.09    0.06
  -9   7  21    0.12    0.05
  -9   7  21    0.00    0.07
   9  -7 -21    0.30    0.07
   9  -7 -21    0.04    0.07
  -9   7  22    0.32    0.07
  -9   7  22    0.15    0.09
   9  -7 -22    0.41    0.09
   9  -7 -22    0.22    0.08
  -9   7  23    0.14    0.05
   9  -7 -23    0.08    0.08
  -9   7  24    0.13    0.05
  -9   7  24   -0.06    0.08
   9  -7 -24   -0.04    0.07
   9  -7 -24   -0.09    0.07
  -9   7  25    0.02    0.05
  -9   7  25   -0.09    0.08
   9  -7 -25   -0.17    0.08
   9  -7 -25   -0.14    0.08
  -9   7  26    0.64    0.12
   9  -7 -26    0.47    0.12
   9  -7 -26    0.43    0.12
   9  -7 -27    0.07    0.05
   9  -7 -27   -0.07    0.05
   9  -7 -27   -0.06    0.08
   9  -7 -27    0.11    0.08
  -9   8   1    1.22    0.21
  -9   8   2    7.89    1.36
  -9   8   3    0.65    0.12
  -9   8   4   11.73    2.02
  -9   8   5    2.27    0.39
  -9   8   6   15.85    2.72
  -9   8   7    5.38    0.93
  -9   8  12    0.97    0.17
  -9   8  13    0.37    0.07
   9  -8 -13    0.43    0.07
   9  -8 -13    0.25    0.07
  -9   8  14    0.01    0.03
   9  -8 -14    0.11    0.05
   9  -8 -14    0.01    0.04
  -9   8  15    4.34    0.75
   9  -8 -15    4.40    0.75
   9  -8 -15    4.24    0.75
  -9   8  16    0.26    0.05
   9  -8 -16    0.07    0.07
   9  -8 -16    0.27    0.06
  -9   8  17    0.23    0.05
  -9   8  17    0.18    0.08
   9  -8 -17    0.23    0.07
   9  -8 -17    0.20    0.07
  -9   8  18    0.11    0.04
  -9   8  18    0.07    0.07
   9  -8 -18    0.03    0.06
   9  -8 -18    0.12    0.06
  -9   8  19   -0.06    0.04
  -9   8  19    0.15    0.07
   9  -8 -19   -0.07    0.07
  -9   8  20    4.13    0.72
   9  -8 -20    3.87    0.71
   9  -8 -20    4.34    0.71
  -9   8  21    0.05    0.04
  -9   8  21   -0.05    0.07
   9  -8 -21   -0.03    0.07
   9  -8 -21    0.21    0.06
  -9   8  22    0.42    0.08
  -9   8  22    0.27    0.10
   9  -8 -22    0.49    0.11
   9  -8 -22    0.41    0.09
  -9   8  23    0.27    0.07
  -9   8  23    0.25    0.10
   9  -8 -23    0.26    0.10
   9  -8 -23    0.43    0.09
  -9   8  24    0.03    0.05
  -9   8  24    0.01    0.09
   9  -8 -24   -0.01    0.08
   9  -8 -24   -0.12    0.07
  -9   8  25    0.06    0.08
   9  -8 -25    0.04    0.08
  -9   8  26    0.08    0.09
   9  -8 -26   -0.11    0.08
   9  -8 -26    0.06    0.08
  -9   9   1    0.70    0.13
  -9   9   2    0.37    0.08
  -9   9   3    2.60    0.45
  -9   9   4    5.18    0.89
  -9   9   5    1.49    0.26
  -9   9   6    5.45    0.94
  -9   9   7   18.04    3.10
  -9   9   8    2.08    0.36
   9  -9 -13    0.59    0.10
   9  -9 -13    0.47    0.10
   9  -9 -14    5.18    0.83
   9  -9 -14    4.50    0.82
  -9   9  15    0.61    0.13
   9  -9 -15    0.82    0.14
   9  -9 -15    0.81    0.13
  -9   9  16    0.09    0.04
   9  -9 -16    0.04    0.06
   9  -9 -16    0.16    0.05
  -9   9  17    5.68    1.01
   9  -9 -17    6.04    1.01
  -9   9  18    1.45    0.25
   9  -9 -18    1.31    0.26
   9  -9 -18    1.44    0.25
  -9   9  19    2.83    0.50
   9  -9 -19    3.00    0.51
  -9   9  20    0.05    0.04
  -9   9  20    0.07    0.07
   9  -9 -20   -0.08    0.08
   9  -9 -20    0.03    0.07
  -9   9  21    1.59    0.28
  -9   9  21    1.57    0.29
   9  -9 -21    1.77    0.29
   9  -9 -21    1.53    0.29
  -9   9  22    0.31    0.07
  -9   9  22    0.29    0.10
   9  -9 -22    0.16    0.09
   9  -9 -22    0.28    0.08
  -9   9  23    0.09    0.05
  -9   9  23    0.06    0.09
   9  -9 -23   -0.17    0.09
   9  -9 -23    0.04    0.06
  -9   9  24    0.28    0.06
  -9   9  24   -0.13    0.09
   9  -9 -24    0.03    0.09
   9  -9 -24    0.25    0.08
  -9   9  25    0.01    0.09
   9  -9 -25    0.12    0.09
   9  -9 -25    0.01    0.07
  -9  10   1    0.28    0.06
  -9  10   1    0.13    0.04
   9 -10  -1    0.21    0.04
  -9  10   2    2.18    0.38
  -9  10   3    0.13    0.05
  -9  10   4    2.44    0.42
  -9  10   5    0.11    0.05
  -9  10   6   -0.05    0.04
  -9  10   7    0.53    0.10
  -9  10   8    5.80    1.00
  -9  10   9    0.10    0.05
   9 -10 -13    0.34    0.07
   9 -10 -14    0.46    0.09
   9 -10 -14    0.44    0.09
   9 -10 -15    0.12    0.06
   9 -10 -15    0.14    0.05
   9 -10 -16    0.14    0.07
   9 -10 -16    0.03    0.05
   9 -10 -17    0.42    0.09
   9 -10 -18    1.92    0.32
   9 -10 -18    1.69    0.31
   9 -10 -19    4.05    0.66
   9 -10 -19    3.60    0.66
  -9  10  20    0.14    0.05
   9 -10 -20    0.18    0.08
   9 -10 -20    0.08    0.07
  -9  10  21    0.04    0.05
   9 -10 -21    0.03    0.09
   9 -10 -21    0.02    0.06
  -9  10  22    0.21    0.05
   9 -10 -22    0.06    0.10
   9 -10 -22    0.10    0.07
  -9  10  23    1.20    0.19
   9 -10 -23    1.00    0.21
   9 -10 -23    0.89    0.19
  -9  10  24    0.27    0.06
   9 -10 -24    0.13    0.08
   9 -10 -25    0.03    0.09
   9 -10 -25    0.00    0.07
  -9  11   1    0.25    0.07
  -9  11   1    0.23    0.05
   9 -11  -1    0.16    0.05
   9 -11  -1    0.16    0.05
  -9  11   2    0.57    0.08
  -9  11   2    0.36    0.07
   9 -11  -2    0.30    0.07
  -9  11   3    1.31    0.23
  -9  11   4    2.13    0.37
  -9  11   5    0.01    0.05
  -9  11   6    0.79    0.15
  -9  11   7    0.02    0.05
  -9  11   8    0.31    0.08
  -9  11   9    0.78    0.15
  -9  11  10   -0.04    0.05
   9 -11 -14    0.40    0.08
   9 -11 -14    0.32    0.07
   9 -11 -15    3.16    0.50
   9 -11 -15    2.69    0.50
   9 -11 -16    0.13    0.06
   9 -11 -16    0.06    0.05
   9 -11 -17   -0.02    0.07
   9 -11 -17    0.07    0.05
   9 -11 -18    0.18    0.08
   9 -11 -18    0.22    0.06
   9 -11 -19    3.09    0.51
   9 -11 -19    2.80    0.51
   9 -11 -20    0.25    0.09
   9 -11 -21    0.41    0.11
   9 -11 -21    0.40    0.10
   9 -11 -22    0.46    0.11
   9 -11 -22    0.27    0.09
   9 -11 -23    0.71    0.15
   9 -11 -23    0.54    0.13
   9 -11 -24    0.47    0.11
  -9  12   1    1.42    0.23
  -9  12   1    1.15    0.22
   9 -12  -1    1.31    0.23
  -9  12   2    0.18    0.08
  -9  12   2    0.22    0.06
   9 -12  -2    0.19    0.06
   9 -12  -2    0.34    0.06
  -9  12   3    0.70    0.10
   9 -12  -3    0.40    0.09
   9 -12  -3    0.46    0.09
  -9  12   4    0.01    0.06
  -9  12   5    6.23    1.07
  -9  12   6    0.27    0.08
  -9  12   7    2.05    0.36
  -9  12   8    2.14    0.37
  -9  12   9   15.84    2.73
  -9  12  10    0.78    0.15
  -9  12  11    0.13    0.06
   9 -12 -14   -0.06    0.05
   9 -12 -14    0.00    0.03
   9 -12 -15    0.71    0.12
   9 -12 -15    0.53    0.11
   9 -12 -16    0.17    0.08
   9 -12 -16    0.27    0.06
   9 -12 -17    0.46    0.10
   9 -12 -17    0.35    0.08
   9 -12 -18   -0.07    0.05
   9 -12 -19    0.30    0.09
   9 -12 -19    0.10    0.06
   9 -12 -20    0.14    0.09
   9 -12 -21    0.18    0.09
   9 -12 -21    0.11    0.07
   9 -12 -22   -0.09    0.09
   9 -12 -22    0.09    0.07
   9 -12 -23   -0.04    0.09
   9 -12 -23    0.04    0.07
  -9  13   1    0.06    0.08
  -9  13   1    0.07    0.05
   9 -13  -1    0.03    0.06
  -9  13   2    2.14    0.33
  -9  13   2    1.83    0.32
   9 -13  -2    1.81    0.32
   9 -13  -2    1.74    0.32
  -9  13   3    4.53    0.76
  -9  13   3    4.22    0.75
  -9  13   4    0.54    0.10
   9 -13  -4    0.39    0.09
   9 -13  -4    0.45    0.08
  -9  13   5    2.11    0.37
  -9  13   6    1.62    0.29
  -9  13   7    0.73    0.14
  -9  13   8    2.72    0.48
  -9  13   9    0.29    0.08
  -9  13  10    0.07    0.07
  -9  13  11    3.84    0.67
   9 -13 -14    4.96    0.87
   9 -13 -14    5.09    0.87
   9 -13 -15    0.86    0.16
   9 -13 -15    0.87    0.16
   9 -13 -16    0.36    0.10
   9 -13 -16    0.40    0.08
   9 -13 -17    1.85    0.31
   9 -13 -17    1.62    0.30
   9 -13 -18    0.86    0.16
   9 -13 -19    1.03    0.20
   9 -13 -19    1.06    0.19
   9 -13 -20    1.03    0.20
   9 -13 -21    0.29    0.10
   9 -13 -21    0.13    0.08
  -9  14   1    4.12    0.59
  -9  14   1    2.91    0.58
  -9  14   2    0.06    0.09
  -9  14   2   -0.08    0.05
   9 -14  -2    0.01    0.06
   9 -14  -2    0.13    0.05
  -9  14   3    0.21    0.09
  -9  14   3    0.38    0.07
   9 -14  -3    0.16    0.07
   9 -14  -3    0.23    0.07
  -9  14   4   -0.08    0.07
   9 -14  -4    0.14    0.05
   9 -14  -4    0.04    0.04
  -9  14   5    0.08    0.08
  -9  14   6    0.31    0.09
  -9  14   7    8.23    1.42
  -9  14   8    1.99    0.35
  -9  14   9    0.42    0.10
  -9  14  10    0.13    0.08
  -9  14  11    1.46    0.27
  -9  14  12    0.45    0.11
   9 -14 -15    1.67    0.30
   9 -14 -15    1.69    0.29
   9 -14 -16   -0.04    0.07
   9 -14 -16    0.18    0.05
   9 -14 -17    0.19    0.09
   9 -14 -17    0.28    0.07
   9 -14 -18    0.31    0.08
   9 -14 -19    0.74    0.16
   9 -14 -19    0.79    0.15
   9 -14 -20    1.86    0.34
  -9  15   1    0.13    0.09
  -9  15   1   -0.05    0.07
   9 -15  -1   -0.13    0.08
  -9  15   2   -0.12    0.09
  -9  15   2    0.22    0.06
   9 -15  -2   -0.12    0.06
  -9  15   3   -0.14    0.09
  -9  15   3    0.08    0.06
   9 -15  -3    0.10    0.06
   9 -15  -3    0.17    0.06
  -9  15   4    0.02    0.09
  -9  15   4    0.14    0.05
   9 -15  -4    0.08    0.06
   9 -15  -4   -0.01    0.05
  -9  15   5   -0.01    0.09
   9 -15  -5    0.01    0.05
   9 -15  -5    0.01    0.04
  -9  15   6    0.78    0.14
   9 -15  -6    0.49    0.11
   9 -15  -6    0.63    0.11
  -9  15   7    0.11    0.08
   9 -15  -7    0.06    0.04
   9 -15  -7    0.20    0.05
  -9  15   8   -0.04    0.08
  -9  15   9    0.15    0.08
  -9  15  10    0.10    0.09
  -9  15  11   -0.03    0.08
  -9  15  12    0.13    0.09
   9 -15 -12    0.06    0.03
  -9  15  13    0.46    0.11
   9 -15 -15    0.44    0.11
   9 -15 -15    0.63    0.11
   9 -15 -16    0.16    0.08
   9 -15 -16    0.21    0.06
   9 -15 -17    1.03    0.21
   9 -15 -17    1.20    0.20
  -9  16   1    0.71    0.16
   9 -16  -1    0.66    0.14
   9 -16  -1    0.55    0.13
  -9  16   2    0.94    0.14
  -9  16   2    0.71    0.12
   9 -16  -2    0.26    0.12
   9 -16  -2    0.47    0.12
  -9  16   3    1.45    0.24
  -9  16   3    1.27    0.23
   9 -16  -3    1.11    0.23
  -9  16   4    0.16    0.10
  -9  16   4    0.04    0.06
   9 -16  -4    0.09    0.07
   9 -16  -4    0.02    0.06
  -9  16   5    0.01    0.10
   9 -16  -5    0.07    0.06
   9 -16  -5    0.10    0.05
  -9  16   6   -0.11    0.10
   9 -16  -6   -0.03    0.06
   9 -16  -6    0.00    0.05
  -9  16   7    0.74    0.16
  -9  16   8    0.17    0.10
   9 -16  -8    0.11    0.05
   9 -16  -8   -0.05    0.04
  -9  16   9    0.85    0.18
  -9  16  10    0.21    0.10
  -9  16  11    2.37    0.43
  -9  16  12    0.81    0.17
  -9  16  13    0.69    0.15
   9 -16 -13    0.49    0.11
   9 -16 -13    0.67    0.11
   9 -16 -14    0.08    0.05
   9 -16 -14    0.05    0.04
   9 -16 -15   -0.02    0.07
   9 -16 -15    0.06    0.05
  -9  17   2    0.28    0.09
   9 -17  -2    0.27    0.09
  -9  17   3   -0.06    0.11
   9 -17  -3    0.15    0.08
   9 -17  -3   -0.07    0.07
  -9  17   4    0.08    0.11
  -9  17   4    0.10    0.07
   9 -17  -4   -0.13    0.07
   9 -17  -4   -0.13    0.06
  -9  17   5   -0.06    0.11
   9 -17  -5   -0.06    0.06
  -9  17   6    0.05    0.12
   9 -17  -6    0.11    0.07
   9 -17  -6    0.33    0.07
  -9  17   7    0.63    0.12
   9 -17  -7    0.15    0.08
   9 -17  -7    0.40    0.08
  -9  17   8    1.33    0.26
  -9  17   9   -0.08    0.10
   9 -17  -9    0.01    0.05
   9 -17  -9   -0.09    0.05
  -9  17  10    0.38    0.11
   9 -17 -10    0.06    0.06
   9 -17 -10    0.24    0.06
  -9  17  11    0.23    0.11
  -9  17  12    0.67    0.16
  -9  17  13    0.33    0.12
   8  21  -1    0.23    0.12
  -8 -20   1    0.11    0.14
   8  20  -1    0.45    0.12
   8  20  -1    0.05    0.10
  -8 -20   2    0.28    0.14
   8  20  -2    0.20    0.10
  -8 -20   3   -0.23    0.12
   8  20  -3    0.06    0.11
   8  20  -4   -0.02    0.11
  -8 -19   1    0.76    0.16
  -8 -19   1    0.65    0.13
   8  19  -1    0.24    0.15
   8  19  -1    0.57    0.13
  -8 -19   2    2.16    0.37
  -8 -19   2    1.98    0.36
   8  19  -2    2.08    0.37
   8  19  -2    1.88    0.36
  -8 -19   3    0.27    0.14
  -8 -19   3    0.45    0.11
   8  19  -3    0.64    0.14
   8  19  -3    0.20    0.11
  -8 -19   4    0.10    0.11
   8  19  -4    0.05    0.09
  -8 -19   5    0.42    0.14
   8  19  -5    0.47    0.13
   8  19  -5    0.37    0.12
  -8 -19   6    0.39    0.14
   8  19  -6    0.41    0.13
  -8 -18   1    1.58    0.28
  -8 -18   1    1.50    0.27
   8  18  -1    1.23    0.28
  -8 -18   2    0.11    0.13
  -8 -18   2    0.36    0.10
   8  18  -2    0.28    0.12
   8  18  -2    0.42    0.11
  -8 -18   3    0.19    0.10
  -8 -18   3   -0.12    0.09
   8  18  -3   -0.19    0.11
   8  18  -3   -0.05    0.09
  -8 -18   4    0.19    0.12
  -8 -18   4   -0.03    0.09
   8  18  -4   -0.26    0.11
   8  18  -4    0.19    0.09
  -8 -18   5    0.31    0.12
  -8 -18   5    0.08    0.08
   8  18  -5   -0.12    0.10
   8  18  -5    0.03    0.09
  -8 -18   6    0.13    0.10
  -8 -18   6   -0.15    0.08
   8  18  -6   -0.13    0.10
  -8 -18   7    0.05    0.11
   8  18  -7    0.17    0.11
   8  18  -7    0.21    0.10
  -8 -18   8    0.50    0.18
   8  18  -8    1.00    0.18
   8  18  -9   -0.08    0.11
  -8 -17   1    0.10    0.09
   8  17  -1   -0.12    0.11
   8  17  -1    0.05    0.09
  -8 -17   2   -0.08    0.11
  -8 -17   2   -0.08    0.09
   8  17  -2    0.18    0.12
   8  17  -2   -0.07    0.09
  -8 -17   3   -0.02    0.11
  -8 -17   3    0.16    0.09
   8  17  -3   -0.12    0.10
   8  17  -3    0.27    0.10
  -8 -17   4    0.20    0.15
  -8 -17   4    0.68    0.13
   8  17  -4    0.59    0.14
  -8 -17   5    0.24    0.13
  -8 -17   5    0.43    0.11
   8  17  -5    0.45    0.13
   8  17  -5    0.43    0.12
  -8 -17   6   -0.22    0.09
  -8 -17   6   -0.01    0.08
   8  17  -6   -0.12    0.11
   8  17  -6    0.15    0.10
  -8 -17   7    0.18    0.09
  -8 -17   7    0.05    0.09
   8  17  -7    0.05    0.11
   8  17  -7   -0.09    0.10
  -8 -17   8    1.16    0.26
  -8 -17   8    1.61    0.26
   8  17  -8    1.32    0.26
  -8 -17   9    0.00    0.11
   8  17  -9    0.12    0.09
   8  17  -9   -0.17    0.10
  -8 -17  10    0.42    0.12
   8  17 -10    0.16    0.11
   8  17 -10   -0.07    0.11
  -8 -16   1    5.61    1.05
  -8 -16   1    6.02    1.05
   8  16  -1    6.13    1.05
   8  16  -1    6.58    1.06
  -8 -16   2    0.15    0.08
   8  16  -2    0.15    0.11
   8  16  -2    0.00    0.09
  -8 -16   3   -0.01    0.09
   8  16  -3    0.40    0.11
   8  16  -3    0.06    0.10
  -8 -16   4    0.21    0.11
   8  16  -4   -0.06    0.10
   8  16  -4    0.06    0.09
  -8 -16   5    2.12    0.42
  -8 -16   5    2.36    0.41
   8  16  -5    2.49    0.42
   8  16  -5    2.29    0.42
  -8 -16   6    0.06    0.11
  -8 -16   6    0.28    0.08
   8  16  -6    0.17    0.11
   8  16  -6    0.21    0.11
  -8 -16   7    0.02    0.11
  -8 -16   7   -0.15    0.08
   8  16  -7   -0.11    0.10
   8  16  -7    0.24    0.11
  -8 -16   8    0.55    0.13
  -8 -16   8    0.43    0.12
   8  16  -8    0.75    0.14
   8  16  -8    0.41    0.14
  -8 -16   9    2.05    0.34
  -8 -16   9    1.68    0.33
   8  16  -9    1.75    0.33
   8  16  -9    1.89    0.33
  -8 -16  10    2.17    0.33
  -8 -16  10    2.00    0.32
   8  16 -10    1.62    0.33
   8  16 -10    1.43    0.33
  -8 -16  11   -0.10    0.10
   8  16 -11    0.13    0.09
   8  16 -11   -0.18    0.10
  -8 -16  12   -0.03    0.10
   8  16 -12    0.15    0.10
  -8 -15   1    0.30    0.13
  -8 -15   1    0.57    0.11
   8  15  -1    0.09    0.13
   8  15  -1    0.52    0.11
  -8 -15   2    0.45    0.12
  -8 -15   2    0.39    0.10
   8  15  -2    0.25    0.11
  -8 -15   3    1.34    0.26
   8  15  -3    1.26    0.26
   8  15  -3    1.61    0.26
  -8 -15   4    0.04    0.09
   8  15  -4    0.46    0.12
   8  15  -4    0.32    0.11
  -8 -15   5    0.32    0.11
  -8 -15   5    0.02    0.09
   8  15  -5    0.15    0.10
   8  15  -5    0.22    0.10
  -8 -15   6    2.35    0.40
   8  15  -6    1.96    0.39
   8  15  -6    2.35    0.40
  -8 -15   7    0.86    0.16
  -8 -15   7    0.84    0.15
   8  15  -7    0.48    0.16
   8  15  -7    0.48    0.16
  -8 -15   8    0.00    0.10
  -8 -15   8    0.27    0.08
   8  15  -8   -0.15    0.10
   8  15  -8    0.14    0.10
  -8 -15   9    2.99    0.50
  -8 -15   9    2.86    0.50
   8  15  -9    2.63    0.50
  -8 -15  10   -0.04    0.09
  -8 -15  10    0.03    0.08
   8  15 -10    0.01    0.10
   8  15 -10    0.14    0.10
  -8 -15  11    0.04    0.10
  -8 -15  11    0.05    0.08
   8  15 -11    0.42    0.11
  -8 -15  12    1.32    0.23
  -8 -15  12    1.22    0.23
   8  15 -12    1.33    0.24
   8  15 -12    1.08    0.23
  -8 -15  13    0.01    0.10
   8  15 -13    0.00    0.10
   8  15 -13   -0.05    0.09
  -8 -15  14    0.09    0.10
   8  15 -14    0.05    0.09
  -8 -14   1    1.10    0.19
  -8 -14   1    0.80    0.18
   8  14  -1    0.95    0.18
  -8 -14   2    9.45    1.70
  -8 -14   2    9.73    1.70
   8  14  -2   10.56    1.71
  -8 -14   3    4.97    0.88
  -8 -14   3    5.44    0.88
   8  14  -3    4.34    0.88
   8  14  -3    5.52    0.88
  -8 -14   4    1.23    0.29
  -8 -14   4    1.59    0.28
   8  14  -4    1.92    0.29
  -8 -14   5    0.25    0.08
   8  14  -5    0.06    0.10
   8  14  -5    0.02    0.10
  -8 -14   6    0.28    0.13
  -8 -14   6    0.36    0.10
   8  14  -6    0.71    0.12
   8  14  -6    0.37    0.13
  -8 -14   7    0.69    0.15
  -8 -14   7    0.68    0.14
   8  14  -7    0.66    0.15
   8  14  -7    0.57    0.15
  -8 -14   8    0.20    0.10
  -8 -14   8    0.11    0.08
   8  14  -8    0.19    0.10
   8  14  -8    0.14    0.10
  -8 -14   9    0.29    0.10
  -8 -14   9    0.09    0.09
   8  14  -9    0.26    0.10
   8  14  -9    0.11    0.10
  -8 -14  10    0.65    0.16
  -8 -14  10    0.76    0.15
   8  14 -10    0.80    0.16
   8  14 -10    0.82    0.17
  -8 -14  11    0.07    0.09
  -8 -14  11    0.06    0.08
   8  14 -11    0.08    0.09
  -8 -14  12    0.18    0.10
  -8 -14  12    0.13    0.08
   8  14 -12    0.23    0.11
   8  14 -12    0.02    0.09
  -8 -14  13    0.33    0.11
  -8 -14  13    0.45    0.10
   8  14 -13    0.58    0.12
   8  14 -13    0.23    0.11
  -8 -14  14   -0.14    0.10
   8  14 -14    0.16    0.10
   8  14 -14   -0.10    0.09
  -8 -14  15   -0.06    0.10
   8  14 -15    0.08    0.10
   8  14 -15    0.14    0.10
  -8 -13   1    6.10    1.10
  -8 -13   1    6.35    1.10
   8  13  -1    6.51    1.10
   8  13  -1    6.48    1.10
  -8 -13   2   11.48    1.96
  -8 -13   2   11.05    1.96
   8  13  -2   11.36    1.96
   8  13  -2   11.57    1.96
  -8 -13   3    0.22    0.10
  -8 -13   3   -0.02    0.08
   8  13  -3    0.12    0.09
  -8 -13   4    1.18    0.19
  -8 -13   4    0.76    0.18
   8  13  -4    0.88    0.18
  -8 -13   5    0.49    0.12
  -8 -13   5    0.35    0.10
   8  13  -5    0.28    0.12
   8  13  -5    0.38    0.12
  -8 -13   6    0.92    0.17
   8  13  -6    0.85    0.19
  -8 -13   7   -0.15    0.10
  -8 -13   7    0.10    0.07
   8  13  -7    0.05    0.09
  -8 -13   8    0.35    0.10
  -8 -13   8    0.12    0.08
   8  13  -8    0.06    0.09
   8  13  -8    0.03    0.09
  -8 -13   9    2.87    0.50
  -8 -13   9    2.76    0.49
   8  13  -9    2.60    0.50
   8  13  -9    3.12    0.50
  -8 -13  10    0.25    0.10
  -8 -13  10    0.00    0.08
   8  13 -10    0.02    0.09
   8  13 -10    0.30    0.10
  -8 -13  11    0.24    0.10
  -8 -13  11    0.17    0.08
   8  13 -11   -0.03    0.10
   8  13 -11    0.14    0.09
  -8 -13  12    0.31    0.10
  -8 -13  12    0.31    0.09
   8  13 -12    0.16    0.10
   8  13 -12    0.20    0.11
  -8 -13  13    0.68    0.14
  -8 -13  13    0.69    0.13
   8  13 -13    0.64    0.14
   8  13 -13    0.35    0.14
  -8 -13  14    0.14    0.09
  -8 -13  14    0.29    0.08
   8  13 -14    0.03    0.10
   8  13 -14    0.17    0.11
  -8 -13  15    0.65    0.14
  -8 -13  15    0.54    0.12
   8  13 -15    0.71    0.14
   8  13 -15    0.31    0.13
  -8 -13  16    0.26    0.10
   8  13 -16   -0.01    0.09
   8  13 -16   -0.15    0.10
  -8 -13  17   -0.16    0.11
   8  12  -1    0.94    0.18
   8  12  -1    0.84    0.17
  -8 -12   2    1.27    0.25
   8  12  -2    1.38    0.25
   8  12  -2    1.50    0.26
  -8 -12   3    0.66    0.17
  -8 -12   3    0.68    0.16
   8  12  -3    0.96    0.17
   8  12  -3    1.05    0.17
  -8 -12   4    2.02    0.36
  -8 -12   4    1.98    0.36
   8  12  -4    1.87    0.36
   8  12  -4    2.25    0.36
  -8 -12   5    0.08    0.09
  -8 -12   5    0.10    0.08
   8  12  -5    0.12    0.09
   8  12  -5    0.03    0.09
  -8 -12   6    0.11    0.09
  -8 -12   6    0.11    0.07
   8  12  -6   -0.02    0.09
  -8 -12   7    4.49    0.78
   8  12  -7    4.49    0.78
  -8 -12   8    1.31    0.26
  -8 -12   8    1.49    0.26
   8  12  -8    1.30    0.26
   8  12  -8    1.48    0.26
  -8 -12   9    0.50    0.12
  -8 -12   9    0.39    0.11
   8  12  -9    0.52    0.12
   8  12  -9    0.40    0.13
  -8 -12  10    1.18    0.23
  -8 -12  10    1.21    0.22
   8  12 -10    1.33    0.23
   8  12 -10    1.11    0.23
  -8 -12  11    1.60    0.30
  -8 -12  11    1.61    0.30
   8  12 -11    1.73    0.30
  -8 -12  12    0.54    0.14
   8  12 -12    0.56    0.14
   8  12 -12    0.74    0.14
  -8 -12  13    0.08    0.08
  -8 -12  13   -0.02    0.08
   8  12 -13    0.02    0.09
   8  12 -13   -0.02    0.11
  -8 -12  14    0.55    0.13
  -8 -12  14    0.54    0.12
   8  12 -14    0.53    0.13
  -8 -12  15    0.06    0.08
  -8 -12  15    0.04    0.07
   8  12 -15   -0.02    0.09
   8  12 -15   -0.09    0.09
  -8 -12  16   -0.17    0.08
   8  12 -16    0.23    0.09
   8  12 -16   -0.02    0.10
  -8 -12  17   -0.02    0.09
   8  12 -17    0.26    0.09
  -8 -12  18   -0.27    0.09
   8  12 -18   -0.16    0.10
  -8 -11   1    3.18    0.61
  -8 -11   1    3.28    0.61
   8  11  -1    3.66    0.61
   8  11  -1    4.16    0.61
  -8 -11   2    0.31    0.10
  -8 -11   2    0.27    0.09
   8  11  -2    0.26    0.10
   8  11  -2    0.64    0.11
  -8 -11   3    1.87    0.34
  -8 -11   3    1.90    0.34
   8  11  -3    1.79    0.34
   8  11  -3    2.15    0.35
  -8 -11   4    0.47    0.12
   8  11  -4    0.57    0.12
   8  11  -4    0.40    0.13
  -8 -11   5    0.91    0.18
   8  11  -5    0.86    0.18
   8  11  -5    1.05    0.19
  -8 -11   6    0.07    0.09
  -8 -11   6    0.08    0.07
   8  11  -6    0.22    0.09
   8  11  -6    0.20    0.09
  -8 -11   7    4.30    0.75
  -8 -11   7    3.99    0.75
   8  11  -7    4.21    0.75
   8  11  -7    5.16    0.76
  -8 -11   8    0.04    0.07
  -8 -11   9    0.19    0.09
  -8 -11   9    0.03    0.08
   8  11  -9    0.27    0.10
   8  11  -9    0.30    0.11
  -8 -11  10    0.37    0.10
  -8 -11  10    0.11    0.09
   8  11 -10    0.51    0.11
   8  11 -10    0.32    0.11
  -8 -11  11    0.62    0.15
  -8 -11  11    0.77    0.14
   8  11 -11    0.51    0.15
   8  11 -11    1.00    0.16
  -8 -11  12    0.75    0.15
  -8 -11  12    0.67    0.15
   8  11 -12    0.85    0.16
   8  11 -12    0.73    0.17
  -8 -11  13   -0.16    0.08
  -8 -11  13    0.01    0.07
   8  11 -13   -0.03    0.09
   8  11 -13    0.10    0.10
  -8 -11  14   -0.07    0.08
  -8 -11  14    0.07    0.07
   8  11 -14   -0.13    0.10
  -8 -11  15    0.91    0.15
  -8 -11  15    0.67    0.15
   8  11 -15    0.58    0.15
   8  11 -15    0.65    0.16
  -8 -11  16    0.34    0.09
   8  11 -16    0.29    0.11
   8  11 -16    0.04    0.10
  -8 -11  17    0.30    0.10
   8  11 -17    0.36    0.11
  -8 -11  18    0.22    0.09
  -8 -11  18    0.08    0.08
   8  11 -18    0.11    0.09
   8  11 -18   -0.05    0.10
  -8 -11  19    0.16    0.09
   8  11 -19    0.41    0.10
   8  11 -19   -0.09    0.10
  -8 -10   1    1.07    0.20
  -8 -10   1    1.09    0.20
   8  10  -1    1.26    0.21
   8  10  -1    1.03    0.21
  -8 -10   2    9.43    1.80
  -8 -10   2   10.71    1.81
   8  10  -2   10.71    1.81
   8  10  -2   11.93    1.82
  -8 -10   3    0.86    0.19
  -8 -10   3    0.96    0.19
   8  10  -3    1.21    0.20
   8  10  -3    1.09    0.20
  -8 -10   4    4.81    0.86
  -8 -10   4    4.76    0.86
   8  10  -4    4.67    0.86
   8  10  -4    6.05    0.87
  -8 -10   5    0.97    0.18
  -8 -10   5    0.91    0.18
   8  10  -5    0.89    0.18
   8  10  -5    1.07    0.19
  -8 -10   6    0.49    0.11
  -8 -10   6    0.32    0.11
   8  10  -6    0.62    0.12
   8  10  -6    0.68    0.13
  -8 -10   7    0.12    0.09
   8  10  -7    0.31    0.09
   8  10  -7    0.24    0.10
  -8 -10   8    2.38    0.42
   8  10  -8    2.22    0.42
   8  10  -8    2.63    0.43
  -8 -10   9   -0.01    0.07
   8  10  -9   -0.03    0.08
   8  10  -9    0.26    0.10
  -8 -10  10   -0.20    0.08
  -8 -10  10    0.06    0.06
  -8 -10  11    0.41    0.11
  -8 -10  11    0.57    0.11
   8  10 -11    0.35    0.12
   8  10 -11    0.50    0.13
  -8 -10  12    0.90    0.17
  -8 -10  12    0.70    0.16
   8  10 -12    0.87    0.17
   8  10 -12    0.89    0.17
  -8 -10  13    1.04    0.20
  -8 -10  13    1.05    0.20
   8  10 -13    1.24    0.20
   8  10 -13    0.84    0.21
  -8 -10  14    0.13    0.08
  -8 -10  14    0.01    0.07
   8  10 -14    0.06    0.09
   8  10 -14    0.10    0.11
  -8 -10  15    0.62    0.14
   8  10 -15    0.63    0.14
   8  10 -15    0.81    0.16
  -8 -10  16    0.14    0.09
   8  10 -16    0.27    0.09
   8  10 -16    0.30    0.12
  -8 -10  17    0.09    0.07
  -8 -10  17   -0.04    0.07
  -8 -10  18    0.14    0.07
   8  10 -18    0.07    0.09
   8  10 -18   -0.12    0.11
  -8 -10  19    0.28    0.10
  -8 -10  19    0.39    0.10
   8  10 -19    0.48    0.11
   8  10 -19    0.35    0.12
  -8 -10  20    0.33    0.09
   8  10 -20    0.19    0.10
   8  10 -20    0.25    0.10
  -8  -9   1   40.45    7.28
  -8  -9   1   42.45    7.30
   8   9  -1   42.23    7.29
   8   9  -1   45.82    7.31
  -8  -9   2    5.01    0.89
  -8  -9   2    5.07    0.89
   8   9  -2    5.15    0.89
   8   9  -2    5.40    0.89
  -8  -9   3    3.90    0.70
  -8  -9   3    4.05    0.70
   8   9  -3    3.88    0.70
   8   9  -3    4.45    0.70
  -8  -9   4    1.91    0.32
  -8  -9   4    1.63    0.32
   8   9  -4    1.89    0.32
   8   9  -4    1.94    0.33
  -8  -9   5    2.21    0.40
  -8  -9   5    2.00    0.40
   8   9  -5    2.48    0.41
   8   9  -5    2.68    0.41
  -8  -9   6   14.92    2.71
  -8  -9   6   15.03    2.71
   8   9  -6   16.14    2.72
   8   9  -6   17.84    2.73
  -8  -9   7    6.76    1.20
  -8  -9   7    6.22    1.20
   8   9  -7    7.36    1.21
   8   9  -7    8.19    1.21
  -8  -9   8    0.60    0.12
  -8  -9   8    0.48    0.11
   8   9  -8    0.47    0.12
   8   9  -8    0.56    0.13
  -8  -9   9    0.27    0.10
   8   9  -9    0.43    0.10
   8   9  -9    0.36    0.11
  -8  -9  10    0.07    0.07
   8   9 -10    0.15    0.09
   8   9 -10    0.10    0.09
  -8  -9  11    0.78    0.15
  -8  -9  11    0.82    0.15
   8   9 -11    0.47    0.17
  -8  -9  12    0.43    0.11
  -8  -9  12    0.38    0.10
   8   9 -12    0.42    0.12
   8   9 -12    0.67    0.14
  -8  -9  13    0.42    0.12
  -8  -9  13    0.49    0.11
   8   9 -13    0.55    0.13
   8   9 -13    0.82    0.14
  -8  -9  14    0.32    0.11
  -8  -9  14    0.46    0.11
   8   9 -14    0.67    0.12
   8   9 -14    0.70    0.14
  -8  -9  15    0.16    0.08
   8   9 -15   -0.12    0.09
   8   9 -15   -0.07    0.11
  -8  -9  16    0.25    0.08
  -8  -9  16   -0.17    0.07
   8   9 -16    0.17    0.09
   8   9 -16    0.32    0.12
  -8  -9  17    0.06    0.07
  -8  -9  17    0.22    0.08
   8   9 -17    0.17    0.08
   8   9 -17    0.01    0.11
  -8  -9  18    0.01    0.08
  -8  -9  18    0.13    0.07
   8   9 -18    0.02    0.09
  -8  -9  19   -0.15    0.08
  -8  -9  19    0.02    0.07
   8   9 -19    0.07    0.09
   8   9 -19   -0.08    0.10
  -8  -9  20    0.13    0.10
  -8  -9  20    0.50    0.09
   8   9 -20    0.33    0.11
  -8  -9  21    0.07    0.07
   8   9 -21   -0.03    0.09
   8   9 -21    0.19    0.10
  -8  -8   1    0.12    0.06
  -8  -8   1    0.00    0.06
   8   8  -1   -0.04    0.07
   8   8  -1    0.08    0.07
  -8  -8   2    3.05    0.60
  -8  -8   2    3.61    0.60
   8   8  -2    3.56    0.60
   8   8  -2    3.81    0.60
  -8  -8   3   11.08    2.03
  -8  -8   3   12.08    2.04
   8   8  -3   12.08    2.04
   8   8  -3   12.38    2.04
  -8  -8   4    0.15    0.07
  -8  -8   4    0.09    0.06
   8   8  -4   -0.07    0.06
   8   8  -4    0.24    0.09
  -8  -8   5    3.24    0.63
  -8  -8   5    3.65    0.63
   8   8  -5    3.67    0.63
   8   8  -5    4.22    0.63
  -8  -8   6    3.65    0.67
  -8  -8   6    3.82    0.67
   8   8  -6    3.91    0.67
   8   8  -6    4.24    0.68
  -8  -8   7    0.21    0.08
  -8  -8   7    0.18    0.07
   8   8  -7    0.13    0.08
   8   8  -7    0.36    0.09
  -8  -8   8    1.65    0.34
  -8  -8   8    1.79    0.34
   8   8  -8    2.30    0.34
   8   8  -8    2.15    0.35
  -8  -8   9    5.60    1.01
  -8  -8   9    5.44    1.01
   8   8  -9    6.03    1.01
   8   8  -9    6.60    1.01
  -8  -8  10   -0.14    0.07
   8   8 -10   -0.09    0.08
   8   8 -10   -0.15    0.10
  -8  -8  11    1.26    0.26
   8   8 -11    1.54    0.27
   8   8 -11    1.78    0.28
  -8  -8  12    0.04    0.07
  -8  -8  12   -0.09    0.06
   8   8 -12    0.19    0.09
  -8  -8  13    0.34    0.11
  -8  -8  13    0.45    0.10
   8   8 -13    0.50    0.12
  -8  -8  14    0.26    0.10
  -8  -8  14    0.33    0.09
   8   8 -14    0.45    0.11
   8   8 -14    0.42    0.12
  -8  -8  15    0.49    0.10
   8   8 -15    0.38    0.11
   8   8 -15    0.28    0.13
  -8  -8  16   -0.07    0.07
  -8  -8  16   -0.12    0.07
   8   8 -16   -0.05    0.09
  -8  -8  17   -0.04    0.07
  -8  -8  17   -0.09    0.07
   8   8 -17   -0.22    0.08
   8   8 -17   -0.10    0.11
  -8  -8  18    0.59    0.12
  -8  -8  18    0.55    0.12
   8   8 -18    0.36    0.12
   8   8 -18    0.55    0.14
  -8  -8  19    0.10    0.07
   8   8 -19   -0.08    0.09
  -8  -8  20    0.21    0.09
  -8  -8  20    0.30    0.08
   8   8 -20    0.09    0.09
   8   8 -20    0.33    0.10
  -8  -8  21    0.10    0.08
  -8  -8  21    0.25    0.08
   8   8 -21    0.13    0.09
   8   8 -21    0.12    0.10
  -8  -8  22    0.48    0.10
   8   8 -22    0.21    0.11
  -8  -7   1    1.45    0.27
  -8  -7   1    1.71    0.27
   8   7  -1    1.47    0.27
  -8  -7   2    0.45    0.12
  -8  -7   2    0.67    0.12
   8   7  -2    0.76    0.12
  -8  -7   3    9.19    1.60
  -8  -7   3    9.43    1.60
   8   7  -3    8.97    1.60
   8   7  -3    9.74    1.60
  -8  -7   4    3.69    0.64
  -8  -7   4    3.70    0.64
   8   7  -4    3.52    0.64
   8   7  -4    3.94    0.64
  -8  -7   5    2.22    0.42
  -8  -7   5    2.33    0.42
   8   7  -5    2.47    0.42
   8   7  -5    2.85    0.43
  -8  -7   6    5.72    1.02
  -8  -7   6    5.84    1.02
   8   7  -6    5.63    1.02
   8   7  -6    6.97    1.03
  -8  -7   7    1.96    0.36
  -8  -7   7    1.94    0.36
   8   7  -7    2.19    0.36
   8   7  -7    2.15    0.36
  -8  -7   8   12.84    2.39
  -8  -7   8   13.40    2.39
   8   7  -8   14.64    2.39
   8   7  -8   15.50    2.40
  -8  -7   9   -0.14    0.07
  -8  -7   9    0.08    0.06
   8   7  -9    0.16    0.08
   8   7  -9    0.15    0.09
  -8  -7  10    0.28    0.08
  -8  -7  10    0.21    0.07
   8   7 -10    0.31    0.10
   8   7 -10    0.37    0.10
  -8  -7  11    0.14    0.07
   8   7 -11    0.09    0.08
   8   7 -11    0.25    0.09
  -8  -7  12    0.01    0.07
   8   7 -12    0.05    0.09
   8   7 -12    0.26    0.10
  -8  -7  13    0.18    0.07
  -8  -7  13    0.16    0.07
   8   7 -13    0.18    0.09
  -8  -7  14    0.11    0.07
   8   7 -14    0.01    0.08
   8   7 -14   -0.08    0.10
  -8  -7  15    1.00    0.21
  -8  -7  15    1.03    0.21
   8   7 -15    1.23    0.22
   8   7 -15    1.41    0.22
  -8  -7  16    0.02    0.07
  -8  -7  16   -0.09    0.06
   8   7 -16    0.01    0.08
   8   7 -16   -0.03    0.11
  -8  -7  17    0.15    0.07
  -8  -7  17    0.02    0.07
   8   7 -17   -0.09    0.08
   8   7 -17   -0.12    0.10
  -8  -7  18   -0.04    0.07
  -8  -7  18   -0.10    0.07
   8   7 -18    0.05    0.09
   8   7 -18   -0.13    0.10
  -8  -7  19    0.09    0.07
  -8  -7  19   -0.03    0.07
   8   7 -19    0.03    0.10
  -8  -7  20    0.09    0.07
  -8  -7  20   -0.11    0.07
   8   7 -20    0.12    0.09
  -8  -7  21    0.31    0.08
  -8  -7  21    0.06    0.08
   8   7 -21    0.28    0.10
   8   7 -21    0.31    0.10
  -8  -7  22   -0.05    0.07
  -8  -7  22    0.13    0.08
   8   7 -22    0.06    0.09
   8   7 -22    0.10    0.09
  -8  -7  23    0.04    0.08
   8   7 -23   -0.08    0.09
  -8  -6   1    0.18    0.07
  -8  -6   1    0.32    0.07
   8   6  -1    0.40    0.07
   8   6  -1    0.22    0.07
  -8  -6   2    3.59    0.65
  -8  -6   2    3.87    0.65
   8   6  -2    3.56    0.65
   8   6  -2    4.28    0.66
  -8  -6   3    4.10    0.71
  -8  -6   3    4.43    0.72
   8   6  -3    4.00    0.71
   8   6  -3    4.04    0.72
  -8  -6   4    5.08    0.90
  -8  -6   4    5.50    0.91
   8   6  -4    5.22    0.91
  -8  -6   5    3.92    0.67
  -8  -6   5    4.31    0.68
   8   6  -5    3.58    0.67
  -8  -6   6    0.18    0.06
  -8  -6   6    0.20    0.06
   8   6  -6    0.22    0.07
   8   6  -6    0.17    0.08
  -8  -6   7    0.49    0.10
  -8  -6   7    0.36    0.09
   8   6  -7    0.45    0.10
   8   6  -7    0.52    0.11
  -8  -6   8    0.91    0.17
  -8  -6   8    0.78    0.17
   8   6  -8    1.04    0.17
   8   6  -8    0.97    0.18
  -8  -6   9    0.11    0.06
  -8  -6   9    0.09    0.05
   8   6  -9    0.08    0.07
   8   6  -9    0.15    0.09
  -8  -6  10    1.88    0.35
  -8  -6  10    1.86    0.34
   8   6 -10    2.06    0.35
   8   6 -10    2.22    0.35
  -8  -6  11    0.58    0.11
  -8  -6  11    0.42    0.10
   8   6 -11    0.38    0.11
   8   6 -11    0.56    0.12
  -8  -6  12    0.19    0.06
   8   6 -12    0.24    0.08
   8   6 -12    0.04    0.09
  -8  -6  13    0.75    0.15
   8   6 -13    1.05    0.17
   8   6 -13    0.66    0.17
  -8  -6  14    1.72    0.31
  -8  -6  14    1.67    0.31
   8   6 -14    1.81    0.32
   8   6 -14    1.99    0.32
  -8  -6  15    1.53    0.27
  -8  -6  15    1.43    0.27
   8   6 -15    1.54    0.27
  -8  -6  16    0.14    0.07
   8   6 -16    0.27    0.09
   8   6 -16    0.14    0.10
  -8  -6  17    0.18    0.07
  -8  -6  17   -0.02    0.06
   8   6 -17    0.05    0.09
   8   6 -17    0.03    0.10
  -8  -6  18    1.99    0.37
  -8  -6  18    1.95    0.37
   8   6 -18    2.32    0.37
   8   6 -18    2.17    0.38
  -8  -6  19    1.36    0.26
  -8  -6  19    1.66    0.27
   8   6 -19    1.41    0.27
   8   6 -19    1.57    0.28
  -8  -6  20    0.24    0.09
   8   6 -20    0.30    0.11
  -8  -6  21    0.40    0.09
  -8  -6  21    0.35    0.09
   8   6 -21    0.22    0.10
  -8  -6  22    1.00    0.18
  -8  -6  22    0.99    0.17
   8   6 -22    0.72    0.18
   8   6 -22    0.84    0.18
  -8  -6  23    0.92    0.14
  -8  -6  23    0.81    0.14
   8   6 -23    0.51    0.15
   8   6 -23    0.36    0.15
  -8  -5   1    8.97    1.60
  -8  -5   1    8.86    1.60
   8   5  -1    9.57    1.60
   8   5  -1   10.10    1.61
  -8  -5   2    2.00    0.38
  -8  -5   2    2.18    0.38
   8   5  -2    2.18    0.38
   8   5  -2    2.38    0.38
  -8  -5   3    0.12    0.05
  -8  -5   3    0.22    0.05
   8   5  -3    0.06    0.06
   8   5  -3    0.18    0.06
  -8  -5   4    2.38    0.41
  -8  -5   4    2.38    0.41
   8   5  -4    2.48    0.41
   8   5  -4    2.15    0.41
  -8  -5   5    1.98    0.37
  -8  -5   5    2.22    0.37
   8   5  -5    1.94    0.37
   8   5  -5    2.33    0.37
  -8  -5   6    0.31    0.07
  -8  -5   6    0.17    0.07
   8   5  -6    0.27    0.07
  -8  -5   7    0.03    0.05
  -8  -5   7    0.08    0.05
   8   5  -7    0.14    0.06
  -8  -5   8    1.53    0.28
  -8  -5   8    1.56    0.28
   8   5  -8    1.45    0.28
   8   5  -8    1.91    0.29
  -8  -5   9    0.14    0.06
  -8  -5   9    0.10    0.05
   8   5  -9   -0.02    0.07
   8   5  -9    0.23    0.08
  -8  -5  10   13.80    2.51
  -8  -5  10   13.87    2.52
   8   5 -10   15.05    2.52
   8   5 -10   16.60    2.53
  -8  -5  11    0.13    0.06
  -8  -5  11   -0.16    0.05
   8   5 -11   -0.16    0.07
   8   5 -11    0.21    0.08
  -8  -5  12    0.37    0.08
   8   5 -12    0.29    0.09
   8   5 -12    0.31    0.10
  -8  -5  13    0.07    0.07
   8   5 -13    0.39    0.08
   8   5 -13    0.20    0.09
  -8  -5  14    0.41    0.08
  -8  -5  14    0.20    0.08
  -8  -5  15    0.68    0.13
  -8  -5  15    0.53    0.13
   8   5 -15    0.77    0.14
   8   5 -15    0.67    0.15
  -8  -5  16   -0.19    0.06
  -8  -5  16   -0.04    0.06
   8   5 -16   -0.02    0.08
   8   5 -16    0.10    0.09
  -8  -5  17    3.77    0.65
  -8  -5  17    3.49    0.65
   8   5 -17    3.99    0.65
  -8  -5  18   -0.04    0.06
  -8  -5  18    0.02    0.06
   8   5 -18   -0.09    0.07
   8   5 -18   -0.08    0.09
  -8  -5  19    0.59    0.11
  -8  -5  19    0.25    0.11
   8   5 -19    0.54    0.11
   8   5 -19    0.59    0.13
  -8  -5  20    0.47    0.10
  -8  -5  20    0.38    0.10
   8   5 -20    0.28    0.10
   8   5 -20    0.54    0.12
  -8  -5  21   -0.10    0.07
  -8  -5  21   -0.14    0.07
   8   5 -21   -0.02    0.07
   8   5 -21    0.08    0.09
  -8  -5  22    0.15    0.08
  -8  -5  22    0.25    0.08
   8   5 -22    0.18    0.08
  -8  -5  23    0.39    0.08
  -8  -5  23    0.23    0.09
   8   5 -23    0.18    0.09
   8   5 -23    0.23    0.10
  -8  -5  24   -0.05    0.07
  -8  -5  24    0.23    0.08
   8   5 -24   -0.06    0.09
  -8  -4   1    2.50    0.44
  -8  -4   1    2.35    0.44
   8   4  -1    2.65    0.44
   8   4  -1    2.71    0.44
  -8  -4   2    5.61    0.90
  -8  -4   2    4.69    0.90
   8   4  -2    5.55    0.90
   8   4  -2    5.15    0.90
  -8  -4   3    0.11    0.05
   8   4  -3    0.17    0.06
   8   4  -3    0.29    0.07
  -8  -4   4   12.26    2.18
   8   4  -4   13.03    2.18
   8   4  -4   12.79    2.18
  -8  -4   5    0.35    0.08
  -8  -4   5    0.51    0.08
   8   4  -5    0.39    0.09
   8   4  -5    0.29    0.09
  -8  -4   6    6.51    1.13
  -8  -4   6    6.96    1.13
   8   4  -6    6.10    1.13
   8   4  -6    6.89    1.13
  -8  -4   7    0.31    0.09
  -8  -4   7    0.46    0.09
   8   4  -7    0.52    0.10
   8   4  -7    0.59    0.10
  -8  -4   8    0.39    0.08
  -8  -4   8    0.41    0.08
   8   4  -8    0.29    0.09
  -8  -4   9    3.95    0.68
  -8  -4   9    3.87    0.68
   8   4  -9    3.58    0.68
   8   4  -9    4.91    0.69
  -8  -4  10    4.66    0.87
  -8  -4  10    4.85    0.87
   8   4 -10    5.07    0.87
   8   4 -10    6.12    0.88
  -8  -4  11    1.22    0.21
   8   4 -11    1.07    0.21
   8   4 -11    1.13    0.21
  -8  -4  12    0.15    0.06
  -8  -4  12    0.11    0.06
   8   4 -12    0.19    0.07
   8   4 -12    0.16    0.08
  -8  -4  13    2.03    0.38
   8   4 -13    2.36    0.38
  -8  -4  14    2.19    0.38
  -8  -4  14    2.23    0.38
   8   4 -14    2.10    0.38
   8   4 -14    2.17    0.39
  -8  -4  15    0.29    0.09
  -8  -4  15    0.35    0.09
   8   4 -15    0.64    0.11
  -8  -4  16    0.16    0.06
  -8  -4  16   -0.02    0.06
   8   4 -16    0.16    0.07
   8   4 -16    0.13    0.09
  -8  -4  17    2.72    0.49
  -8  -4  17    2.69    0.49
   8   4 -17    2.95    0.50
   8   4 -17    3.09    0.50
  -8  -4  18    0.15    0.07
  -8  -4  18    0.35    0.08
   8   4 -18    0.32    0.09
  -8  -4  19    1.10    0.23
   8   4 -19    1.46    0.24
   8   4 -19    1.45    0.25
  -8  -4  20   -0.10    0.06
  -8  -4  20    0.06    0.07
   8   4 -20    0.19    0.08
   8   4 -20    0.05    0.09
  -8  -4  21    0.72    0.16
   8   4 -21    0.84    0.17
  -8  -4  22    0.45    0.09
  -8  -4  22    0.36    0.10
   8   4 -22    0.36    0.10
   8   4 -22    0.31    0.11
  -8  -4  23    0.14    0.07
  -8  -4  23    0.20    0.07
   8   4 -23   -0.10    0.07
  -8  -4  24    0.17    0.07
  -8  -4  24    0.13    0.08
   8   4 -24    0.17    0.09
   8   4 -24    0.31    0.10
  -8  -4  25    0.08    0.08
  -8  -4  25    0.16    0.08
   8   4 -25    0.08    0.09
  -8  -3   1    0.24    0.06
  -8  -3   1    0.22    0.05
   8   3  -1    0.21    0.06
  -8  -3   2    5.82    1.01
  -8  -3   2    5.65    1.01
   8   3  -2    6.11    1.01
  -8  -3   3    4.54    0.83
  -8  -3   3    4.74    0.83
   8   3  -3    5.26    0.83
  -8  -3   4    5.22    0.90
  -8  -3   4    5.13    0.90
   8   3  -4    5.02    0.90
   8   3  -4    5.73    0.91
  -8  -3   5    2.76    0.49
  -8  -3   5    3.02    0.49
   8   3  -5    2.69    0.49
   8   3  -5    2.99    0.49
  -8  -3   6   -0.07    0.04
   8   3  -6   -0.01    0.05
   8   3  -6    0.10    0.05
  -8  -3   7   10.67    1.81
  -8  -3   7   11.17    1.82
   8   3  -7    9.61    1.81
   8   3  -7   11.34    1.82
  -8  -3   8    6.74    1.18
  -8  -3   8    7.31    1.19
   8   3  -8    6.58    1.18
   8   3  -8    7.02    1.19
  -8  -3   9    0.28    0.06
  -8  -3   9    0.28    0.06
   8   3  -9    0.13    0.07
   8   3  -9    0.21    0.09
  -8  -3  10    0.47    0.09
   8   3 -10    0.37    0.09
  -8  -3  11    0.08    0.05
  -8  -3  11    0.03    0.05
   8   3 -11    0.12    0.06
   8   3 -11   -0.03    0.07
  -8  -3  12    0.61    0.11
  -8  -3  12    0.45    0.10
   8   3 -12    0.46    0.11
  -8  -3  13    0.75    0.15
   8   3 -13    0.99    0.16
   8   3 -13    0.75    0.17
  -8  -3  14    5.25    0.89
  -8  -3  14    4.73    0.89
   8   3 -14    4.97    0.89
   8   3 -14    5.91    0.89
  -8  -3  15    4.69    0.82
  -8  -3  15    4.86    0.82
   8   3 -15    4.36    0.82
   8   3 -15    5.26    0.83
  -8  -3  16    7.04    1.21
  -8  -3  16    6.34    1.21
   8   3 -16    7.21    1.21
   8   3 -16    7.72    1.21
  -8  -3  17    1.03    0.18
  -8  -3  17    0.82    0.18
   8   3 -17    1.15    0.19
   8   3 -17    1.05    0.19
  -8  -3  18   -0.12    0.06
  -8  -3  18    0.07    0.06
   8   3 -18    0.22    0.07
   8   3 -18    0.05    0.08
  -8  -3  19    0.26    0.07
  -8  -3  19    0.14    0.07
   8   3 -19    0.17    0.07
   8   3 -19    0.11    0.10
  -8  -3  20   -0.02    0.07
  -8  -3  20    0.16    0.07
   8   3 -20    0.07    0.07
   8   3 -20    0.11    0.09
  -8  -3  21    1.10    0.23
  -8  -3  21    1.36    0.23
   8   3 -21    1.30    0.23
   8   3 -21    1.41    0.24
  -8  -3  22    0.52    0.12
  -8  -3  22    0.62    0.13
   8   3 -22    0.74    0.13
   8   3 -22    0.54    0.14
  -8  -3  23    0.34    0.08
  -8  -3  23    0.31    0.09
   8   3 -23    0.13    0.08
   8   3 -23    0.14    0.10
  -8  -3  24   -0.03    0.07
  -8  -3  24    0.04    0.07
   8   3 -24    0.02    0.07
   8   3 -24   -0.06    0.09
  -8  -3  25    0.60    0.09
  -8  -3  25    0.21    0.10
   8   3 -25    0.18    0.10
   8   3 -25    0.37    0.11
  -8  -2   1   28.60    4.85
  -8  -2   1   26.88    4.85
   8   2  -1   29.42    4.86
  -8  -2   2    1.83    0.27
  -8  -2   2    1.48    0.27
   8   2  -2    1.38    0.27
  -8  -2   3    4.20    0.65
  -8  -2   3    4.06    0.65
   8   2  -3    3.57    0.65
   8   2  -3    3.38    0.65
  -8  -2   4    3.86    0.65
  -8  -2   4    3.60    0.65
   8   2  -4    3.97    0.66
  -8  -2   5    1.67    0.28
  -8  -2   5    1.55    0.28
   8   2  -5    1.63    0.28
   8   2  -5    1.53    0.28
  -8  -2   6    0.91    0.17
  -8  -2   6    1.12    0.17
   8   2  -6    0.85    0.17
   8   2  -6    1.07    0.18
  -8  -2   7    1.99    0.34
  -8  -2   7    2.13    0.35
   8   2  -7    1.79    0.34
   8   2  -7    2.15    0.35
  -8  -2   8    3.54    0.60
   8   2  -8    3.33    0.60
   8   2  -8    3.65    0.60
  -8  -2   9    3.16    0.50
   8   2  -9    2.55    0.50
   8   2  -9    3.18    0.51
  -8  -2  10    0.23    0.07
  -8  -2  10    0.40    0.07
   8   2 -10    0.24    0.07
   8   2 -10    0.35    0.08
  -8  -2  11    2.15    0.36
  -8  -2  11    2.20    0.36
   8   2 -11    1.82    0.36
  -8  -2  12    0.43    0.07
  -8  -2  12    0.30    0.08
   8   2 -12    0.23    0.08
   8   2 -12    0.23    0.09
  -8  -2  13    0.55    0.10
  -8  -2  13    0.47    0.10
   8   2 -13    0.54    0.10
   8   2 -13    0.28    0.11
  -8  -2  14    1.78    0.30
   8   2 -14    1.56    0.30
   8   2 -14    1.83    0.31
  -8  -2  15    1.01    0.19
  -8  -2  15    1.09    0.19
   8   2 -15    1.02    0.20
   8   2 -15    1.28    0.21
  -8  -2  16    0.59    0.11
  -8  -2  16    0.50    0.11
   8   2 -16    0.54    0.12
  -8  -2  17    2.20    0.37
  -8  -2  17    1.91    0.37
   8   2 -17    2.13    0.38
   8   2 -17    2.40    0.38
  -8  -2  18    0.34    0.08
  -8  -2  18    0.22    0.09
   8   2 -18    0.50    0.09
   8   2 -18    0.27    0.10
  -8  -2  19    0.41    0.09
  -8  -2  19    0.33    0.10
   8   2 -19    0.45    0.10
   8   2 -19    0.42    0.11
  -8  -2  20    0.47    0.09
  -8  -2  20    0.29    0.09
   8   2 -20    0.32    0.09
   8   2 -20    0.34    0.11
  -8  -2  21    0.10    0.06
  -8  -2  21   -0.02    0.07
   8   2 -21    0.01    0.07
   8   2 -21    0.26    0.09
  -8  -2  22    0.09    0.07
   8   2 -22    0.17    0.09
  -8  -2  23    0.16    0.07
   8   2 -23    0.25    0.08
   8   2 -23    0.15    0.09
  -8  -2  24    0.02    0.06
  -8  -2  24    0.28    0.09
   8   2 -24    0.13    0.07
   8   2 -24    0.02    0.09
  -8  -2  25    0.27    0.08
  -8  -2  25    0.25    0.09
   8   2 -25    0.39    0.09
   8   2 -25    0.27    0.10
  -8  -2  26    0.11    0.08
   8   2 -26   -0.03    0.09
  -8  -1   1    5.32    0.93
   8   1  -1    5.52    0.93
  -8  -1   2    9.17    1.57
  -8  -1   2    8.94    1.57
   8   1  -2    9.22    1.57
  -8  -1   3    0.14    0.04
  -8  -1   3    0.13    0.04
   8   1  -3    0.09    0.04
  -8  -1   4   13.00    2.14
  -8  -1   4   12.56    2.14
   8   1  -4   11.78    2.14
  -8  -1   5    9.74    1.60
  -8  -1   5    9.36    1.60
   8   1  -5    8.86    1.60
   8   1  -5    9.41    1.60
  -8  -1   6    0.27    0.07
   8   1  -6    0.47    0.08
  -8  -1   7    7.66    1.21
   8   1  -7    6.46    1.21
   8   1  -7    7.23    1.21
  -8  -1   8    1.20    0.19
  -8  -1   8    1.29    0.19
   8   1  -8    0.72    0.18
   8   1  -8    1.09    0.19
  -8  -1   9    0.83    0.13
   8   1  -9    0.62    0.13
  -8  -1  10    0.21    0.05
  -8  -1  10    0.12    0.05
   8   1 -10    0.04    0.05
  -8  -1  11    0.17    0.05
  -8  -1  11    0.14    0.05
   8   1 -11    0.17    0.05
   8   1 -11    0.14    0.07
  -8  -1  12   13.27    2.40
  -8  -1  12   14.64    2.41
   8   1 -12   14.36    2.41
  -8  -1  13    5.06    0.92
  -8  -1  13    5.39    0.92
   8   1 -13    5.28    0.92
   8   1 -13    5.91    0.93
  -8  -1  14    0.17    0.05
   8   1 -14    0.01    0.07
   8   1 -14   -0.03    0.07
  -8  -1  15    0.57    0.11
  -8  -1  15    0.52    0.11
   8   1 -15    0.63    0.12
   8   1 -15    0.54    0.12
  -8  -1  16    0.68    0.10
  -8  -1  16    0.45    0.11
   8   1 -16    0.28    0.11
   8   1 -16    0.52    0.11
  -8  -1  17    0.19    0.06
  -8  -1  17    0.12    0.07
   8   1 -17    0.21    0.07
   8   1 -17    0.16    0.08
  -8  -1  18   -0.09    0.05
  -8  -1  18   -0.04    0.06
   8   1 -18   -0.12    0.07
   8   1 -18    0.09    0.08
  -8  -1  19    0.02    0.05
  -8  -1  19    0.15    0.07
   8   1 -19    0.01    0.06
   8   1 -19    0.03    0.08
  -8  -1  20    0.74    0.12
  -8  -1  20    0.48    0.12
   8   1 -20    0.57    0.12
   8   1 -20    0.49    0.14
  -8  -1  21    0.01    0.05
  -8  -1  21    0.14    0.07
   8   1 -21   -0.06    0.07
   8   1 -21    0.05    0.08
  -8  -1  22    0.01    0.07
   8   1 -22   -0.03    0.06
   8   1 -22    0.06    0.08
  -8  -1  23   -0.20    0.06
  -8  -1  23    0.00    0.07
   8   1 -23    0.03    0.07
   8   1 -23    0.14    0.09
  -8  -1  24    0.28    0.07
   8   1 -24    0.15    0.08
   8   1 -24    0.07    0.09
  -8  -1  25    2.84    0.50
  -8  -1  25    2.81    0.50
   8   1 -25    2.89    0.50
  -8  -1  26    0.24    0.07
  -8  -1  26    0.05    0.08
   8   1 -26   -0.01    0.09
  -8   0   1   39.53    6.55
  -8   0   1   35.46    6.54
  -8   0   1   39.76    6.56
  -8   0   2    1.31    0.24
   8   0  -2    1.39    0.23
  -8   0   3    1.00    0.17
   8   0  -3    0.96    0.17
  -8   0   4   24.19    4.15
   8   0  -4   24.17    4.16
  -8   0   5    4.06    0.64
   8   0  -5    3.40    0.64
  -8   0   6    0.09    0.03
  -8   0   6   -0.04    0.03
   8   0  -6    0.00    0.04
  -8   0   7    0.56    0.13
  -8   0   7    0.93    0.13
  -8   0   8    0.03    0.04
  -8   0   8    0.07    0.04
  -8   0   9    0.02    0.04
  -8   0   9    0.06    0.04
   8   0  -9    0.05    0.03
   8   0  -9   -0.03    0.05
  -8   0  10   -0.04    0.04
   8   0 -10   -0.04    0.04
   8   0 -10   -0.04    0.05
  -8   0  11    0.20    0.05
  -8   0  11    0.07    0.05
   8   0 -11    0.15    0.05
   8   0 -11    0.24    0.07
  -8   0  12    0.21    0.06
  -8   0  12    0.28    0.06
   8   0 -12    0.19    0.06
   8   0 -12    0.31    0.08
  -8   0  13    5.29    0.90
  -8   0  13    5.18    0.90
   8   0 -13    5.22    0.90
  -8   0  14    4.32    0.75
   8   0 -14    4.21    0.75
   8   0 -14    4.53    0.75
  -8   0  15    0.07    0.05
  -8   0  15    0.14    0.06
   8   0 -15    0.14    0.06
   8   0 -15    0.18    0.07
  -8   0  16    1.61    0.30
  -8   0  16    1.80    0.31
   8   0 -16    1.68    0.30
   8   0 -16    1.93    0.31
  -8   0  17    0.05    0.05
  -8   0  17    0.00    0.06
   8   0 -17    0.09    0.07
  -8   0  18    2.33    0.40
  -8   0  18    2.22    0.40
   8   0 -18    2.19    0.40
   8   0 -18    2.32    0.40
  -8   0  19    0.00    0.05
   8   0 -19    0.07    0.06
   8   0 -19    0.00    0.08
  -8   0  20    0.03    0.05
  -8   0  20   -0.03    0.06
   8   0 -20    0.10    0.06
   8   0 -20    0.03    0.07
  -8   0  21   -0.03    0.05
  -8   0  21    0.17    0.07
   8   0 -21    0.08    0.06
  -8   0  22    0.13    0.08
   8   0 -22    0.21    0.07
   8   0 -22    0.15    0.08
  -8   0  23    0.03    0.05
  -8   0  23   -0.08    0.07
   8   0 -23   -0.03    0.08
  -8   0  24   -0.03    0.05
  -8   0  24   -0.04    0.08
   8   0 -24   -0.08    0.07
   8   0 -24    0.09    0.08
  -8   0  25   -0.03    0.06
  -8   0  25   -0.01    0.08
   8   0 -25   -0.01    0.06
   8   0 -25   -0.13    0.08
  -8   0  26    0.00    0.06
  -8   0  26   -0.04    0.08
   8   0 -26    0.03    0.07
   8   0 -26    0.02    0.08
  -8   0  27    0.28    0.09
   8   0 -27    0.08    0.10
  -8   1   1   61.39   10.54
  -8   1   2    6.78    1.13
  -8   1   2    5.92    1.13
  -8   1   2    7.28    1.13
  -8   1   3    6.18    1.05
  -8   1   3    6.15    1.05
  -8   1   3    6.30    1.05
   8  -1  -3    5.72    1.05
  -8   1   4   13.31    2.33
  -8   1   4   13.93    2.34
  -8   1   5    0.35    0.06
  -8   1   5    0.22    0.05
  -8   1   6    0.32    0.07
  -8   1   6    0.42    0.07
  -8   1   7    1.20    0.18
  -8   1   7    0.98    0.18
   8  -1  -7    0.83    0.18
  -8   1   8   12.67    2.11
  -8   1   8   12.57    2.12
   8  -1  -8   11.67    2.12
  -8   1   9   -0.03    0.03
  -8   1   9    0.06    0.04
   8  -1  -9    0.08    0.04
  -8   1  10    2.47    0.43
  -8   1  10    2.71    0.43
   8  -1 -10    2.32    0.43
  -8   1  11   12.94    2.33
   8  -1 -11   14.59    2.34
  -8   1  12    8.32    1.48
  -8   1  12    8.76    1.49
   8  -1 -12    8.92    1.49
  -8   1  13   22.60    4.04
  -8   1  13   23.48    4.05
   8  -1 -13   23.45    4.04
   8  -1 -13   25.17    4.06
  -8   1  14    6.17    1.04
  -8   1  14    6.06    1.04
   8  -1 -14    5.92    1.04
  -8   1  15    1.60    0.29
  -8   1  15    1.66    0.29
   8  -1 -15    1.65    0.29
   8  -1 -15    1.76    0.29
  -8   1  16   -0.02    0.04
  -8   1  16    0.03    0.06
   8  -1 -16   -0.04    0.05
   8  -1 -16   -0.08    0.06
  -8   1  17    0.36    0.08
  -8   1  17    0.35    0.09
   8  -1 -17    0.40    0.09
  -8   1  18    0.06    0.05
  -8   1  18    0.14    0.06
   8  -1 -18    0.09    0.06
   8  -1 -18    0.12    0.07
  -8   1  19    0.02    0.05
  -8   1  19   -0.01    0.06
   8  -1 -19    0.06    0.06
   8  -1 -19    0.13    0.07
  -8   1  20   -0.03    0.05
   8  -1 -20    0.06    0.06
   8  -1 -20    0.11    0.08
  -8   1  21    0.09    0.05
  -8   1  21    0.07    0.07
   8  -1 -21   -0.06    0.06
   8  -1 -21   -0.15    0.08
  -8   1  22   -0.05    0.05
  -8   1  22    0.08    0.07
   8  -1 -22   -0.08    0.06
   8  -1 -22   -0.03    0.08
  -8   1  23   -0.11    0.05
  -8   1  23   -0.02    0.07
   8  -1 -23    0.04    0.08
  -8   1  24    1.23    0.22
  -8   1  24    1.22    0.23
   8  -1 -24    1.31    0.24
   8  -1 -24    1.27    0.22
   8  -1 -24    1.05    0.23
  -8   1  25    0.86    0.18
   8  -1 -25    1.03    0.18
   8  -1 -25    1.04    0.19
  -8   1  26    0.21    0.06
  -8   1  26    0.07    0.08
   8  -1 -26    0.04    0.07
   8  -1 -26   -0.07    0.09
  -8   1  27    0.00    0.08
   8  -1 -27    0.11    0.08
  -8   2   1    6.29    1.08
  -8   2   2   13.74    2.36
  -8   2   3   12.11    2.08
  -8   2   4   12.11    2.08
  -8   2   5   11.96    2.05
  -8   2   5   11.92    2.05
  -8   2   6    3.63    0.58
  -8   2   6    3.45    0.58
   8  -2  -6    3.04    0.58
  -8   2   7    3.33    0.57
  -8   2   7    3.60    0.57
   8  -2  -7    3.08    0.57
  -8   2   8    0.67    0.11
  -8   2   8    0.58    0.11
   8  -2  -8    0.53    0.11
  -8   2   9    1.10    0.19
  -8   2   9    1.04    0.19
   8  -2  -9    1.06    0.19
  -8   2  10    1.61    0.29
  -8   2  10    1.74    0.29
   8  -2 -10    1.61    0.29
  -8   2  11    0.11    0.05
  -8   2  11    0.24    0.05
   8  -2 -11    0.26    0.06
  -8   2  12    0.20    0.05
   8  -2 -12    0.10    0.04
   8  -2 -12    0.31    0.06
  -8   2  13    0.62    0.13
  -8   2  13    0.62    0.13
   8  -2 -13    0.94    0.13
  -8   2  14    8.65    1.57
  -8   2  14    9.37    1.57
   8  -2 -14    9.61    1.58
  -8   2  15    0.10    0.05
  -8   2  15    0.01    0.05
   8  -2 -15    0.09    0.06
   8  -2 -15    0.10    0.05
  -8   2  16    6.20    1.09
  -8   2  16    5.97    1.09
   8  -2 -16    6.62    1.10
   8  -2 -16    6.41    1.09
   8  -2 -16    6.51    1.09
  -8   2  17    0.04    0.04
  -8   2  17    0.11    0.05
   8  -2 -17    0.07    0.06
   8  -2 -17    0.07    0.05
   8  -2 -17    0.05    0.06
  -8   2  18    1.18    0.18
  -8   2  18    0.94    0.18
   8  -2 -18    1.08    0.19
   8  -2 -18    0.75    0.18
   8  -2 -18    1.10    0.19
  -8   2  19    0.29    0.06
  -8   2  19    0.21    0.08
   8  -2 -19    0.24    0.08
   8  -2 -19    0.25    0.07
   8  -2 -19    0.17    0.08
  -8   2  20    1.16    0.21
  -8   2  20    1.24    0.21
   8  -2 -20    1.34    0.22
   8  -2 -20    1.21    0.21
   8  -2 -20    0.90    0.21
  -8   2  21    0.13    0.05
  -8   2  21   -0.05    0.07
   8  -2 -21    0.08    0.08
   8  -2 -21    0.16    0.06
   8  -2 -21    0.05    0.07
  -8   2  22   -0.05    0.05
  -8   2  22    0.02    0.07
   8  -2 -22   -0.04    0.08
   8  -2 -22    0.11    0.06
   8  -2 -22   -0.14    0.08
  -8   2  23    2.02    0.35
  -8   2  23    2.19    0.36
   8  -2 -23    1.94    0.36
   8  -2 -23    1.75    0.35
   8  -2 -23    2.24    0.36
  -8   2  24    0.02    0.05
  -8   2  24   -0.03    0.08
   8  -2 -24   -0.02    0.09
   8  -2 -24    0.02    0.06
   8  -2 -24   -0.02    0.08
  -8   2  25    0.48    0.12
  -8   2  25    0.73    0.13
   8  -2 -25    0.74    0.15
   8  -2 -25    0.53    0.12
   8  -2 -25    0.63    0.13
  -8   2  26    0.85    0.16
  -8   2  26    0.76    0.17
   8  -2 -26    0.80    0.16
   8  -2 -26    0.95    0.17
  -8   2  27    0.31    0.08
   8  -2 -27   -0.07    0.09
  -8   3   2    0.36    0.07
  -8   3   3    5.46    0.94
  -8   3   4    1.27    0.22
  -8   3   5    0.23    0.04
  -8   3   6    0.56    0.10
  -8   3   7    0.13    0.03
  -8   3   7    0.15    0.03
  -8   3   8   10.45    1.85
  -8   3   8   11.06    1.85
   8  -3  -8   10.93    1.85
  -8   3   9    0.03    0.03
  -8   3   9    0.17    0.04
   8  -3  -9    0.02    0.04
  -8   3  10    1.01    0.18
  -8   3  10    1.07    0.18
   8  -3 -10    0.98    0.18
  -8   3  11    0.96    0.16
  -8   3  11    0.87    0.16
   8  -3 -11    0.95    0.17
  -8   3  12    0.03    0.03
  -8   3  12    0.00    0.04
   8  -3 -12   -0.01    0.05
  -8   3  13   27.28    4.77
   8  -3 -13   28.48    4.79
  -8   3  14   18.38    3.22
  -8   3  14   18.80    3.22
   8  -3 -14   18.24    3.22
   8  -3 -14   19.91    3.23
  -8   3  15   11.09    1.97
  -8   3  15   11.57    1.98
   8  -3 -15   11.90    1.98
  -8   3  16    0.20    0.06
  -8   3  16    0.34    0.07
   8  -3 -16    0.31    0.07
   8  -3 -16    0.30    0.07
  -8   3  17    0.57    0.11
  -8   3  17    0.56    0.12
   8  -3 -17    0.72    0.12
   8  -3 -17    0.56    0.12
   8  -3 -17    0.71    0.12
  -8   3  18   -0.03    0.04
  -8   3  18   -0.18    0.05
   8  -3 -18    0.06    0.06
   8  -3 -18    0.03    0.06
  -8   3  19    0.16    0.05
  -8   3  19    0.12    0.06
   8  -3 -19    0.04    0.07
   8  -3 -19    0.07    0.06
   8  -3 -19    0.15    0.07
  -8   3  20    0.53    0.12
  -8   3  20    0.61    0.12
   8  -3 -20    0.71    0.13
   8  -3 -20    0.60    0.12
   8  -3 -20    0.79    0.13
  -8   3  21    0.23    0.06
   8  -3 -21    0.40    0.09
   8  -3 -21    0.14    0.07
   8  -3 -21    0.24    0.08
  -8   3  22    1.84    0.33
  -8   3  22    1.97    0.33
   8  -3 -22    1.78    0.34
   8  -3 -22    1.81    0.33
   8  -3 -22    2.08    0.34
  -8   3  23    0.13    0.06
  -8   3  23    0.16    0.08
   8  -3 -23    0.28    0.09
   8  -3 -23    0.11    0.07
  -8   3  24    1.19    0.22
  -8   3  24    1.43    0.23
   8  -3 -24    1.38    0.23
   8  -3 -24    0.97    0.22
   8  -3 -24    1.36    0.23
  -8   3  25    0.24    0.07
  -8   3  25    0.27    0.08
   8  -3 -25    0.11    0.07
   8  -3 -25    0.29    0.09
   8  -3 -26   -0.05    0.06
   8  -3 -26    0.11    0.08
  -8   3  27   -0.07    0.08
   8  -3 -27   -0.08    0.06
   8  -3 -27   -0.26    0.08
  -8   4   2    8.89    1.53
  -8   4   5    1.14    0.20
  -8   4   6    6.05    1.04
  -8   4   7    0.94    0.16
  -8   4   8    0.56    0.09
  -8   4   8    0.44    0.09
   8  -4  -8    0.50    0.09
  -8   4   9    1.64    0.27
  -8   4   9    1.47    0.27
   8  -4  -9    1.52    0.27
   8  -4  -9    1.60    0.27
  -8   4  10    0.02    0.03
  -8   4  10    0.09    0.03
   8  -4 -10   -0.06    0.04
  -8   4  11    0.61    0.12
  -8   4  11    0.76    0.12
   8  -4 -11    0.64    0.12
  -8   4  12    3.60    0.63
  -8   4  12    3.56    0.63
   8  -4 -12    3.87    0.63
  -8   4  13    2.50    0.40
  -8   4  13    2.11    0.40
   8  -4 -13    2.25    0.40
   8  -4 -14    3.59    0.62
  -8   4  15    1.58    0.27
  -8   4  15    1.51    0.27
   8  -4 -15    1.57    0.27
  -8   4  16   -0.02    0.04
  -8   4  16    0.05    0.05
   8  -4 -16   -0.01    0.05
   8  -4 -16    0.01    0.04
   8  -4 -16    0.00    0.06
  -8   4  17    0.04    0.04
  -8   4  17   -0.05    0.05
   8  -4 -17   -0.08    0.05
   8  -4 -17   -0.02    0.06
  -8   4  18    0.11    0.05
  -8   4  18    0.05    0.05
   8  -4 -18   -0.04    0.05
   8  -4 -18    0.14    0.06
  -8   4  19    0.96    0.17
  -8   4  19    0.98    0.18
   8  -4 -19    0.78    0.17
   8  -4 -19    1.18    0.18
  -8   4  20    1.68    0.31
  -8   4  20    1.78    0.31
   8  -4 -20    1.80    0.31
   8  -4 -20    1.80    0.31
  -8   4  21    1.83    0.34
  -8   4  21    2.01    0.35
   8  -4 -21    1.99    0.34
   8  -4 -21    2.13    0.35
  -8   4  22    0.13    0.05
  -8   4  22    0.05    0.07
   8  -4 -22    0.16    0.06
   8  -4 -22   -0.04    0.07
  -8   4  23    0.23    0.06
  -8   4  23    0.24    0.08
   8  -4 -23    0.16    0.07
   8  -4 -23    0.13    0.08
  -8   4  24    1.45    0.24
  -8   4  24    1.28    0.24
   8  -4 -24    1.12    0.25
   8  -4 -24    1.38    0.24
  -8   4  25    0.05    0.05
  -8   4  25    0.14    0.08
   8  -4 -25   -0.01    0.09
   8  -4 -25    0.02    0.06
   8  -4 -25    0.05    0.08
  -8   4  26    0.23    0.06
  -8   4  26    0.02    0.08
[truncated: 2,178,541 more chars]
