# Supplementary material for: Boron Nitride-Doped Polyphenylenic Organogels
Source: Chem Mater. 2022 Nov 18;34(23):10670–80. doi: 10.1021/acs.chemmater.2c01766 (PMC9753561; doi:10.1021/acs.chemmater.2c01766)
Supplement: Supplementary file 5 — cm2c01766_si_005.cif [file cm2c01766_si_005.cif]

data_7

_publ_section_title
;
?????????
;
_publ_contact_author_name        'Nicola Demitri'

_publ_contact_author_address     
;
Elettra-Sincrotrone Trieste, S.S. 14 Km 163.5 in Area Science Park, 
34149 Basovizza - Trieste, Italy.
;
_publ_contact_author_email       nicola.demitri@elettra.eu
_publ_contact_author_phone       '+39 040 375 8861'
loop_
_publ_author_name
_publ_author_address
'Dosso, Jacopo'
;
Department of Chemical and Pharmaceutical Sciences, CENMAT, Centre of
Excellence for Nanostructured Materials, INSTM UdR Trieste,
University of Trieste, via Licio Giorgieri 1, 34127 Trieste, Italy
;
'Oubaha, Hamid'
;
Institute of Information and Communication Technologies, Electronics
and Applied Mathematics, Université catholique de Louvain,
1348 Louvain-la-Neuve, Belgium
;
'Fasano, Francesco'
;
School of Chemistry, Cardiff University, Main Building, Park Place, 
Cardiff CF10 3AT, United Kingdom
;
'Melinte, Sorin'
;
Institute of Information and Communication Technologies, Electronics
and Applied Mathematics, Université catholique de Louvain,
1348 Louvain-la-Neuve, Belgium
;
'Hughes, Colan'
;
School of Chemistry, Cardiff University, Main Building, Park Place, 
Cardiff CF10 3AT, United Kingdom
;
'Harris, Kenneth D.M.'
;
School of Chemistry, Cardiff University, Main Building, Park Place, 
Cardiff CF10 3AT, United Kingdom
;
'Demitri, Nicola'
;
Elettra-Sincrotrone Trieste, S.S. 14 Km 163.5 in Area Science Park, 
34149 Basovizza - Trieste, Italy
;
'Abrami, Michela'
;
Department of Industrial Engineering and Information Technology, 
University of Trieste, Via Alfonso Valerio 10 6/A, 34127 Trieste, Italy
;
'Grassi, Mario'
;
Department of Industrial Engineering and Information Technology, 
University of Trieste, Via Alfonso Valerio 10 6/A, 34127 Trieste, Italy
;
'Bonifazi, Davide'
;
Institute of Organic Chemistry, University of Vienna, 
1090 Vienna, Austria
;

_publ_section_abstract
;
The structure of 7, C~27~H~24~B~3~N~3~ at 100 K has triclinic
(<i>P</i>-1) symmetry.
;
_publ_contact_letter 
;
Please consider this CIF for publication. I certify that this contibution is the
original work of those listed as authors; that it has not been published
before (in any language or medium) and is not being considered for publication
elsewhere; that all authors concur with and are aware of the submission; that
all workers involved in the study are listed as authors or given proper credit
in the acknowledgements; that I have obtained permission for and acknowledged
the source of any excerpts from other copyright works; and that to the best of
my knowledge the paper contains no statements which are libellous, unlawful or
in any way actionable. All coauthors have made significant scientific
contributions to the work reported, including the ideas and their execution,
and share responsibility and accountability for the results.
;

_audit_creation_method            'SHELXL-2018/3'
_shelx_SHELXL_version_number      '2018/3'
_chemical_name_systematic         ?
_chemical_name_common             ?
_chemical_melting_point           ?
_chemical_formula_moiety
 'C27 H24 B3 N3'
_chemical_formula_sum
 'C27 H24 B3 N3'
_chemical_formula_weight          422.92

loop_
 _atom_type_symbol
 _atom_type_description
 _atom_type_scat_dispersion_real
 _atom_type_scat_dispersion_imag
 _atom_type_scat_source
 'C'  'C'   0.0030   0.0016
 'International Tables Vol C Tables 4.2.6.8 and 6.1.1.4'
 'N'  'N'   0.0059   0.0032
 'International Tables Vol C Tables 4.2.6.8 and 6.1.1.4'
 'B'  'B'   0.0015   0.0007
 'International Tables Vol C Tables 4.2.6.8 and 6.1.1.4'
 'H'  'H'   0.0000   0.0000
 'International Tables Vol C Tables 4.2.6.8 and 6.1.1.4'
 
_space_group_crystal_system       triclinic
_space_group_IT_number            2
_space_group_name_H-M_alt         'P -1'
_space_group_name_Hall            '-P 1'
 
_shelx_space_group_comment
;
The symmetry employed for this shelxl refinement is uniquely defined
by the following loop, which should always be used as a source of
symmetry information in preference to the above space-group names.
They are only intended as comments.
;
 
loop_
 _space_group_symop_operation_xyz
 'x, y, z'
 '-x, -y, -z'
 
_cell_length_a                    9.992(2)
_cell_length_b                    11.382(2)
_cell_length_c                    11.726(2)
_cell_angle_alpha                 62.25(3)
_cell_angle_beta                  84.02(3)
_cell_angle_gamma                 86.29(3)
_cell_volume                      1173.6(5)
_cell_formula_units_Z             2
_cell_measurement_temperature     100(2)
_cell_measurement_reflns_used     9575
_cell_measurement_theta_min       2.019
_cell_measurement_theta_max       30.974
 
_exptl_crystal_description        'Thin rods'
_exptl_crystal_colour             'Colorless'
_exptl_crystal_density_meas       ?
_exptl_crystal_density_method     ?
_exptl_crystal_density_diffrn     1.197          
_exptl_crystal_F_000              444
_exptl_transmission_factor_min    ?
_exptl_transmission_factor_max    ?
_exptl_crystal_size_max           0.100
_exptl_crystal_size_mid           0.050
_exptl_crystal_size_min           0.020
_exptl_absorpt_coefficient_mu     0.066
_shelx_estimated_absorpt_T_min    0.993
_shelx_estimated_absorpt_T_max    0.999
_exptl_absorpt_correction_type    none
_exptl_absorpt_correction_T_min   ?
_exptl_absorpt_correction_T_max   ?
_exptl_absorpt_process_details    ?
_exptl_absorpt_special_details    ?
_diffrn_ambient_temperature       100(2)
_diffrn_radiation_wavelength      0.700

_diffrn_radiation_type           Synchrotron
_diffrn_source                   'Elettra Synchrotron - XRD1 BL'
_diffrn_measurement_device_type  
;
'Huber 4-circles Kappa Goniometer, Pilatus 2M detector'
;
_diffrn_measurement_method       'Rotating crystal'

_diffrn_detector_area_resol_mean  ?
_diffrn_reflns_number             66640
_diffrn_reflns_av_unetI/netI      0.0155
_diffrn_reflns_av_R_equivalents   0.0254
_diffrn_reflns_limit_h_min        -14
_diffrn_reflns_limit_h_max        14
_diffrn_reflns_limit_k_min        -16
_diffrn_reflns_limit_k_max        16
_diffrn_reflns_limit_l_min        -16
_diffrn_reflns_limit_l_max        16
_diffrn_reflns_theta_min          2.019
_diffrn_reflns_theta_max          29.998
_diffrn_reflns_theta_full         24.835
_diffrn_measured_fraction_theta_max   0.995
_diffrn_measured_fraction_theta_full  0.992
_diffrn_reflns_Laue_measured_fraction_max    0.995
_diffrn_reflns_Laue_measured_fraction_full   0.992
_diffrn_reflns_point_group_measured_fraction_max   0.995
_diffrn_reflns_point_group_measured_fraction_full  0.992
_reflns_number_total              7130
_reflns_number_gt                 7017
_reflns_threshold_expression      'I > 2\s(I)'
_reflns_Friedel_coverage          0.000
_reflns_Friedel_fraction_max      .
_reflns_Friedel_fraction_full     .
 
_reflns_special_details
;
 Reflections were merged by SHELXL according to the crystal
 class for the calculation of statistics and refinement.
 
 _reflns_Friedel_fraction is defined as the number of unique
 Friedel pairs measured divided by the number that would be
 possible theoretically, ignoring centric projections and
 systematic absences.
;

_diffrn_standards_number 0
_diffrn_standards_interval_count 0
_diffrn_standards_decay_% 0
 
_computing_data_collection       'Elettra XRD1 Data Collection SW'
_computing_cell_refinement       'XDS (Kabsch, 2010)'
_computing_data_reduction        'XDS (Kabsch, 2010)'
_computing_structure_solution    'SHELXT (Sheldrick, 2015)'
_computing_structure_refinement  'SHELXL-2018/3 (Sheldrick, 2015)'
_computing_molecular_graphics    'Ortep3 for Windows - Coot'
_computing_publication_material  'enCIFer - publCIF'
 
_refine_special_details
;
Hydrogen atoms were included at calculated positions with isotropic 
Ufactors=1.2Ueq (Ufactors=1.5Ueq for ethynil groups). Anisotropic 
thermal motion modeling has been applied to all atoms.
;

_refine_ls_structure_factor_coef  Fsqd
_refine_ls_matrix_type            full
_refine_ls_weighting_scheme       calc
_refine_ls_weighting_details
'w=1/[\s^2^(Fo^2^)+(0.0607P)^2^+0.3750P] where P=(Fo^2^+2Fc^2^)/3'
_atom_sites_solution_primary      direct
_atom_sites_solution_secondary    difmap
_atom_sites_solution_hydrogens    geom
_refine_ls_hydrogen_treatment     constr
_refine_ls_extinction_method      none
_refine_ls_extinction_coef        .
_refine_ls_number_reflns          7130
_refine_ls_number_parameters      301
_refine_ls_number_restraints      0
_refine_ls_R_factor_all           0.0420
_refine_ls_R_factor_gt            0.0417
_refine_ls_wR_factor_ref          0.1141
_refine_ls_wR_factor_gt           0.1138
_refine_ls_goodness_of_fit_ref    1.036
_refine_ls_restrained_S_all       1.036
_refine_ls_shift/su_max           0.005
_refine_ls_shift/su_mean          0.000
 
loop_
 _atom_site_label
 _atom_site_type_symbol
 _atom_site_fract_x
 _atom_site_fract_y
 _atom_site_fract_z
 _atom_site_U_iso_or_equiv
 _atom_site_adp_type
 _atom_site_occupancy
 _atom_site_site_symmetry_order  
 _atom_site_calc_flag
 _atom_site_refinement_flags_posn
 _atom_site_refinement_flags_adp
 _atom_site_refinement_flags_occupancy
 _atom_site_disorder_assembly
 _atom_site_disorder_group
N2 N 0.78058(7) 0.56276(6) 0.39123(6) 0.01470(12) Uani 1 1 d . . . . .
N3 N 0.76008(6) 0.32941(6) 0.55881(6) 0.01422(12) Uani 1 1 d . . . . .
N1 N 0.70228(7) 0.51120(6) 0.61572(6) 0.01506(12) Uani 1 1 d . . . . .
C11 C 0.81335(8) 0.66030(7) 0.25903(7) 0.01445(13) Uani 1 1 d . . . . .
C19 C 0.77446(8) 0.18925(7) 0.59873(7) 0.01398(13) Uani 1 1 d . . . . .
C1 C 0.67969(8) 0.26969(8) 0.79671(8) 0.01702(14) Uani 1 1 d . . . . .
C3 C 0.65690(8) 0.55471(7) 0.71080(7) 0.01463(13) Uani 1 1 d . . . . .
C17 C 0.84282(8) 0.38048(7) 0.32243(7) 0.01674(14) Uani 1 1 d . . . . .
C9 C 0.72199(8) 0.75775(8) 0.44406(7) 0.01745(14) Uani 1 1 d . . . . .
C2 C 0.65648(8) 0.19071(8) 0.90870(8) 0.01809(15) Uani 1 1 d . . . . .
C10 C 0.71166(8) 0.87451(8) 0.41319(8) 0.01845(15) Uani 1 1 d . . . . .
C18 C 0.87906(8) 0.35261(8) 0.23650(8) 0.01757(14) Uani 1 1 d . . . . .
C12 C 0.93943(8) 0.71727(8) 0.22244(8) 0.01967(15) Uani 1 1 d . . . . .
H12 H 1.004826 0.689922 0.283656 0.024 Uiso 1 1 calc R U . . .
C24 C 0.66148(8) 0.10920(8) 0.64578(7) 0.01734(14) Uani 1 1 d . . . . .
H24 H 0.574593 0.147337 0.648772 0.021 Uiso 1 1 calc R U . . .
C5 C 0.69542(8) 0.58138(8) 0.89679(8) 0.01833(15) Uani 1 1 d . . . . .
H5 H 0.752712 0.572334 0.960280 0.022 Uiso 1 1 calc R U . . .
C6 C 0.56628(8) 0.63469(7) 0.89706(8) 0.01798(15) Uani 1 1 d . . . . .
H6 H 0.535098 0.661336 0.961021 0.022 Uiso 1 1 calc R U . . .
C8 C 0.52822(8) 0.60905(8) 0.71023(8) 0.01722(14) Uani 1 1 d . . . . .
H8 H 0.471118 0.619051 0.646260 0.021 Uiso 1 1 calc R U . . .
C21 C 0.91506(9) -0.00290(8) 0.63458(8) 0.02046(16) Uani 1 1 d . . . . .
H21 H 1.001627 -0.041021 0.630086 0.025 Uiso 1 1 calc R U . . .
C20 C 0.90139(8) 0.13334(8) 0.59307(7) 0.01722(14) Uani 1 1 d . . . . .
H20 H 0.978442 0.187771 0.561054 0.021 Uiso 1 1 calc R U . . .
C23 C 0.67671(9) -0.02685(8) 0.68833(8) 0.02081(16) Uani 1 1 d . . . . .
H23 H 0.599964 -0.081666 0.721704 0.025 Uiso 1 1 calc R U . . .
C4 C 0.74117(8) 0.54115(8) 0.80381(8) 0.01710(14) Uani 1 1 d . . . . .
H4 H 0.829418 0.504662 0.803856 0.021 Uiso 1 1 calc R U . . .
C22 C 0.80304(10) -0.08328(8) 0.68246(8) 0.02162(16) Uani 1 1 d . . . . .
H22 H 0.812750 -0.176131 0.710974 0.026 Uiso 1 1 calc R U . . .
C7 C 0.48311(8) 0.64885(8) 0.80364(8) 0.01840(15) Uani 1 1 d . . . . .
H7 H 0.395059 0.685814 0.803368 0.022 Uiso 1 1 calc R U . . .
C14 C 0.87509(9) 0.85417(8) 0.00598(8) 0.02072(16) Uani 1 1 d . . . . .
H14 H 0.895726 0.920926 -0.080175 0.025 Uiso 1 1 calc R U . . .
C15 C 0.74988(9) 0.79565(8) 0.04266(8) 0.02178(16) Uani 1 1 d . . . . .
H15 H 0.685160 0.821822 -0.019055 0.026 Uiso 1 1 calc R U . . .
C16 C 0.71811(8) 0.69875(8) 0.16927(8) 0.01964(15) Uani 1 1 d . . . . .
H16 H 0.632016 0.659317 0.193991 0.024 Uiso 1 1 calc R U . . .
C13 C 0.97007(9) 0.81464(9) 0.09585(8) 0.02300(16) Uani 1 1 d . . . . .
H13 H 1.056188 0.854028 0.071046 0.028 Uiso 1 1 calc R U . . .
B3 B 0.79474(8) 0.42400(8) 0.42607(8) 0.01454(15) Uani 1 1 d . . . . .
B1 B 0.71358(8) 0.37136(8) 0.65497(8) 0.01469(15) Uani 1 1 d . . . . .
C10A C 0.69821(11) 1.01616(8) 0.37545(9) 0.02638(18) Uani 1 1 d . . . . .
H10A H 0.731458 1.067470 0.284488 0.040 Uiso 1 1 calc R U . . .
H10B H 0.750863 1.036942 0.429542 0.040 Uiso 1 1 calc R U . . .
H10C H 0.603284 1.039106 0.387007 0.040 Uiso 1 1 calc R U . . .
C18A C 0.92235(9) 0.31918(9) 0.13198(8) 0.02306(17) Uani 1 1 d . . . . .
H18A H 0.957642 0.227711 0.168564 0.035 Uiso 1 1 calc R U . . .
H18B H 0.992915 0.379895 0.074336 0.035 Uiso 1 1 calc R U . . .
H18C H 0.845521 0.327529 0.082964 0.035 Uiso 1 1 calc R U . . .
B2 B 0.73485(8) 0.60889(8) 0.48408(8) 0.01510(15) Uani 1 1 d . . . . .
C2A C 0.63141(10) 0.09614(9) 1.04540(8) 0.02565(18) Uani 1 1 d . . . . .
H2A1 H 0.713550 0.043732 1.076839 0.038 Uiso 1 1 calc R U . . .
H2A2 H 0.559092 0.036808 1.055921 0.038 Uiso 1 1 calc R U . . .
H2A3 H 0.604756 0.144466 1.095102 0.038 Uiso 1 1 calc R U . . .
 
loop_
 _atom_site_aniso_label
 _atom_site_aniso_U_11
 _atom_site_aniso_U_22
 _atom_site_aniso_U_33
 _atom_site_aniso_U_23
 _atom_site_aniso_U_13
 _atom_site_aniso_U_12
N2 0.0186(3) 0.0129(3) 0.0119(3) -0.0053(2) -0.0002(2) -0.0010(2)
N3 0.0173(3) 0.0118(3) 0.0135(3) -0.0060(2) -0.0001(2) -0.0005(2)
N1 0.0190(3) 0.0135(3) 0.0133(3) -0.0070(2) -0.0001(2) 0.0003(2)
C11 0.0187(3) 0.0123(3) 0.0123(3) -0.0058(2) -0.0005(2) -0.0005(2)
C19 0.0180(3) 0.0121(3) 0.0118(3) -0.0056(2) -0.0008(2) -0.0002(2)
C1 0.0202(3) 0.0158(3) 0.0166(3) -0.0089(3) -0.0008(3) 0.0007(3)
C3 0.0182(3) 0.0122(3) 0.0135(3) -0.0063(2) 0.0007(2) -0.0007(2)
C17 0.0193(3) 0.0143(3) 0.0156(3) -0.0061(3) -0.0012(3) 0.0000(2)
C9 0.0210(3) 0.0165(3) 0.0147(3) -0.0072(3) -0.0008(3) -0.0005(3)
C2 0.0223(3) 0.0174(3) 0.0163(3) -0.0096(3) -0.0009(3) 0.0017(3)
C10 0.0232(4) 0.0167(3) 0.0152(3) -0.0068(3) -0.0038(3) 0.0002(3)
C18 0.0201(3) 0.0155(3) 0.0157(3) -0.0063(3) -0.0017(3) 0.0021(3)
C12 0.0185(3) 0.0216(4) 0.0166(3) -0.0067(3) -0.0014(3) -0.0024(3)
C24 0.0189(3) 0.0167(3) 0.0164(3) -0.0078(3) 0.0003(3) -0.0024(3)
C5 0.0238(4) 0.0165(3) 0.0163(3) -0.0089(3) -0.0019(3) -0.0007(3)
C6 0.0249(4) 0.0124(3) 0.0165(3) -0.0074(3) 0.0037(3) -0.0023(3)
C8 0.0179(3) 0.0164(3) 0.0172(3) -0.0077(3) -0.0010(3) 0.0003(3)
C21 0.0265(4) 0.0176(3) 0.0146(3) -0.0059(3) -0.0025(3) 0.0065(3)
C20 0.0183(3) 0.0166(3) 0.0149(3) -0.0060(3) -0.0007(2) 0.0011(3)
C23 0.0287(4) 0.0158(3) 0.0164(3) -0.0058(3) 0.0001(3) -0.0060(3)
C4 0.0187(3) 0.0166(3) 0.0175(3) -0.0092(3) -0.0017(3) 0.0010(3)
C22 0.0363(4) 0.0128(3) 0.0134(3) -0.0042(3) -0.0031(3) 0.0018(3)
C7 0.0191(3) 0.0149(3) 0.0201(3) -0.0080(3) 0.0023(3) 0.0006(3)
C14 0.0316(4) 0.0156(3) 0.0137(3) -0.0064(3) 0.0021(3) -0.0004(3)
C15 0.0305(4) 0.0184(3) 0.0159(3) -0.0066(3) -0.0072(3) 0.0004(3)
C16 0.0219(4) 0.0179(3) 0.0178(3) -0.0063(3) -0.0045(3) -0.0027(3)
C13 0.0226(4) 0.0229(4) 0.0195(4) -0.0069(3) 0.0040(3) -0.0050(3)
B3 0.0156(3) 0.0142(3) 0.0141(3) -0.0068(3) -0.0008(3) -0.0006(3)
B1 0.0161(3) 0.0141(3) 0.0139(3) -0.0066(3) -0.0009(3) -0.0001(3)
C10A 0.0419(5) 0.0142(3) 0.0230(4) -0.0070(3) -0.0132(4) 0.0032(3)
C18A 0.0297(4) 0.0235(4) 0.0168(3) -0.0111(3) -0.0009(3) 0.0066(3)
B2 0.0170(3) 0.0141(3) 0.0144(3) -0.0068(3) -0.0013(3) 0.0000(3)
C2A 0.0363(5) 0.0230(4) 0.0137(3) -0.0065(3) 0.0015(3) 0.0038(3)
 
_geom_special_details
;
 All esds (except the esd in the dihedral angle between two l.s. planes)
 are estimated using the full covariance matrix.  The cell esds are taken
 into account individually in the estimation of esds in distances, angles
 and torsion angles; correlations between esds in cell parameters are only
 used when they are defined by crystal symmetry.  An approximate (isotropic)
 treatment of cell esds is used for estimating esds involving l.s. planes.
;
 
loop_
 _geom_bond_atom_site_label_1
 _geom_bond_atom_site_label_2
 _geom_bond_distance
 _geom_bond_site_symmetry_2
 _geom_bond_publ_flag
N2 B3 1.4365(11) . ?
N2 B2 1.4378(11) . ?
N2 C11 1.4428(11) . ?
N3 C19 1.4400(10) . ?
N3 B3 1.4413(12) . ?
N3 B1 1.4418(11) . ?
N1 B1 1.4364(11) . ?
N1 B2 1.4383(12) . ?
N1 C3 1.4400(10) . ?
C11 C12 1.3877(12) . ?
C11 C16 1.3895(12) . ?
C19 C20 1.3911(11) . ?
C19 C24 1.3944(12) . ?
C1 C2 1.2044(12) . ?
C1 B1 1.5359(13) . ?
C3 C8 1.3896(11) . ?
C3 C4 1.3930(11) . ?
C17 C18 1.2057(12) . ?
C17 B3 1.5366(12) . ?
C9 C10 1.2041(12) . ?
C9 B2 1.5335(12) . ?
C2 C2A 1.4613(13) . ?
C10 C10A 1.4605(12) . ?
C18 C18A 1.4617(11) . ?
C12 C13 1.3938(13) . ?
C12 H12 0.9500 . ?
C24 C23 1.3913(12) . ?
C24 H24 0.9500 . ?
C5 C6 1.3902(12) . ?
C5 C4 1.3932(11) . ?
C5 H5 0.9500 . ?
C6 C7 1.3874(12) . ?
C6 H6 0.9500 . ?
C8 C7 1.3931(11) . ?
C8 H8 0.9500 . ?
C21 C22 1.3886(14) . ?
C21 C20 1.3942(12) . ?
C21 H21 0.9500 . ?
C20 H20 0.9500 . ?
C23 C22 1.3889(13) . ?
C23 H23 0.9500 . ?
C4 H4 0.9500 . ?
C22 H22 0.9500 . ?
C7 H7 0.9500 . ?
C14 C15 1.3867(13) . ?
C14 C13 1.3875(13) . ?
C14 H14 0.9500 . ?
C15 C16 1.3942(13) . ?
C15 H15 0.9500 . ?
C16 H16 0.9500 . ?
C13 H13 0.9500 . ?
C10A H10A 0.9800 . ?
C10A H10B 0.9800 . ?
C10A H10C 0.9800 . ?
C18A H18A 0.9800 . ?
C18A H18B 0.9800 . ?
C18A H18C 0.9800 . ?
C2A H2A1 0.9800 . ?
C2A H2A2 0.9800 . ?
C2A H2A3 0.9800 . ?
 
loop_
 _geom_angle_atom_site_label_1
 _geom_angle_atom_site_label_2
 _geom_angle_atom_site_label_3
 _geom_angle
 _geom_angle_site_symmetry_1
 _geom_angle_site_symmetry_3
 _geom_angle_publ_flag
B3 N2 B2 122.23(7) . . ?
B3 N2 C11 119.53(7) . . ?
B2 N2 C11 118.23(6) . . ?
C19 N3 B3 120.00(7) . . ?
C19 N3 B1 118.40(7) . . ?
B3 N3 B1 121.59(7) . . ?
B1 N1 B2 121.81(7) . . ?
B1 N1 C3 119.06(7) . . ?
B2 N1 C3 119.13(6) . . ?
C12 C11 C16 120.15(8) . . ?
C12 C11 N2 119.76(8) . . ?
C16 C11 N2 120.07(7) . . ?
C20 C19 C24 120.05(7) . . ?
C20 C19 N3 119.98(7) . . ?
C24 C19 N3 119.95(7) . . ?
C2 C1 B1 178.17(9) . . ?
C8 C3 C4 120.11(7) . . ?
C8 C3 N1 119.76(7) . . ?
C4 C3 N1 120.14(7) . . ?
C18 C17 B3 176.76(8) . . ?
C10 C9 B2 179.71(9) . . ?
C1 C2 C2A 178.48(9) . . ?
C9 C10 C10A 179.61(9) . . ?
C17 C18 C18A 179.69(9) . . ?
C11 C12 C13 119.97(8) . . ?
C11 C12 H12 120.0 . . ?
C13 C12 H12 120.0 . . ?
C23 C24 C19 119.63(8) . . ?
C23 C24 H24 120.2 . . ?
C19 C24 H24 120.2 . . ?
C6 C5 C4 120.30(8) . . ?
C6 C5 H5 119.9 . . ?
C4 C5 H5 119.9 . . ?
C7 C6 C5 119.79(7) . . ?
C7 C6 H6 120.1 . . ?
C5 C6 H6 120.1 . . ?
C3 C8 C7 119.88(8) . . ?
C3 C8 H8 120.1 . . ?
C7 C8 H8 120.1 . . ?
C22 C21 C20 120.47(8) . . ?
C22 C21 H21 119.8 . . ?
C20 C21 H21 119.8 . . ?
C19 C20 C21 119.73(8) . . ?
C19 C20 H20 120.1 . . ?
C21 C20 H20 120.1 . . ?
C22 C23 C24 120.63(8) . . ?
C22 C23 H23 119.7 . . ?
C24 C23 H23 119.7 . . ?
C3 C4 C5 119.68(7) . . ?
C3 C4 H4 120.2 . . ?
C5 C4 H4 120.2 . . ?
C21 C22 C23 119.47(8) . . ?
C21 C22 H22 120.3 . . ?
C23 C22 H22 120.3 . . ?
C6 C7 C8 120.24(7) . . ?
C6 C7 H7 119.9 . . ?
C8 C7 H7 119.9 . . ?
C15 C14 C13 119.61(8) . . ?
C15 C14 H14 120.2 . . ?
C13 C14 H14 120.2 . . ?
C14 C15 C16 120.61(8) . . ?
C14 C15 H15 119.7 . . ?
C16 C15 H15 119.7 . . ?
C11 C16 C15 119.49(8) . . ?
C11 C16 H16 120.3 . . ?
C15 C16 H16 120.3 . . ?
C14 C13 C12 120.16(8) . . ?
C14 C13 H13 119.9 . . ?
C12 C13 H13 119.9 . . ?
N2 B3 N3 117.99(7) . . ?
N2 B3 C17 119.95(7) . . ?
N3 B3 C17 122.05(7) . . ?
N1 B1 N3 118.38(7) . . ?
N1 B1 C1 120.47(7) . . ?
N3 B1 C1 121.14(7) . . ?
C10 C10A H10A 109.5 . . ?
C10 C10A H10B 109.5 . . ?
H10A C10A H10B 109.5 . . ?
C10 C10A H10C 109.5 . . ?
H10A C10A H10C 109.5 . . ?
H10B C10A H10C 109.5 . . ?
C18 C18A H18A 109.5 . . ?
C18 C18A H18B 109.5 . . ?
H18A C18A H18B 109.5 . . ?
C18 C18A H18C 109.5 . . ?
H18A C18A H18C 109.5 . . ?
H18B C18A H18C 109.5 . . ?
N2 B2 N1 117.99(7) . . ?
N2 B2 C9 120.98(7) . . ?
N1 B2 C9 121.03(7) . . ?
C2 C2A H2A1 109.5 . . ?
C2 C2A H2A2 109.5 . . ?
H2A1 C2A H2A2 109.5 . . ?
C2 C2A H2A3 109.5 . . ?
H2A1 C2A H2A3 109.5 . . ?
H2A2 C2A H2A3 109.5 . . ?
 
loop_
 _geom_torsion_atom_site_label_1
 _geom_torsion_atom_site_label_2
 _geom_torsion_atom_site_label_3
 _geom_torsion_atom_site_label_4
 _geom_torsion
 _geom_torsion_site_symmetry_1
 _geom_torsion_site_symmetry_2
 _geom_torsion_site_symmetry_3
 _geom_torsion_site_symmetry_4
 _geom_torsion_publ_flag
B3 N2 C11 C12 -96.49(9) . . . . ?
B2 N2 C11 C12 83.34(9) . . . . ?
B3 N2 C11 C16 84.66(10) . . . . ?
B2 N2 C11 C16 -95.50(9) . . . . ?
B3 N3 C19 C20 64.30(10) . . . . ?
B1 N3 C19 C20 -114.33(9) . . . . ?
B3 N3 C19 C24 -117.15(9) . . . . ?
B1 N3 C19 C24 64.22(10) . . . . ?
B1 N1 C3 C8 -106.84(9) . . . . ?
B2 N1 C3 C8 73.07(10) . . . . ?
B1 N1 C3 C4 72.51(10) . . . . ?
B2 N1 C3 C4 -107.58(9) . . . . ?
C16 C11 C12 C13 0.90(12) . . . . ?
N2 C11 C12 C13 -177.94(7) . . . . ?
C20 C19 C24 C23 0.74(11) . . . . ?
N3 C19 C24 C23 -177.80(7) . . . . ?
C4 C5 C6 C7 -0.53(12) . . . . ?
C4 C3 C8 C7 -0.60(11) . . . . ?
N1 C3 C8 C7 178.75(7) . . . . ?
C24 C19 C20 C21 0.01(11) . . . . ?
N3 C19 C20 C21 178.56(7) . . . . ?
C22 C21 C20 C19 -0.51(12) . . . . ?
C19 C24 C23 C22 -1.02(12) . . . . ?
C8 C3 C4 C5 0.50(11) . . . . ?
N1 C3 C4 C5 -178.85(7) . . . . ?
C6 C5 C4 C3 0.07(12) . . . . ?
C20 C21 C22 C23 0.24(12) . . . . ?
C24 C23 C22 C21 0.53(12) . . . . ?
C5 C6 C7 C8 0.42(12) . . . . ?
C3 C8 C7 C6 0.14(12) . . . . ?
C13 C14 C15 C16 0.79(13) . . . . ?
C12 C11 C16 C15 -0.52(12) . . . . ?
N2 C11 C16 C15 178.32(7) . . . . ?
C14 C15 C16 C11 -0.33(13) . . . . ?
C15 C14 C13 C12 -0.40(13) . . . . ?
C11 C12 C13 C14 -0.44(13) . . . . ?
B2 N2 B3 N3 0.65(11) . . . . ?
C11 N2 B3 N3 -179.53(6) . . . . ?
B2 N2 B3 C17 179.42(7) . . . . ?
C11 N2 B3 C17 -0.75(11) . . . . ?
C19 N3 B3 N2 -179.11(6) . . . . ?
B1 N3 B3 N2 -0.52(11) . . . . ?
C19 N3 B3 C17 2.15(11) . . . . ?
B1 N3 B3 C17 -179.27(7) . . . . ?
B2 N1 B1 N3 0.53(11) . . . . ?
C3 N1 B1 N3 -179.56(7) . . . . ?
B2 N1 B1 C1 179.23(7) . . . . ?
C3 N1 B1 C1 -0.87(11) . . . . ?
C19 N3 B1 N1 178.56(6) . . . . ?
B3 N3 B1 N1 -0.05(11) . . . . ?
C19 N3 B1 C1 -0.13(11) . . . . ?
B3 N3 B1 C1 -178.74(7) . . . . ?
B3 N2 B2 N1 -0.19(11) . . . . ?
C11 N2 B2 N1 179.98(7) . . . . ?
B3 N2 B2 C9 179.45(7) . . . . ?
C11 N2 B2 C9 -0.38(11) . . . . ?
B1 N1 B2 N2 -0.41(11) . . . . ?
C3 N1 B2 N2 179.68(7) . . . . ?
B1 N1 B2 C9 179.94(7) . . . . ?
C3 N1 B2 C9 0.04(11) . . . . ?
 
_refine_diff_density_max    0.398
_refine_diff_density_min   -0.364
_refine_diff_density_rms    0.049

_shelx_res_file
;
TITL X4ESxT-22Jan180228_a.res in P-1
    merged.res
    created by SHELXL-2018/3 at 10:06:31 on 04-Aug-2019
REM Old TITL X4ESxT-22Jan180228 in P-1
REM SHELXT solution in P-1: R1 0.147, Rweak 0.011, Alpha 0.076
REM <I/s>   0.000 for    0 systematic absences,  Orientation as input
REM Formula found by SHELXT:  C28 N5

CELL 0.7000   9.99230  11.38190  11.72610  62.2507  84.0210  86.2893
ZERR    2.00   0.00200   0.00228   0.00235   0.0300   0.0300   0.0300

LATT  1
SFAC C N B H
DISP    H     0.00000    0.00000         0.67
DISP    C     0.00299    0.00157        10.98
DISP    N     0.00588    0.00321        18.71
DISP    B     0.00149    0.00066         6.35
UNIT 54 6 6 48
L.S. 10
LIST 4
BOND $H
CONF
MERG 2
FMAP 2
rem PLAN   25
SHEL 180 0.7
ACTA
WPDB -2
TEMP -173.15
SIZE 0.1 0.05 0.02

PLAN 20
REM HFIX  137   -1.50 C10A C18A C2A
REM HFIX   43   -1.20 C12 C24 C5 C6 C8 C21 C20 C23 C4 C22 C7 C14 C15 C16
REM HFIX   43   -1.20 C13

REM Omit extracted on Sun Aug  4 10:06:19 2019
omit 2 1 1
omit 2 0 1
omit 0 3 1
omit 0 2 3
omit 0 1 3
omit 2 2 0
omit 2 0 0
omit -1 1 1
omit -2 2 1
omit 7 0 1
omit 0 1 0
omit -2 1 3
omit -1 2 0
omit 0 -2 1
omit -1 4 1
omit -6 5 3
omit 2 1 2

REM Omit extracted on Sun Aug  4 10:06:24 2019
omit 2 1 3
omit 3 2 1
omit 0 -3 1
omit -1 -3 1
omit 0 1 4
omit 0 -1 2
omit 6 3 7
omit -2 6 8

REM Omit extracted on Sun Aug  4 10:06:28 2019
omit 5 3 4
omit 0 0 3

WGHT    0.060700    0.375000
FVAR       0.48127
N2    2    0.780582    0.562757    0.391233    11.00000    0.01862    0.01288 =
         0.01193   -0.00529   -0.00021   -0.00101
N3    2    0.760083    0.329409    0.558812    11.00000    0.01731    0.01176 =
         0.01352   -0.00599   -0.00013   -0.00046
N1    2    0.702282    0.511200    0.615715    11.00000    0.01904    0.01346 =
         0.01326   -0.00701   -0.00007    0.00032
C11   1    0.813348    0.660304    0.259028    11.00000    0.01869    0.01227 =
         0.01233   -0.00576   -0.00055   -0.00046
C19   1    0.774462    0.189255    0.598727    11.00000    0.01799    0.01212 =
         0.01183   -0.00564   -0.00084   -0.00022
C1    1    0.679688    0.269693    0.796713    11.00000    0.02018    0.01575 =
         0.01656   -0.00894   -0.00076    0.00068
C3    1    0.656905    0.554707    0.710797    11.00000    0.01821    0.01219 =
         0.01346   -0.00627    0.00074   -0.00070
C17   1    0.842817    0.380484    0.322425    11.00000    0.01927    0.01428 =
         0.01558   -0.00609   -0.00116   -0.00001
C9    1    0.721995    0.757748    0.444065    11.00000    0.02097    0.01646 =
         0.01471   -0.00715   -0.00082   -0.00049
C2    1    0.656482    0.190709    0.908699    11.00000    0.02231    0.01737 =
         0.01630   -0.00962   -0.00091    0.00170
C10   1    0.711660    0.874513    0.413187    11.00000    0.02317    0.01675 =
         0.01516   -0.00678   -0.00382    0.00018
C18   1    0.879056    0.352607    0.236504    11.00000    0.02014    0.01546 =
         0.01574   -0.00631   -0.00170    0.00207
C12   1    0.939426    0.717272    0.222443    11.00000    0.01852    0.02160 =
         0.01657   -0.00665   -0.00135   -0.00238
AFIX  43
H12   4    1.004826    0.689922    0.283656    11.00000   -1.20000
AFIX   0
C24   1    0.661480    0.109197    0.645781    11.00000    0.01893    0.01668 =
         0.01641   -0.00778    0.00035   -0.00237
AFIX  43
H24   4    0.574593    0.147337    0.648772    11.00000   -1.20000
AFIX   0
C5    1    0.695416    0.581377    0.896788    11.00000    0.02384    0.01650 =
         0.01631   -0.00888   -0.00193   -0.00072
AFIX  43
H5    4    0.752712    0.572334    0.960280    11.00000   -1.20000
AFIX   0
C6    1    0.566284    0.634686    0.897063    11.00000    0.02485    0.01245 =
         0.01646   -0.00738    0.00373   -0.00226
AFIX  43
H6    4    0.535098    0.661336    0.961021    11.00000   -1.20000
AFIX   0
C8    1    0.528223    0.609052    0.710231    11.00000    0.01789    0.01637 =
         0.01719   -0.00773   -0.00103    0.00028
AFIX  43
H8    4    0.471118    0.619051    0.646260    11.00000   -1.20000
AFIX   0
C21   1    0.915059   -0.002902    0.634585    11.00000    0.02646    0.01764 =
         0.01456   -0.00587   -0.00252    0.00654
AFIX  43
H21   4    1.001627   -0.041021    0.630086    11.00000   -1.20000
AFIX   0
C20   1    0.901389    0.133339    0.593073    11.00000    0.01828    0.01656 =
         0.01495   -0.00602   -0.00074    0.00110
AFIX  43
H20   4    0.978442    0.187771    0.561054    11.00000   -1.20000
AFIX   0
C23   1    0.676708   -0.026851    0.688326    11.00000    0.02869    0.01576 =
         0.01639   -0.00579    0.00008   -0.00599
AFIX  43
H23   4    0.599964   -0.081666    0.721704    11.00000   -1.20000
AFIX   0
C4    1    0.741175    0.541154    0.803815    11.00000    0.01871    0.01656 =
         0.01749   -0.00921   -0.00169    0.00098
AFIX  43
H4    4    0.829418    0.504662    0.803856    11.00000   -1.20000
AFIX   0
C22   1    0.803044   -0.083280    0.682460    11.00000    0.03630    0.01284 =
         0.01340   -0.00422   -0.00306    0.00181
AFIX  43
H22   4    0.812750   -0.176131    0.710974    11.00000   -1.20000
AFIX   0
C7    1    0.483105    0.648846    0.803642    11.00000    0.01906    0.01486 =
         0.02012   -0.00800    0.00233    0.00061
AFIX  43
H7    4    0.395059    0.685814    0.803368    11.00000   -1.20000
AFIX   0
C14   1    0.875095    0.854168    0.005977    11.00000    0.03155    0.01562 =
         0.01365   -0.00645    0.00212   -0.00041
AFIX  43
H14   4    0.895726    0.920926   -0.080175    11.00000   -1.20000
AFIX   0
C15   1    0.749884    0.795648    0.042658    11.00000    0.03054    0.01840 =
         0.01590   -0.00655   -0.00724    0.00044
AFIX  43
H15   4    0.685160    0.821822   -0.019055    11.00000   -1.20000
AFIX   0
C16   1    0.718114    0.698752    0.169273    11.00000    0.02189    0.01793 =
         0.01782   -0.00634   -0.00450   -0.00267
AFIX  43
H16   4    0.632016    0.659317    0.193991    11.00000   -1.20000
AFIX   0
C13   1    0.970068    0.814636    0.095853    11.00000    0.02256    0.02288 =
         0.01949   -0.00695    0.00395   -0.00505
AFIX  43
H13   4    1.056188    0.854028    0.071046    11.00000   -1.20000
AFIX   0
B3    3    0.794738    0.423997    0.426072    11.00000    0.01556    0.01421 =
         0.01406   -0.00677   -0.00081   -0.00055
B1    3    0.713585    0.371362    0.654965    11.00000    0.01612    0.01411 =
         0.01389   -0.00660   -0.00086   -0.00013
C10A  1    0.698210    1.016158    0.375452    11.00000    0.04194    0.01422 =
         0.02301   -0.00701   -0.01321    0.00317
AFIX 137
H10A  4    0.731458    1.067470    0.284488    11.00000   -1.50000
H10B  4    0.750863    1.036942    0.429542    11.00000   -1.50000
H10C  4    0.603284    1.039106    0.387007    11.00000   -1.50000
AFIX   0
C18A  1    0.922351    0.319181    0.131981    11.00000    0.02973    0.02345 =
         0.01679   -0.01105   -0.00092    0.00658
AFIX 137
H18A  4    0.957642    0.227711    0.168564    11.00000   -1.50000
H18B  4    0.992915    0.379895    0.074336    11.00000   -1.50000
H18C  4    0.845521    0.327529    0.082964    11.00000   -1.50000
AFIX   0
B2    3    0.734846    0.608886    0.484077    11.00000    0.01703    0.01407 =
         0.01442   -0.00680   -0.00135   -0.00003
C2A   1    0.631405    0.096143    1.045395    11.00000    0.03635    0.02302 =
         0.01373   -0.00651    0.00146    0.00384
AFIX 137
H2A1  4    0.713550    0.043732    1.076839    11.00000   -1.50000
H2A2  4    0.559092    0.036808    1.055921    11.00000   -1.50000
H2A3  4    0.604756    0.144466    1.095102    11.00000   -1.50000
AFIX   0
HKLF 4


REM  X4ESxT-22Jan180228_a.res in P-1
REM wR2 = 0.1141, GooF = S = 1.036, Restrained GooF = 1.036 for all data
REM R1 = 0.0417 for 7017 Fo > 4sig(Fo) and 0.0420 for all 7130 data
REM 301 parameters refined using 0 restraints

END

WGHT      0.0602      0.3766

REM Highest difference peak  0.398,  deepest hole -0.364,  1-sigma level  0.049
Q1    1   0.7151  0.5600  0.8501  11.00000  0.05    0.40
Q2    1   0.8360  0.1598  0.5909  11.00000  0.05    0.38
Q3    1   0.7352  0.3500  0.6100  11.00000  0.05    0.37
Q4    1   0.7771  0.3766  0.4950  11.00000  0.05    0.36
Q5    1   0.7612  0.5819  0.4406  11.00000  0.05    0.35
Q6    1   0.8185  0.4017  0.3827  11.00000  0.05    0.34
Q7    1   0.5951  0.5878  0.7114  11.00000  0.05    0.34
Q8    1   0.5123  0.6371  0.7502  11.00000  0.05    0.34
Q9    1   0.7006  0.3198  0.7203  11.00000  0.05    0.34
Q10   1   0.9048  0.0620  0.6171  11.00000  0.05    0.34
Q11   1   0.6953  0.5402  0.7616  11.00000  0.05    0.33
Q12   1   0.7633  0.6785  0.2165  11.00000  0.05    0.33
Q13   1   0.6739  0.0392  0.6642  11.00000  0.05    0.32
Q14   1   0.7875  0.5004  0.4044  11.00000  0.05    0.32
Q15   1   0.7200  0.1439  0.6291  11.00000  0.05    0.32
Q16   1   0.7179  0.5594  0.5503  11.00000  0.05    0.32
Q17   1   0.8800  0.6869  0.2394  11.00000  0.05    0.31
Q18   1   0.9149  0.8379  0.0549  11.00000  0.05    0.31
Q19   1   0.9546  0.7635  0.1595  11.00000  0.05    0.31
Q20   1   0.8183  0.8246  0.0306  11.00000  0.05    0.31
;
_shelx_res_checksum   32084

_shelx_hkl_file
;
 -14  -3   1   16.18    0.72
 -14  -3   1   17.24    0.70
 -14  -3   1   16.60    0.68
  14   3  -1   18.02    0.77
 -14  -2   1    0.38    0.05
 -14  -2   1    0.38    0.05
 -14  -2   1    0.37    0.04
  14   2  -1    0.41    0.07
  14   2  -1    0.33    0.04
 -14  -2   2    8.02    0.37
 -14  -2   2    7.60    0.33
  14   2  -2    8.54    0.40
  14   2  -2    8.04    0.40
 -14  -1   1    6.14    0.31
 -14  -1   1    6.49    0.26
 -14  -1   1    6.08    0.27
  14   1  -1    6.07    0.32
  14   1  -1    6.64    0.26
 -14  -1   2    0.57    0.06
 -14  -1   2    0.59    0.05
  14   1  -2    0.59    0.08
 -14   0   1    0.48    0.06
 -14   0   1    0.34    0.06
 -14   0   1    0.47    0.05
 -14   0   1    0.40    0.04
  14   0  -1    0.45    0.05
 -14   0   2    0.89    0.08
 -14   0   2    0.98    0.07
  14   0  -2    0.92    0.10
 -14   0   3    3.67    0.19
  14   0  -3    3.86    0.22
 -14   1   1    3.41    0.19
 -14   1   1    3.29    0.19
 -14   1   1    3.46    0.16
 -14   1   1    3.15    0.16
  14  -1  -1    3.65    0.16
 -14   1   3   15.49    0.68
 -14   2   1   15.07    0.68
 -14   2   1   15.53    0.69
 -14   2   1   15.46    0.60
  14  -2  -1   15.61    0.59
 -14   2   2    0.11    0.05
 -14   2   2    0.12    0.05
 -14   2   3   15.34    0.68
 -14   3   1   22.54    1.00
 -14   3   1   24.94    1.05
 -14   3   2    6.27    0.31
 -14   3   2    6.74    0.33
 -13  -6   1    5.84    0.28
 -13  -6   1    6.14    0.25
 -13  -6   1    6.09    0.27
 -13  -6   1    5.93    0.26
  13   6  -1    6.30    0.30
  13   6  -1    5.79    0.25
  13   6  -1    5.76    0.26
  13   6  -1    5.66    0.26
 -13  -5   1   19.79    0.87
 -13  -5   1   22.16    0.80
 -13  -5   1   21.25    0.78
 -13  -5   1   21.53    0.86
 -13  -5   1   21.16    0.84
 -13  -5   1   19.37    0.87
 -13  -5   1   18.64    0.86
  13   5  -1   21.81    0.91
  13   5  -1   21.59    0.79
  13   5  -1   20.51    0.83
  13   5  -1   21.15    0.88
 -13  -5   2   20.61    0.89
 -13  -5   2   21.74    0.79
 -13  -5   2   20.88    0.86
 -13  -5   2   21.07    0.84
 -13  -5   2   20.73    0.90
 -13  -5   2   19.12    0.87
  13   5  -2   22.64    0.93
  13   5  -2   21.18    0.79
  13   5  -2   19.90    0.83
  13   5  -2   20.73    0.85
 -13  -4   1    4.75    0.24
 -13  -4   1    5.35    0.22
 -13  -4   1    5.15    0.22
 -13  -4   1    4.97    0.23
 -13  -4   1    5.11    0.23
  13   4  -1    5.29    0.26
  13   4  -1    5.17    0.22
  13   4  -1    4.75    0.23
  13   4  -1    5.17    0.25
  13   4  -1    5.13    0.24
 -13  -4   2    0.75    0.07
 -13  -4   2    0.77    0.06
 -13  -4   2    0.82    0.06
 -13  -4   2    0.71    0.06
 -13  -4   2    0.75    0.06
  13   4  -2    0.73    0.08
  13   4  -2    0.73    0.06
  13   4  -2    0.72    0.06
  13   4  -2    0.75    0.06
 -13  -4   3   23.53    0.98
 -13  -4   3   22.32    0.84
 -13  -4   3   21.39    0.91
 -13  -4   3   22.53    0.89
  13   4  -3   24.03    0.99
  13   4  -3   22.76    0.84
  13   4  -3   21.75    0.90
  13   4  -3   21.96    0.91
 -13  -3   1    1.23    0.10
 -13  -3   1    1.24    0.07
 -13  -3   1    1.25    0.08
 -13  -3   1    1.17    0.08
 -13  -3   1    1.11    0.07
  13   3  -1    1.21    0.10
  13   3  -1    1.24    0.08
  13   3  -1    1.07    0.08
  13   3  -1    1.19    0.08
 -13  -3   2    3.03    0.16
 -13  -3   2    3.17    0.15
 -13  -3   2    3.41    0.15
 -13  -3   2    3.06    0.16
 -13  -3   2    3.09    0.15
  13   3  -2    3.25    0.18
  13   3  -2    3.37    0.15
  13   3  -2    2.92    0.15
  13   3  -2    3.19    0.16
  13   3  -2    3.25    0.16
 -13  -3   3    4.06    0.20
 -13  -3   3    3.87    0.19
 -13  -3   3    4.10    0.19
  13   3  -3    4.37    0.22
  13   3  -3    4.27    0.18
  13   3  -3    3.88    0.19
  13   3  -3    4.10    0.19
 -13  -3   4    4.80    0.21
 -13  -3   4    4.56    0.23
 -13  -3   4    4.78    0.21
  13   3  -4    5.08    0.25
  13   3  -4    4.85    0.21
  13   3  -4    4.64    0.21
 -13  -2   1    3.41    0.20
 -13  -2   1    3.64    0.19
 -13  -2   1    3.59    0.16
 -13  -2   1    3.72    0.16
 -13  -2   1    3.45    0.17
 -13  -2   1    3.48    0.17
  13   2  -1    3.82    0.21
  13   2  -1    4.02    0.17
  13   2  -1    3.37    0.17
  13   2  -1    3.49    0.18
 -13  -2   2    0.02    0.04
 -13  -2   2    0.06    0.03
 -13  -2   2    0.03    0.03
 -13  -2   2    0.08    0.03
  13   2  -2    0.04    0.05
  13   2  -2    0.05    0.03
  13   2  -2    0.01    0.03
  13   2  -2    0.02    0.03
 -13  -2   3   24.41    1.08
 -13  -2   3   26.06    0.95
 -13  -2   3   25.98    0.96
 -13  -2   3   24.78    1.04
 -13  -2   3   25.30    1.02
  13   2  -3   27.70    1.14
  13   2  -3   26.75    0.96
  13   2  -3   24.57    1.02
  13   2  -3   25.66    1.09
  13   2  -3   27.04    1.13
 -13  -2   4    0.02    0.03
 -13  -2   4    0.03    0.03
 -13  -2   4    0.03    0.03
 -13  -2   4    0.06    0.02
  13   2  -4    0.06    0.04
  13   2  -4    0.05    0.03
  13   2  -4    0.01    0.03
  13   2  -4    0.05    0.02
 -13  -1   1    0.30    0.05
 -13  -1   1    0.27    0.05
 -13  -1   1    0.27    0.04
 -13  -1   1    0.25    0.04
 -13  -1   1    0.23    0.04
 -13  -1   1    0.22    0.04
  13   1  -1    0.30    0.04
  13   1  -1    0.22    0.04
  13   1  -1    0.22    0.03
 -13  -1   2    2.10    0.14
 -13  -1   2    2.25    0.13
 -13  -1   2    2.30    0.11
 -13  -1   2    2.36    0.11
 -13  -1   2    2.25    0.12
 -13  -1   2    2.18    0.11
  13   1  -2    2.30    0.15
  13   1  -2    2.26    0.11
  13   1  -2    2.13    0.12
  13   1  -2    2.09    0.12
 -13  -1   3    1.89    0.12
 -13  -1   3    2.06    0.10
 -13  -1   3    2.00    0.10
 -13  -1   3    1.87    0.11
 -13  -1   3    1.80    0.10
  13   1  -3    1.96    0.13
  13   1  -3    2.07    0.10
  13   1  -3    1.82    0.11
 -13  -1   4   28.99    1.27
 -13  -1   4   30.76    1.11
 -13  -1   4   30.24    1.19
  13   1  -4   30.54    1.11
  13   1  -4   28.33    1.18
  13   1  -4   29.46    1.23
  13   1  -4   31.85    1.32
 -13  -1   5    1.01    0.08
 -13  -1   5    1.07    0.07
 -13  -1   5    0.99    0.07
  13   1  -5    1.02    0.09
  13   1  -5    1.10    0.07
  13   1  -5    0.93    0.06
 -13   0   1    2.98    0.17
 -13   0   1    2.88    0.16
 -13   0   1    3.03    0.14
 -13   0   1    3.07    0.14
  13   0  -1    3.08    0.18
  13   0  -1    3.08    0.14
  13   0  -1    2.81    0.15
 -13   0   2    4.97    0.26
 -13   0   2    5.06    0.26
 -13   0   2    5.67    0.23
 -13   0   2    5.43    0.23
 -13   0   2    5.29    0.24
 -13   0   2    5.12    0.23
  13   0  -2    5.29    0.27
  13   0  -2    5.58    0.23
  13   0  -2    5.14    0.24
 -13   0   3    2.38    0.15
 -13   0   3    2.68    0.15
 -13   0   3    2.59    0.14
 -13   0   3    2.65    0.13
  13   0  -3    2.75    0.16
  13   0  -3    2.87    0.13
  13   0  -3    2.58    0.13
  13   0  -3    2.31    0.13
 -13   0   4   43.52    1.90
 -13   0   4   50.45    1.71
 -13   0   4   44.70    1.70
 -13   0   4   44.34    1.83
 -13   0   4   46.59    1.82
  13   0  -4   47.40    1.95
  13   0  -4   46.97    1.68
  13   0  -4   44.50    1.81
  13   0  -4   46.33    1.97
  13   0  -4   46.63    1.98
 -13   0   5   14.71    0.66
 -13   0   5   14.91    0.59
 -13   0   5   15.50    0.63
  13   0  -5   15.53    0.68
  13   0  -5   15.92    0.59
  13   0  -5   15.18    0.64
  13   0  -5   17.77    0.73
 -13   1   1    0.05    0.04
 -13   1   1   -0.01    0.04
 -13   1   1    0.02    0.03
 -13   1   1    0.01    0.03
 -13   1   1    0.01    0.03
 -13   1   1   -0.01    0.02
  13  -1  -1   -0.07    0.05
  13  -1  -1    0.03    0.03
  13  -1  -1    0.09    0.03
 -13   1   2   10.42    0.39
 -13   1   2    9.55    0.39
 -13   1   2   10.23    0.42
 -13   1   2    9.81    0.41
  13  -1  -2    9.91    0.46
  13  -1  -2   10.38    0.39
  13  -1  -2    9.64    0.41
 -13   1   3    2.08    0.14
 -13   1   3    2.17    0.13
 -13   1   3    2.44    0.11
 -13   1   3    2.17    0.11
 -13   1   3    2.12    0.12
 -13   1   3    2.02    0.11
  13  -1  -3    2.29    0.15
  13  -1  -3    2.18    0.11
  13  -1  -3    2.09    0.12
 -13   1   4    4.79    0.24
 -13   1   4    5.37    0.21
 -13   1   4    4.81    0.21
 -13   1   4    4.87    0.23
 -13   1   4    4.88    0.22
  13  -1  -4    4.95    0.26
  13  -1  -4    5.09    0.21
  13  -1  -4    4.81    0.22
  13  -1  -4    4.97    0.25
 -13   1   5    9.92    0.45
 -13   1   5    9.85    0.40
 -13   1   5   10.00    0.42
  13  -1  -5   10.40    0.47
  13  -1  -5   10.35    0.39
  13  -1  -5   10.14    0.44
  13  -1  -5    9.64    0.44
 -13   1   6    7.90    0.37
  13  -1  -6    8.33    0.38
  13  -1  -6    7.99    0.39
 -13   2   1   12.47    0.55
 -13   2   1   12.33    0.56
 -13   2   1   13.27    0.48
 -13   2   1   11.78    0.48
 -13   2   1   12.36    0.51
 -13   2   1   12.37    0.51
  13  -2  -1   12.02    0.56
  13  -2  -1   12.54    0.47
  13  -2  -1   12.15    0.51
 -13   2   2    0.02    0.04
 -13   2   2    0.03    0.04
 -13   2   2   -0.01    0.03
 -13   2   2   -0.01    0.03
 -13   2   2    0.02    0.03
 -13   2   2    0.00    0.02
  13  -2  -2    0.01    0.05
  13  -2  -2   -0.01    0.03
  13  -2  -2    0.01    0.03
 -13   2   3    2.25    0.14
 -13   2   3    2.30    0.14
 -13   2   3    2.47    0.12
 -13   2   3    2.35    0.12
 -13   2   3    2.26    0.12
 -13   2   3    2.22    0.12
  13  -2  -3    2.35    0.12
  13  -2  -3    2.21    0.12
 -13   2   4    1.32    0.11
 -13   2   4    1.43    0.10
 -13   2   4    1.51    0.08
 -13   2   4    1.46    0.08
 -13   2   4    1.39    0.09
 -13   2   4    1.39    0.08
  13  -2  -4    1.47    0.11
  13  -2  -4    1.51    0.09
  13  -2  -4    1.33    0.09
 -13   2   5    4.86    0.25
 -13   2   5    5.13    0.23
 -13   2   5    5.32    0.23
  13  -2  -5    5.34    0.27
  13  -2  -5    5.44    0.22
  13  -2  -5    5.36    0.25
 -13   2   6    7.08    0.33
  13  -2  -6    7.35    0.35
 -13   3   1    0.84    0.07
 -13   3   1    0.88    0.06
 -13   3   1    0.80    0.06
 -13   3   1    0.78    0.06
 -13   3   1    0.76    0.06
  13  -3  -1    0.82    0.09
  13  -3  -1    0.83    0.06
  13  -3  -1    0.69    0.06
 -13   3   2    0.45    0.06
 -13   3   2    0.44    0.07
 -13   3   2    0.51    0.05
 -13   3   2    0.42    0.05
  13  -3  -2    0.50    0.07
  13  -3  -2    0.57    0.05
  13  -3  -2    0.43    0.05
 -13   3   3    0.47    0.06
 -13   3   3    0.40    0.06
 -13   3   3    0.49    0.05
 -13   3   3    0.48    0.05
 -13   3   3    0.47    0.05
 -13   3   3    0.44    0.05
  13  -3  -3    0.42    0.07
  13  -3  -3    0.49    0.05
  13  -3  -3    0.44    0.05
 -13   3   4    1.02    0.09
 -13   3   4    1.05    0.07
 -13   3   4    1.10    0.07
 -13   3   4    1.05    0.07
 -13   3   4    0.98    0.07
  13  -3  -4    0.97    0.10
  13  -3  -4    1.17    0.07
  13  -3  -4    0.94    0.07
 -13   3   5    0.36    0.06
 -13   3   5    0.39    0.04
 -13   3   5    0.34    0.04
  13  -3  -5    0.32    0.06
  13  -3  -5    0.38    0.05
  13  -3  -5    0.39    0.04
 -13   3   6    1.22    0.09
  13  -3  -6    1.25    0.11
 -13   4   1    0.24    0.05
 -13   4   1    0.19    0.06
 -13   4   1    0.16    0.04
 -13   4   1    0.21    0.04
 -13   4   1    0.19    0.04
 -13   4   1    0.21    0.04
  13  -4  -1    0.14    0.04
  13  -4  -1    0.22    0.03
 -13   4   2   19.71    0.87
 -13   4   2   20.13    0.88
 -13   4   2   21.60    0.77
 -13   4   2   20.47    0.80
 -13   4   2   20.13    0.81
 -13   4   2   18.05    0.78
  13  -4  -2   21.22    0.76
  13  -4  -2   20.11    0.81
 -13   4   3    2.55    0.15
 -13   4   3    2.56    0.16
 -13   4   3    2.84    0.13
 -13   4   3    2.70    0.13
 -13   4   3    2.66    0.14
 -13   4   3    2.53    0.13
  13  -4  -3    2.52    0.17
  13  -4  -3    2.87    0.13
  13  -4  -3    2.51    0.13
 -13   4   4    0.11    0.04
 -13   4   4    0.06    0.04
 -13   4   4    0.09    0.03
 -13   4   4    0.09    0.03
  13  -4  -4    0.07    0.03
 -13   4   5    0.15    0.05
 -13   4   5    0.16    0.03
  13  -4  -5    0.14    0.06
 -13   4   6    1.13    0.09
  13  -4  -6    1.30    0.12
 -13   5   1    0.16    0.05
 -13   5   1    0.13    0.05
 -13   5   1    0.18    0.04
 -13   5   1    0.20    0.04
 -13   5   1    0.14    0.03
 -13   5   1    0.14    0.04
  13  -5  -1    0.17    0.04
  13  -5  -1    0.14    0.03
 -13   5   2   11.42    0.52
 -13   5   2   11.89    0.55
 -13   5   2   12.24    0.46
 -13   5   2   11.92    0.49
  13  -5  -2   12.45    0.46
  13  -5  -2   11.42    0.49
 -13   5   3    0.04    0.04
 -13   5   3    0.01    0.04
 -13   5   3    0.06    0.03
 -13   5   3   -0.01    0.02
  13  -5  -3    0.04    0.03
 -13   5   4    0.86    0.08
 -13   5   4    0.85    0.08
 -13   5   4    0.93    0.07
 -13   5   4    0.87    0.06
  13  -5  -4    1.00    0.07
 -13   6   1   77.81    3.41
 -13   6   1   87.86    3.09
 -13   6   1   83.61    3.30
 -13   6   1   89.30    3.38
  13  -6  -1   86.64    3.08
 -13   6   2    3.95    0.21
 -13   6   2    4.20    0.23
 -13   6   2    4.36    0.20
  13  -6  -2    4.38    0.19
 -13   6   3    9.61    0.46
 -13   6   3    9.70    0.42
  13  -6  -3   10.55    0.40
 -13   6   4    9.58    0.44
 -13   6   4    9.84    0.45
 -12  -8   1    0.33    0.04
 -12  -8   1    0.20    0.04
 -12  -8   1    0.26    0.03
  12   8  -1    0.35    0.06
  12   8  -1    0.31    0.04
  12   8  -1    0.24    0.03
 -12  -7   1    0.36    0.05
 -12  -7   1    0.37    0.04
 -12  -7   1    0.40    0.04
 -12  -7   1    0.36    0.05
 -12  -7   1    0.35    0.04
 -12  -7   1    0.38    0.04
  12   7  -1    0.34    0.06
  12   7  -1    0.38    0.04
  12   7  -1    0.35    0.04
 -12  -7   2    9.09    0.35
 -12  -7   2    8.54    0.34
 -12  -7   2    8.49    0.38
  12   7  -2    9.55    0.41
  12   7  -2    8.73    0.35
  12   7  -2    8.21    0.36
  12   7  -2    8.46    0.36
 -12  -6   1    0.19    0.04
 -12  -6   1    0.19    0.04
 -12  -6   1    0.21    0.03
 -12  -6   1    0.12    0.04
 -12  -6   1    0.17    0.03
  12   6  -1    0.20    0.04
  12   6  -1    0.19    0.04
  12   6  -1    0.18    0.03
  12   6  -1    0.20    0.04
 -12  -6   2    0.19    0.04
 -12  -6   2    0.24    0.04
 -12  -6   2    0.27    0.04
 -12  -6   2    0.23    0.04
 -12  -6   2    0.18    0.03
 -12  -6   2    0.16    0.04
 -12  -6   2    0.21    0.03
  12   6  -2    0.13    0.05
  12   6  -2    0.20    0.04
  12   6  -2    0.16    0.04
  12   6  -2    0.19    0.03
  12   6  -2    0.16    0.04
 -12  -6   3    1.56    0.09
 -12  -6   3    1.56    0.09
 -12  -6   3    1.39    0.09
 -12  -6   3    1.52    0.08
  12   6  -3    1.65    0.11
  12   6  -3    1.51    0.09
  12   6  -3    1.40    0.09
  12   6  -3    1.44    0.08
 -12  -5   1    1.74    0.13
 -12  -5   1    2.03    0.11
 -12  -5   1    2.00    0.10
 -12  -5   1    1.79    0.11
 -12  -5   1    1.93    0.11
  12   5  -1    2.14    0.13
  12   5  -1    2.10    0.11
  12   5  -1    1.91    0.11
  12   5  -1    1.94    0.11
  12   5  -1    2.07    0.12
 -12  -5   2    0.14    0.04
 -12  -5   2    0.14    0.03
 -12  -5   2    0.16    0.04
 -12  -5   2    0.14    0.03
 -12  -5   2    0.10    0.03
 -12  -5   2    0.12    0.03
  12   5  -2    0.17    0.04
  12   5  -2    0.10    0.03
  12   5  -2    0.16    0.03
  12   5  -2    0.12    0.04
 -12  -5   3    1.04    0.08
 -12  -5   3    1.02    0.07
 -12  -5   3    1.01    0.07
 -12  -5   3    0.95    0.07
 -12  -5   3    0.98    0.06
 -12  -5   3    0.94    0.07
 -12  -5   3    0.96    0.07
  12   5  -3    1.03    0.09
  12   5  -3    1.08    0.07
  12   5  -3    0.89    0.07
  12   5  -3    1.00    0.08
 -12  -5   4    0.36    0.04
 -12  -5   4    0.40    0.04
 -12  -5   4    0.34    0.04
 -12  -5   4    0.31    0.04
  12   5  -4    0.35    0.05
  12   5  -4    0.35    0.04
  12   5  -4    0.28    0.04
  12   5  -4    0.34    0.04
 -12  -4   1    0.15    0.04
 -12  -4   1    0.14    0.03
 -12  -4   1    0.08    0.03
 -12  -4   1    0.07    0.03
 -12  -4   1    0.09    0.03
 -12  -4   1    0.10    0.02
  12   4  -1    0.11    0.05
  12   4  -1    0.09    0.03
  12   4  -1    0.04    0.07
  12   4  -1    0.09    0.04
 -12  -4   2    3.44    0.20
 -12  -4   2    3.58    0.16
 -12  -4   2    3.47    0.17
 -12  -4   2    3.37    0.16
 -12  -4   2    3.37    0.17
  12   4  -2    3.47    0.19
  12   4  -2    3.66    0.16
  12   4  -2    3.27    0.16
  12   4  -2    3.30    0.17
 -12  -4   3    1.00    0.07
 -12  -4   3    1.08    0.07
 -12  -4   3    1.08    0.07
 -12  -4   3    0.97    0.07
 -12  -4   3    0.86    0.07
 -12  -4   3    0.81    0.06
  12   4  -3    1.12    0.07
  12   4  -3    0.98    0.07
  12   4  -3    0.97    0.06
  12   4  -3    1.01    0.08
 -12  -4   4   10.27    0.44
 -12  -4   4    9.90    0.38
 -12  -4   4    9.78    0.39
 -12  -4   4    9.65    0.44
 -12  -4   4   10.39    0.41
 -12  -4   4    8.96    0.43
 -12  -4   4    8.63    0.42
  12   4  -4   10.73    0.46
  12   4  -4   10.30    0.39
  12   4  -4    9.88    0.42
  12   4  -4   10.09    0.41
 -12  -4   5    3.58    0.16
 -12  -4   5    3.28    0.15
 -12  -4   5    3.13    0.18
 -12  -4   5    3.39    0.16
  12   4  -5    3.76    0.19
  12   4  -5    3.40    0.16
  12   4  -5    3.21    0.16
  12   4  -5    3.37    0.16
 -12  -3   1    8.51    0.41
 -12  -3   1    8.46    0.39
 -12  -3   1    8.76    0.34
 -12  -3   1    8.68    0.34
 -12  -3   1    8.63    0.37
 -12  -3   1    8.53    0.36
  12   3  -1    9.07    0.41
  12   3  -1    8.64    0.34
  12   3  -1    8.19    0.36
  12   3  -1    8.97    0.40
 -12  -3   2   20.99    0.91
 -12  -3   2   20.21    0.87
 -12  -3   2   20.03    0.75
 -12  -3   2   20.28    0.76
 -12  -3   2   19.78    0.82
 -12  -3   2   20.36    0.81
  12   3  -2   20.88    0.88
  12   3  -2   19.74    0.88
  12   3  -2   20.84    0.89
 -12  -3   3    2.65    0.17
 -12  -3   3    2.69    0.14
 -12  -3   3    2.84    0.13
 -12  -3   3    2.68    0.14
 -12  -3   3    2.82    0.14
 -12  -3   3    2.29    0.13
 -12  -3   3    2.35    0.13
  12   3  -3    2.87    0.16
  12   3  -3    2.92    0.13
  12   3  -3    2.69    0.14
  12   3  -3    2.78    0.14
  12   3  -3    2.88    0.15
 -12  -3   4    8.37    0.38
 -12  -3   4    8.63    0.33
 -12  -3   4    8.47    0.34
 -12  -3   4    8.21    0.38
 -12  -3   4    8.49    0.35
 -12  -3   4    7.84    0.37
 -12  -3   4    7.84    0.36
  12   3  -4    9.14    0.40
  12   3  -4    8.84    0.34
  12   3  -4    8.30    0.36
  12   3  -4    8.59    0.36
  12   3  -4    8.59    0.39
 -12  -3   5   -0.03    0.03
 -12  -3   5    0.04    0.03
 -12  -3   5   -0.01    0.03
 -12  -3   5    0.01    0.03
 -12  -3   5   -0.01    0.02
 -12  -3   5    0.01    0.02
 -12  -3   5    0.00    0.01
  12   3  -5    0.06    0.04
  12   3  -5    0.02    0.03
  12   3  -5    0.00    0.03
  12   3  -5    0.00    0.02
 -12  -3   6    0.64    0.05
 -12  -3   6    0.64    0.06
 -12  -3   6    0.57    0.05
  12   3  -6    0.61    0.06
  12   3  -6    0.59    0.05
 -12  -2   1    0.06    0.04
 -12  -2   1    0.04    0.04
 -12  -2   1    0.05    0.02
 -12  -2   1    0.02    0.03
 -12  -2   1    0.04    0.02
  12   2  -1    0.06    0.03
  12   2  -1   -0.01    0.03
  12   2  -1    0.02    0.03
 -12  -2   2   13.16    0.60
 -12  -2   2   13.35    0.59
 -12  -2   2   13.45    0.56
 -12  -2   2   13.41    0.55
  12   2  -2   14.10    0.61
  12   2  -2   13.52    0.51
  12   2  -2   13.71    0.56
  12   2  -2   13.87    0.60
 -12  -2   3    1.19    0.10
 -12  -2   3    1.28    0.09
 -12  -2   3    1.34    0.08
 -12  -2   3    1.13    0.08
 -12  -2   3    1.25    0.08
  12   2  -3    1.28    0.10
  12   2  -3    1.32    0.08
  12   2  -3    1.27    0.08
 -12  -2   4    4.35    0.24
 -12  -2   4    4.68    0.23
 -12  -2   4    4.98    0.21
 -12  -2   4    4.75    0.20
 -12  -2   4    4.71    0.23
  12   2  -4    5.06    0.25
  12   2  -4    5.07    0.21
  12   2  -4    4.68    0.22
  12   2  -4    4.71    0.22
  12   2  -4    4.64    0.23
 -12  -2   5    6.86    0.32
 -12  -2   5    6.53    0.32
 -12  -2   5    7.04    0.30
  12   2  -5    7.32    0.34
  12   2  -5    7.05    0.28
  12   2  -5    6.60    0.30
  12   2  -5    6.84    0.30
  12   2  -5    6.99    0.33
 -12  -2   6    0.82    0.06
 -12  -2   6    1.02    0.06
 -12  -2   6    0.92    0.06
 -12  -2   6    0.64    0.05
 -12  -2   6    0.73    0.05
  12   2  -6    0.99    0.08
  12   2  -6    0.97    0.06
 -12  -1   1    2.38    0.15
 -12  -1   1    2.47    0.14
 -12  -1   1    2.55    0.12
 -12  -1   1    2.54    0.12
 -12  -1   1    2.46    0.13
 -12  -1   1    2.26    0.12
  12   1  -1    2.39    0.15
  12   1  -1    2.55    0.12
  12   1  -1    2.34    0.13
  12   1  -1    2.54    0.13
 -12  -1   2    2.55    0.16
 -12  -1   2    2.55    0.15
 -12  -1   2    2.71    0.13
 -12  -1   2    2.57    0.14
 -12  -1   2    2.61    0.13
  12   1  -2    2.90    0.17
  12   1  -2    2.79    0.13
  12   1  -2    2.58    0.14
  12   1  -2    2.62    0.14
 -12  -1   3   23.62    1.05
 -12  -1   3   24.30    1.05
 -12  -1   3   24.51    0.91
 -12  -1   3   24.29    0.92
 -12  -1   3   23.95    1.00
 -12  -1   3   24.97    0.98
  12   1  -3   25.74    1.08
  12   1  -3   26.77    0.93
  12   1  -3   26.37    1.09
 -12  -1   4   13.72    0.64
 -12  -1   4   14.22    0.63
 -12  -1   4   15.24    0.56
 -12  -1   4   13.99    0.61
 -12  -1   4   14.59    0.59
  12   1  -4   14.91    0.65
  12   1  -4   14.76    0.55
  12   1  -4   14.30    0.60
  12   1  -4   14.58    0.64
 -12  -1   5    0.33    0.05
 -12  -1   5    0.34    0.04
 -12  -1   5    0.35    0.04
 -12  -1   5    0.32    0.04
 -12  -1   5    0.31    0.04
  12   1  -5    0.30    0.06
  12   1  -5    0.25    0.04
  12   1  -5    0.27    0.04
 -12  -1   6    9.58    0.43
 -12  -1   6    9.96    0.38
 -12  -1   6    9.41    0.38
 -12  -1   6    9.68    0.40
  12   1  -6    9.72    0.44
  12   1  -6    9.77    0.38
  12   1  -6    9.25    0.40
  12   1  -6    9.30    0.40
  12   1  -6    9.29    0.43
 -12  -1   7   10.83    0.41
 -12  -1   7   10.34    0.41
  12   1  -7   10.86    0.48
  12   1  -7   10.73    0.41
  12   1  -7   10.04    0.43
 -12   0   1    1.72    0.12
 -12   0   1    1.72    0.09
 -12   0   1    1.68    0.09
  12   0  -1    1.64    0.12
  12   0  -1    1.67    0.09
  12   0  -1    1.59    0.09
 -12   0   2    1.54    0.11
 -12   0   2    1.53    0.11
 -12   0   2    1.66    0.09
 -12   0   2    1.48    0.09
 -12   0   2    1.54    0.09
  12   0  -2    1.65    0.12
  12   0  -2    1.76    0.09
  12   0  -2    1.48    0.09
 -12   0   3    3.11    0.18
 -12   0   3    3.28    0.18
 -12   0   3    3.75    0.16
 -12   0   3    3.30    0.15
 -12   0   3    3.25    0.17
 -12   0   3    3.29    0.16
  12   0  -3    3.49    0.19
  12   0  -3    3.50    0.16
  12   0  -3    3.26    0.16
  12   0  -3    3.75    0.17
 -12   0   4    2.96    0.18
 -12   0   4    3.03    0.17
 -12   0   4    3.29    0.15
 -12   0   4    2.96    0.16
  12   0  -4    3.01    0.18
  12   0  -4    3.59    0.16
  12   0  -4    3.12    0.16
  12   0  -4    3.30    0.16
 -12   0   5   34.76    1.53
 -12   0   5   35.53    1.53
 -12   0   5   38.81    1.36
 -12   0   5   35.45    1.37
 -12   0   5   36.73    1.54
 -12   0   5   37.00    1.45
  12   0  -5   38.32    1.56
  12   0  -5   37.36    1.34
  12   0  -5   36.68    1.46
  12   0  -5   35.93    1.48
  12   0  -5   37.03    1.59
 -12   0   6   26.73    1.12
 -12   0   6   26.71    0.96
 -12   0   6   23.75    0.96
 -12   0   6   24.88    1.16
 -12   0   6   26.20    1.03
  12   0  -6   26.24    1.11
  12   0  -6   26.98    0.97
  12   0  -6   25.26    1.03
  12   0  -6   25.88    1.04
  12   0  -6   28.09    1.17
 -12   0   7    2.31    0.13
 -12   0   7    2.45    0.12
 -12   0   7    2.20    0.11
 -12   0   7    2.36    0.12
  12   0  -7    2.25    0.14
  12   0  -7    2.24    0.12
  12   0  -7    2.34    0.12
 -12   1   1   13.51    0.60
 -12   1   1   13.70    0.61
 -12   1   1   14.15    0.52
 -12   1   1   13.19    0.53
 -12   1   1   14.22    0.57
 -12   1   1   13.79    0.56
  12  -1  -1   13.79    0.61
  12  -1  -1   13.79    0.52
  12  -1  -1   13.85    0.56
 -12   1   2    2.05    0.13
 -12   1   2    2.17    0.13
 -12   1   2    2.12    0.11
 -12   1   2    2.03    0.11
  12  -1  -2    2.12    0.14
  12  -1  -2    2.21    0.11
 -12   1   3   -0.01    0.03
 -12   1   3    0.01    0.04
 -12   1   3    0.02    0.03
 -12   1   3    0.00    0.03
 -12   1   3    0.00    0.03
 -12   1   3    0.01    0.02
  12  -1  -3   -0.03    0.04
  12  -1  -3    0.03    0.03
  12  -1  -3    0.01    0.03
 -12   1   4    6.94    0.35
 -12   1   4    7.31    0.34
 -12   1   4    7.98    0.30
 -12   1   4    7.15    0.32
  12  -1  -4    7.59    0.36
  12  -1  -4    7.33    0.32
  12  -1  -4    7.85    0.34
  12  -1  -4    7.57    0.36
 -12   1   5   20.88    0.94
 -12   1   5   21.71    0.95
 -12   1   5   23.52    0.84
 -12   1   5   22.03    0.86
 -12   1   5   21.92    0.93
 -12   1   5   22.94    0.90
  12  -1  -5   22.47    0.96
  12  -1  -5   22.94    0.83
  12  -1  -5   22.10    0.90
  12  -1  -5   22.23    0.93
 -12   1   6    0.82    0.07
 -12   1   6    0.89    0.06
 -12   1   6    0.88    0.06
 -12   1   6    0.79    0.07
 -12   1   6    0.80    0.06
  12  -1  -6    0.80    0.08
  12  -1  -6    0.92    0.07
  12  -1  -6    0.80    0.06
  12  -1  -6    0.85    0.06
  12  -1  -6    0.95    0.06
 -12   1   7    2.13    0.12
 -12   1   7    2.21    0.11
 -12   1   7    2.10    0.11
 -12   1   7    2.17    0.11
  12  -1  -7    2.09    0.13
  12  -1  -7    2.23    0.11
  12  -1  -7    2.16    0.11
  12  -1  -8    0.01    0.04
  12  -1  -8    0.00    0.03
 -12   2   1    8.81    0.42
 -12   2   1    9.21    0.38
  12  -2  -1    9.10    0.43
  12  -2  -1    9.24    0.36
 -12   2   2   11.94    0.53
 -12   2   2   12.65    0.48
 -12   2   2   11.05    0.48
  12  -2  -2   12.36    0.55
  12  -2  -2   12.56    0.47
 -12   2   3    6.56    0.33
 -12   2   3    6.87    0.33
 -12   2   3    7.50    0.29
 -12   2   3    7.00    0.29
 -12   2   3    7.03    0.31
 -12   2   3    7.01    0.30
  12  -2  -3    7.25    0.34
  12  -2  -3    6.98    0.28
  12  -2  -3    6.80    0.30
 -12   2   4    1.80    0.12
 -12   2   4    1.85    0.12
 -12   2   4    1.94    0.11
 -12   2   4    1.86    0.10
  12  -2  -4    2.03    0.13
  12  -2  -4    2.01    0.10
  12  -2  -4    1.99    0.11
 -12   2   5   13.71    0.64
 -12   2   5   14.33    0.64
 -12   2   5   15.73    0.57
 -12   2   5   15.34    0.60
 -12   2   5   14.49    0.62
 -12   2   5   15.07    0.61
  12  -2  -5   14.87    0.66
  12  -2  -5   15.31    0.57
  12  -2  -5   14.77    0.61
  12  -2  -5   15.13    0.66
  12  -2  -5   15.00    0.67
 -12   2   6    7.97    0.37
 -12   2   6    8.77    0.33
 -12   2   6    8.59    0.35
 -12   2   6    8.11    0.37
 -12   2   6    8.29    0.35
  12  -2  -6    8.18    0.39
  12  -2  -6    8.63    0.33
  12  -2  -6    8.15    0.35
  12  -2  -6    8.11    0.35
  12  -2  -6    8.03    0.37
  12  -2  -6    7.71    0.38
 -12   2   7    7.47    0.35
 -12   2   7    7.87    0.31
 -12   2   7    7.67    0.33
 -12   2   7    7.92    0.33
  12  -2  -7    7.86    0.37
  12  -2  -7    8.10    0.31
  12  -2  -7    7.74    0.33
  12  -2  -7    7.72    0.35
  12  -2  -7    7.71    0.37
 -12   2   8    1.00    0.07
  12  -2  -8    0.95    0.08
  12  -2  -8    1.08    0.07
 -12   3   1    1.77    0.11
 -12   3   1    1.84    0.12
 -12   3   1    1.87    0.10
 -12   3   1    1.88    0.10
 -12   3   1    1.90    0.10
  12  -3  -1    1.74    0.13
  12  -3  -1    1.92    0.10
  12  -3  -1    1.80    0.10
 -12   3   2    4.31    0.23
 -12   3   2    4.54    0.19
 -12   3   2    4.49    0.20
  12  -3  -2    4.28    0.23
  12  -3  -2    4.55    0.19
  12  -3  -2    4.35    0.20
 -12   3   3    9.89    0.46
 -12   3   3   10.06    0.47
 -12   3   3   10.69    0.40
 -12   3   3   10.57    0.44
  12  -3  -3   10.41    0.48
  12  -3  -3   10.25    0.43
 -12   3   4   -0.01    0.03
 -12   3   4    0.05    0.04
 -12   3   4    0.02    0.03
 -12   3   4    0.02    0.03
 -12   3   4    0.00    0.03
 -12   3   4   -0.01    0.02
  12  -3  -4    0.01    0.04
  12  -3  -4    0.02    0.03
  12  -3  -4    0.01    0.03
 -12   3   5    5.00    0.27
 -12   3   5    5.30    0.27
 -12   3   5    5.81    0.23
 -12   3   5    5.76    0.25
 -12   3   5    5.37    0.25
 -12   3   5    5.53    0.24
  12  -3  -5    5.38    0.28
  12  -3  -5    5.69    0.23
 -12   3   6    4.76    0.26
 -12   3   6    5.37    0.22
 -12   3   6    5.39    0.23
 -12   3   6    5.01    0.24
 -12   3   6    5.02    0.23
  12  -3  -6    5.29    0.26
  12  -3  -6    5.47    0.22
  12  -3  -6    4.87    0.23
  12  -3  -6    5.18    0.24
 -12   3   7    1.45    0.10
 -12   3   7    1.55    0.09
 -12   3   7    1.62    0.09
 -12   3   7    1.48    0.09
  12  -3  -7    1.51    0.11
  12  -3  -7    1.65    0.09
  12  -3  -7    1.49    0.09
  12  -3  -7    1.58    0.09
  12  -3  -7    1.48    0.09
 -12   3   8    0.32    0.05
 -12   3   8    0.35    0.04
  12  -3  -8    0.36    0.06
  12  -3  -8    0.28    0.04
  12  -3  -8    0.25    0.04
 -12   4   1    3.25    0.18
 -12   4   1    3.36    0.19
 -12   4   1    3.68    0.16
 -12   4   1    3.49    0.16
 -12   4   1    3.41    0.17
  12  -4  -1    3.25    0.20
  12  -4  -1    3.59    0.16
  12  -4  -1    3.49    0.17
 -12   4   2    5.15    0.26
 -12   4   2    5.17    0.26
 -12   4   2    5.30    0.22
 -12   4   2    5.24    0.24
  12  -4  -2    5.13    0.27
  12  -4  -2    5.18    0.23
 -12   4   3    8.10    0.38
 -12   4   3    8.74    0.33
 -12   4   3    8.55    0.36
 -12   4   3    8.51    0.36
 -12   4   3    8.09    0.35
  12  -4  -3    7.72    0.39
  12  -4  -3    8.50    0.33
  12  -4  -3    8.20    0.35
 -12   4   4    0.72    0.07
 -12   4   4    0.80    0.08
 -12   4   4    0.82    0.06
 -12   4   4    0.82    0.06
 -12   4   4    0.77    0.06
 -12   4   4    0.73    0.06
  12  -4  -4    0.72    0.08
  12  -4  -4    0.79    0.06
  12  -4  -4    0.77    0.06
 -12   4   5   12.34    0.58
 -12   4   5   13.28    0.59
 -12   4   5   13.49    0.51
 -12   4   5   13.33    0.57
 -12   4   5   13.13    0.55
 -12   4   5   13.65    0.54
  12  -4  -5   13.38    0.60
  12  -4  -5   13.66    0.51
  12  -4  -5   13.31    0.55
 -12   4   6    0.29    0.06
 -12   4   6    0.28    0.05
 -12   4   6    0.34    0.04
 -12   4   6    0.33    0.04
 -12   4   6    0.29    0.04
 -12   4   6    0.29    0.04
  12  -4  -6    0.37    0.06
  12  -4  -6    0.38    0.04
  12  -4  -6    0.32    0.04
  12  -4  -6    0.33    0.04
 -12   4   7    0.12    0.04
 -12   4   7    0.17    0.04
 -12   4   7    0.18    0.04
 -12   4   7    0.21    0.03
  12  -4  -7    0.26    0.06
  12  -4  -7    0.23    0.04
  12  -4  -7    0.18    0.03
 -12   4   8    0.06    0.03
 -12   4   8    0.03    0.03
  12  -4  -8    0.04    0.05
 -12   5   1    1.18    0.09
 -12   5   1    1.27    0.11
 -12   5   1    1.32    0.08
 -12   5   1    1.30    0.08
 -12   5   1    1.32    0.08
  12  -5  -1    1.34    0.11
  12  -5  -1    1.26    0.08
 -12   5   2    2.61    0.15
 -12   5   2    2.68    0.16
 -12   5   2    2.95    0.13
 -12   5   2    2.79    0.14
 -12   5   2    2.76    0.14
 -12   5   2    2.81    0.14
  12  -5  -2    2.75    0.17
  12  -5  -2    2.82    0.14
  12  -5  -2    2.76    0.14
 -12   5   3   15.11    0.69
 -12   5   3   16.81    0.61
 -12   5   3   16.42    0.70
 -12   5   3   16.69    0.67
 -12   5   3   15.49    0.65
  12  -5  -3   16.44    0.73
  12  -5  -3   16.48    0.61
  12  -5  -3   16.20    0.66
 -12   5   4    5.56    0.28
 -12   5   4    5.64    0.28
 -12   5   4    5.87    0.24
 -12   5   4    5.88    0.28
 -12   5   4    5.93    0.26
 -12   5   4    5.64    0.25
  12  -5  -4    5.64    0.29
  12  -5  -4    5.88    0.24
  12  -5  -4    5.66    0.25
 -12   5   5    4.02    0.21
 -12   5   5    4.23    0.18
 -12   5   5    4.29    0.21
 -12   5   5    4.11    0.20
 -12   5   5    4.33    0.19
  12  -5  -5    4.08    0.23
  12  -5  -5    4.33    0.18
  12  -5  -5    4.09    0.19
 -12   5   6   16.21    0.73
 -12   5   6   17.44    0.75
 -12   5   6   16.97    0.63
 -12   5   6   17.22    0.79
 -12   5   6   16.12    0.69
 -12   5   6   17.05    0.68
  12  -5  -6   16.86    0.75
  12  -5  -6   17.03    0.63
  12  -5  -6   16.37    0.68
  12  -5  -6   17.32    0.75
 -12   5   7   -0.03    0.03
 -12   5   7    0.01    0.03
 -12   5   7    0.02    0.02
  12  -5  -7    0.01    0.04
  12  -5  -7    0.03    0.03
  12  -5  -7    0.00    0.02
 -12   5   8    4.38    0.22
 -12   6   1    5.17    0.25
 -12   6   1    5.12    0.27
 -12   6   1    5.23    0.22
 -12   6   1    5.27    0.24
 -12   6   1    5.33    0.24
 -12   6   1    5.45    0.24
  12  -6  -1    5.37    0.22
  12  -6  -1    5.12    0.23
 -12   6   2   69.85    2.95
 -12   6   2   72.61    3.01
 -12   6   2   72.40    2.60
 -12   6   2   72.20    3.05
  12  -6  -2   71.78    3.03
  12  -6  -2   76.23    2.63
  12  -6  -2   70.43    2.80
 -12   6   3    0.43    0.06
 -12   6   3    0.41    0.07
 -12   6   3    0.49    0.05
 -12   6   3    0.49    0.05
 -12   6   3    0.40    0.05
 -12   6   3    0.44    0.05
  12  -6  -3    0.45    0.07
  12  -6  -3    0.47    0.05
  12  -6  -3    0.42    0.05
 -12   6   4   23.90    1.05
 -12   6   4   24.40    1.07
 -12   6   4   25.48    0.93
 -12   6   4   25.42    1.23
 -12   6   4   25.91    1.02
 -12   6   4   24.99    1.00
  12  -6  -4   25.27    1.10
  12  -6  -4   27.01    0.95
  12  -6  -4   24.57    1.00
 -12   6   5    5.96    0.30
 -12   6   5    5.80    0.29
 -12   6   5    6.19    0.27
 -12   6   5    6.37    0.27
  12  -6  -5    6.19    0.31
  12  -6  -5    6.34    0.25
  12  -6  -5    5.93    0.27
 -12   6   6   14.20    0.64
 -12   6   6   13.99    0.62
 -12   6   6   14.03    0.59
 -12   6   6   14.57    0.58
  12  -6  -6   14.13    0.64
  12  -6  -6   13.98    0.53
  12  -6  -6   13.77    0.58
  12  -6  -6   14.45    0.66
 -12   6   7    0.87    0.08
 -12   6   7    1.00    0.06
  12  -6  -7    0.91    0.09
  12  -6  -7    0.93    0.06
 -12   7   1    5.04    0.25
 -12   7   1    5.10    0.28
 -12   7   1    5.22    0.22
 -12   7   1    5.39    0.25
 -12   7   1    5.18    0.23
 -12   7   1    5.21    0.23
  12  -7  -1    5.39    0.22
  12  -7  -1    5.49    0.24
 -12   7   2   74.79    3.17
 -12   7   2   79.28    3.26
 -12   7   2   79.50    2.81
 -12   7   2   78.35    3.51
 -12   7   2   78.95    3.06
 -12   7   2   81.46    3.08
  12  -7  -2   78.23    2.81
  12  -7  -2   75.45    3.01
 -12   7   3    8.71    0.40
 -12   7   3    9.39    0.43
 -12   7   3    8.13    0.36
  12  -7  -3    9.07    0.37
 -12   7   4    5.09    0.26
 -12   7   4    5.00    0.26
 -12   7   4    5.19    0.22
 -12   7   4    5.18    0.23
  12  -7  -4    5.41    0.22
  12  -7  -4    5.31    0.24
 -12   7   5   14.68    0.65
 -12   7   5   15.10    0.65
 -12   7   5   14.52    0.59
  12  -7  -5   14.55    0.55
  12  -7  -5   13.99    0.59
 -12   7   6    0.02    0.04
 -12   7   6    0.01    0.04
 -12   7   6    0.07    0.03
  12  -7  -6    0.04    0.06
 -12   7   7   11.47    0.51
 -12   8   1    0.76    0.07
 -12   8   1    0.87    0.06
 -12   8   1    0.80    0.06
 -12   8   1    0.68    0.06
 -12   8   1    0.77    0.06
  12  -8  -1    0.83    0.06
  12  -8  -1    0.87    0.06
 -12   8   2    6.30    0.30
 -12   8   2    6.51    0.27
 -12   8   2    6.78    0.35
 -12   8   2    6.69    0.29
 -12   8   2    6.77    0.29
  12  -8  -2    6.70    0.27
  12  -8  -2    6.53    0.29
 -12   8   3    3.30    0.18
 -12   8   3    3.56    0.16
  12  -8  -3    3.44    0.15
  12  -8  -3    3.13    0.16
 -12   8   4   14.54    0.65
 -12   8   4   14.73    0.66
 -12   8   4   14.71    0.60
  12  -8  -4   16.02    0.58
  12  -8  -4   14.07    0.60
 -12   8   5    0.49    0.07
 -12   8   5    0.52    0.07
 -12   8   5    0.54    0.05
 -12   8   6    3.82    0.21
 -12   8   6    3.84    0.18
 -11  -9   1   14.54    0.56
 -11  -9   1   15.48    0.57
 -11  -9   1   14.47    0.61
 -11  -9   1   14.41    0.60
  11   9  -1   16.01    0.66
  11   9  -1   14.53    0.58
  11   9  -1   14.53    0.60
 -11  -8   1   27.68    1.14
 -11  -8   1   26.00    0.97
 -11  -8   1   26.82    1.00
 -11  -8   1   26.79    1.08
 -11  -8   1   27.28    1.06
 -11  -8   1   26.47    1.15
  11   8  -1   28.07    1.15
  11   8  -1   26.66    1.00
  11   8  -1   25.89    1.05
  11   8  -1   26.82    1.06
  11   8  -1   27.54    1.18
 -11  -8   2    5.34    0.25
 -11  -8   2    5.32    0.22
 -11  -8   2    5.38    0.22
 -11  -8   2    5.02    0.24
 -11  -8   2    5.26    0.23
 -11  -8   2    5.73    0.26
  11   8  -2    5.51    0.26
  11   8  -2    5.13    0.22
  11   8  -2    5.10    0.24
  11   8  -2    4.85    0.22
 -11  -7   1   10.23    0.50
 -11  -7   1   11.06    0.48
 -11  -7   1   11.20    0.42
 -11  -7   1   11.32    0.43
 -11  -7   1   11.04    0.47
 -11  -7   1   11.52    0.46
 -11  -7   1   10.13    0.48
  11   7  -1   10.84    0.46
  11   7  -1   11.32    0.46
  11   7  -1   10.61    0.49
 -11  -7   2    0.51    0.05
 -11  -7   2    0.50    0.05
 -11  -7   2    0.41    0.05
 -11  -7   2    0.44    0.04
 -11  -7   2    0.50    0.05
  11   7  -2    0.42    0.06
  11   7  -2    0.48    0.05
  11   7  -2    0.47    0.05
  11   7  -2    0.47    0.04
  11   7  -2    0.47    0.06
 -11  -7   3   15.30    0.63
 -11  -7   3   14.64    0.55
 -11  -7   3   14.09    0.55
 -11  -7   3   14.07    0.62
 -11  -7   3   14.24    0.58
 -11  -7   3   15.19    0.65
  11   7  -3   15.24    0.64
  11   7  -3   14.43    0.55
  11   7  -3   13.71    0.58
  11   7  -3   14.83    0.66
 -11  -7   4   13.22    0.50
 -11  -7   4   12.81    0.50
 -11  -7   4   12.74    0.60
 -11  -7   4   12.85    0.53
  11   7  -4   12.65    0.50
  11   7  -4   13.05    0.54
 -11  -6   1    9.84    0.47
 -11  -6   1    9.67    0.44
 -11  -6   1   10.82    0.40
 -11  -6   1   10.20    0.43
 -11  -6   1   10.23    0.42
 -11  -6   1    9.75    0.45
  11   6  -1   10.29    0.46
  11   6  -1   10.26    0.39
  11   6  -1    9.91    0.42
  11   6  -1    9.98    0.42
  11   6  -1    9.51    0.52
  11   6  -1    9.62    0.45
 -11  -6   2    8.72    0.43
 -11  -6   2    8.86    0.41
 -11  -6   2    9.31    0.36
 -11  -6   2    9.49    0.36
 -11  -6   2    9.11    0.40
 -11  -6   2    9.52    0.39
 -11  -6   2    9.25    0.43
 -11  -6   2    9.42    0.42
  11   6  -2    9.42    0.37
  11   6  -2    9.11    0.39
  11   6  -2    9.35    0.39
  11   6  -2    9.11    0.42
 -11  -6   3    9.50    0.43
 -11  -6   3    9.99    0.39
 -11  -6   3    9.95    0.39
 -11  -6   3    9.78    0.44
 -11  -6   3    9.90    0.41
 -11  -6   3   10.26    0.47
 -11  -6   3   10.34    0.45
  11   6  -3   10.08    0.45
  11   6  -3    9.76    0.42
  11   6  -3    9.57    0.40
  11   6  -3    9.59    0.45
 -11  -6   4   21.58    0.92
 -11  -6   4   21.83    0.81
 -11  -6   4   21.05    0.99
 -11  -6   4   21.41    0.93
  11   6  -4   23.51    0.95
  11   6  -4   21.93    0.81
  11   6  -4   21.62    0.88
  11   6  -4   21.03    0.86
  11   6  -4   21.94    0.97
 -11  -6   5    1.53    0.09
 -11  -6   5    1.42    0.08
 -11  -6   5    1.44    0.08
  11   6  -5    1.55    0.09
  11   6  -5    1.48    0.09
  11   6  -5    1.45    0.08
 -11  -5   1    1.20    0.10
 -11  -5   1    1.14    0.08
 -11  -5   1    1.16    0.07
 -11  -5   1    1.15    0.07
 -11  -5   1    1.20    0.08
 -11  -5   1    1.15    0.07
 -11  -5   1    1.18    0.08
 -11  -5   1    1.14    0.07
  11   5  -1    1.11    0.09
  11   5  -1    1.16    0.07
  11   5  -1    1.11    0.08
  11   5  -1    1.11    0.07
 -11  -5   2    1.19    0.10
 -11  -5   2    1.13    0.08
 -11  -5   2    1.23    0.08
 -11  -5   2    1.20    0.07
 -11  -5   2    1.15    0.08
 -11  -5   2    1.18    0.07
  11   5  -2    1.16    0.09
  11   5  -2    1.19    0.08
  11   5  -2    1.15    0.07
  11   5  -2    1.23    0.09
 -11  -5   3    8.56    0.42
 -11  -5   3    8.56    0.39
 -11  -5   3    9.19    0.35
 -11  -5   3    8.85    0.40
 -11  -5   3    9.33    0.37
 -11  -5   3    8.46    0.40
 -11  -5   3    8.80    0.40
  11   5  -3    8.96    0.35
  11   5  -3    8.77    0.38
  11   5  -3    8.85    0.37
  11   5  -3    8.95    0.41
 -11  -5   4    9.68    0.43
 -11  -5   4    9.65    0.38
 -11  -5   4    9.84    0.38
 -11  -5   4    9.83    0.40
 -11  -5   4    9.80    0.45
 -11  -5   4   10.09    0.44
  11   5  -4   10.07    0.44
  11   5  -4    9.95    0.42
  11   5  -4    9.63    0.40
  11   5  -4    9.88    0.45
 -11  -5   5    0.88    0.07
 -11  -5   5    1.06    0.07
 -11  -5   5    0.99    0.06
 -11  -5   5    1.15    0.07
  11   5  -5    0.99    0.08
  11   5  -5    1.07    0.07
  11   5  -5    0.97    0.07
  11   5  -5    0.94    0.06
 -11  -4   1    3.42    0.19
 -11  -4   1    3.44    0.18
 -11  -4   1    3.54    0.16
 -11  -4   1    3.58    0.16
 -11  -4   1    3.49    0.17
 -11  -4   1    3.47    0.16
 -11  -4   1    3.33    0.17
 -11  -4   1    3.29    0.17
  11   4  -1    3.64    0.19
  11   4  -1    3.59    0.16
  11   4  -1    3.39    0.17
  11   4  -1    3.40    0.18
 -11  -4   2   14.81    0.67
 -11  -4   2   15.16    0.65
 -11  -4   2   15.50    0.57
 -11  -4   2   15.09    0.57
 -11  -4   2   14.71    0.62
 -11  -4   2   15.29    0.61
 -11  -4   2   14.94    0.65
 -11  -4   2   14.17    0.64
  11   4  -2   15.18    0.66
  11   4  -2   15.15    0.57
  11   4  -2   15.15    0.62
  11   4  -2   14.99    0.63
 -11  -4   3    2.22    0.14
 -11  -4   3    2.45    0.13
 -11  -4   3    2.41    0.12
 -11  -4   3    2.51    0.12
 -11  -4   3    2.40    0.13
 -11  -4   3    2.39    0.12
  11   4  -3    2.42    0.14
  11   4  -3    2.41    0.12
  11   4  -3    2.28    0.12
  11   4  -3    2.39    0.12
  11   4  -3    2.21    0.13
 -11  -4   4   13.30    0.51
 -11  -4   4   12.47    0.61
 -11  -4   4   13.59    0.54
 -11  -4   4   13.41    0.59
 -11  -4   4   13.27    0.58
  11   4  -4   13.25    0.51
  11   4  -4   13.13    0.54
  11   4  -4   13.60    0.60
 -11  -4   5    6.01    0.28
 -11  -4   5    6.32    0.25
 -11  -4   5    6.15    0.25
 -11  -4   5    6.06    0.26
 -11  -4   5    5.97    0.29
 -11  -4   5    5.94    0.28
  11   4  -5    6.54    0.30
  11   4  -5    6.15    0.27
  11   4  -5    6.06    0.29
 -11  -4   6    0.10    0.03
 -11  -4   6    0.16    0.03
 -11  -4   6    0.12    0.02
 -11  -4   6    0.13    0.03
  11   4  -6    0.11    0.04
  11   4  -6    0.10    0.03
  11   4  -6    0.08    0.03
  11   4  -6    0.11    0.02
 -11  -3   1    0.08    0.04
 -11  -3   1    0.09    0.03
 -11  -3   1    0.08    0.03
 -11  -3   1    0.04    0.03
 -11  -3   1    0.05    0.02
 -11  -3   1    0.05    0.02
  11   3  -1    0.09    0.03
  11   3  -1    0.06    0.03
 -11  -3   2    3.97    0.21
 -11  -3   2    3.91    0.20
 -11  -3   2    4.14    0.18
 -11  -3   2    4.10    0.18
 -11  -3   2    3.80    0.19
 -11  -3   2    4.03    0.18
 -11  -3   2    3.56    0.18
 -11  -3   2    3.60    0.18
  11   3  -2    3.95    0.21
  11   3  -2    4.49    0.18
  11   3  -2    3.95    0.19
  11   3  -2    3.98    0.20
  11   3  -2    4.04    0.20
 -11  -3   3    3.24    0.19
 -11  -3   3    3.54    0.18
 -11  -3   3    3.49    0.15
 -11  -3   3    3.45    0.16
 -11  -3   3    3.30    0.17
 -11  -3   3    3.33    0.16
 -11  -3   3    3.31    0.17
 -11  -3   3    3.19    0.16
  11   3  -3    3.52    0.18
  11   3  -3    3.53    0.16
  11   3  -3    3.43    0.17
  11   3  -3    3.59    0.16
 -11  -3   4    5.92    0.30
 -11  -3   4    6.06    0.28
 -11  -3   4    6.24    0.25
 -11  -3   4    6.65    0.26
 -11  -3   4    6.08    0.30
 -11  -3   4    6.26    0.27
 -11  -3   4    6.10    0.29
 -11  -3   4    6.14    0.28
  11   3  -4    6.49    0.30
  11   3  -4    6.46    0.26
  11   3  -4    6.19    0.28
  11   3  -4    6.02    0.27
  11   3  -4    6.37    0.30
 -11  -3   5    2.21    0.13
 -11  -3   5    2.40    0.12
 -11  -3   5    2.45    0.12
 -11  -3   5    2.31    0.13
 -11  -3   5    2.45    0.13
  11   3  -5    2.36    0.14
  11   3  -5    2.50    0.12
  11   3  -5    2.31    0.13
  11   3  -5    2.34    0.12
  11   3  -5    2.71    0.14
 -11  -3   6    5.88    0.27
 -11  -3   6    6.20    0.25
 -11  -3   6    5.89    0.25
 -11  -3   6    5.91    0.26
 -11  -3   6    5.66    0.28
 -11  -3   6    5.86    0.27
  11   3  -6    6.34    0.29
  11   3  -6    5.89    0.26
  11   3  -6    5.91    0.26
  11   3  -6    6.13    0.29
 -11  -3   7    6.02    0.24
 -11  -3   7    5.79    0.24
 -11  -3   7    5.63    0.25
  11   3  -7    5.71    0.24
  11   3  -7    5.56    0.25
  11   3  -7    5.54    0.24
 -11  -2   1    0.36    0.05
 -11  -2   1    0.38    0.04
 -11  -2   1    0.40    0.04
 -11  -2   1    0.36    0.04
 -11  -2   1    0.30    0.04
  11   2  -1    0.35    0.06
  11   2  -1    0.38    0.04
  11   2  -1    0.36    0.04
  11   2  -1    0.34    0.04
 -11  -2   2    6.03    0.30
 -11  -2   2    6.32    0.30
 -11  -2   2    6.28    0.26
 -11  -2   2    6.52    0.26
 -11  -2   2    6.22    0.28
 -11  -2   2    6.28    0.27
  11   2  -2    6.43    0.26
  11   2  -2    6.26    0.28
  11   2  -2    6.23    0.29
 -11  -2   3    0.31    0.05
 -11  -2   3    0.35    0.05
 -11  -2   3    0.32    0.04
 -11  -2   3    0.32    0.04
 -11  -2   3    0.32    0.04
 -11  -2   3    0.32    0.04
 -11  -2   3    0.30    0.03
  11   2  -3    0.29    0.05
  11   2  -3    0.38    0.04
  11   2  -3    0.34    0.04
  11   2  -3    0.32    0.04
  11   2  -3    0.36    0.04
 -11  -2   4    8.42    0.40
 -11  -2   4    8.68    0.40
 -11  -2   4    8.92    0.35
 -11  -2   4    9.55    0.36
 -11  -2   4    8.86    0.41
 -11  -2   4    8.90    0.37
 -11  -2   4    8.33    0.39
 -11  -2   4    8.76    0.39
  11   2  -4    9.09    0.41
  11   2  -4    9.24    0.35
  11   2  -4    9.00    0.38
 -11  -2   5    1.75    0.12
 -11  -2   5    2.02    0.10
 -11  -2   5    1.90    0.10
 -11  -2   5    1.67    0.10
 -11  -2   5    1.58    0.09
  11   2  -5    1.87    0.12
  11   2  -5    2.00    0.10
  11   2  -5    1.91    0.10
  11   2  -5    1.84    0.11
 -11  -2   6    0.77    0.06
 -11  -2   6    0.87    0.06
 -11  -2   6    0.80    0.06
 -11  -2   6    0.66    0.06
 -11  -2   6    0.71    0.05
  11   2  -6    0.80    0.07
  11   2  -6    0.84    0.06
  11   2  -6    0.75    0.06
  11   2  -6    0.81    0.06
  11   2  -6    0.75    0.07
 -11  -2   7    0.07    0.03
 -11  -2   7    0.11    0.03
 -11  -2   7    0.09    0.02
 -11  -2   7    0.05    0.03
 -11  -2   7    0.05    0.02
  11   2  -7    0.10    0.04
  11   2  -7    0.08    0.03
  11   2  -7    0.06    0.03
  11   2  -7    0.10    0.02
  11   2  -7    0.06    0.04
 -11  -2   8   11.31    0.43
 -11  -2   8   10.90    0.43
  11   2  -8   11.09    0.43
  11   2  -8   10.60    0.45
 -11  -1   1    0.87    0.08
 -11  -1   1    0.84    0.07
 -11  -1   1    0.87    0.06
 -11  -1   1    0.88    0.06
  11   1  -1    0.81    0.08
  11   1  -1    0.83    0.06
  11   1  -1    0.83    0.06
  11   1  -1    0.86    0.06
 -11  -1   2    8.80    0.40
 -11  -1   2    8.35    0.33
 -11  -1   2    8.42    0.34
 -11  -1   2    8.44    0.36
 -11  -1   2    8.50    0.36
  11   1  -2    8.83    0.40
  11   1  -2    8.84    0.34
  11   1  -2    8.56    0.36
  11   1  -2    8.68    0.38
 -11  -1   3    4.60    0.24
 -11  -1   3    4.69    0.23
 -11  -1   3    4.89    0.20
 -11  -1   3    4.84    0.20
 -11  -1   3    4.56    0.22
 -11  -1   3    4.69    0.21
  11   1  -3    4.87    0.24
  11   1  -3    4.81    0.20
  11   1  -3    4.74    0.22
  11   1  -3    4.70    0.23
 -11  -1   4    7.55    0.36
 -11  -1   4    7.64    0.35
 -11  -1   4    7.85    0.31
 -11  -1   4    7.34    0.30
 -11  -1   4    7.50    0.35
 -11  -1   4    7.80    0.32
  11   1  -4    7.82    0.36
  11   1  -4    7.72    0.31
  11   1  -4    7.56    0.33
  11   1  -4    7.55    0.33
  11   1  -4    7.93    0.36
 -11  -1   5   56.06    2.37
 -11  -1   5   56.23    2.37
 -11  -1   5   56.37    2.10
 -11  -1   5   58.34    2.24
 -11  -1   5   55.05    2.41
 -11  -1   5   57.77    2.47
  11   1  -5   60.33    2.42
  11   1  -5   58.32    2.07
  11   1  -5   56.35    2.25
  11   1  -5   61.34    2.51
 -11  -1   6    2.33    0.15
 -11  -1   6    2.37    0.13
 -11  -1   6    2.68    0.12
 -11  -1   6    2.41    0.12
 -11  -1   6    2.43    0.12
 -11  -1   6    2.17    0.12
  11   1  -6    2.45    0.14
  11   1  -6    2.57    0.12
  11   1  -6    2.47    0.13
  11   1  -6    2.37    0.13
 -11  -1   7    7.31    0.33
 -11  -1   7    7.57    0.30
 -11  -1   7    7.40    0.31
 -11  -1   7    6.71    0.32
 -11  -1   7    7.34    0.33
  11   1  -7    7.85    0.35
  11   1  -7    7.37    0.30
  11   1  -7    7.45    0.32
  11   1  -7    7.58    0.35
 -11  -1   8    3.33    0.17
 -11  -1   8    3.44    0.15
 -11  -1   8    3.22    0.15
 -11  -1   8    3.37    0.16
  11   1  -8    3.45    0.18
  11   1  -8    3.42    0.15
  11   1  -8    3.12    0.15
 -11   0   1   16.25    0.71
 -11   0   1   16.20    0.70
 -11   0   1   16.13    0.60
 -11   0   1   15.97    0.61
 -11   0   1   16.69    0.66
 -11   0   1   16.64    0.66
  11   0  -1   16.45    0.71
  11   0  -1   16.12    0.61
  11   0  -1   16.12    0.65
  11   0  -1   16.39    0.71
 -11   0   2    0.20    0.05
 -11   0   2    0.16    0.04
 -11   0   2    0.20    0.04
 -11   0   2    0.22    0.03
 -11   0   2    0.24    0.04
 -11   0   2    0.20    0.03
  11   0  -2    0.18    0.05
  11   0  -2    0.26    0.04
  11   0  -2    0.22    0.04
  11   0  -2    0.23    0.03
 -11   0   3    7.16    0.34
 -11   0   3    7.16    0.34
 -11   0   3    7.59    0.29
 -11   0   3    7.17    0.30
 -11   0   3    7.09    0.32
 -11   0   3    7.39    0.31
  11   0  -3    7.59    0.35
  11   0  -3    7.30    0.29
  11   0  -3    7.37    0.32
  11   0  -3    7.47    0.33
 -11   0   4   15.10    0.69
 -11   0   4   16.11    0.70
 -11   0   4   16.73    0.61
 -11   0   4   15.74    0.61
 -11   0   4   16.21    0.69
 -11   0   4   16.12    0.65
  11   0  -4   16.34    0.70
  11   0  -4   16.37    0.61
  11   0  -4   16.24    0.66
  11   0  -4   16.03    0.70
  11   0  -4   16.47    0.71
 -11   0   5   20.66    0.92
 -11   0   5   21.34    0.91
 -11   0   5   21.65    0.86
  11   0  -5   22.27    0.93
  11   0  -5   21.97    0.80
  11   0  -5   21.63    0.88
 -11   0   6    0.66    0.07
 -11   0   6    0.74    0.06
 -11   0   6    0.79    0.06
  11   0  -6    0.72    0.07
  11   0  -6    0.82    0.06
  11   0  -6    0.92    0.07
 -11   0   7    4.51    0.22
 -11   0   7    4.81    0.20
 -11   0   7    4.75    0.21
 -11   0   7    4.20    0.21
  11   0  -7    4.58    0.23
  11   0  -7    4.52    0.21
  11   0  -7    4.70    0.21
  11   0  -7    5.19    0.24
 -11   0   8    0.83    0.06
 -11   0   8    0.89    0.06
 -11   0   8    0.85    0.06
 -11   0   8    0.80    0.05
 -11   0   8    0.74    0.06
 -11   0   8    0.73    0.05
  11   0  -8    0.88    0.07
  11   0  -8    0.79    0.06
  11   0  -8    0.75    0.06
  11   0  -8    0.76    0.05
 -11   0   9    0.04    0.03
 -11   0   9    0.07    0.03
 -11   0   9    0.03    0.03
  11   0  -9    0.07    0.03
 -11   1   1    2.48    0.14
 -11   1   1    2.43    0.14
 -11   1   1    2.58    0.12
 -11   1   1    2.59    0.13
 -11   1   1    2.57    0.13
 -11   1   1    2.54    0.13
  11  -1  -1    2.59    0.15
  11  -1  -1    2.54    0.12
  11  -1  -1    2.55    0.13
 -11   1   2   15.76    0.70
 -11   1   2   16.13    0.71
 -11   1   2   16.89    0.61
 -11   1   2   16.46    0.63
  11  -1  -2   16.16    0.71
  11  -1  -2   16.47    0.61
  11  -1  -2   16.00    0.66
 -11   1   3    1.73    0.11
 -11   1   3    1.87    0.10
 -11   1   3    1.85    0.10
 -11   1   3    1.74    0.10
 -11   1   3    1.71    0.10
  11  -1  -3    1.78    0.12
  11  -1  -3    1.85    0.10
  11  -1  -3    1.75    0.10
  11  -1  -3    1.88    0.10
 -11   1   4   72.08    3.07
 -11   1   4   74.99    3.13
 -11   1   4   77.97    2.74
 -11   1   4   75.93    2.82
 -11   1   4   75.18    3.05
 -11   1   4   76.09    2.94
  11  -1  -4   78.09    2.73
  11  -1  -4   75.67    2.96
  11  -1  -4   76.60    3.24
 -11   1   5   10.44    0.49
 -11   1   5   10.74    0.49
 -11   1   5   11.54    0.43
 -11   1   5   10.91    0.44
 -11   1   5   10.90    0.50
 -11   1   5   11.18    0.46
  11  -1  -5   10.96    0.49
  11  -1  -5   11.41    0.43
  11  -1  -5   11.14    0.48
  11  -1  -5   11.46    0.50
 -11   1   6   17.87    0.81
 -11   1   6   18.62    0.81
 -11   1   6   18.91    0.74
  11  -1  -6   19.96    0.84
  11  -1  -6   19.64    0.71
  11  -1  -6   19.06    0.77
  11  -1  -6   19.71    0.84
 -11   1   7    7.80    0.40
 -11   1   7    8.79    0.40
 -11   1   7    9.25    0.35
 -11   1   7    9.22    0.37
  11  -1  -7    8.84    0.41
  11  -1  -7    8.87    0.38
  11  -1  -7    9.04    0.38
  11  -1  -7    9.28    0.41
 -11   1   8    1.94    0.11
 -11   1   8    2.00    0.10
 -11   1   8    1.91    0.10
 -11   1   8    1.97    0.10
  11  -1  -8    1.93    0.12
  11  -1  -8    2.05    0.11
  11  -1  -8    1.98    0.11
  11  -1  -8    1.97    0.10
  11  -1  -8    1.97    0.12
 -11   1   9    0.47    0.04
 -11   1   9    0.47    0.04
 -11   1   9    0.36    0.04
 -11   1   9    0.33    0.03
  11  -1  -9    0.46    0.06
  11  -1  -9    0.44    0.05
 -11   2   1    0.78    0.07
 -11   2   1    0.75    0.07
 -11   2   1    0.74    0.06
 -11   2   1    0.75    0.06
  11  -2  -1    0.59    0.07
  11  -2  -1    0.80    0.06
  11  -2  -1    0.72    0.06
 -11   2   2    1.73    0.11
 -11   2   2    1.83    0.12
 -11   2   2    2.06    0.10
 -11   2   2    2.01    0.10
  11  -2  -2    1.91    0.13
  11  -2  -2    1.98    0.10
  11  -2  -2    1.92    0.11
 -11   2   3    2.93    0.17
 -11   2   3    3.13    0.17
 -11   2   3    3.57    0.15
 -11   2   3    3.33    0.15
 -11   2   3    3.26    0.16
 -11   2   3    3.10    0.15
  11  -2  -3    3.35    0.18
  11  -2  -3    3.28    0.15
  11  -2  -3    3.22    0.16
 -11   2   4    0.72    0.07
 -11   2   4    0.76    0.07
 -11   2   4    0.83    0.06
 -11   2   4    0.73    0.06
 -11   2   4    0.66    0.06
 -11   2   4    0.66    0.05
  11  -2  -4    0.72    0.07
  11  -2  -4    0.78    0.06
  11  -2  -4    0.69    0.06
  11  -2  -4    0.66    0.05
  11  -2  -4    0.64    0.05
 -11   2   5    7.66    0.38
 -11   2   5    8.05    0.37
 -11   2   5    8.47    0.33
 -11   2   5    8.45    0.35
 -11   2   5    8.25    0.35
  11  -2  -5    8.18    0.38
  11  -2  -5    8.45    0.33
  11  -2  -5    8.35    0.38
  11  -2  -5    8.76    0.38
 -11   2   6    4.18    0.23
 -11   2   6    4.41    0.22
 -11   2   6    4.71    0.20
 -11   2   6    4.69    0.21
 -11   2   6    4.44    0.24
  11  -2  -6    4.67    0.23
  11  -2  -6    4.73    0.20
  11  -2  -6    4.60    0.21
  11  -2  -6    4.55    0.21
  11  -2  -6    4.80    0.24
 -11   2   7   54.73    2.38
 -11   2   7   60.83    2.14
 -11   2   7   59.46    2.30
  11  -2  -7   58.61    2.44
  11  -2  -7   58.00    2.29
  11  -2  -7   57.06    2.30
  11  -2  -7   62.29    2.55
  11  -2  -7   61.40    2.70
 -11   2   8    0.04    0.03
 -11   2   8    0.00    0.02
  11  -2  -8   -0.01    0.03
  11  -2  -8    0.01    0.03
  11  -2  -8    0.00    0.02
  11  -2  -8    0.02    0.02
  11  -2  -8    0.01    0.03
  11  -2  -8   -0.01    0.05
 -11   2   9    0.33    0.05
 -11   2   9    0.37    0.04
 -11   2   9    0.37    0.04
 -11   2   9    0.35    0.04
  11  -2  -9    0.34    0.05
  11  -2  -9    0.36    0.04
  11  -2  -9    0.33    0.04
 -11   3   1    1.37    0.09
 -11   3   1    1.38    0.10
 -11   3   1    1.44    0.08
 -11   3   1    1.45    0.08
 -11   3   1    1.35    0.09
 -11   3   1    1.36    0.08
  11  -3  -1    1.47    0.08
  11  -3  -1    1.38    0.09
 -11   3   2    0.71    0.07
 -11   3   2    0.67    0.07
 -11   3   2    0.78    0.06
 -11   3   2    0.75    0.06
 -11   3   2    0.73    0.06
 -11   3   2    0.74    0.06
  11  -3  -2    0.72    0.08
  11  -3  -2    0.76    0.06
  11  -3  -2    0.71    0.06
 -11   3   3   15.13    0.68
 -11   3   3   16.30    0.70
 -11   3   3   16.37    0.60
 -11   3   3   16.03    0.64
  11  -3  -3   15.94    0.70
  11  -3  -3   16.04    0.60
  11  -3  -3   15.94    0.65
 -11   3   4    0.09    0.04
 -11   3   4    0.07    0.03
 -11   3   4    0.10    0.03
 -11   3   4    0.07    0.03
 -11   3   4    0.08    0.03
  11  -3  -4    0.03    0.05
  11  -3  -4    0.10    0.03
  11  -3  -4    0.08    0.03
 -11   3   5    5.52    0.28
 -11   3   5    5.77    0.28
 -11   3   5    5.86    0.26
 -11   3   5    5.91    0.25
  11  -3  -5    5.78    0.24
 -11   3   6    0.15    0.04
 -11   3   6    0.13    0.04
 -11   3   6    0.15    0.03
 -11   3   6    0.18    0.04
 -11   3   6    0.15    0.03
  11  -3  -6    0.14    0.05
  11  -3  -6    0.12    0.04
  11  -3  -6    0.14    0.03
  11  -3  -6    0.11    0.03
 -11   3   7    0.72    0.08
 -11   3   7    0.81    0.07
 -11   3   7    0.81    0.06
 -11   3   7    0.92    0.07
 -11   3   7    0.79    0.06
  11  -3  -7    0.86    0.08
  11  -3  -7    0.82    0.06
  11  -3  -7    0.75    0.06
  11  -3  -7    0.80    0.06
  11  -3  -7    0.70    0.06
  11  -3  -7    0.73    0.06
 -11   3   8    5.57    0.27
 -11   3   8    5.43    0.23
 -11   3   8    5.36    0.25
 -11   3   8    5.42    0.23
  11  -3  -8    5.32    0.27
  11  -3  -8    5.37    0.23
  11  -3  -8    5.25    0.24
  11  -3  -8    5.24    0.23
  11  -3  -8    5.54    0.26
 -11   3   9   12.18    0.55
 -11   3   9   13.05    0.49
 -11   3   9   12.68    0.54
 -11   3   9   13.00    0.52
  11  -3  -9   12.76    0.57
  11  -3  -9   12.65    0.49
  11  -3  -9   13.11    0.53
 -11   4   1    0.10    0.04
 -11   4   1    0.09    0.04
 -11   4   1    0.12    0.03
 -11   4   1    0.12    0.03
 -11   4   1    0.07    0.03
 -11   4   1    0.12    0.03
  11  -4  -1    0.06    0.04
  11  -4  -1    0.08    0.03
  11  -4  -1    0.11    0.03
 -11   4   2    1.29    0.10
 -11   4   2    1.43    0.08
 -11   4   2    1.37    0.08
 -11   4   2    1.39    0.09
 -11   4   2    1.31    0.08
  11  -4  -2    1.27    0.10
  11  -4  -2    1.36    0.08
  11  -4  -2    1.38    0.08
 -11   4   3    0.60    0.06
 -11   4   3    0.53    0.06
 -11   4   3    0.60    0.05
 -11   4   3    0.58    0.05
 -11   4   3    0.55    0.05
 -11   4   3    0.46    0.05
  11  -4  -3    0.58    0.07
  11  -4  -3    0.64    0.05
  11  -4  -3    0.54    0.05
 -11   4   4    5.17    0.27
 -11   4   4    5.85    0.28
 -11   4   4    5.97    0.24
 -11   4   4    5.74    0.28
 -11   4   4    5.56    0.25
 -11   4   4    5.67    0.25
  11  -4  -4    5.76    0.29
  11  -4  -4    6.01    0.24
  11  -4  -4    5.70    0.25
 -11   4   5    8.23    0.39
 -11   4   5    8.17    0.39
 -11   4   5    8.60    0.42
 -11   4   5    8.67    0.36
  11  -4  -5    8.34    0.40
  11  -4  -5    9.08    0.34
 -11   4   6   47.94    2.04
 -11   4   6   49.33    2.07
 -11   4   6   50.13    1.80
 -11   4   6   49.11    2.04
  11  -4  -6   49.87    2.08
  11  -4  -6   49.66    1.95
  11  -4  -6   51.32    2.21
  11  -4  -6   51.62    2.20
 -11   4   7    0.45    0.07
 -11   4   7    0.44    0.05
 -11   4   7    0.45    0.05
 -11   4   7    0.48    0.05
 -11   4   7    0.40    0.05
 -11   4   7    0.44    0.04
  11  -4  -7    0.47    0.06
  11  -4  -7    0.48    0.05
  11  -4  -7    0.44    0.05
  11  -4  -7    0.43    0.04
  11  -4  -7    0.50    0.04
  11  -4  -7    0.44    0.05
 -11   4   8    0.17    0.04
 -11   4   8    0.18    0.04
 -11   4   8    0.17    0.04
 -11   4   8    0.21    0.03
  11  -4  -8    0.18    0.05
  11  -4  -8    0.19    0.04
  11  -4  -8    0.16    0.04
  11  -4  -8    0.19    0.03
  11  -4  -8    0.24    0.03
  11  -4  -8    0.20    0.04
 -11   4   9    0.56    0.06
 -11   4   9    0.54    0.05
 -11   4   9    0.58    0.05
 -11   4   9    0.51    0.04
  11  -4  -9    0.39    0.06
  11  -4  -9    0.53    0.05
  11  -4  -9    0.57    0.05
  11  -4  -9    0.53    0.05
  11  -4  -9    0.53    0.06
  11  -4 -10   29.10    1.25
 -11   5   1   16.46    0.72
 -11   5   1   16.77    0.74
 -11   5   1   17.39    0.64
 -11   5   1   16.60    0.71
 -11   5   1   16.47    0.68
 -11   5   1   17.56    0.69
  11  -5  -1   17.24    0.76
  11  -5  -1   16.69    0.63
  11  -5  -1   16.97    0.68
 -11   5   2    0.26    0.04
 -11   5   2    0.16    0.05
 -11   5   2    0.23    0.04
 -11   5   2    0.27    0.04
 -11   5   2    0.21    0.04
 -11   5   2    0.21    0.04
  11  -5  -2    0.26    0.05
  11  -5  -2    0.24    0.04
  11  -5  -2    0.21    0.04
 -11   5   3    1.32    0.10
 -11   5   3    1.40    0.08
 -11   5   3    1.32    0.08
 -11   5   3    1.12    0.08
  11  -5  -3    1.37    0.11
  11  -5  -3    1.51    0.08
  11  -5  -3    1.33    0.08
 -11   5   4    8.50    0.40
 -11   5   4    8.59    0.40
 -11   5   4    9.03    0.37
  11  -5  -4    8.94    0.42
  11  -5  -4    8.95    0.35
 -11   5   5    0.23    0.05
 -11   5   5    0.18    0.05
 -11   5   5    0.21    0.04
 -11   5   5    0.22    0.04
 -11   5   5    0.18    0.03
  11  -5  -5    0.14    0.05
  11  -5  -5    0.23    0.04
  11  -5  -5    0.18    0.04
 -11   5   6    8.19    0.39
 -11   5   6    8.27    0.38
 -11   5   6    8.91    0.34
 -11   5   6    8.04    0.36
  11  -5  -6    8.46    0.33
  11  -5  -6    8.47    0.36
  11  -5  -6    9.07    0.40
 -11   5   7   -0.01    0.04
 -11   5   7    0.00    0.03
 -11   5   7    0.00    0.03
 -11   5   7    0.02    0.03
 -11   5   7    0.04    0.02
  11  -5  -7    0.02    0.04
  11  -5  -7   -0.01    0.03
  11  -5  -7    0.01    0.03
  11  -5  -7    0.02    0.02
  11  -5  -7    0.01    0.01
  11  -5  -7    0.01    0.02
 -11   5   8    7.92    0.37
 -11   5   8    8.54    0.33
 -11   5   8    7.91    0.40
 -11   5   8    8.56    0.35
  11  -5  -8    8.68    0.40
  11  -5  -8    8.26    0.33
  11  -5  -8    8.39    0.36
  11  -5  -8    8.52    0.36
  11  -5  -8    8.29    0.37
  11  -5  -8    8.70    0.39
 -11   5   9    9.15    0.42
 -11   5   9    9.54    0.37
 -11   5   9    9.87    0.40
  11  -5  -9    9.49    0.44
  11  -5  -9    9.40    0.37
  11  -5  -9    9.70    0.40
  11  -5  -9    9.51    0.43
  11  -5  -9    9.56    0.44
 -11   6   1    2.23    0.13
 -11   6   1    2.29    0.15
 -11   6   1    2.30    0.12
  11  -6  -1    2.38    0.15
  11  -6  -1    2.35    0.12
 -11   6   2   42.97    1.86
 -11   6   2   46.30    1.92
 -11   6   2   46.52    1.66
 -11   6   2   47.11    1.81
  11  -6  -2   45.94    1.94
  11  -6  -2   46.26    1.66
  11  -6  -2   46.09    1.80
 -11   6   3    1.06    0.08
 -11   6   3    1.11    0.09
 -11   6   3    0.93    0.07
  11  -6  -3    1.15    0.07
 -11   6   4    0.23    0.05
 -11   6   4    0.22    0.05
 -11   6   4    0.26    0.04
 -11   6   4    0.21    0.04
 -11   6   4    0.21    0.03
  11  -6  -4    0.23    0.06
  11  -6  -4    0.25    0.04
  11  -6  -4    0.27    0.04
 -11   6   5    8.78    0.41
 -11   6   5    9.08    0.35
 -11   6   5    8.89    0.38
 -11   6   5    8.75    0.37
  11  -6  -5    8.83    0.42
  11  -6  -5    8.89    0.35
  11  -6  -5    8.86    0.38
 -11   6   6    0.46    0.06
 -11   6   6    0.36    0.05
 -11   6   6    0.41    0.04
 -11   6   6    0.40    0.05
 -11   6   6    0.37    0.04
  11  -6  -6    0.45    0.06
  11  -6  -6    0.41    0.05
  11  -6  -6    0.40    0.05
  11  -6  -6    0.49    0.12
 -11   6   7    4.50    0.24
 -11   6   7    4.53    0.23
 -11   6   7    4.97    0.20
 -11   6   7    4.39    0.22
 -11   6   7    4.77    0.21
  11  -6  -7    4.73    0.25
  11  -6  -7    4.53    0.20
  11  -6  -7    4.59    0.21
  11  -6  -7    4.72    0.22
 -11   6   8    0.07    0.03
 -11   6   8    0.06    0.03
 -11   6   8    0.04    0.03
 -11   6   8    0.07    0.02
  11  -6  -8    0.05    0.04
  11  -6  -8    0.07    0.03
  11  -6  -8    0.03    0.03
  11  -6  -8    0.07    0.02
  11  -6  -8    0.01    0.02
  11  -6  -8    0.03    0.02
 -11   6   9    2.82    0.15
 -11   6   9    2.82    0.13
  11  -6  -9    2.69    0.16
  11  -6  -9    2.75    0.13
  11  -6  -9    2.73    0.13
  11  -6  -9    2.38    0.13
  11  -6  -9    2.70    0.14
 -11   7   1    0.94    0.07
 -11   7   1    0.90    0.09
 -11   7   1    0.95    0.07
  11  -7  -1    1.00    0.10
  11  -7  -1    1.15    0.07
  11  -7  -1    0.96    0.07
 -11   7   2  115.95    4.87
 -11   7   2  123.72    5.01
 -11   7   2  122.03    4.32
 -11   7   2  119.15    4.66
 -11   7   2  125.03    4.73
  11  -7  -2  124.50    5.12
  11  -7  -2  120.03    4.31
 -11   7   3   84.17    3.52
 -11   7   3   88.02    3.59
 -11   7   3   87.86    3.10
  11  -7  -3   85.83    3.62
 -11   7   4    1.86    0.12
 -11   7   4    1.79    0.12
 -11   7   4    1.83    0.10
 -11   7   4    1.80    0.10
 -11   7   4    1.61    0.10
  11  -7  -4    1.80    0.13
  11  -7  -4    1.77    0.10
  11  -7  -4    1.72    0.10
 -11   7   5    9.16    0.43
 -11   7   5    9.55    0.43
 -11   7   5    9.71    0.37
 -11   7   5    9.71    0.40
  11  -7  -5    9.08    0.44
  11  -7  -5    8.97    0.36
  11  -7  -5    9.36    0.39
 -11   7   6    4.97    0.26
 -11   7   6    5.47    0.26
 -11   7   6    5.46    0.22
  11  -7  -6    5.05    0.27
  11  -7  -6    4.90    0.21
  11  -7  -6    5.07    0.23
 -11   7   7    1.13    0.10
 -11   7   7    1.21    0.09
 -11   7   7    1.19    0.07
 -11   7   7    1.12    0.08
 -11   7   7    1.18    0.07
  11  -7  -7    1.19    0.10
  11  -7  -7    1.17    0.07
  11  -7  -7    1.16    0.08
  11  -7  -7    1.23    0.08
 -11   7   8    1.65    0.11
 -11   7   8    1.71    0.10
 -11   7   8    1.78    0.09
  11  -7  -8    1.73    0.12
  11  -7  -8    1.80    0.09
  11  -7  -8    1.80    0.10
  11  -7  -8    1.61    0.09
 -11   7   9    0.88    0.08
 -11   7   9    0.94    0.06
  11  -7  -9    0.91    0.09
  11  -7  -9    0.78    0.06
 -11   8   1    1.21    0.09
 -11   8   1    1.33    0.11
 -11   8   1    1.19    0.08
 -11   8   1    1.32    0.08
 -11   8   1    1.30    0.08
  11  -8  -1    1.40    0.08
 -11   8   2    1.40    0.12
 -11   8   2    1.47    0.09
 -11   8   2    1.51    0.09
  11  -8  -2    1.66    0.09
  11  -8  -2    1.44    0.09
 -11   8   3   11.18    0.50
 -11   8   3   11.77    0.53
 -11   8   3   11.17    0.43
 -11   8   3   11.33    0.47
  11  -8  -3   11.20    0.43
  11  -8  -3   11.11    0.46
 -11   8   4    0.80    0.07
 -11   8   4    0.72    0.08
 -11   8   4    0.80    0.06
 -11   8   4    0.77    0.06
 -11   8   4    0.69    0.06
  11  -8  -4    0.69    0.06
  11  -8  -4    0.75    0.06
 -11   8   5    0.03    0.04
 -11   8   5    0.04    0.05
 -11   8   5    0.08    0.03
 -11   8   5    0.07    0.03
 -11   8   5    0.03    0.03
  11  -8  -5    0.04    0.04
  11  -8  -5    0.01    0.03
  11  -8  -5    0.02    0.02
 -11   8   6   18.74    0.82
 -11   8   6   20.00    0.84
 -11   8   6   19.47    0.71
 -11   8   6   19.68    0.78
 -11   8   6   19.64    0.77
  11  -8  -6   18.81    0.85
  11  -8  -6   18.27    0.70
  11  -8  -6   18.48    0.76
 -11   8   7    4.74    0.25
 -11   8   7    5.07    0.25
 -11   8   7    4.92    0.23
 -11   8   7    5.02    0.22
  11  -8  -7    4.79    0.20
  11  -8  -7    4.73    0.22
  11  -8  -7    4.81    0.23
 -11   8   8    1.73    0.12
 -11   8   8    1.73    0.09
  11  -8  -8    1.65    0.10
  11  -8  -8    1.81    0.10
 -11   9   1   10.92    0.50
 -11   9   1   10.99    0.44
 -11   9   1   11.89    0.48
 -11   9   1   11.36    0.47
  11  -9  -1   11.21    0.44
  11  -9  -1   13.31    0.51
 -11   9   2    6.14    0.30
 -11   9   2    6.28    0.26
 -11   9   2    6.26    0.28
 -11   9   2    6.39    0.28
  11  -9  -2    6.18    0.26
  11  -9  -2    6.95    0.29
 -11   9   3   19.60    0.83
 -11   9   3   20.03    0.86
 -11   9   3   19.71    0.72
  11  -9  -3   18.51    0.71
  11  -9  -3   18.52    0.76
 -11   9   4    7.67    0.36
 -11   9   4    8.12    0.38
 -11   9   4    7.90    0.31
 -11   9   4    7.87    0.33
 -11   9   4    7.87    0.33
  11  -9  -4    7.30    0.30
  11  -9  -4    7.57    0.33
 -11   9   5   20.53    0.89
 -11   9   5   21.19    0.90
 -11   9   5   20.90    0.77
 -11   9   5   20.90    0.83
 -11   9   5   21.14    0.83
  11  -9  -5   19.61    0.75
  11  -9  -5   19.96    0.82
 -11   9   6    1.83    0.12
 -11   9   6    2.06    0.13
 -11   9   6    1.92    0.11
 -11   9   6    1.93    0.10
  11  -9  -6    1.99    0.10
  11  -9  -6    1.77    0.10
 -11   9   7    0.19    0.05
 -11   9   7    0.18    0.05
 -11   9   7    0.20    0.04
 -11   9   7    0.22    0.03
  11  -9  -7    0.18    0.03
  11  -9  -7    0.19    0.03
 -11  10   2    0.78    0.07
 -11  10   2    0.81    0.06
 -11  10   2    0.89    0.07
 -11  10   2    0.85    0.07
  11 -10  -2    0.82    0.06
  11 -10  -2    0.98    0.07
 -11  10   3   21.46    0.93
 -11  10   3   21.72    0.81
  11 -10  -3   20.79    0.80
  11 -10  -3   24.01    0.91
 -11  10   4    0.38    0.05
 -11  10   4    0.44    0.05
 -11  10   4    0.39    0.04
  11 -10  -4    0.36    0.04
  11 -10  -4    0.34    0.04
 -11  10   5   16.04    0.71
 -11  10   5   16.19    0.67
 -11  10   5   17.21    0.67
  11 -10  -5   15.99    0.66
 -10 -10   1    0.28    0.04
 -10 -10   1    0.27    0.04
  10  10  -1    0.21    0.04
  10  10  -1    0.26    0.06
 -10  -9   1    5.87    0.26
 -10  -9   1    5.62    0.23
 -10  -9   1    5.72    0.24
 -10  -9   1    5.39    0.25
 -10  -9   1    5.92    0.28
  10   9  -1    5.99    0.28
  10   9  -1    5.56    0.25
  10   9  -1    5.17    0.24
  10   9  -1    5.62    0.28
 -10  -9   2    0.23    0.04
 -10  -9   2    0.23    0.04
 -10  -9   2    0.22    0.04
 -10  -9   2    0.18    0.04
 -10  -9   2    0.22    0.03
 -10  -9   2    0.31    0.05
  10   9  -2    0.25    0.05
  10   9  -2    0.22    0.04
  10   9  -2    0.24    0.04
  10   9  -2    0.21    0.03
  10   9  -2    0.24    0.06
 -10  -9   3   18.39    0.68
 -10  -9   3   17.76    0.72
  10   9  -3   17.73    0.71
 -10  -8   1    0.05    0.04
 -10  -8   1    0.08    0.03
 -10  -8   1    0.07    0.03
 -10  -8   1    0.08    0.03
 -10  -8   1    0.09    0.03
 -10  -8   1    0.08    0.04
 -10  -8   1    0.10    0.03
  10   8  -1    0.01    0.03
  10   8  -1    0.07    0.03
  10   8  -1    0.08    0.02
  10   8  -1    0.12    0.07
 -10  -8   2    3.52    0.17
 -10  -8   2    3.61    0.16
 -10  -8   2    3.44    0.17
 -10  -8   2    3.36    0.16
 -10  -8   2    3.40    0.18
  10   8  -2    3.50    0.18
  10   8  -2    3.54    0.16
  10   8  -2    3.50    0.17
  10   8  -2    3.38    0.16
  10   8  -2    3.34    0.19
 -10  -8   3    1.07    0.07
 -10  -8   3    1.12    0.07
 -10  -8   3    1.12    0.07
 -10  -8   3    1.03    0.08
 -10  -8   3    1.12    0.07
 -10  -8   3    1.32    0.09
  10   8  -3    1.17    0.08
  10   8  -3    1.07    0.07
  10   8  -3    1.08    0.08
  10   8  -3    0.99    0.06
  10   8  -3    1.11    0.09
 -10  -8   4    2.63    0.13
 -10  -8   4    2.61    0.13
 -10  -8   4    2.58    0.13
  10   8  -4    2.53    0.13
  10   8  -4    2.57    0.12
 -10  -7   1    4.80    0.25
 -10  -7   1    4.69    0.23
 -10  -7   1    4.65    0.20
 -10  -7   1    4.69    0.20
 -10  -7   1    4.76    0.22
 -10  -7   1    5.04    0.25
 -10  -7   1    5.13    0.24
  10   7  -1    4.82    0.24
  10   7  -1    4.83    0.20
  10   7  -1    4.92    0.22
  10   7  -1    4.85    0.21
  10   7  -1    4.84    0.28
  10   7  -1    4.85    0.24
 -10  -7   2   23.32    1.00
 -10  -7   2   22.47    0.94
 -10  -7   2   21.75    0.82
 -10  -7   2   22.08    0.83
 -10  -7   2   22.00    0.93
 -10  -7   2   22.71    0.89
 -10  -7   2   23.40    1.00
  10   7  -2   22.92    0.83
  10   7  -2   22.40    0.90
  10   7  -2   22.34    0.89
  10   7  -2   21.36    0.96
 -10  -7   3    0.06    0.03
 -10  -7   3    0.09    0.03
 -10  -7   3    0.08    0.03
 -10  -7   3    0.04    0.03
 -10  -7   3    0.07    0.03
 -10  -7   3    0.06    0.02
 -10  -7   3    0.05    0.04
 -10  -7   3    0.09    0.03
  10   7  -3    0.05    0.03
  10   7  -3    0.06    0.03
  10   7  -3    0.07    0.03
  10   7  -3    0.07    0.02
  10   7  -3    0.06    0.04
 -10  -7   4    7.16    0.32
 -10  -7   4    7.29    0.29
 -10  -7   4    7.13    0.30
 -10  -7   4    7.65    0.34
  10   7  -4    7.59    0.30
  10   7  -4    7.16    0.31
  10   7  -4    6.85    0.30
  10   7  -4    7.49    0.36
 -10  -7   5    5.94    0.27
 -10  -7   5    5.70    0.24
 -10  -7   5    5.70    0.24
  10   7  -5    5.78    0.24
  10   7  -5    5.60    0.26
  10   7  -5    5.75    0.25
 -10  -6   1    0.63    0.05
 -10  -6   1    0.65    0.05
 -10  -6   1    0.56    0.05
 -10  -6   1    0.58    0.06
 -10  -6   1    0.69    0.06
  10   6  -1    0.59    0.06
  10   6  -1    0.62    0.05
  10   6  -1    0.61    0.05
  10   6  -1    0.57    0.05
  10   6  -1    0.63    0.08
  10   6  -1    0.61    0.06
 -10  -6   2    0.42    0.06
 -10  -6   2    0.43    0.05
 -10  -6   2    0.46    0.04
 -10  -6   2    0.53    0.05
 -10  -6   2    0.45    0.05
 -10  -6   2    0.45    0.04
 -10  -6   2    0.39    0.05
 -10  -6   2    0.36    0.05
  10   6  -2    0.41    0.05
  10   6  -2    0.46    0.05
  10   6  -2    0.44    0.05
  10   6  -2    0.39    0.06
 -10  -6   3   16.06    0.72
 -10  -6   3   16.68    0.62
 -10  -6   3   17.00    0.62
 -10  -6   3   17.33    0.75
  10   6  -3   14.87    0.69
  10   6  -3   16.34    0.62
  10   6  -3   16.45    0.67
  10   6  -3   16.55    0.66
  10   6  -3   16.74    0.74
 -10  -6   4    0.41    0.06
 -10  -6   4    0.53    0.05
 -10  -6   4    0.64    0.05
 -10  -6   4    0.57    0.05
 -10  -6   4    0.56    0.04
 -10  -6   4    0.59    0.07
 -10  -6   4    0.67    0.06
  10   6  -4    0.59    0.06
  10   6  -4    0.60    0.05
  10   6  -4    0.62    0.06
  10   6  -4    0.52    0.04
  10   6  -4    0.64    0.07
 -10  -6   5    6.49    0.30
 -10  -6   5    6.74    0.27
 -10  -6   5    6.59    0.27
 -10  -6   5    6.64    0.28
 -10  -6   5    6.69    0.31
  10   6  -5    7.18    0.32
  10   6  -5    7.06    0.28
  10   6  -5    6.30    0.28
 -10  -6   6    0.70    0.06
 -10  -6   6    0.86    0.06
 -10  -6   6    0.81    0.05
  10   6  -6    0.80    0.06
  10   6  -6    0.74    0.06
  10   6  -6    0.74    0.05
 -10  -5   1    0.07    0.03
 -10  -5   1    0.04    0.03
 -10  -5   1    0.05    0.02
 -10  -5   1    0.06    0.03
 -10  -5   1    0.07    0.03
 -10  -5   1    0.03    0.02
 -10  -5   1    0.07    0.03
 -10  -5   1    0.05    0.02
  10   5  -1    0.05    0.04
  10   5  -1    0.04    0.03
  10   5  -1    0.08    0.03
  10   5  -1    0.05    0.02
  10   5  -1    0.06    0.05
  10   5  -1    0.07    0.03
 -10  -5   2    4.42    0.23
 -10  -5   2    4.36    0.21
 -10  -5   2    4.50    0.19
 -10  -5   2    4.34    0.21
 -10  -5   2    4.45    0.20
 -10  -5   2    4.42    0.22
 -10  -5   2    4.54    0.22
  10   5  -2    4.25    0.22
  10   5  -2    4.67    0.19
  10   5  -2    4.38    0.20
  10   5  -2    4.32    0.22
 -10  -5   3    0.70    0.07
 -10  -5   3    0.68    0.06
 -10  -5   3    0.79    0.06
 -10  -5   3    0.74    0.06
 -10  -5   3    0.69    0.05
 -10  -5   3    0.68    0.07
 -10  -5   3    0.70    0.06
  10   5  -3    0.68    0.07
  10   5  -3    0.70    0.06
  10   5  -3    0.70    0.06
  10   5  -3    0.68    0.05
  10   5  -3    0.71    0.07
 -10  -5   4    0.82    0.08
 -10  -5   4    0.92    0.06
 -10  -5   4    0.88    0.06
 -10  -5   4    0.91    0.06
 -10  -5   4    0.88    0.08
  10   5  -4    0.91    0.06
  10   5  -4    0.82    0.07
  10   5  -4    0.89    0.06
  10   5  -4    0.87    0.08
 -10  -5   5    7.74    0.38
 -10  -5   5    7.95    0.36
 -10  -5   5    8.14    0.32
 -10  -5   5    8.44    0.33
 -10  -5   5    8.21    0.34
 -10  -5   5    8.31    0.40
 -10  -5   5    8.13    0.37
  10   5  -5    8.42    0.33
  10   5  -5    8.42    0.35
  10   5  -5    8.22    0.34
  10   5  -5    8.22    0.39
 -10  -5   6    0.65    0.05
 -10  -5   6    0.69    0.06
 -10  -5   6    0.77    0.06
 -10  -5   6    0.59    0.05
 -10  -5   6    0.62    0.06
  10   5  -6    0.76    0.07
  10   5  -6    0.69    0.06
  10   5  -6    0.71    0.06
  10   5  -6    0.79    0.07
 -10  -5   7   14.53    0.56
 -10  -5   7   15.50    0.61
  10   5  -7   14.42    0.56
  10   5  -7   15.20    0.61
  10   5  -7   14.68    0.60
 -10  -4   1    1.41    0.10
 -10  -4   1    1.38    0.09
 -10  -4   1    1.48    0.08
 -10  -4   1    1.51    0.08
 -10  -4   1    1.34    0.09
 -10  -4   1    1.44    0.08
 -10  -4   1    1.52    0.09
  10   4  -1    1.46    0.10
  10   4  -1    1.43    0.08
  10   4  -1    1.41    0.09
  10   4  -1    1.58    0.10
  10   4  -1    1.47    0.09
 -10  -4   2   14.48    0.63
 -10  -4   2   13.79    0.60
 -10  -4   2   14.28    0.53
 -10  -4   2   13.99    0.53
 -10  -4   2   14.01    0.60
 -10  -4   2   14.11    0.57
 -10  -4   2   13.66    0.60
  10   4  -2   14.29    0.61
  10   4  -2   14.13    0.53
  10   4  -2   14.18    0.58
  10   4  -2   13.38    0.61
 -10  -4   3   21.65    0.94
 -10  -4   3   21.19    0.90
 -10  -4   3   21.74    0.80
 -10  -4   3   21.70    0.80
 -10  -4   3   21.93    0.86
 -10  -4   3   21.68    0.93
  10   4  -3   22.05    0.92
  10   4  -3   21.69    0.80
  10   4  -3   21.84    0.87
  10   4  -3   21.40    0.86
  10   4  -3   21.97    0.95
 -10  -4   4    6.50    0.30
 -10  -4   4    6.51    0.26
 -10  -4   4    6.55    0.27
 -10  -4   4    6.59    0.28
 -10  -4   4    6.18    0.29
  10   4  -4    6.60    0.31
  10   4  -4    6.66    0.27
  10   4  -4    6.49    0.28
  10   4  -4    6.64    0.28
  10   4  -4    6.40    0.31
 -10  -4   5    0.35    0.05
 -10  -4   5    0.28    0.04
 -10  -4   5    0.29    0.04
 -10  -4   5    0.28    0.03
  10   4  -5    0.31    0.04
  10   4  -5    0.30    0.04
  10   4  -5    0.28    0.03
  10   4  -5    0.36    0.05
 -10  -4   6    0.31    0.05
 -10  -4   6    0.32    0.04
 -10  -4   6    0.39    0.04
 -10  -4   6    0.34    0.04
 -10  -4   6    0.33    0.04
 -10  -4   6    0.38    0.04
  10   4  -6    0.33    0.05
  10   4  -6    0.38    0.04
  10   4  -6    0.33    0.04
  10   4  -6    0.32    0.03
  10   4  -6    0.39    0.06
 -10  -4   7    0.96    0.07
 -10  -4   7    1.17    0.07
 -10  -4   7    1.12    0.07
 -10  -4   7    1.01    0.06
 -10  -4   7    1.13    0.07
  10   4  -7    1.07    0.08
  10   4  -7    1.09    0.07
  10   4  -7    0.96    0.07
  10   4  -7    1.02    0.06
  10   4  -7    1.26    0.09
 -10  -3   1   16.99    0.75
 -10  -3   1   17.35    0.74
 -10  -3   1   16.97    0.64
 -10  -3   1   17.30    0.64
 -10  -3   1   17.15    0.70
 -10  -3   1   17.01    0.68
 -10  -3   1   16.89    0.73
 -10  -3   1   16.72    0.73
  10   3  -1   17.67    0.74
  10   3  -1   17.49    0.64
  10   3  -1   17.54    0.70
  10   3  -1   17.22    0.78
  10   3  -1   17.01    0.74
 -10  -3   2    1.47    0.10
 -10  -3   2    1.61    0.10
 -10  -3   2    1.61    0.09
 -10  -3   2    1.65    0.09
 -10  -3   2    1.49    0.09
 -10  -3   2    1.53    0.09
 -10  -3   2    1.59    0.09
  10   3  -2    1.51    0.09
  10   3  -2    1.57    0.09
  10   3  -2    1.58    0.10
 -10  -3   3    0.55    0.06
 -10  -3   3    0.60    0.06
 -10  -3   3    0.67    0.05
 -10  -3   3    0.69    0.05
 -10  -3   3    0.61    0.05
 -10  -3   3    0.63    0.05
 -10  -3   3    0.68    0.05
  10   3  -3    0.58    0.06
  10   3  -3    0.64    0.06
  10   3  -3    0.60    0.06
  10   3  -3    0.67    0.05
  10   3  -3    0.66    0.06
 -10  -3   4    0.59    0.06
 -10  -3   4    0.56    0.05
 -10  -3   4    0.66    0.05
 -10  -3   4    0.62    0.05
 -10  -3   4    0.52    0.05
 -10  -3   4    0.58    0.06
 -10  -3   4    0.54    0.05
  10   3  -4    0.55    0.06
  10   3  -4    0.52    0.05
  10   3  -4    0.60    0.05
  10   3  -4    0.56    0.06
 -10  -3   5   23.31    1.01
 -10  -3   5   23.09    0.99
 -10  -3   5   23.43    0.87
 -10  -3   5   24.02    0.88
 -10  -3   5   24.11    0.94
 -10  -3   5   23.80    1.03
 -10  -3   5   23.85    1.02
  10   3  -5   24.60    1.02
  10   3  -5   23.93    0.87
  10   3  -5   23.76    0.95
  10   3  -5   24.24    0.95
 -10  -3   6    0.86    0.08
 -10  -3   6    0.96    0.07
 -10  -3   6    1.01    0.07
 -10  -3   6    0.99    0.07
 -10  -3   6    0.95    0.06
 -10  -3   6    0.82    0.07
 -10  -3   6    0.84    0.06
  10   3  -6    0.91    0.08
  10   3  -6    0.98    0.07
  10   3  -6    0.92    0.06
  10   3  -6    0.87    0.08
 -10  -3   7    0.08    0.03
 -10  -3   7    0.17    0.03
 -10  -3   7    0.14    0.04
 -10  -3   7    0.12    0.03
 -10  -3   7    0.13    0.04
 -10  -3   7    0.14    0.03
  10   3  -7    0.16    0.04
  10   3  -7    0.11    0.03
  10   3  -7    0.12    0.02
  10   3  -7    0.18    0.05
 -10  -3   8    0.50    0.05
 -10  -3   8    0.62    0.05
 -10  -3   8    0.57    0.04
 -10  -3   8    0.62    0.05
  10   3  -8    0.59    0.06
  10   3  -8    0.53    0.05
  10   3  -8    0.56    0.04
 -10  -2   1   21.42    0.78
 -10  -2   1   19.97    0.89
 -10  -2   1   21.10    0.91
  10   2  -1   21.43    0.90
  10   2  -1   21.44    0.78
  10   2  -1   21.86    0.85
  10   2  -1   20.86    0.90
 -10  -2   2   13.92    0.61
 -10  -2   2   13.64    0.60
 -10  -2   2   13.85    0.52
 -10  -2   2   13.87    0.52
 -10  -2   2   13.85    0.57
 -10  -2   2   12.95    0.58
  10   2  -2   13.62    0.60
  10   2  -2   13.94    0.52
  10   2  -2   13.66    0.56
  10   2  -2   13.62    0.60
 -10  -2   3    2.30    0.14
 -10  -2   3    2.48    0.14
 -10  -2   3    2.46    0.12
 -10  -2   3    2.42    0.12
 -10  -2   3    2.35    0.13
 -10  -2   3    2.41    0.12
 -10  -2   3    2.21    0.12
 -10  -2   3    2.28    0.12
  10   2  -3    2.54    0.12
  10   2  -3    2.45    0.13
  10   2  -3    2.40    0.12
  10   2  -3    2.49    0.13
 -10  -2   4    3.72    0.20
 -10  -2   4    3.97    0.20
 -10  -2   4    3.86    0.17
 -10  -2   4    3.88    0.17
 -10  -2   4    3.85    0.18
 -10  -2   4    3.84    0.19
 -10  -2   4    3.84    0.19
  10   2  -4    3.77    0.20
  10   2  -4    4.11    0.17
  10   2  -4    3.99    0.18
  10   2  -4    3.75    0.18
  10   2  -4    4.03    0.20
 -10  -2   5    3.96    0.22
 -10  -2   5    4.06    0.20
 -10  -2   5    4.29    0.18
 -10  -2   5    4.17    0.18
 -10  -2   5    4.16    0.19
 -10  -2   5    4.21    0.21
 -10  -2   5    4.15    0.20
  10   2  -5    4.27    0.21
  10   2  -5    4.27    0.18
  10   2  -5    4.14    0.19
  10   2  -5    4.07    0.19
  10   2  -5    4.29    0.21
 -10  -2   6   21.69    0.97
 -10  -2   6   22.17    0.96
 -10  -2   6   23.79    0.86
 -10  -2   6   23.16    0.86
 -10  -2   6   23.18    0.91
 -10  -2   6   23.58    1.01
 -10  -2   6   22.85    0.99
  10   2  -6   24.21    1.00
  10   2  -6   23.00    0.85
  10   2  -6   23.17    0.93
  10   2  -6   23.83    0.93
  10   2  -6   23.60    1.01
 -10  -2   7    0.18    0.04
 -10  -2   7    0.21    0.03
 -10  -2   7    0.25    0.04
 -10  -2   7    0.25    0.04
 -10  -2   7    0.15    0.04
 -10  -2   7    0.20    0.03
  10   2  -7    0.20    0.05
  10   2  -7    0.22    0.04
  10   2  -7    0.21    0.04
  10   2  -7    0.20    0.04
 -10  -2   8    0.23    0.03
 -10  -2   8    0.28    0.04
 -10  -2   8    0.23    0.03
 -10  -2   8    0.17    0.05
 -10  -2   8    0.22    0.03
  10   2  -8    0.20    0.05
  10   2  -8    0.25    0.04
  10   2  -8    0.22    0.04
  10   2  -8    0.24    0.03
  10   2  -8    0.23    0.05
 -10  -2   9    4.73    0.20
 -10  -2   9    4.76    0.20
 -10  -2   9    4.54    0.20
  10   2  -9    4.45    0.20
 -10  -1   1   30.95    1.31
 -10  -1   1   31.00    1.30
 -10  -1   1   31.29    1.13
  10   1  -1   31.31    1.30
  10   1  -1   30.70    1.22
  10   1  -1   31.11    1.32
 -10  -1   2   23.77    1.00
 -10  -1   2   23.10    0.98
 -10  -1   2   22.75    0.85
 -10  -1   2   21.89    0.85
 -10  -1   2   23.16    0.94
  10   1  -2   23.53    0.98
  10   1  -2   24.22    0.86
  10   1  -2   23.52    0.93
  10   1  -2   23.59    1.00
 -10  -1   3    0.05    0.04
 -10  -1   3    0.10    0.03
 -10  -1   3    0.11    0.03
  10   1  -3    0.10    0.04
  10   1  -3    0.08    0.03
  10   1  -3    0.06    0.03
  10   1  -3    0.11    0.03
 -10  -1   4   25.22    1.09
 -10  -1   4   26.61    1.11
 -10  -1   4   25.98    0.95
 -10  -1   4   25.52    0.97
 -10  -1   4   26.64    1.03
 -10  -1   4   24.79    1.09
 -10  -1   4   26.81    1.12
  10   1  -4   27.14    1.11
  10   1  -4   26.09    0.95
  10   1  -4   26.66    1.04
  10   1  -4   26.45    1.07
  10   1  -4   26.95    1.13
 -10  -1   5   13.49    0.50
 -10  -1   5   12.78    0.52
 -10  -1   5   12.87    0.57
 -10  -1   5   12.54    0.55
  10   1  -5   13.18    0.57
  10   1  -5   12.93    0.49
  10   1  -5   13.19    0.54
  10   1  -5   12.67    0.53
  10   1  -5   14.26    0.60
 -10  -1   6    2.65    0.16
 -10  -1   6    2.99    0.16
 -10  -1   6    3.32    0.14
 -10  -1   6    2.87    0.14
 -10  -1   6    3.11    0.14
 -10  -1   6    3.06    0.16
 -10  -1   6    2.97    0.15
  10   1  -6    3.14    0.17
  10   1  -6    3.09    0.14
  10   1  -6    3.04    0.15
  10   1  -6    2.95    0.14
  10   1  -6    3.39    0.17
 -10  -1   7    3.94    0.21
 -10  -1   7    4.29    0.18
 -10  -1   7    3.90    0.18
 -10  -1   7    4.03    0.18
 -10  -1   7    3.91    0.20
  10   1  -7    4.07    0.18
  10   1  -7    4.01    0.19
  10   1  -7    4.06    0.18
  10   1  -7    4.12    0.21
 -10  -1   8   17.18    0.75
 -10  -1   8   18.28    0.67
 -10  -1   8   16.86    0.67
 -10  -1   8   17.32    0.70
 -10  -1   8   18.21    0.79
 -10  -1   8   18.31    0.77
  10   1  -8   17.85    0.76
  10   1  -8   17.90    0.66
  10   1  -8   17.42    0.71
  10   1  -8   17.14    0.70
  10   1  -8   18.70    0.79
 -10  -1   9    1.50    0.09
 -10  -1   9    1.66    0.09
 -10  -1   9    1.66    0.09
 -10  -1   9    1.58    0.09
 -10  -1   9    1.60    0.09
  10   1  -9    1.66    0.11
  10   1  -9    1.81    0.10
  10   1  -9    1.56    0.09
  10   1  -9    1.49    0.08
 -10   0   1    0.06    0.03
 -10   0   1    0.08    0.03
 -10   0   1    0.10    0.03
 -10   0   1    0.06    0.03
  10   0  -1    0.09    0.04
  10   0  -1    0.06    0.03
 -10   0   2    2.12    0.13
 -10   0   2    2.02    0.12
 -10   0   2    2.15    0.10
 -10   0   2    2.06    0.11
  10   0  -2    2.03    0.13
  10   0  -2    2.05    0.11
  10   0  -2    2.09    0.11
  10   0  -2    2.02    0.11
 -10   0   3    7.54    0.36
 -10   0   3    7.80    0.36
 -10   0   3    7.78    0.31
 -10   0   3    7.88    0.32
 -10   0   3    7.76    0.34
 -10   0   3    7.60    0.32
  10   0  -3    8.00    0.36
  10   0  -3    7.78    0.31
  10   0  -3    8.21    0.34
  10   0  -3    7.97    0.36
 -10   0   4   55.05    2.33
 -10   0   4   57.85    2.38
 -10   0   4   58.24    2.06
 -10   0   4   56.92    2.12
 -10   0   4   56.78    2.21
  10   0  -4   60.22    2.41
  10   0  -4   56.55    2.05
  10   0  -4   58.42    2.24
  10   0  -4   55.52    2.40
  10   0  -4   60.60    2.47
 -10   0   5   41.78    1.78
 -10   0   5   42.52    1.79
 -10   0   5   44.42    1.57
 -10   0   5   42.97    1.61
 -10   0   5   42.99    1.68
 -10   0   5   40.47    1.80
 -10   0   5   43.03    1.85
  10   0  -5   44.16    1.81
  10   0  -5   44.59    1.57
  10   0  -5   43.22    1.69
  10   0  -5   43.50    1.73
  10   0  -5   45.75    1.87
 -10   0   6   15.03    0.67
 -10   0   6   15.16    0.66
 -10   0   6   15.30    0.60
 -10   0   6   15.65    0.62
 -10   0   6   14.53    0.65
 -10   0   6   15.74    0.67
  10   0  -6   15.55    0.67
  10   0  -6   15.64    0.58
  10   0  -6   15.13    0.62
  10   0  -6   15.30    0.62
  10   0  -6   17.13    0.71
 -10   0   7   18.84    0.84
 -10   0   7   19.13    0.83
 -10   0   7   20.29    0.73
 -10   0   7   19.30    0.75
 -10   0   7   19.84    0.78
 -10   0   7   18.57    0.83
 -10   0   7   19.36    0.83
  10   0  -7   20.25    0.84
  10   0  -7   19.26    0.72
  10   0  -7   20.03    0.79
  10   0  -7   20.06    0.79
  10   0  -7   19.15    0.84
 -10   0   8    4.72    0.25
 -10   0   8    4.54    0.22
 -10   0   8    4.96    0.20
 -10   0   8    4.61    0.20
 -10   0   8    4.57    0.20
 -10   0   8    4.58    0.23
 -10   0   8    4.61    0.22
  10   0  -8    4.71    0.23
  10   0  -8    4.66    0.20
  10   0  -8    4.45    0.21
  10   0  -8    4.55    0.20
  10   0  -8    4.71    0.23
 -10   0   9    9.72    0.44
 -10   0   9    9.62    0.41
 -10   0   9    9.88    0.45
 -10   0   9   10.12    0.45
  10   0  -9   10.18    0.45
  10   0  -9   10.21    0.39
  10   0  -9   10.05    0.42
  10   0  -9    9.96    0.41
  10   0  -9   10.58    0.47
 -10   0  10    3.67    0.16
  10   0 -10    3.66    0.17
 -10   1   1   16.10    0.69
 -10   1   1   15.29    0.68
 -10   1   1   15.54    0.59
 -10   1   1   16.72    0.65
  10  -1  -1   15.93    0.69
  10  -1  -1   16.29    0.65
 -10   1   2   30.63    1.30
 -10   1   2   30.03    1.29
 -10   1   2   31.10    1.13
 -10   1   2   31.05    1.16
 -10   1   2   32.27    1.25
 -10   1   2   30.65    1.22
  10  -1  -2   32.06    1.32
  10  -1  -2   31.56    1.13
  10  -1  -2   31.87    1.24
 -10   1   3    2.19    0.13
 -10   1   3    2.13    0.13
 -10   1   3    2.26    0.11
 -10   1   3    2.33    0.11
 -10   1   3    2.19    0.12
 -10   1   3    2.16    0.11
  10  -1  -3    2.22    0.13
  10  -1  -3    2.36    0.11
  10  -1  -3    2.27    0.12
  10  -1  -3    2.22    0.12
 -10   1   4    0.35    0.05
 -10   1   4    0.45    0.04
 -10   1   4    0.43    0.04
 -10   1   4    0.38    0.04
 -10   1   4    0.34    0.04
  10  -1  -4    0.38    0.05
  10  -1  -4    0.30    0.04
  10  -1  -4    0.38    0.04
  10  -1  -4    0.24    0.04
 -10   1   5   28.51    1.25
 -10   1   5   29.59    1.27
 -10   1   5   31.59    1.12
 -10   1   5   30.05    1.15
 -10   1   5   30.51    1.20
  10  -1  -5   30.68    1.11
  10  -1  -5   30.39    1.20
  10  -1  -5   30.50    1.25
  10  -1  -5   33.84    1.36
 -10   1   6   35.31    1.55
 -10   1   6   37.67    1.59
 -10   1   6   39.46    1.40
 -10   1   6   38.06    1.45
 -10   1   6   38.65    1.50
  10  -1  -6   39.04    1.61
  10  -1  -6   38.83    1.39
  10  -1  -6   38.09    1.50
  10  -1  -6   37.94    1.52
  10  -1  -6   42.68    1.71
 -10   1   7    0.53    0.07
 -10   1   7    0.60    0.06
 -10   1   7    0.64    0.05
 -10   1   7    0.63    0.05
 -10   1   7    0.62    0.05
 -10   1   7    0.44    0.04
  10  -1  -7    0.65    0.07
  10  -1  -7    0.57    0.05
 -10   1   8   18.39    0.68
 -10   1   8   17.94    0.70
 -10   1   8   18.09    0.72
 -10   1   8   17.08    0.76
 -10   1   8   18.02    0.77
  10  -1  -8   18.22    0.78
  10  -1  -8   18.28    0.67
  10  -1  -8   17.55    0.72
  10  -1  -8   18.43    0.73
  10  -1  -8   17.98    0.78
 -10   1   9    0.20    0.03
 -10   1   9    0.23    0.04
 -10   1   9    0.21    0.04
 -10   1   9    0.19    0.03
 -10   1   9    0.13    0.04
 -10   1   9    0.18    0.03
  10  -1  -9    0.15    0.04
  10  -1  -9    0.18    0.04
  10  -1  -9    0.16    0.03
  10  -1  -9    0.20    0.03
  10  -1  -9    0.16    0.04
 -10   1  10   10.59    0.48
 -10   1  10   11.24    0.43
 -10   1  10   10.54    0.44
 -10   1  10   11.01    0.45
 -10   1  10   12.09    0.51
  10  -1 -10   10.99    0.49
  10  -1 -10   11.22    0.43
  10  -1 -10   10.67    0.45
 -10   2   1   38.55    1.63
 -10   2   1   38.73    1.63
 -10   2   1   40.45    1.43
 -10   2   1   40.27    1.56
  10  -2  -1   39.64    1.55
 -10   2   2   14.90    0.66
 -10   2   2   15.45    0.67
 -10   2   2   16.00    0.59
 -10   2   2   15.39    0.60
 -10   2   2   15.54    0.63
 -10   2   2   15.73    0.63
  10  -2  -2   15.69    0.68
  10  -2  -2   15.73    0.58
  10  -2  -2   15.46    0.63
 -10   2   3    3.98    0.20
 -10   2   3    3.83    0.20
 -10   2   3    4.29    0.18
 -10   2   3    4.07    0.18
 -10   2   3    3.97    0.19
 -10   2   3    3.76    0.18
  10  -2  -3    4.06    0.21
  10  -2  -3    4.12    0.18
  10  -2  -3    4.06    0.19
 -10   2   4    8.51    0.40
 -10   2   4    8.49    0.39
 -10   2   4    9.02    0.35
 -10   2   4    8.68    0.37
 -10   2   4    8.74    0.38
 -10   2   4    8.62    0.36
  10  -2  -4    8.79    0.40
  10  -2  -4    9.05    0.35
  10  -2  -4    8.97    0.37
  10  -2  -4    9.40    0.40
  10  -2  -4    8.81    0.40
 -10   2   5   13.71    0.62
 -10   2   5   14.39    0.63
 -10   2   5   14.90    0.55
 -10   2   5   14.27    0.59
 -10   2   5   14.47    0.58
  10  -2  -5   14.49    0.63
  10  -2  -5   14.45    0.55
  10  -2  -5   14.67    0.59
  10  -2  -5   14.73    0.64
  10  -2  -5   15.08    0.64
  10  -2  -5   15.60    0.70
 -10   2   6   25.63    1.12
 -10   2   6   26.89    1.14
 -10   2   6   27.87    1.00
 -10   2   6   26.97    1.10
 -10   2   6   27.60    1.08
  10  -2  -6   27.46    1.15
  10  -2  -6   27.33    1.00
  10  -2  -6   27.43    1.08
  10  -2  -6   27.45    1.10
  10  -2  -6   28.21    1.18
 -10   2   7    1.04    0.09
 -10   2   7    1.13    0.08
 -10   2   7    1.21    0.07
 -10   2   7    1.15    0.07
 -10   2   7    1.15    0.07
  10  -2  -7    1.07    0.09
  10  -2  -7    1.23    0.07
  10  -2  -7    1.17    0.07
  10  -2  -7    0.86    0.07
 -10   2   8    7.23    0.36
 -10   2   8    7.04    0.33
 -10   2   8    7.53    0.30
 -10   2   8    7.59    0.32
  10  -2  -8    7.67    0.35
  10  -2  -8    7.41    0.30
  10  -2  -8    7.52    0.32
  10  -2  -8    7.51    0.34
 -10   2   9    0.01    0.03
 -10   2   9    0.04    0.03
 -10   2   9    0.03    0.03
 -10   2   9    0.02    0.02
 -10   2   9    0.00    0.02
  10  -2  -9    0.08    0.04
  10  -2  -9    0.02    0.02
  10  -2  -9    0.04    0.02
  10  -2  -9   -0.01    0.03
  10  -2  -9    0.03    0.07
 -10   2  10    0.98    0.07
 -10   2  10    1.08    0.07
 -10   2  10    1.08    0.07
 -10   2  10    1.05    0.06
  10  -2 -10    1.08    0.08
  10  -2 -10    1.12    0.07
  10  -2 -10    1.03    0.06
 -10   3   1   75.77    3.22
 -10   3   1   77.19    3.25
 -10   3   1   81.59    2.87
 -10   3   1   76.70    3.03
 -10   3   1   81.93    3.12
 -10   3   1   80.47    3.10
  10  -3  -1   81.75    3.32
  10  -3  -1   83.90    2.89
  10  -3  -1   82.01    3.12
 -10   3   2    4.65    0.23
 -10   3   2    4.89    0.24
 -10   3   2    5.06    0.21
 -10   3   2    4.82    0.22
 -10   3   2    5.04    0.22
 -10   3   2    4.93    0.22
  10  -3  -2    4.90    0.25
  10  -3  -2    4.89    0.21
  10  -3  -2    4.90    0.22
 -10   3   3    0.09    0.03
 -10   3   3    0.05    0.04
 -10   3   3    0.04    0.03
 -10   3   3    0.06    0.03
 -10   3   3    0.10    0.03
 -10   3   3    0.03    0.03
  10  -3  -3    0.05    0.04
  10  -3  -3    0.04    0.03
  10  -3  -3    0.05    0.03
 -10   3   4    0.65    0.06
 -10   3   4    0.56    0.06
 -10   3   4    0.66    0.05
 -10   3   4    0.66    0.06
 -10   3   4    0.62    0.05
 -10   3   4    0.60    0.05
  10  -3  -4    0.59    0.07
  10  -3  -4    0.68    0.05
  10  -3  -4    0.62    0.05
 -10   3   5    4.98    0.25
 -10   3   5    5.28    0.25
 -10   3   5    5.19    0.23
  10  -3  -5    5.05    0.26
  10  -3  -5    5.33    0.22
  10  -3  -5    5.36    0.24
  10  -3  -5    5.30    0.24
  10  -3  -5    5.32    0.25
 -10   3   6    0.28    0.04
 -10   3   6    0.26    0.03
  10  -3  -6    0.30    0.04
  10  -3  -6    0.35    0.04
  10  -3  -6    0.27    0.03
  10  -3  -6    0.28    0.03
  10  -3  -6    0.29    0.04
 -10   3   7    2.64    0.16
 -10   3   7    2.72    0.15
 -10   3   7    2.80    0.13
  10  -3  -7    2.76    0.16
  10  -3  -7    2.75    0.13
  10  -3  -7    2.81    0.14
  10  -3  -7    2.79    0.14
  10  -3  -7    2.86    0.15
  10  -3  -7    2.83    0.16
 -10   3   8    0.75    0.08
 -10   3   8    0.63    0.06
 -10   3   8    0.79    0.06
  10  -3  -8    0.72    0.07
  10  -3  -8    0.75    0.06
  10  -3  -8    0.72    0.06
  10  -3  -8    0.78    0.06
  10  -3  -8    0.81    0.07
 -10   3   9    5.01    0.28
 -10   3   9    5.24    0.25
 -10   3   9    5.48    0.23
 -10   3   9    5.62    0.27
 -10   3   9    5.51    0.24
  10  -3  -9    5.49    0.24
  10  -3  -9    5.55    0.24
 -10   3  10    0.13    0.03
 -10   3  10    0.18    0.04
 -10   3  10    0.19    0.04
 -10   3  10    0.18    0.03
 -10   3  10    0.15    0.03
 -10   3  10    0.13    0.02
  10  -3 -10    0.12    0.04
  10  -3 -10    0.17    0.04
  10  -3 -10    0.19    0.03
  10  -3 -10    0.19    0.03
  10  -3 -10    0.23    0.04
 -10   3  11   24.93    0.92
 -10   3  11   25.21    1.05
 -10   3  11   24.70    1.07
  10  -3 -11   24.36    0.91
 -10   4   1    5.47    0.27
 -10   4   1    5.74    0.28
 -10   4   1    5.87    0.24
 -10   4   1    5.56    0.26
 -10   4   1    6.09    0.26
 -10   4   1    6.04    0.26
  10  -4  -1    5.77    0.28
  10  -4  -1    5.75    0.24
  10  -4  -1    6.36    0.26
 -10   4   2   29.55    1.28
 -10   4   2   31.29    1.31
 -10   4   2   31.89    1.14
 -10   4   2   31.83    1.24
 -10   4   2   31.83    1.24
  10  -4  -2   31.68    1.14
  10  -4  -2   31.43    1.24
 -10   4   3    1.87    0.12
 -10   4   3    1.93    0.12
 -10   4   3    2.09    0.10
  10  -4  -3    2.04    0.13
  10  -4  -3    2.10    0.11
  10  -4  -3    2.06    0.11
 -10   4   4    2.21    0.13
 -10   4   4    2.43    0.14
 -10   4   4    2.59    0.12
 -10   4   4    2.31    0.12
 -10   4   4    2.34    0.12
  10  -4  -4    2.39    0.14
  10  -4  -4    2.37    0.12
  10  -4  -4    2.42    0.13
 -10   4   5    0.07    0.03
 -10   4   5    0.03    0.04
 -10   4   5    0.12    0.03
 -10   4   5    0.05    0.03
 -10   4   5    0.05    0.02
  10  -4  -5    0.14    0.04
  10  -4  -5    0.10    0.03
  10  -4  -5    0.06    0.03
  10  -4  -5    0.02    0.01
 -10   4   6    3.28    0.18
 -10   4   6    3.23    0.17
 -10   4   6    3.53    0.15
 -10   4   6    3.33    0.17
 -10   4   6    3.37    0.16
  10  -4  -6    3.41    0.19
  10  -4  -6    3.37    0.15
  10  -4  -6    3.39    0.16
  10  -4  -6    3.38    0.17
  10  -4  -6    3.37    0.16
  10  -4  -6    3.43    0.17
 -10   4   7    4.48    0.22
 -10   4   7    4.70    0.20
 -10   4   7    4.53    0.20
  10  -4  -7    4.70    0.24
  10  -4  -7    4.41    0.20
  10  -4  -7    4.84    0.22
  10  -4  -7    4.59    0.21
  10  -4  -7    4.86    0.22
  10  -4  -7    4.72    0.23
 -10   4   8    0.20    0.05
 -10   4   8    0.25    0.04
  10  -4  -8    0.15    0.04
  10  -4  -8    0.17    0.04
  10  -4  -8    0.23    0.04
  10  -4  -8    0.13    0.03
  10  -4  -8    0.18    0.04
 -10   4   9    3.80    0.22
 -10   4   9    4.00    0.20
 -10   4   9    4.26    0.18
 -10   4   9    4.20    0.19
  10  -4  -9    4.08    0.21
  10  -4  -9    4.26    0.18
  10  -4  -9    4.02    0.19
  10  -4  -9    4.23    0.19
  10  -4  -9    4.11    0.20
  10  -4  -9    4.09    0.22
 -10   4  10    0.57    0.06
 -10   4  10    0.58    0.05
 -10   4  10    0.62    0.05
  10  -4 -10    0.63    0.07
  10  -4 -10    0.55    0.05
  10  -4 -10    0.59    0.05
  10  -4 -10    0.59    0.05
  10  -4 -10    0.78    0.06
  10  -4 -10    0.63    0.08
 -10   4  11    4.39    0.19
 -10   4  11    4.46    0.24
 -10   4  11    4.10    0.20
 -10   4  11    4.28    0.20
  10  -4 -11    4.56    0.22
  10  -4 -11    4.27    0.19
 -10   5   1   70.52    2.95
 -10   5   1   73.15    2.60
 -10   5   1   70.74    2.79
 -10   5   1   73.61    2.82
  10  -5  -1   74.09    3.04
  10  -5  -1   73.38    2.60
  10  -5  -1   74.05    2.83
 -10   5   2    0.23    0.04
 -10   5   2    0.21    0.05
 -10   5   2    0.23    0.04
 -10   5   2    0.25    0.04
 -10   5   2    0.23    0.04
  10  -5  -2    0.25    0.05
  10  -5  -2    0.26    0.04
  10  -5  -2    0.25    0.04
 -10   5   3    0.16    0.04
 -10   5   3    0.15    0.04
 -10   5   3    0.18    0.03
 -10   5   3    0.17    0.03
 -10   5   3    0.15    0.03
  10  -5  -3    0.12    0.05
  10  -5  -3    0.17    0.03
  10  -5  -3    0.21    0.03
 -10   5   4    0.38    0.05
 -10   5   4    0.36    0.06
 -10   5   4    0.40    0.04
 -10   5   4    0.43    0.04
 -10   5   4    0.38    0.04
  10  -5  -4    0.41    0.06
  10  -5  -4    0.38    0.04
  10  -5  -4    0.49    0.05
 -10   5   5    3.63    0.19
 -10   5   5    3.79    0.20
 -10   5   5    3.93    0.17
 -10   5   5    3.62    0.18
 -10   5   5    3.80    0.17
  10  -5  -5    3.89    0.20
  10  -5  -5    3.72    0.17
  10  -5  -5    3.84    0.18
 -10   5   6   20.50    0.90
 -10   5   6   21.33    0.90
 -10   5   6   22.43    0.79
 -10   5   6   21.06    0.89
 -10   5   6   21.58    0.85
  10  -5  -6   21.82    0.93
  10  -5  -6   19.79    0.77
  10  -5  -6   21.58    0.86
  10  -5  -6   21.49    0.94
  10  -5  -6   22.14    0.93
  10  -5  -6   22.45    0.94
 -10   5   7    8.80    0.41
 -10   5   7    8.67    0.40
 -10   5   7    8.93    0.37
  10  -5  -7    8.94    0.41
  10  -5  -7    8.47    0.34
  10  -5  -7    9.14    0.38
  10  -5  -7    9.39    0.41
 -10   5   8    1.51    0.11
 -10   5   8    1.41    0.10
 -10   5   8    1.55    0.09
  10  -5  -8    1.51    0.11
  10  -5  -8    1.45    0.09
 -10   5   9   12.24    0.58
 -10   5   9   12.19    0.55
 -10   5   9   12.99    0.49
 -10   5   9   13.24    0.52
  10  -5  -9   12.80    0.57
  10  -5  -9   12.28    0.48
  10  -5  -9   12.74    0.53
  10  -5  -9   13.20    0.53
  10  -5  -9   13.79    0.58
  10  -5  -9   13.55    0.60
 -10   5  10   35.70    1.47
 -10   5  10   34.91    1.26
 -10   5  10   34.80    1.36
  10  -5 -10   33.77    1.45
  10  -5 -10   32.32    1.24
  10  -5 -10   34.11    1.36
  10  -5 -10   34.90    1.36
  10  -5 -10   36.01    1.50
  10  -5 -10   36.94    1.55
 -10   5  11    4.06    0.18
  10  -5 -11    3.95    0.21
  10  -5 -11    3.94    0.18
 -10   6   1    0.25    0.04
 -10   6   1    0.24    0.05
 -10   6   1    0.22    0.04
 -10   6   1    0.22    0.04
 -10   6   1    0.23    0.03
  10  -6  -1    0.20    0.05
  10  -6  -1    0.23    0.04
  10  -6  -1    0.21    0.03
 -10   6   2   47.33    2.04
 -10   6   2   51.54    2.12
 -10   6   2   51.33    1.83
 -10   6   2   51.16    1.98
 -10   6   2   51.16    1.98
  10  -6  -2   53.15    2.17
  10  -6  -2   50.55    1.83
  10  -6  -2   52.56    2.00
 -10   6   3    1.03    0.09
 -10   6   3    0.97    0.07
 -10   6   3    1.03    0.07
 -10   6   3    0.95    0.07
  10  -6  -3    1.02    0.09
  10  -6  -3    0.95    0.07
  10  -6  -3    0.95    0.07
 -10   6   4    0.46    0.06
 -10   6   4    0.44    0.06
 -10   6   4    0.55    0.05
 -10   6   4    0.54    0.05
 -10   6   4    0.46    0.05
  10  -6  -4    0.49    0.07
  10  -6  -4    0.46    0.05
  10  -6  -4    0.54    0.05
 -10   6   5    0.22    0.05
 -10   6   5    0.22    0.05
 -10   6   5    0.30    0.04
 -10   6   5    0.25    0.04
 -10   6   5    0.23    0.03
  10  -6  -5    0.19    0.05
  10  -6  -5    0.22    0.04
  10  -6  -5    0.22    0.04
 -10   6   6    0.19    0.05
 -10   6   6    0.21    0.05
 -10   6   6    0.22    0.04
 -10   6   6    0.23    0.03
  10  -6  -6    0.21    0.05
  10  -6  -6    0.26    0.04
  10  -6  -6    0.28    0.04
 -10   6   7   39.03    1.65
 -10   6   7   41.10    1.67
 -10   6   7   40.66    1.44
 -10   6   7   40.98    1.56
  10  -6  -7   37.18    1.41
  10  -6  -7   41.14    1.63
 -10   6   8    0.02    0.04
 -10   6   8    0.05    0.03
 -10   6   8    0.05    0.03
 -10   6   8    0.06    0.03
  10  -6  -8    0.06    0.04
  10  -6  -8    0.07    0.03
  10  -6  -8    0.07    0.03
  10  -6  -8    0.08    0.02
  10  -6  -8    0.09    0.02
  10  -6  -8    0.07    0.03
 -10   6   9   -0.02    0.04
 -10   6   9    0.02    0.03
 -10   6   9    0.01    0.02
  10  -6  -9    0.04    0.04
  10  -6  -9    0.05    0.03
  10  -6  -9    0.01    0.03
  10  -6  -9    0.03    0.02
  10  -6  -9    0.01    0.02
 -10   6  10    0.99    0.08
 -10   6  10    0.96    0.06
  10  -6 -10    0.97    0.07
  10  -6 -10    0.91    0.07
  10  -6 -10    1.05    0.06
  10  -6 -10    0.92    0.07
  10  -6 -11    0.91    0.08
  10  -6 -11    0.86    0.06
 -10   7   1    1.60    0.10
 -10   7   1    1.58    0.12
 -10   7   1    1.71    0.09
 -10   7   1    1.68    0.10
 -10   7   1    1.68    0.10
  10  -7  -1    1.57    0.12
  10  -7  -1    1.74    0.09
 -10   7   2   40.96    1.74
 -10   7   2   42.89    1.79
 -10   7   2   44.53    1.55
 -10   7   2   43.59    1.68
  10  -7  -2   44.24    1.84
  10  -7  -2   41.08    1.53
  10  -7  -2   43.29    1.68
 -10   7   3   66.22    2.77
 -10   7   3   68.51    2.82
 -10   7   3   70.32    2.46
 -10   7   3   70.57    2.68
  10  -7  -3   69.78    2.89
  10  -7  -3   65.74    2.42
  10  -7  -3   69.61    2.67
 -10   7   4    8.78    0.40
 -10   7   4    8.94    0.41
 -10   7   4    9.17    0.35
 -10   7   4    8.95    0.37
 -10   7   4    8.34    0.36
  10  -7  -4    8.26    0.34
  10  -7  -4    8.82    0.37
 -10   7   5    9.14    0.41
  10  -7  -5    8.88    0.42
  10  -7  -5    8.92    0.35
  10  -7  -5    8.92    0.38
 -10   7   6    5.26    0.26
 -10   7   6    5.42    0.22
 -10   7   6    4.96    0.23
 -10   7   6    5.04    0.22
  10  -7  -6    4.98    0.26
  10  -7  -6    4.87    0.21
  10  -7  -6    5.10    0.23
 -10   7   7   16.27    0.73
 -10   7   7   16.81    0.72
 -10   7   7   17.06    0.63
 -10   7   7   16.29    0.69
 -10   7   7   16.98    0.67
  10  -7  -7   16.51    0.74
  10  -7  -7   15.84    0.62
  10  -7  -7   16.86    0.69
  10  -7  -7   16.87    0.71
  10  -7  -7   18.87    0.77
  10  -7  -7   18.15    0.76
 -10   7   8    3.68    0.21
 -10   7   8    3.78    0.19
 -10   7   8    3.84    0.17
 -10   7   8    3.53    0.18
  10  -7  -8    3.71    0.20
  10  -7  -8    3.64    0.16
  10  -7  -8    3.65    0.18
  10  -7  -8    3.68    0.17
  10  -7  -8    3.62    0.18
  10  -7  -8    3.70    0.18
 -10   7   9    4.57    0.25
 -10   7   9    4.91    0.20
 -10   7   9    4.50    0.25
  10  -7  -9    4.77    0.25
  10  -7  -9    4.59    0.20
  10  -7  -9    4.76    0.22
  10  -7  -9    4.82    0.21
  10  -7  -9    5.22    0.23
  10  -7  -9    5.06    0.24
 -10   7  10    5.65    0.28
 -10   7  10    6.47    0.25
 -10   7  10    6.14    0.26
  10  -7 -10    5.96    0.30
  10  -7 -10    5.74    0.24
  10  -7 -10    6.22    0.26
  10  -7 -10    5.94    0.28
  10  -7 -10    6.07    0.30
 -10   7  11    0.39    0.06
  10  -7 -11    0.45    0.06
 -10   8   1   11.74    0.52
 -10   8   1   12.56    0.56
 -10   8   1   12.25    0.47
 -10   8   1   12.47    0.50
 -10   8   1   12.42    0.50
  10  -8  -1   11.95    0.46
  10  -8  -1   13.62    0.52
  10  -8  -1   11.82    0.54
  10  -8  -1   11.61    0.53
 -10   8   2    0.32    0.04
 -10   8   2    0.30    0.06
 -10   8   2    0.29    0.04
 -10   8   2    0.28    0.04
 -10   8   2    0.28    0.04
  10  -8  -2    0.26    0.06
  10  -8  -2    0.28    0.04
  10  -8  -2    0.28    0.04
 -10   8   3   27.31    1.16
 -10   8   3   27.57    1.18
 -10   8   3   28.20    1.02
 -10   8   3   27.29    1.09
 -10   8   3   28.27    1.10
  10  -8  -3   27.84    1.21
  10  -8  -3   27.45    1.09
 -10   8   4    2.87    0.16
 -10   8   4    2.74    0.16
 -10   8   4    2.88    0.14
 -10   8   4    2.63    0.13
  10  -8  -4    2.68    0.17
  10  -8  -4    2.68    0.13
  10  -8  -4    2.83    0.14
 -10   8   5    9.36    0.42
 -10   8   5    9.18    0.42
 -10   8   5    9.25    0.36
 -10   8   5    9.37    0.39
 -10   8   5    9.41    0.38
  10  -8  -5    9.28    0.44
  10  -8  -5    8.67    0.35
  10  -8  -5    9.11    0.39
 -10   8   6    4.55    0.23
 -10   8   6    4.76    0.20
 -10   8   6    4.69    0.20
  10  -8  -6    4.35    0.24
  10  -8  -6    4.24    0.19
 -10   8   7   11.29    0.50
 -10   8   7   11.44    0.43
 -10   8   7   11.72    0.48
 -10   8   7   11.34    0.46
  10  -8  -7   11.04    0.52
  10  -8  -7   10.79    0.42
  10  -8  -7   10.98    0.46
  10  -8  -7   10.60    0.48
  10  -8  -7   11.48    0.50
 -10   8   8    0.13    0.04
 -10   8   8    0.13    0.04
 -10   8   8    0.17    0.03
 -10   8   8    0.13    0.04
 -10   8   8    0.15    0.03
  10  -8  -8    0.13    0.05
  10  -8  -8    0.17    0.03
  10  -8  -8    0.15    0.03
  10  -8  -8    0.14    0.03
  10  -8  -8    0.13    0.02
  10  -8  -8    0.12    0.03
 -10   8   9    3.88    0.17
 -10   8   9    3.86    0.19
 -10   8   9    3.87    0.17
  10  -8  -9    3.87    0.21
  10  -8  -9    3.58    0.17
  10  -8  -9    3.64    0.18
  10  -8  -9    3.69    0.17
  10  -8  -9    3.87    0.19
  10  -8  -9    4.03    0.20
 -10   8  10    0.08    0.04
 -10   8  10    0.06    0.02
  10  -8 -10    0.04    0.04
  10  -8 -10    0.01    0.03
  10  -8 -10    0.05    0.03
  10  -8 -10    0.05    0.02
  10  -8 -10    0.04    0.04
 -10   9   1    5.86    0.28
 -10   9   1    6.00    0.31
 -10   9   1    6.29    0.25
 -10   9   1    6.02    0.26
  10  -9  -1    5.82    0.33
  10  -9  -1    6.17    0.25
  10  -9  -1    5.97    0.27
  10  -9  -1    5.67    0.27
 -10   9   2    0.10    0.05
 -10   9   2    0.09    0.03
  10  -9  -2    0.15    0.05
  10  -9  -2    0.09    0.03
  10  -9  -2    0.11    0.03
 -10   9   3   16.99    0.72
 -10   9   3   17.31    0.75
 -10   9   3   17.01    0.63
 -10   9   3   17.56    0.69
  10  -9  -3   16.46    0.76
  10  -9  -3   16.14    0.62
  10  -9  -3   15.94    0.66
 -10   9   4    4.91    0.24
 -10   9   4    5.03    0.26
 -10   9   4    5.04    0.21
 -10   9   4    4.72    0.22
  10  -9  -4    4.71    0.26
  10  -9  -4    4.90    0.22
 -10   9   5    3.40    0.18
 -10   9   5    3.50    0.20
 -10   9   5    3.45    0.16
 -10   9   5    3.59    0.17
 -10   9   5    3.44    0.16
  10  -9  -5    3.79    0.22
  10  -9  -5    3.52    0.16
 -10   9   6   16.59    0.73
 -10   9   6   17.32    0.75
 -10   9   6   17.63    0.64
 -10   9   6   17.58    0.70
 -10   9   6   17.58    0.69
  10  -9  -6   16.57    0.76
  10  -9  -6   16.56    0.63
  10  -9  -6   16.95    0.69
  10  -9  -6   16.91    0.75
  10  -9  -6   15.89    0.73
 -10   9   7    0.33    0.06
 -10   9   7    0.43    0.06
 -10   9   7    0.51    0.05
 -10   9   7    0.38    0.05
  10  -9  -7    0.35    0.06
  10  -9  -7    0.46    0.04
  10  -9  -7    0.42    0.05
  10  -9  -7    0.45    0.04
  10  -9  -7    0.34    0.03
  10  -9  -7    0.31    0.04
 -10   9   8    0.81    0.08
 -10   9   8    0.83    0.08
 -10   9   8    0.90    0.06
 -10   9   8    0.77    0.06
 -10   9   8    0.86    0.06
  10  -9  -8    0.88    0.06
  10  -9  -8    0.77    0.06
  10  -9  -8    0.83    0.06
  10  -9  -8    0.94    0.06
  10  -9  -8    0.92    0.06
 -10   9   9    3.89    0.20
 -10   9   9    3.83    0.19
 -10   9   9    4.00    0.18
  10  -9  -9    3.89    0.22
  10  -9  -9    3.81    0.17
  10  -9  -9    3.69    0.18
  10  -9  -9    3.69    0.18
  10  -9  -9    3.81    0.18
  10  -9  -9    3.93    0.20
 -10   9  10   41.36    1.73
 -10   9  10   41.71    1.62
  10  -9 -10   37.72    1.99
  10  -9 -10   41.16    1.81
  10  -9 -10   42.15    1.65
 -10  10   1    0.32    0.04
 -10  10   1    0.31    0.04
 -10  10   1    0.37    0.04
  10 -10  -1    0.40    0.05
  10 -10  -1    0.44    0.05
  10 -10  -1    0.27    0.03
  10 -10  -1    0.28    0.04
 -10  10   2    6.26    0.31
 -10  10   2    6.56    0.27
 -10  10   2    6.89    0.30
 -10  10   2    6.73    0.29
  10 -10  -2    6.83    0.28
  10 -10  -2    7.82    0.31
 -10  10   3    0.06    0.03
 -10  10   3    0.10    0.05
 -10  10   3    0.14    0.03
 -10  10   3    0.14    0.03
 -10  10   3    0.11    0.03
  10 -10  -3    0.12    0.03
  10 -10  -3    0.10    0.03
  10 -10  -3    0.08    0.02
  10 -10  -3    0.05    0.02
 -10  10   4    3.29    0.18
 -10  10   4    3.38    0.20
 -10  10   4    3.54    0.16
 -10  10   4    3.49    0.17
 -10  10   4    3.55    0.17
  10 -10  -4    3.35    0.15
  10 -10  -4    3.43    0.16
  10 -10  -4    3.32    0.16
  10 -10  -4    3.43    0.17
 -10  10   5    2.18    0.13
 -10  10   5    2.34    0.15
 -10  10   5    2.17    0.12
 -10  10   5    2.27    0.12
  10 -10  -5    2.17    0.11
  10 -10  -5    2.08    0.11
 -10  10   6   26.85    1.15
 -10  10   6   28.60    1.18
 -10  10   6   27.42    0.99
 -10  10   6   28.07    1.09
  10 -10  -6   26.16    0.98
  10 -10  -6   26.76    1.07
  10 -10  -6   25.78    1.13
  10 -10  -6   25.31    1.13
 -10  10   7    1.52    0.11
 -10  10   7    1.52    0.11
 -10  10   7    1.56    0.09
 -10  10   7    1.56    0.09
  10 -10  -7    1.58    0.09
  10 -10  -7    1.44    0.09
  10 -10  -7    1.56    0.09
  10 -10  -7    1.74    0.09
  10 -10  -7    1.70    0.09
 -10  10   8   13.88    0.63
 -10  10   8   14.09    0.62
 -10  10   8   14.19    0.59
 -10  10   8   14.18    0.57
  10 -10  -8   13.37    0.57
  10 -10  -8   14.02    0.58
 -10  10   9    0.96    0.09
 -10  10   9    0.98    0.07
 -10  10   9    1.04    0.06
  10 -10  -9    0.90    0.07
  10 -10  -9    0.95    0.06
  10 -10  -9    0.91    0.07
 -10  11   2    0.40    0.04
 -10  11   2    0.38    0.04
 -10  11   2    0.31    0.04
  10 -11  -2    0.30    0.04
  10 -11  -2    0.48    0.05
  10 -11  -2    0.25    0.04
 -10  11   3    0.01    0.03
 -10  11   3   -0.02    0.02
 -10  11   3    0.02    0.03
 -10  11   3    0.01    0.02
  10 -11  -3   -0.01    0.03
  10 -11  -3    0.00    0.03
  10 -11  -3    0.01    0.02
 -10  11   4    3.62    0.19
 -10  11   4    4.06    0.17
  10 -11  -4    3.61    0.17
  10 -11  -4    4.01    0.18
 -10  11   5    0.35    0.05
 -10  11   5    0.38    0.04
 -10  11   5    0.37    0.04
  10 -11  -5    0.43    0.04
  10 -11  -5    0.33    0.04
  10 -11  -5    0.39    0.03
 -10  11   6    1.94    0.12
 -10  11   6    1.94    0.14
 -10  11   6    1.91    0.11
 -10  11   6    1.95    0.10
  10 -11  -6    1.94    0.10
  10 -11  -6    1.89    0.10
  10 -11  -6    1.72    0.10
 -10  11   7    3.35    0.19
 -10  11   7    3.30    0.19
 -10  11   7    3.27    0.16
 -10  11   7    3.24    0.16
  10 -11  -7    3.15    0.16
  10 -11  -7    3.37    0.17
  -9 -11   1    4.79    0.24
   9  11  -1    4.87    0.25
   9  11  -1    4.93    0.26
  -9 -10   1    0.75    0.06
  -9 -10   1    0.81    0.06
  -9 -10   1    0.82    0.07
   9  10  -1    0.72    0.07
   9  10  -1    0.80    0.06
   9  10  -1    0.74    0.08
  -9 -10   2    0.02    0.02
  -9 -10   2   -0.01    0.03
  -9 -10   2    0.00    0.02
  -9 -10   2    0.02    0.03
   9  10  -2    0.00    0.03
   9  10  -2    0.01    0.03
   9  10  -2    0.00    0.04
  -9  -9   1   -0.01    0.03
  -9  -9   1    0.06    0.03
  -9  -9   1   -0.01    0.03
  -9  -9   1    0.00    0.03
  -9  -9   1    0.02    0.02
  -9  -9   1    0.01    0.02
  -9  -9   1   -0.01    0.03
   9   9  -1    0.01    0.03
   9   9  -1   -0.01    0.03
   9   9  -1    0.02    0.02
   9   9  -1    0.00    0.01
   9   9  -1    0.03    0.06
  -9  -9   2   18.33    0.79
  -9  -9   2   17.60    0.75
  -9  -9   2   17.15    0.65
  -9  -9   2   17.90    0.66
  -9  -9   2   17.27    0.70
  -9  -9   2   18.19    0.79
   9   9  -2   18.61    0.77
   9   9  -2   17.92    0.69
   9   9  -2   17.36    0.70
   9   9  -2   17.63    0.79
  -9  -9   3   20.69    0.86
  -9  -9   3   19.57    0.76
  -9  -9   3   20.51    0.77
  -9  -9   3   20.22    1.00
  -9  -9   3   20.13    0.81
  -9  -9   3   22.31    0.93
   9   9  -3   21.44    0.88
   9   9  -3   20.58    0.80
   9   9  -3   20.06    0.82
   9   9  -3   21.25    0.93
  -9  -9   4    0.15    0.03
  -9  -9   4    0.18    0.04
  -9  -9   4    0.19    0.04
  -9  -9   4    0.19    0.03
  -9  -9   4    0.29    0.05
   9   9  -4    0.18    0.04
   9   9  -4    0.23    0.06
  -9  -8   1   28.92    1.08
  -9  -8   1   30.48    1.11
  -9  -8   1   29.54    1.22
  -9  -8   1   29.87    1.18
  -9  -8   1   31.74    1.33
  -9  -8   1   31.50    1.31
   9   8  -1   30.28    1.12
   9   8  -1   30.61    1.20
   9   8  -1   29.81    1.18
   9   8  -1   31.04    1.39
   9   8  -1   29.99    1.30
  -9  -8   2    0.02    0.03
  -9  -8   2    0.02    0.03
  -9  -8   2    0.00    0.03
  -9  -8   2    0.02    0.02
  -9  -8   2    0.03    0.04
  -9  -8   2    0.02    0.03
   9   8  -2    0.05    0.03
   9   8  -2    0.02    0.02
   9   8  -2    0.03    0.04
  -9  -8   3    7.97    0.37
  -9  -8   3    8.38    0.37
  -9  -8   3    8.13    0.32
  -9  -8   3    8.19    0.33
  -9  -8   3    8.11    0.34
  -9  -8   3    8.08    0.40
  -9  -8   3    7.85    0.37
   9   8  -3    8.85    0.38
   9   8  -3    8.48    0.34
   9   8  -3    8.25    0.35
   9   8  -3    8.01    0.39
  -9  -8   4    1.88    0.11
  -9  -8   4    1.86    0.10
  -9  -8   4    2.15    0.11
  -9  -8   4    2.05    0.11
  -9  -8   4    1.96    0.10
  -9  -8   4    2.05    0.12
   9   8  -4    2.14    0.12
   9   8  -4    2.02    0.11
   9   8  -4    2.01    0.11
   9   8  -4    2.02    0.10
   9   8  -4    2.02    0.13
  -9  -8   5    2.25    0.12
  -9  -8   5    2.30    0.12
  -9  -8   5    2.47    0.12
  -9  -8   5    2.48    0.12
  -9  -8   5    2.67    0.13
  -9  -8   5    3.25    0.16
   9   8  -5    2.53    0.13
   9   8  -5    2.58    0.13
   9   8  -5    2.54    0.12
   9   8  -5    2.81    0.16
  -9  -7   1   11.16    0.44
  -9  -7   1   11.49    0.45
  -9  -7   1   11.76    0.50
  -9  -7   1   11.85    0.48
  -9  -7   1   12.34    0.55
  -9  -7   1   12.35    0.53
   9   7  -1   11.96    0.45
   9   7  -1   11.90    0.49
   9   7  -1   12.00    0.48
   9   7  -1   11.97    0.57
   9   7  -1   11.88    0.53
  -9  -7   2    0.02    0.03
  -9  -7   2    0.03    0.03
  -9  -7   2    0.03    0.02
  -9  -7   2    0.13    0.04
  -9  -7   2    0.10    0.03
   9   7  -2    0.06    0.03
   9   7  -2    0.03    0.03
   9   7  -2    0.05    0.02
   9   7  -2    0.02    0.04
  -9  -7   3    0.20    0.04
  -9  -7   3    0.22    0.03
  -9  -7   3    0.22    0.03
  -9  -7   3    0.21    0.03
  -9  -7   3    0.19    0.03
  -9  -7   3    0.17    0.05
  -9  -7   3    0.13    0.04
   9   7  -3    0.21    0.04
   9   7  -3    0.19    0.04
   9   7  -3    0.18    0.03
  -9  -7   4   27.36    1.16
  -9  -7   4   27.98    1.03
  -9  -7   4   27.58    1.02
  -9  -7   4   27.46    1.09
  -9  -7   4   27.57    1.22
  -9  -7   4   28.46    1.20
   9   7  -4   29.01    1.18
   9   7  -4   28.36    1.03
   9   7  -4   28.50    1.11
   9   7  -4   26.39    1.08
   9   7  -4   27.02    1.20
  -9  -7   5    0.13    0.03
  -9  -7   5    0.12    0.03
  -9  -7   5    0.16    0.03
  -9  -7   5    0.13    0.03
  -9  -7   5    0.14    0.03
  -9  -7   5    0.23    0.04
   9   7  -5    0.16    0.04
   9   7  -5    0.19    0.03
   9   7  -5    0.15    0.03
   9   7  -5    0.21    0.03
   9   7  -5    0.17    0.05
  -9  -7   6    4.84    0.24
  -9  -7   6    4.61    0.23
  -9  -7   6    5.85    0.23
  -9  -7   6    5.61    0.23
  -9  -7   6    6.75    0.29
   9   7  -6    5.64    0.24
   9   7  -6    5.87    0.25
   9   7  -6    5.62    0.24
   9   7  -6    5.94    0.29
  -9  -6   1    2.00    0.13
  -9  -6   1    2.06    0.11
  -9  -6   1    1.99    0.10
  -9  -6   1    1.98    0.11
  -9  -6   1    2.01    0.10
  -9  -6   1    2.00    0.12
  -9  -6   1    1.80    0.11
   9   6  -1    2.00    0.10
   9   6  -1    1.98    0.11
   9   6  -1    1.98    0.10
   9   6  -1    1.77    0.13
   9   6  -1    1.81    0.12
  -9  -6   2    0.78    0.06
  -9  -6   2    0.79    0.06
  -9  -6   2    0.81    0.06
  -9  -6   2    0.77    0.05
  -9  -6   2    0.74    0.07
  -9  -6   2    0.67    0.06
   9   6  -2    0.75    0.07
   9   6  -2    0.81    0.06
   9   6  -2    0.78    0.05
   9   6  -2    0.71    0.07
  -9  -6   3    0.33    0.05
  -9  -6   3    0.32    0.04
  -9  -6   3    0.32    0.04
  -9  -6   3    0.35    0.04
  -9  -6   3    0.32    0.05
  -9  -6   3    0.36    0.04
   9   6  -3    0.31    0.05
   9   6  -3    0.31    0.04
   9   6  -3    0.32    0.04
   9   6  -3    0.32    0.03
   9   6  -3    0.33    0.05
  -9  -6   4   10.05    0.46
  -9  -6   4   10.50    0.45
  -9  -6   4   10.73    0.41
  -9  -6   4   10.57    0.40
  -9  -6   4   10.33    0.43
  -9  -6   4    9.98    0.48
  -9  -6   4   10.21    0.46
   9   6  -4   10.69    0.41
   9   6  -4   10.52    0.44
   9   6  -4   10.37    0.43
   9   6  -4   10.34    0.48
  -9  -6   5    0.03    0.03
  -9  -6   5    0.01    0.02
  -9  -6   5    0.03    0.03
  -9  -6   5    0.05    0.03
  -9  -6   5    0.03    0.02
  -9  -6   5    0.02    0.04
  -9  -6   5    0.02    0.03
   9   6  -5    0.03    0.03
   9   6  -5    0.09    0.03
   9   6  -5    0.06    0.03
   9   6  -5    0.05    0.02
   9   6  -5   -0.01    0.04
  -9  -6   6    3.75    0.19
  -9  -6   6    3.86    0.19
  -9  -6   6    4.25    0.18
  -9  -6   6    3.96    0.18
  -9  -6   6    4.12    0.18
  -9  -6   6    4.13    0.21
   9   6  -6    4.41    0.21
   9   6  -6    4.09    0.18
   9   6  -6    4.09    0.18
   9   6  -6    4.00    0.22
  -9  -6   7    5.90    0.24
  -9  -6   7    5.47    0.24
  -9  -6   7    5.86    0.25
  -9  -6   7    6.58    0.29
   9   6  -7    5.42    0.24
   9   6  -7    5.84    0.26
   9   6  -7    5.55    0.24
   9   6  -7    5.59    0.28
  -9  -5   1    4.66    0.24
  -9  -5   1    4.61    0.20
  -9  -5   1    4.77    0.20
  -9  -5   1    4.66    0.22
  -9  -5   1    4.78    0.21
  -9  -5   1    4.85    0.23
  -9  -5   1    4.70    0.23
   9   5  -1    4.71    0.21
   9   5  -1    4.76    0.21
   9   5  -1    4.75    0.24
   9   5  -1    4.53    0.23
  -9  -5   2    8.04    0.37
  -9  -5   2    7.73    0.35
  -9  -5   2    8.09    0.32
  -9  -5   2    7.96    0.33
  -9  -5   2    8.32    0.38
  -9  -5   2    8.16    0.37
   9   5  -2    8.06    0.36
   9   5  -2    7.92    0.34
   9   5  -2    7.89    0.33
   9   5  -2    8.04    0.37
  -9  -5   3    0.03    0.03
  -9  -5   3    0.05    0.03
  -9  -5   3    0.05    0.02
  -9  -5   3    0.03    0.03
  -9  -5   3    0.04    0.03
   9   5  -3    0.05    0.03
   9   5  -3    0.03    0.03
   9   5  -3    0.03    0.03
   9   5  -3    0.06    0.02
   9   5  -3    0.05    0.04
  -9  -5   4   12.73    0.58
  -9  -5   4   12.73    0.57
  -9  -5   4   13.39    0.51
  -9  -5   4   13.62    0.51
  -9  -5   4   13.38    0.54
  -9  -5   4   14.02    0.62
  -9  -5   4   14.42    0.61
   9   5  -4   13.51    0.58
   9   5  -4   13.26    0.51
   9   5  -4   13.45    0.55
   9   5  -4   13.40    0.54
   9   5  -4   14.12    0.61
  -9  -5   5    2.64    0.15
  -9  -5   5    2.64    0.14
  -9  -5   5    2.78    0.13
  -9  -5   5    2.75    0.13
  -9  -5   5    2.71    0.13
  -9  -5   5    2.78    0.16
  -9  -5   5    2.85    0.15
   9   5  -5    2.69    0.13
   9   5  -5    2.67    0.14
   9   5  -5    2.65    0.13
   9   5  -5    2.88    0.16
  -9  -5   6    8.36    0.39
  -9  -5   6    8.62    0.38
  -9  -5   6    9.23    0.35
  -9  -5   6    9.01    0.35
  -9  -5   6    8.87    0.37
  -9  -5   6    8.70    0.42
  -9  -5   6    8.64    0.40
   9   5  -6    9.43    0.41
   9   5  -6    9.16    0.35
   9   5  -6    8.97    0.38
   9   5  -6    8.64    0.36
  -9  -5   7   17.87    0.77
  -9  -5   7   17.05    0.76
  -9  -5   7   18.46    0.69
  -9  -5   7   17.82    0.68
  -9  -5   7   19.59    0.82
   9   5  -7   19.49    0.80
   9   5  -7   17.83    0.68
   9   5  -7   18.66    0.75
   9   5  -7   18.03    0.73
   9   5  -7   21.88    0.88
  -9  -5   8   35.60    1.37
   9   5  -8   33.35    1.26
   9   5  -8   35.59    1.39
   9   5  -8   34.06    1.36
  -9  -4   1    2.37    0.14
  -9  -4   1    2.44    0.13
  -9  -4   1    2.38    0.11
  -9  -4   1    2.31    0.12
  -9  -4   1    2.22    0.13
   9   4  -1    2.38    0.13
   9   4  -1    2.34    0.11
   9   4  -1    2.20    0.13
   9   4  -1    2.17    0.13
  -9  -4   2    0.81    0.07
  -9  -4   2    0.76    0.05
  -9  -4   2    0.76    0.06
  -9  -4   2    0.78    0.06
   9   4  -2    0.89    0.06
   9   4  -2    0.78    0.06
   9   4  -2    0.77    0.05
   9   4  -2    0.80    0.07
  -9  -4   3    9.61    0.44
  -9  -4   3    9.49    0.42
  -9  -4   3    9.73    0.37
  -9  -4   3    9.77    0.37
  -9  -4   3    9.42    0.39
  -9  -4   3    9.50    0.43
  -9  -4   3    9.29    0.42
   9   4  -3    9.55    0.42
   9   4  -3    9.54    0.40
   9   4  -3    9.40    0.39
   9   4  -3    9.23    0.43
  -9  -4   4   15.20    0.68
  -9  -4   4   15.90    0.67
  -9  -4   4   15.84    0.59
  -9  -4   4   16.19    0.64
  -9  -4   4   16.15    0.71
  -9  -4   4   16.35    0.70
   9   4  -4   16.02    0.68
   9   4  -4   15.94    0.64
   9   4  -4   15.72    0.69
  -9  -4   5   13.82    0.62
  -9  -4   5   14.01    0.61
  -9  -4   5   15.03    0.55
  -9  -4   5   14.66    0.59
  -9  -4   5   14.59    0.65
  -9  -4   5   14.57    0.64
   9   4  -5   14.69    0.63
   9   4  -5   14.45    0.55
   9   4  -5   14.43    0.59
   9   4  -5   14.28    0.58
   9   4  -5   15.10    0.65
  -9  -4   6   28.80    1.02
  -9  -4   6   27.00    1.01
  -9  -4   6   27.08    1.08
  -9  -4   6   27.39    1.19
  -9  -4   6   28.09    1.19
   9   4  -6   27.44    1.01
   9   4  -6   27.42    1.10
   9   4  -6   27.18    1.08
  -9  -4   7    1.09    0.08
  -9  -4   7    1.22    0.08
  -9  -4   7    1.40    0.08
  -9  -4   7    1.36    0.08
  -9  -4   7    1.30    0.08
  -9  -4   7    1.38    0.11
  -9  -4   7    1.57    0.09
   9   4  -7    1.39    0.09
   9   4  -7    1.27    0.08
   9   4  -7    1.28    0.08
   9   4  -7    1.30    0.07
   9   4  -7    1.69    0.11
  -9  -4   8   43.09    1.81
  -9  -4   8   44.24    1.61
  -9  -4   8   42.79    1.60
  -9  -4   8   44.71    1.74
  -9  -4   8   44.35    1.88
   9   4  -8   46.78    1.88
   9   4  -8   43.77    1.61
   9   4  -8   44.20    1.74
   9   4  -8   44.83    1.74
   9   4  -8   46.02    1.93
  -9  -3   1    9.54    0.43
  -9  -3   1    9.30    0.42
  -9  -3   1    9.85    0.37
  -9  -3   1    9.57    0.40
  -9  -3   1    9.43    0.39
  -9  -3   1    9.59    0.42
  -9  -3   1    9.24    0.42
   9   3  -1    9.91    0.43
   9   3  -1    9.69    0.37
   9   3  -1    9.47    0.40
   9   3  -1    9.50    0.43
  -9  -3   2    1.75    0.11
  -9  -3   2    1.64    0.10
  -9  -3   2    1.93    0.09
  -9  -3   2    1.71    0.10
  -9  -3   2    1.62    0.09
   9   3  -2    1.73    0.09
   9   3  -2    1.63    0.10
   9   3  -2    1.77    0.18
   9   3  -2    1.68    0.10
  -9  -3   3    3.12    0.17
  -9  -3   3    3.17    0.14
  -9  -3   3    3.28    0.14
  -9  -3   3    3.21    0.15
  -9  -3   3    2.96    0.16
  -9  -3   3    2.85    0.15
   9   3  -3    3.26    0.14
   9   3  -3    3.10    0.15
   9   3  -3    2.98    0.16
  -9  -3   4    1.13    0.09
  -9  -3   4    1.19    0.08
  -9  -3   4    1.34    0.08
  -9  -3   4    1.16    0.08
  -9  -3   4    1.24    0.08
   9   3  -4    1.14    0.09
   9   3  -4    1.20    0.08
   9   3  -4    1.25    0.09
  -9  -3   5    0.58    0.06
  -9  -3   5    0.63    0.05
  -9  -3   5    0.62    0.05
  -9  -3   5    0.65    0.05
  -9  -3   5    0.71    0.06
  -9  -3   5    0.76    0.06
   9   3  -5    0.66    0.06
   9   3  -5    0.64    0.06
   9   3  -5    0.64    0.05
   9   3  -5    0.80    0.07
  -9  -3   6   32.93    1.45
  -9  -3   6   35.87    1.48
  -9  -3   6   36.44    1.30
  -9  -3   6   35.27    1.30
  -9  -3   6   36.85    1.55
  -9  -3   6   36.39    1.52
   9   3  -6   36.53    1.50
   9   3  -6   36.08    1.30
   9   3  -6   35.38    1.41
   9   3  -6   35.83    1.40
   9   3  -6   36.38    1.54
  -9  -3   7   21.52    0.92
  -9  -3   7   22.36    0.81
  -9  -3   7   21.60    0.81
  -9  -3   7   21.50    0.86
  -9  -3   7   21.45    0.95
   9   3  -7   22.44    0.93
   9   3  -7   21.83    0.80
   9   3  -7   21.64    0.87
   9   3  -7   21.40    0.86
   9   3  -7   21.85    0.95
  -9  -3   8    2.55    0.15
  -9  -3   8    2.65    0.14
  -9  -3   8    2.90    0.14
  -9  -3   8    2.97    0.14
  -9  -3   8    2.86    0.14
  -9  -3   8    2.85    0.17
  -9  -3   8    2.95    0.15
   9   3  -8    3.07    0.16
   9   3  -8    2.95    0.14
   9   3  -8    3.15    0.17
  -9  -3   9    9.76    0.45
  -9  -3   9   10.28    0.45
  -9  -3   9   10.68    0.42
  -9  -3   9   10.37    0.42
  -9  -3   9   11.10    0.44
  -9  -3   9   11.67    0.50
   9   3  -9   10.72    0.42
   9   3  -9   11.23    0.46
   9   3  -9   11.14    0.45
   9   3  -9   11.46    0.51
  -9  -2   1   57.28    2.39
  -9  -2   1   58.14    2.39
  -9  -2   1   57.66    2.06
  -9  -2   1   57.68    2.07
  -9  -2   1   57.66    2.27
  -9  -2   1   53.99    2.19
  -9  -2   1   59.65    2.45
  -9  -2   1   58.32    2.43
   9   2  -1   58.35    2.38
   9   2  -1   58.08    2.06
   9   2  -1   58.29    2.26
   9   2  -1   59.54    2.50
   9   2  -1   60.48    2.48
  -9  -2   2    0.05    0.03
  -9  -2   2    0.07    0.03
  -9  -2   2    0.07    0.03
  -9  -2   2    0.11    0.03
  -9  -2   2    0.06    0.02
  -9  -2   2    0.03    0.02
   9   2  -2    0.07    0.04
   9   2  -2    0.07    0.03
   9   2  -2    0.06    0.03
  -9  -2   3    0.59    0.06
  -9  -2   3    0.58    0.06
  -9  -2   3    0.67    0.05
  -9  -2   3    0.62    0.05
  -9  -2   3    0.62    0.05
   9   2  -3    0.59    0.05
   9   2  -3    0.64    0.05
   9   2  -3    0.65    0.06
  -9  -2   4    3.16    0.17
  -9  -2   4    3.36    0.17
  -9  -2   4    3.36    0.15
  -9  -2   4    3.23    0.15
  -9  -2   4    3.27    0.16
   9   2  -4    3.29    0.15
   9   2  -4    3.25    0.16
   9   2  -4    3.29    0.15
   9   2  -4    3.55    0.18
  -9  -2   5    4.19    0.18
  -9  -2   5    4.23    0.19
  -9  -2   5    3.96    0.20
  -9  -2   5    4.25    0.20
   9   2  -5    4.19    0.21
   9   2  -5    4.08    0.19
   9   2  -5    4.19    0.19
   9   2  -5    4.04    0.20
  -9  -2   6   19.19    0.86
  -9  -2   6   20.01    0.86
  -9  -2   6   21.02    0.77
  -9  -2   6   20.83    0.82
  -9  -2   6   21.35    0.91
  -9  -2   6   20.78    0.89
   9   2  -6   21.06    0.88
   9   2  -6   20.75    0.76
   9   2  -6   20.29    0.82
   9   2  -6   21.23    0.83
   9   2  -6   21.31    0.91
  -9  -2   7   35.45    1.50
  -9  -2   7   35.17    1.48
  -9  -2   7   37.11    1.32
  -9  -2   7   35.78    1.32
  -9  -2   7   35.82    1.41
  -9  -2   7   36.13    1.55
  -9  -2   7   36.32    1.55
   9   2  -7   37.96    1.54
   9   2  -7   36.34    1.31
   9   2  -7   36.39    1.43
  -9  -2   8    2.97    0.17
  -9  -2   8    3.22    0.16
  -9  -2   8    3.34    0.15
  -9  -2   8    3.31    0.15
  -9  -2   8    3.30    0.18
  -9  -2   8    3.38    0.17
   9   2  -8    3.25    0.17
   9   2  -8    3.41    0.15
   9   2  -8    3.12    0.15
   9   2  -8    3.56    0.18
  -9  -2   9   36.06    1.57
  -9  -2   9   37.66    1.58
  -9  -2   9   38.07    1.39
  -9  -2   9   37.46    1.40
  -9  -2   9   37.67    1.49
  -9  -2   9   38.07    1.63
   9   2  -9   40.28    1.62
   9   2  -9   39.48    1.40
   9   2  -9   38.71    1.52
   9   2  -9   37.09    1.48
   9   2  -9   41.89    1.71
  -9  -2  10    0.78    0.06
  -9  -2  10    0.67    0.06
  -9  -2  10    0.69    0.05
   9   2 -10    0.74    0.06
   9   2 -10    0.75    0.05
  -9  -1   1   13.72    0.61
  -9  -1   1   14.07    0.61
  -9  -1   1   14.31    0.53
  -9  -1   1   13.67    0.53
  -9  -1   1   14.10    0.58
  -9  -1   1   14.29    0.57
   9   1  -1   14.32    0.61
   9   1  -1   14.14    0.53
   9   1  -1   14.32    0.57
   9   1  -1   14.03    0.61
  -9  -1   2    0.75    0.06
  -9  -1   2    0.73    0.06
  -9  -1   2    0.80    0.05
  -9  -1   2    0.83    0.05
  -9  -1   2    0.70    0.06
  -9  -1   2    0.67    0.05
  -9  -1   2    0.57    0.04
  -9  -1   2    0.60    0.04
   9   1  -2    0.71    0.07
   9   1  -2    0.73    0.05
   9   1  -2    0.73    0.06
   9   1  -2    0.63    0.05
  -9  -1   3    0.05    0.03
  -9  -1   3    0.03    0.03
  -9  -1   3    0.04    0.02
  -9  -1   3    0.03    0.02
  -9  -1   3    0.02    0.02
  -9  -1   3    0.02    0.01
   9   1  -3    0.02    0.04
   9   1  -3    0.00    0.03
   9   1  -3    0.01    0.02
  -9  -1   4    5.65    0.27
  -9  -1   4    5.98    0.27
  -9  -1   4    5.74    0.24
  -9  -1   4    5.83    0.24
  -9  -1   4    5.79    0.25
  -9  -1   4    5.53    0.26
   9   1  -4    5.91    0.28
   9   1  -4    6.06    0.24
   9   1  -4    5.92    0.26
   9   1  -4    5.92    0.26
   9   1  -4    5.86    0.27
  -9  -1   5    0.26    0.04
  -9  -1   5    0.22    0.04
  -9  -1   5    0.28    0.04
  -9  -1   5    0.24    0.03
  -9  -1   5    0.20    0.03
  -9  -1   5    0.15    0.03
  -9  -1   5    0.21    0.03
   9   1  -5    0.24    0.05
   9   1  -5    0.18    0.04
  -9  -1   6    4.24    0.22
  -9  -1   6    4.34    0.21
  -9  -1   6    4.85    0.19
  -9  -1   6    4.58    0.20
  -9  -1   6    4.15    0.21
  -9  -1   6    4.19    0.21
   9   1  -6    4.58    0.22
   9   1  -6    4.46    0.19
   9   1  -6    4.32    0.20
   9   1  -6    4.54    0.20
   9   1  -6    4.15    0.21
  -9  -1   7   29.10    1.24
  -9  -1   7   30.04    1.26
  -9  -1   7   30.52    1.09
  -9  -1   7   28.13    1.09
  -9  -1   7   30.05    1.17
  -9  -1   7   30.34    1.27
   9   1  -7   30.27    1.25
   9   1  -7   29.12    1.08
   9   1  -7   29.91    1.18
   9   1  -7   29.71    1.16
   9   1  -7   31.06    1.30
  -9  -1   8   28.32    1.18
  -9  -1   8   29.24    1.03
  -9  -1   8   26.33    1.03
  -9  -1   8   27.81    1.10
   9   1  -8   27.45    1.01
   9   1  -8   28.10    1.11
   9   1  -8   27.39    1.09
   9   1  -8   27.10    1.18
  -9  -1   9   26.35    1.10
  -9  -1   9   26.47    0.96
  -9  -1   9   24.87    0.97
  -9  -1   9   25.86    1.03
  -9  -1   9   26.70    1.15
  -9  -1   9   26.85    1.13
   9   1  -9   26.89    1.11
   9   1  -9   26.70    0.97
   9   1  -9   26.56    1.05
   9   1  -9   25.68    1.03
   9   1  -9   26.66    1.14
  -9  -1  10    3.81    0.17
  -9  -1  10    3.67    0.17
  -9  -1  10    3.83    0.17
  -9  -1  10    3.99    0.19
   9   1 -10    3.83    0.20
   9   1 -10    3.79    0.17
   9   1 -10    3.75    0.18
   9   1 -10    3.61    0.17
   9   1 -10    4.04    0.20
  -9   0   1    5.03    0.24
  -9   0   1    4.72    0.24
  -9   0   1    5.02    0.21
  -9   0   1    4.98    0.21
  -9   0   1    5.02    0.22
  -9   0   1    4.95    0.22
   9   0  -1    4.86    0.24
   9   0  -1    4.99    0.21
   9   0  -1    4.99    0.22
   9   0  -1    4.91    0.23
  -9   0   2    0.10    0.03
  -9   0   2    0.09    0.03
  -9   0   2    0.09    0.03
  -9   0   2    0.11    0.03
  -9   0   2    0.10    0.03
  -9   0   2    0.09    0.03
   9   0  -2    0.09    0.04
   9   0  -2    0.07    0.03
   9   0  -2    0.10    0.03
   9   0  -2    0.07    0.02
  -9   0   3    2.95    0.16
  -9   0   3    2.83    0.15
  -9   0   3    3.09    0.14
  -9   0   3    2.90    0.14
   9   0  -3    3.10    0.16
   9   0  -3    3.09    0.14
  -9   0   4   46.81    1.98
  -9   0   4   48.14    2.00
  -9   0   4   49.35    1.75
  -9   0   4   47.88    1.78
  -9   0   4   48.67    1.88
  -9   0   4   46.95    2.02
  -9   0   4   49.73    2.07
   9   0  -4   49.44    2.02
   9   0  -4   49.60    1.75
   9   0  -4   49.31    1.90
   9   0  -4   47.42    2.02
   9   0  -4   49.95    2.07
  -9   0   5    5.61    0.28
  -9   0   5    5.91    0.24
  -9   0   5    5.79    0.24
  -9   0   5    5.86    0.25
  -9   0   5    5.98    0.27
   9   0  -5    5.56    0.28
   9   0  -5    5.93    0.26
   9   0  -5    5.72    0.25
   9   0  -5    6.61    0.29
  -9   0   6   80.20    2.84
  -9   0   6   80.34    3.07
  -9   0   6   80.55    3.34
  -9   0   6   79.00    3.30
   9   0  -6   80.07    2.83
   9   0  -6   77.31    3.05
   9   0  -6   78.12    3.07
   9   0  -6   78.80    3.31
  -9   0   7    0.91    0.07
  -9   0   7    0.98    0.07
  -9   0   7    1.02    0.07
  -9   0   7    0.98    0.06
  -9   0   7    1.00    0.07
  -9   0   7    0.93    0.06
   9   0  -7    0.87    0.08
   9   0  -7    0.99    0.07
   9   0  -7    0.87    0.07
   9   0  -7    0.96    0.06
   9   0  -7    1.12    0.08
  -9   0   8   33.14    1.40
  -9   0   8   33.10    1.39
  -9   0   8   34.47    1.22
  -9   0   8   32.38    1.25
  -9   0   8   33.19    1.30
  -9   0   8   33.11    1.42
  -9   0   8   34.18    1.42
   9   0  -8   33.63    1.39
   9   0  -8   32.92    1.20
   9   0  -8   33.01    1.30
  -9   0   9    0.07    0.04
  -9   0   9    0.12    0.03
  -9   0   9    0.08    0.03
  -9   0   9    0.09    0.03
  -9   0   9    0.08    0.02
  -9   0   9    0.11    0.04
  -9   0   9    0.11    0.02
   9   0  -9    0.07    0.04
   9   0  -9    0.10    0.03
   9   0  -9    0.08    0.03
   9   0  -9    0.07    0.02
   9   0  -9    0.17    0.04
  -9   0  10    9.59    0.43
  -9   0  10   10.27    0.39
  -9   0  10    9.63    0.40
  -9   0  10    9.93    0.41
  -9   0  10   10.86    0.46
   9   0 -10   10.46    0.45
   9   0 -10   10.20    0.39
   9   0 -10   10.38    0.43
   9   0 -10    9.56    0.41
   9   0 -10   10.09    0.46
  -9   0  11    5.11    0.24
  -9   0  11    5.18    0.23
   9   0 -11    5.65    0.23
  -9   1   1    2.46    0.14
  -9   1   1    2.32    0.13
  -9   1   1    2.37    0.12
  -9   1   1    2.51    0.12
  -9   1   1    2.51    0.13
  -9   1   1    2.42    0.12
   9  -1  -1    2.59    0.12
   9  -1  -1    2.41    0.12
   9  -1  -1    2.37    0.12
  -9   1   2    0.11    0.04
  -9   1   2    0.09    0.04
  -9   1   2    0.13    0.03
  -9   1   2    0.10    0.03
  -9   1   2    0.11    0.03
  -9   1   2    0.17    0.03
   9  -1  -2    0.12    0.04
   9  -1  -2    0.12    0.03
   9  -1  -2    0.20    0.03
   9  -1  -2    0.11    0.02
  -9   1   3   29.19    1.27
  -9   1   3   31.31    1.30
  -9   1   3   30.73    1.17
  -9   1   3   31.08    1.22
   9  -1  -3   31.60    1.30
   9  -1  -3   32.22    1.14
   9  -1  -3   32.31    1.35
  -9   1   4    1.51    0.10
  -9   1   4    1.61    0.10
  -9   1   4    1.81    0.09
  -9   1   4    1.72    0.09
  -9   1   4    1.63    0.09
   9  -1  -4    1.67    0.11
   9  -1  -4    1.70    0.09
   9  -1  -4    1.74    0.10
   9  -1  -4    1.81    0.10
  -9   1   5   22.36    0.97
  -9   1   5   22.33    0.96
  -9   1   5   23.67    0.85
  -9   1   5   23.14    0.91
   9  -1  -5   23.66    0.98
   9  -1  -5   23.47    0.92
   9  -1  -5   23.17    0.95
   9  -1  -5   23.39    1.00
  -9   1   6  123.21    5.25
  -9   1   6  129.97    5.37
  -9   1   6  133.37    4.70
  -9   1   6  134.03    5.04
  -9   1   6  132.59    5.08
  -9   1   6  132.74    5.54
  -9   1   6  135.32    5.58
   9  -1  -6  134.22    5.41
   9  -1  -6  133.67    4.70
   9  -1  -6  132.90    5.11
   9  -1  -6  130.75    5.12
   9  -1  -6  138.22    5.62
  -9   1   7   26.05    1.11
  -9   1   7   25.50    1.09
  -9   1   7   26.46    1.03
  -9   1   7   27.21    1.04
  -9   1   7   26.63    1.13
  -9   1   7   27.17    1.13
   9  -1  -7   26.89    1.12
   9  -1  -7   26.52    0.97
   9  -1  -7   25.91    1.04
   9  -1  -7   26.19    1.04
   9  -1  -7   27.08    1.14
  -9   1   8    1.89    0.11
  -9   1   8    1.98    0.10
  -9   1   8    2.08    0.11
  -9   1   8    2.02    0.10
  -9   1   8    1.99    0.12
  -9   1   8    2.02    0.11
   9  -1  -8    1.93    0.12
   9  -1  -8    2.06    0.10
   9  -1  -8    1.99    0.11
   9  -1  -8    1.99    0.10
   9  -1  -8    2.09    0.12
  -9   1   9    0.91    0.08
  -9   1   9    0.83    0.06
  -9   1   9    0.84    0.06
  -9   1   9    0.98    0.08
   9  -1  -9    0.87    0.06
   9  -1  -9    0.84    0.06
   9  -1  -9    0.96    0.07
  -9   1  10    0.14    0.04
  -9   1  10    0.20    0.03
  -9   1  10    0.15    0.03
  -9   1  10    0.14    0.03
  -9   1  10    0.12    0.02
  -9   1  10    0.12    0.04
  -9   1  10    0.09    0.02
   9  -1 -10    0.11    0.03
   9  -1 -10    0.12    0.03
   9  -1 -10    0.11    0.02
   9  -1 -10    0.08    0.04
  -9   1  11    5.15    0.24
  -9   1  11    5.21    0.22
  -9   1  11    5.00    0.23
  -9   1  11    5.30    0.23
  -9   1  11    5.90    0.26
   9  -1 -11    5.37    0.22
   9  -1 -11    5.19    0.23
  -9   2   1   10.77    0.48
  -9   2   1   10.76    0.41
  -9   2   1   10.50    0.43
  -9   2   1   10.90    0.45
  -9   2   1   10.79    0.44
   9  -2  -1   11.16    0.48
   9  -2  -1   10.99    0.41
   9  -2  -1   10.94    0.45
  -9   2   2    1.40    0.10
  -9   2   2    1.50    0.10
  -9   2   2    1.62    0.09
   9  -2  -2    1.57    0.10
   9  -2  -2    1.60    0.09
  -9   2   3    4.95    0.24
  -9   2   3    4.87    0.24
  -9   2   3    4.88    0.23
  -9   2   3    4.79    0.22
   9  -2  -3    5.12    0.25
   9  -2  -3    5.33    0.21
   9  -2  -3    4.98    0.23
   9  -2  -3    4.78    0.23
  -9   2   4    1.01    0.08
  -9   2   4    1.17    0.08
  -9   2   4    1.17    0.07
  -9   2   4    1.12    0.08
  -9   2   4    1.07    0.07
   9  -2  -4    1.15    0.09
   9  -2  -4    1.17    0.07
   9  -2  -4    1.15    0.07
  -9   2   5   11.37    0.52
  -9   2   5   11.96    0.52
  -9   2   5   12.21    0.46
  -9   2   5   12.07    0.49
   9  -2  -5   12.17    0.53
   9  -2  -5   12.07    0.49
   9  -2  -5   11.71    0.52
   9  -2  -5   12.12    0.53
  -9   2   6    0.03    0.03
  -9   2   6    0.00    0.02
  -9   2   6    0.00    0.03
  -9   2   6    0.00    0.02
   9  -2  -6    0.01    0.04
   9  -2  -6    0.02    0.03
   9  -2  -6    0.01    0.02
   9  -2  -6    0.01    0.02
   9  -2  -6    0.06    0.02
  -9   2   7    0.64    0.07
  -9   2   7    0.57    0.06
  -9   2   7    0.75    0.05
  -9   2   7    0.62    0.06
  -9   2   7    0.64    0.05
   9  -2  -7    0.60    0.06
   9  -2  -7    0.64    0.05
   9  -2  -7    0.59    0.05
   9  -2  -7    0.63    0.05
   9  -2  -7    0.62    0.05
  -9   2   8    0.02    0.02
  -9   2   8    0.03    0.03
  -9   2   8    0.02    0.02
  -9   2   8    0.00    0.02
  -9   2   8    0.03    0.01
   9  -2  -8    0.03    0.04
   9  -2  -8    0.04    0.02
   9  -2  -8    0.03    0.02
   9  -2  -8    0.01    0.03
  -9   2   9    7.58    0.35
  -9   2   9    8.25    0.32
  -9   2   9    8.03    0.36
  -9   2   9    8.11    0.34
  -9   2   9    7.88    0.37
  -9   2   9    8.16    0.36
   9  -2  -9    8.06    0.37
   9  -2  -9    8.01    0.32
   9  -2  -9    8.07    0.34
   9  -2  -9    7.92    0.33
   9  -2  -9    8.54    0.38
  -9   2  10    2.22    0.15
  -9   2  10    2.36    0.13
  -9   2  10    2.35    0.12
  -9   2  10    2.45    0.13
  -9   2  10    2.43    0.12
  -9   2  10    2.48    0.14
  -9   2  10    2.39    0.12
   9  -2 -10    2.23    0.13
   9  -2 -10    2.47    0.12
   9  -2 -10    2.38    0.12
   9  -2 -10    2.37    0.12
   9  -2 -10    2.51    0.14
  -9   2  11    4.16    0.21
  -9   2  11    4.45    0.19
  -9   2  11    4.48    0.21
  -9   2  11    4.38    0.20
  -9   2  11    4.57    0.21
   9  -2 -11    4.56    0.22
   9  -2 -11    4.67    0.20
   9  -2 -11    4.27    0.19
   9  -2 -11    4.51    0.23
  -9   3   1    6.54    0.31
  -9   3   1    6.87    0.32
  -9   3   1    7.03    0.28
  -9   3   1    6.56    0.31
  -9   3   1    7.14    0.30
   9  -3  -1    6.91    0.32
   9  -3  -1    7.46    0.28
  -9   3   2    0.31    0.04
  -9   3   2    0.27    0.05
  -9   3   2    0.38    0.04
   9  -3  -2    0.36    0.04
  -9   3   3    1.66    0.11
  -9   3   3    1.67    0.11
  -9   3   3    1.77    0.09
  -9   3   3    1.66    0.10
  -9   3   3    1.59    0.09
   9  -3  -3    1.74    0.11
   9  -3  -3    1.80    0.09
   9  -3  -3    1.78    0.10
  -9   3   4    5.86    0.29
  -9   3   4    6.18    0.29
  -9   3   4    6.45    0.25
  -9   3   4    6.14    0.28
  -9   3   4    6.11    0.27
   9  -3  -4    6.31    0.30
   9  -3  -4    6.48    0.28
   9  -3  -4    6.10    0.28
   9  -3  -4    6.16    0.28
  -9   3   5    1.18    0.07
  -9   3   5    1.02    0.07
   9  -3  -5    1.05    0.08
   9  -3  -5    1.06    0.07
   9  -3  -5    1.02    0.07
  -9   3   6    0.69    0.07
  -9   3   6    0.67    0.06
  -9   3   6    0.72    0.06
  -9   3   6    0.72    0.05
   9  -3  -6    0.74    0.07
   9  -3  -6    0.75    0.06
   9  -3  -6    0.70    0.06
   9  -3  -6    0.72    0.05
   9  -3  -6    0.84    0.06
   9  -3  -6    0.77    0.06
  -9   3   7    1.40    0.10
  -9   3   7    1.40    0.09
  -9   3   7    1.47    0.08
  -9   3   7    1.40    0.08
   9  -3  -7    1.50    0.10
   9  -3  -7    1.50    0.08
   9  -3  -7    1.45    0.09
   9  -3  -7    1.40    0.08
   9  -3  -7    1.30    0.08
   9  -3  -7    1.38    0.10
  -9   3   8    7.73    0.37
  -9   3   8    7.57    0.35
  -9   3   8    8.00    0.31
  -9   3   8    8.17    0.33
   9  -3  -8    8.00    0.36
   9  -3  -8    7.87    0.31
   9  -3  -8    7.79    0.34
   9  -3  -8    7.87    0.33
   9  -3  -8    7.76    0.36
   9  -3  -8    8.13    0.39
  -9   3   9   15.30    0.69
  -9   3   9   15.10    0.67
  -9   3   9   16.39    0.60
  -9   3   9   16.32    0.64
  -9   3   9   15.62    0.69
  -9   3   9   16.44    0.70
   9  -3  -9   16.60    0.70
   9  -3  -9   15.60    0.60
   9  -3  -9   16.06    0.65
   9  -3  -9   16.37    0.64
   9  -3  -9   15.78    0.69
   9  -3  -9   16.09    0.75
  -9   3  10    0.35    0.06
  -9   3  10    0.38    0.04
  -9   3  10    0.40    0.04
  -9   3  10    0.41    0.05
  -9   3  10    0.36    0.04
   9  -3 -10    0.33    0.05
   9  -3 -10    0.38    0.05
   9  -3 -10    0.40    0.04
   9  -3 -10    0.42    0.04
   9  -3 -10    0.40    0.05
   9  -3 -10    0.37    0.07
  -9   3  11    0.01    0.03
  -9   3  11   -0.03    0.03
  -9   3  11    0.02    0.03
  -9   3  11    0.02    0.02
  -9   3  11    0.01    0.04
  -9   3  11    0.01    0.02
   9  -3 -11    0.03    0.03
   9  -3 -11    0.00    0.02
   9  -3 -11    0.00    0.02
   9  -3 -11   -0.01    0.03
  -9   3  12    3.27    0.15
  -9   3  12    3.24    0.17
   9  -3 -12    3.10    0.15
  -9   4   1    6.19    0.29
  -9   4   1    6.49    0.31
  -9   4   1    6.86    0.29
  -9   4   1    6.34    0.28
   9  -4  -1    6.38    0.31
   9  -4  -1    6.60    0.26
  -9   4   2    2.83    0.16
  -9   4   2    3.12    0.17
  -9   4   2    3.19    0.14
  -9   4   2    3.09    0.15
  -9   4   2    3.08    0.15
   9  -4  -2    2.96    0.17
   9  -4  -2    3.04    0.14
   9  -4  -2    3.12    0.15
  -9   4   3    0.75    0.06
  -9   4   3    0.63    0.07
  -9   4   3    0.83    0.06
  -9   4   3    0.70    0.06
  -9   4   3    0.72    0.06
   9  -4  -3    0.66    0.07
   9  -4  -3    0.71    0.06
   9  -4  -3    0.71    0.06
  -9   4   4    8.15    0.38
  -9   4   4    8.82    0.40
  -9   4   4    9.00    0.34
  -9   4   4    8.60    0.37
   9  -4  -4    8.90    0.40
   9  -4  -4    9.04    0.37
  -9   4   5    7.35    0.34
  -9   4   5    7.51    0.35
  -9   4   5    8.04    0.31
  -9   4   5    7.34    0.34
  -9   4   5    7.59    0.32
   9  -4  -5    7.48    0.35
   9  -4  -5    7.16    0.30
   9  -4  -5    7.89    0.33
   9  -4  -5    8.05    0.35
   9  -4  -5    7.90    0.35
  -9   4   6    1.35    0.09
  -9   4   6    1.42    0.08
  -9   4   6    1.35    0.08
   9  -4  -6    1.36    0.10
   9  -4  -6    1.37    0.08
   9  -4  -6    1.38    0.08
   9  -4  -6    1.33    0.08
  -9   4   7    8.51    0.39
  -9   4   7    8.31    0.38
  -9   4   7    8.95    0.33
  -9   4   7    8.24    0.35
   9  -4  -7    7.98    0.33
   9  -4  -7    8.42    0.36
   9  -4  -7    8.37    0.35
   9  -4  -7    8.51    0.38
   9  -4  -7    8.65    0.39
  -9   4   8    1.89    0.13
  -9   4   8    1.79    0.11
  -9   4   8    1.93    0.10
  -9   4   8    1.89    0.10
   9  -4  -8    1.77    0.12
   9  -4  -8    1.73    0.10
   9  -4  -8    1.88    0.10
   9  -4  -8    1.91    0.10
   9  -4  -8    2.14    0.11
   9  -4  -8    2.01    0.12
  -9   4   9    3.24    0.19
  -9   4   9    3.07    0.17
  -9   4   9    3.48    0.16
  -9   4   9    3.55    0.17
  -9   4   9    3.38    0.16
   9  -4  -9    3.27    0.18
   9  -4  -9    3.14    0.15
   9  -4  -9    3.45    0.17
   9  -4  -9    3.43    0.16
   9  -4  -9    3.76    0.18
   9  -4  -9    3.73    0.20
  -9   4  10   12.75    0.58
  -9   4  10   12.54    0.55
  -9   4  10   13.07    0.52
  -9   4  10   12.88    0.57
   9  -4 -10   13.96    0.59
   9  -4 -10   12.40    0.48
   9  -4 -10   12.95    0.53
   9  -4 -10   13.01    0.52
   9  -4 -10   12.94    0.57
   9  -4 -10   13.10    0.62
  -9   4  11    7.46    0.34
  -9   4  11    7.60    0.30
  -9   4  11    7.56    0.32
  -9   4  11    7.54    0.35
  -9   4  11    7.79    0.34
   9  -4 -11    7.67    0.35
   9  -4 -11    7.24    0.30
   9  -4 -11    7.69    0.33
   9  -4 -11    7.55    0.32
   9  -4 -11    7.50    0.35
  -9   4  12    4.65    0.20
   9  -4 -12    4.50    0.23
   9  -4 -12    4.66    0.20
  -9   5   1    0.08    0.03
  -9   5   1    0.16    0.04
  -9   5   1    0.11    0.03
  -9   5   1    0.09    0.03
  -9   5   1    0.10    0.03
   9  -5  -1    0.08    0.04
   9  -5  -1    0.12    0.03
   9  -5  -1    0.13    0.03
  -9   5   2   22.00    0.93
  -9   5   2   21.96    0.80
  -9   5   2   22.47    0.88
  -9   5   2   22.20    0.87
   9  -5  -2   21.92    0.94
   9  -5  -2   21.32    0.80
   9  -5  -2   22.48    0.88
  -9   5   3   39.25    1.68
  -9   5   3   40.94    1.71
  -9   5   3   41.85    1.50
  -9   5   3   42.59    1.65
   9  -5  -3   42.00    1.74
   9  -5  -3   42.63    1.64
  -9   5   4    0.56    0.06
  -9   5   4    0.60    0.06
  -9   5   4    0.62    0.05
  -9   5   4    0.63    0.05
   9  -5  -4    0.62    0.07
   9  -5  -4    0.58    0.05
   9  -5  -4    0.61    0.05
  -9   5   5   21.14    0.93
  -9   5   5   22.19    0.94
  -9   5   5   22.17    0.82
  -9   5   5   22.06    0.91
  -9   5   5   22.50    0.88
   9  -5  -5   22.79    0.96
   9  -5  -5   21.94    0.82
   9  -5  -5   23.67    0.91
   9  -5  -5   22.89    0.97
   9  -5  -5   24.02    0.99
  -9   5   6    1.43    0.10
  -9   5   6    1.42    0.10
  -9   5   6    1.52    0.08
  -9   5   6    1.43    0.09
  -9   5   6    1.48    0.08
   9  -5  -6    1.44    0.10
   9  -5  -6    1.42    0.08
   9  -5  -6    1.49    0.09
   9  -5  -6    1.45    0.10
   9  -5  -6    1.51    0.08
   9  -5  -6    1.44    0.09
  -9   5   7    7.07    0.34
  -9   5   7    7.05    0.33
  -9   5   7    7.40    0.29
  -9   5   7    7.04    0.30
   9  -5  -7    7.07    0.34
   9  -5  -7    6.93    0.28
   9  -5  -7    7.34    0.31
   9  -5  -7    7.25    0.31
   9  -5  -7    7.33    0.33
   9  -5  -7    7.25    0.33
  -9   5   8    0.11    0.05
  -9   5   8    0.16    0.04
  -9   5   8    0.14    0.03
  -9   5   8    0.15    0.03
   9  -5  -8    0.14    0.04
   9  -5  -8    0.16    0.03
   9  -5  -8    0.18    0.03
   9  -5  -8    0.16    0.03
   9  -5  -8    0.13    0.03
   9  -5  -8    0.16    0.04
  -9   5   9    5.56    0.29
  -9   5   9    5.49    0.26
  -9   5   9    5.80    0.24
  -9   5   9    6.02    0.25
   9  -5  -9    5.78    0.28
   9  -5  -9    5.47    0.23
   9  -5  -9    6.05    0.25
   9  -5  -9    5.37    0.26
   9  -5  -9    5.88    0.29
  -9   5  10    0.19    0.05
  -9   5  10    0.25    0.05
  -9   5  10    0.22    0.04
  -9   5  10    0.22    0.03
  -9   5  10    0.15    0.03
  -9   5  10    0.15    0.02
   9  -5 -10    0.22    0.05
   9  -5 -10    0.23    0.04
   9  -5 -10    0.21    0.03
   9  -5 -10    0.19    0.04
   9  -5 -10    0.17    0.05
  -9   5  11    3.91    0.19
  -9   5  11    4.10    0.17
  -9   5  11    3.97    0.18
  -9   5  11    3.60    0.19
  -9   5  11    3.83    0.18
   9  -5 -11    3.80    0.20
   9  -5 -11    3.85    0.17
   9  -5 -11    3.94    0.18
   9  -5 -11    4.02    0.18
   9  -5 -11    3.69    0.19
   9  -5 -11    3.83    0.22
  -9   5  12    9.76    0.37
  -9   5  12    9.90    0.44
  -9   5  12    9.82    0.43
   9  -5 -12    9.52    0.44
   9  -5 -12    9.03    0.37
  -9   6   1    3.88    0.20
  -9   6   1    3.91    0.17
  -9   6   1    3.86    0.18
   9  -6  -1    3.76    0.20
   9  -6  -1    3.66    0.17
  -9   6   2   92.69    3.95
  -9   6   2  100.32    4.07
  -9   6   2   99.14    3.53
  -9   6   2  100.81    3.85
   9  -6  -2  102.39    4.14
   9  -6  -2  104.00    3.89
  -9   6   3    0.17    0.03
  -9   6   3    0.13    0.03
   9  -6  -3    0.13    0.05
   9  -6  -3    0.13    0.03
   9  -6  -3    0.14    0.03
  -9   6   4    3.50    0.18
  -9   6   4    3.67    0.19
  -9   6   4    3.79    0.16
  -9   6   4    3.65    0.17
  -9   6   4    3.39    0.17
   9  -6  -4    3.87    0.20
   9  -6  -4    3.47    0.16
   9  -6  -4    3.99    0.18
  -9   6   5    0.54    0.06
  -9   6   5    0.49    0.06
  -9   6   5    0.58    0.05
  -9   6   5    0.49    0.05
  -9   6   5    0.49    0.04
   9  -6  -5    0.47    0.06
   9  -6  -5    0.52    0.05
   9  -6  -5    0.52    0.05
   9  -6  -5    0.43    0.04
   9  -6  -5    0.40    0.04
  -9   6   6   34.94    1.46
  -9   6   6   35.06    1.46
  -9   6   6   35.65    1.27
  -9   6   6   34.54    1.43
  -9   6   6   35.20    1.37
   9  -6  -6   35.15    1.47
   9  -6  -6   33.24    1.25
   9  -6  -6   35.65    1.39
   9  -6  -6   36.66    1.52
   9  -6  -6   36.06    1.50
  -9   6   7    3.20    0.18
  -9   6   7    3.41    0.15
  -9   6   7    3.36    0.15
   9  -6  -7    3.31    0.18
   9  -6  -7    3.12    0.15
   9  -6  -7    3.33    0.16
   9  -6  -7    3.33    0.16
  -9   6   8    4.10    0.22
  -9   6   8    4.33    0.21
  -9   6   8    4.48    0.19
  -9   6   8    4.37    0.19
   9  -6  -8    3.83    0.22
   9  -6  -8    4.19    0.22
   9  -6  -8    4.11    0.18
   9  -6  -8    4.42    0.20
   9  -6  -8    4.16    0.19
   9  -6  -8    4.45    0.21
   9  -6  -8    4.63    0.22
  -9   6   9    1.92    0.14
  -9   6   9    2.01    0.12
  -9   6   9    2.04    0.10
  -9   6   9    2.13    0.11
   9  -6  -9    2.02    0.13
   9  -6  -9    1.95    0.13
   9  -6  -9    1.96    0.10
   9  -6  -9    2.08    0.10
   9  -6  -9    1.92    0.11
   9  -6  -9    2.04    0.13
  -9   6  10    2.67    0.17
  -9   6  10    2.78    0.13
  -9   6  10    2.82    0.13
   9  -6 -10    2.63    0.17
   9  -6 -10    2.53    0.15
   9  -6 -10    2.54    0.13
   9  -6 -10    2.65    0.14
   9  -6 -10    2.79    0.13
   9  -6 -10    2.70    0.14
   9  -6 -10    2.79    0.17
  -9   6  11    9.47    0.41
  -9   6  11    9.45    0.36
  -9   6  11    9.34    0.38
  -9   6  11    8.94    0.40
  -9   6  11    8.84    0.40
   9  -6 -11    8.79    0.46
   9  -6 -11    9.39    0.43
   9  -6 -11    8.70    0.35
   9  -6 -11    9.15    0.39
   9  -6 -11    9.31    0.38
   9  -6 -11    9.02    0.41
   9  -6 -11    9.33    0.45
  -9   6  12    0.60    0.05
  -9   6  12    0.50    0.04
  -9   6  12    0.39    0.05
  -9   6  12    0.41    0.04
   9  -6 -12    0.57    0.06
   9  -6 -12    0.50    0.05
  -9   7   1   11.16    0.50
  -9   7   1   11.52    0.43
  -9   7   1   11.14    0.46
   9  -7  -1   11.49    0.51
   9  -7  -1   10.72    0.42
   9  -7  -1   10.90    0.46
   9  -7  -1   11.79    0.50
   9  -7  -1   11.22    0.49
  -9   7   2    0.19    0.04
  -9   7   2    0.23    0.05
  -9   7   2    0.22    0.04
   9  -7  -2    0.25    0.05
   9  -7  -2    0.26    0.04
   9  -7  -2    0.25    0.04
   9  -7  -2    0.35    0.03
  -9   7   3   91.32    3.78
  -9   7   3   94.13    3.31
  -9   7   3   96.61    3.64
  -9   7   3   96.25    3.62
   9  -7  -3   96.44    3.92
   9  -7  -3   87.80    3.27
   9  -7  -3   96.37    3.63
  -9   7   4   50.00    2.07
  -9   7   4   49.43    2.07
  -9   7   4   51.44    1.82
   9  -7  -4   51.71    2.14
   9  -7  -4   49.39    1.80
   9  -7  -4   51.19    1.97
   9  -7  -4   50.60    2.22
  -9   7   5    9.21    0.42
  -9   7   5    9.38    0.43
  -9   7   5    9.51    0.37
  -9   7   5    9.32    0.40
  -9   7   5    9.46    0.39
   9  -7  -5    9.25    0.44
   9  -7  -5    8.93    0.36
   9  -7  -5    9.69    0.40
   9  -7  -5   10.50    0.44
   9  -7  -5   10.31    0.44
  -9   7   6   22.53    0.97
  -9   7   6   22.30    0.96
  -9   7   6   23.49    0.85
  -9   7   6   22.24    0.93
  -9   7   6   23.26    0.91
   9  -7  -6   22.71    0.99
   9  -7  -6   22.49    0.84
   9  -7  -6   23.16    0.93
   9  -7  -6   24.09    1.00
   9  -7  -6   25.69    1.05
  -9   7   7    0.01    0.03
  -9   7   7    0.00    0.02
  -9   7   7    0.03    0.03
  -9   7   7    0.03    0.02
   9  -7  -7    0.01    0.03
   9  -7  -7    0.07    0.04
   9  -7  -7    0.01    0.02
   9  -7  -7    0.03    0.02
   9  -7  -7    0.02    0.02
   9  -7  -7    0.02    0.02
   9  -7  -7    0.01    0.03
  -9   7   8    0.61    0.07
  -9   7   8    0.58    0.06
  -9   7   8    0.59    0.05
   9  -7  -8    0.69    0.07
   9  -7  -8    0.58    0.05
   9  -7  -8    0.60    0.05
   9  -7  -8    0.59    0.05
   9  -7  -8    0.59    0.05
   9  -7  -8    0.67    0.06
  -9   7   9    3.59    0.21
  -9   7   9    3.68    0.19
  -9   7   9    4.01    0.17
  -9   7   9    3.86    0.18
   9  -7  -9    3.87    0.22
   9  -7  -9    3.98    0.21
   9  -7  -9    3.82    0.18
   9  -7  -9    3.90    0.18
   9  -7  -9    4.11    0.19
   9  -7  -9    4.26    0.21
  -9   7  10    4.94    0.21
   9  -7 -10    4.94    0.26
   9  -7 -10    4.75    0.25
   9  -7 -10    4.43    0.20
   9  -7 -10    4.66    0.22
   9  -7 -10    4.70    0.21
   9  -7 -10    5.31    0.24
   9  -7 -10    5.15    0.26
  -9   7  11    0.21    0.04
  -9   7  11    0.26    0.04
  -9   7  11    0.27    0.03
  -9   7  11    0.26    0.03
  -9   7  11    0.29    0.03
   9  -7 -11    0.26    0.06
   9  -7 -11    0.24    0.04
   9  -7 -11    0.30    0.03
   9  -7 -11    0.39    0.04
   9  -7 -11    0.28    0.06
  -9   7  12    9.09    0.37
  -9   7  12    8.07    0.38
  -9   7  12    8.23    0.38
   9  -7 -12    9.30    0.42
   9  -7 -12    8.57    0.34
  -9   8   1    2.41    0.15
  -9   8   1    2.45    0.12
  -9   8   1    2.49    0.13
  -9   8   1    2.56    0.13
   9  -8  -1    2.28    0.12
   9  -8  -1    2.71    0.13
  -9   8   2    0.03    0.03
  -9   8   2    0.02    0.04
  -9   8   2    0.04    0.03
  -9   8   2    0.02    0.02
  -9   8   2    0.01    0.02
   9  -8  -2    0.01    0.03
   9  -8  -2    0.00    0.03
   9  -8  -2    0.04    0.02
   9  -8  -2    0.02    0.01
   9  -8  -2    0.02    0.02
  -9   8   3   15.53    0.67
  -9   8   3   16.01    0.69
  -9   8   3   16.12    0.59
   9  -8  -3   15.93    0.70
   9  -8  -3   14.94    0.58
   9  -8  -3   16.02    0.64
   9  -8  -3   16.86    0.70
  -9   8   4   59.47    2.44
  -9   8   4   59.12    2.44
  -9   8   4   59.44    2.12
  -9   8   4   61.47    2.33
  -9   8   4   55.93    2.25
   9  -8  -4   60.44    2.51
   9  -8  -4   58.33    2.11
   9  -8  -4   60.05    2.31
   9  -8  -4   60.64    2.53
  -9   8   5   12.51    0.57
  -9   8   5   13.72    0.50
  -9   8   5   13.59    0.55
  -9   8   5   13.48    0.54
   9  -8  -5   13.37    0.60
   9  -8  -5   12.65    0.49
   9  -8  -5   13.32    0.54
   9  -8  -5   12.98    0.57
  -9   8   6    2.52    0.15
  -9   8   6    2.63    0.16
  -9   8   6    2.69    0.13
  -9   8   6    2.59    0.14
  -9   8   6    2.66    0.13
   9  -8  -6    2.60    0.16
   9  -8  -6    2.51    0.13
   9  -8  -6    2.67    0.14
   9  -8  -6    3.00    0.14
   9  -8  -6    3.21    0.15
  -9   8   7    5.90    0.29
   9  -8  -7    5.96    0.25
   9  -8  -7    6.20    0.27
   9  -8  -7    6.24    0.28
   9  -8  -7    6.01    0.28
   9  -8  -7    6.30    0.29
  -9   8   8    7.25    0.35
  -9   8   8    7.38    0.35
  -9   8   8    7.63    0.30
  -9   8   8    7.50    0.34
  -9   8   8    7.54    0.32
   9  -8  -8    7.32    0.32
   9  -8  -8    7.34    0.32
   9  -8  -8    8.07    0.35
   9  -8  -8    8.01    0.36
  -9   8   9    0.24    0.06
  -9   8   9    0.28    0.05
  -9   8   9    0.29    0.04
  -9   8   9    0.25    0.03
   9  -8  -9    0.25    0.05
   9  -8  -9    0.28    0.06
   9  -8  -9    0.26    0.04
   9  -8  -9    0.22    0.04
   9  -8  -9    0.27    0.03
   9  -8  -9    0.24    0.05
  -9   8  10    0.57    0.08
  -9   8  10    0.67    0.05
  -9   8  10    0.61    0.05
   9  -8 -10    0.58    0.07
   9  -8 -10    0.57    0.07
   9  -8 -10    0.64    0.05
   9  -8 -10    0.63    0.06
   9  -8 -10    0.62    0.05
   9  -8 -10    0.69    0.05
   9  -8 -10    0.65    0.07
  -9   8  11    0.33    0.05
  -9   8  11    0.41    0.04
  -9   8  11    0.42    0.04
   9  -8 -11    0.38    0.07
   9  -8 -11    0.39    0.04
   9  -8 -11    0.42    0.04
   9  -8 -11    0.40    0.04
  -9   8  12    0.18    0.03
   9  -8 -12    0.20    0.05
  -9   9   1    4.89    0.24
  -9   9   1    5.01    0.27
  -9   9   1    5.15    0.21
  -9   9   1    5.17    0.23
  -9   9   1    4.97    0.23
   9  -9  -1    4.87    0.21
   9  -9  -1    5.73    0.24
   9  -9  -1    5.06    0.24
  -9   9   2    0.13    0.04
  -9   9   2    0.17    0.06
  -9   9   2    0.13    0.03
  -9   9   2    0.15    0.03
  -9   9   2    0.13    0.03
   9  -9  -2    0.08    0.04
   9  -9  -2    0.17    0.03
   9  -9  -2    0.14    0.03
  -9   9   3    5.44    0.26
  -9   9   3    5.57    0.28
  -9   9   3    5.62    0.23
  -9   9   3    5.34    0.24
  -9   9   3    5.57    0.24
   9  -9  -3    5.93    0.30
   9  -9  -3    5.27    0.22
   9  -9  -3    5.23    0.24
   9  -9  -3    5.35    0.25
  -9   9   4   30.60    1.28
  -9   9   4   30.41    1.29
  -9   9   4   31.63    1.12
  -9   9   4   30.92    1.21
  -9   9   4   29.53    1.19
   9  -9  -4   30.64    1.33
   9  -9  -4   29.08    1.10
   9  -9  -4   30.98    1.21
   9  -9  -4   32.10    1.32
  -9   9   5    3.26    0.18
  -9   9   5    3.19    0.18
  -9   9   5    3.48    0.15
  -9   9   5    3.46    0.16
  -9   9   5    3.40    0.16
   9  -9  -5    3.17    0.19
   9  -9  -5    3.18    0.15
   9  -9  -5    3.38    0.16
   9  -9  -5    3.40    0.16
  -9   9   6    7.35    0.35
  -9   9   6    7.23    0.35
  -9   9   6    7.70    0.30
  -9   9   6    7.36    0.32
  -9   9   6    7.72    0.32
   9  -9  -6    7.47    0.37
   9  -9  -6    7.50    0.30
   9  -9  -6    7.35    0.32
   9  -9  -6    7.41    0.33
  -9   9   7    0.02    0.03
  -9   9   7    0.01    0.03
  -9   9   7    0.03    0.02
   9  -9  -7    0.00    0.03
   9  -9  -7    0.02    0.04
   9  -9  -7    0.01    0.03
   9  -9  -7    0.02    0.02
   9  -9  -7    0.04    0.02
  -9   9   8    0.88    0.08
  -9   9   8    0.75    0.08
  -9   9   8    0.91    0.06
  -9   9   8    0.95    0.06
   9  -9  -8    0.91    0.06
   9  -9  -8    0.89    0.06
   9  -9  -8    0.79    0.06
  -9   9   9    0.41    0.06
  -9   9   9    0.50    0.06
  -9   9   9    0.50    0.05
  -9   9   9    0.53    0.05
  -9   9   9    0.53    0.04
   9  -9  -9    0.55    0.07
   9  -9  -9    0.46    0.07
   9  -9  -9    0.57    0.05
   9  -9  -9    0.52    0.05
   9  -9  -9    0.62    0.05
   9  -9  -9    0.54    0.06
  -9   9  10    0.02    0.04
  -9   9  10    0.01    0.03
  -9   9  10    0.02    0.03
  -9   9  10    0.00    0.02
   9  -9 -10    0.02    0.04
   9  -9 -10   -0.02    0.04
   9  -9 -10    0.00    0.03
   9  -9 -10    0.00    0.02
   9  -9 -10    0.03    0.02
   9  -9 -10    0.02    0.02
   9  -9 -10    0.00    0.04
  -9   9  11    0.52    0.06
  -9   9  11    0.48    0.04
   9  -9 -11    0.48    0.07
   9  -9 -11    0.54    0.07
   9  -9 -11    0.56    0.05
   9  -9 -11    0.48    0.05
   9  -9 -11    0.53    0.04
  -9  10   1    2.78    0.15
  -9  10   1    2.73    0.18
  -9  10   1    2.86    0.13
  -9  10   1    3.05    0.14
  -9  10   1    2.89    0.14
   9 -10  -1    2.91    0.14
   9 -10  -1    2.79    0.14
   9 -10  -1    2.91    0.16
  -9  10   2    6.89    0.33
  -9  10   2    7.24    0.36
  -9  10   2    7.39    0.29
  -9  10   2    7.54    0.31
  -9  10   2    7.36    0.31
   9 -10  -2    6.86    0.29
   9 -10  -2    8.23    0.33
   9 -10  -2    7.10    0.32
  -9  10   3    0.58    0.06
  -9  10   3    0.60    0.08
  -9  10   3    0.71    0.06
  -9  10   3    0.63    0.05
  -9  10   3    0.62    0.05
   9 -10  -3    0.61    0.05
   9 -10  -3    0.67    0.05
   9 -10  -3    0.59    0.04
  -9  10   4   24.71    1.05
  -9  10   4   25.03    1.07
  -9  10   4   25.21    0.92
  -9  10   4   25.37    0.99
  -9  10   4   24.71    0.98
   9 -10  -4   25.32    1.19
   9 -10  -4   24.33    0.91
   9 -10  -4   23.92    0.97
   9 -10  -4   25.48    1.07
   9 -10  -4   24.67    1.06
  -9  10   5    0.49    0.06
  -9  10   5    0.42    0.07
  -9  10   5    0.46    0.05
  -9  10   5    0.44    0.05
  -9  10   5    0.43    0.04
   9 -10  -5    0.33    0.07
   9 -10  -5    0.43    0.04
   9 -10  -5    0.37    0.03
   9 -10  -5    0.39    0.04
  -9  10   6    0.21    0.05
  -9  10   6    0.22    0.06
  -9  10   6    0.28    0.04
  -9  10   6    0.27    0.04
  -9  10   6    0.26    0.04
   9 -10  -6    0.22    0.06
   9 -10  -6    0.20    0.04
   9 -10  -6    0.23    0.04
   9 -10  -6    0.25    0.03
   9 -10  -6    0.31    0.04
  -9  10   7    4.44    0.23
  -9  10   7    4.57    0.24
  -9  10   7    4.66    0.20
  -9  10   7    4.73    0.21
  -9  10   7    4.73    0.21
   9 -10  -7    4.26    0.23
   9 -10  -7    4.31    0.25
   9 -10  -7    4.74    0.20
   9 -10  -7    4.44    0.21
   9 -10  -7    4.64    0.22
   9 -10  -7    4.32    0.21
   9 -10  -7    4.45    0.22
  -9  10   8    8.12    0.39
  -9  10   8    8.18    0.39
  -9  10   8    8.30    0.33
  -9  10   8    7.87    0.36
  -9  10   8    8.31    0.35
   9 -10  -8    8.66    0.41
   9 -10  -8    8.17    0.41
   9 -10  -8    8.47    0.33
   9 -10  -8    8.29    0.36
   9 -10  -8    8.72    0.38
   9 -10  -8    8.85    0.40
  -9  10   9    3.39    0.19
  -9  10   9    3.51    0.19
  -9  10   9    3.46    0.15
  -9  10   9    3.35    0.17
   9 -10  -9    3.48    0.19
   9 -10  -9    3.27    0.20
   9 -10  -9    3.54    0.16
   9 -10  -9    3.28    0.16
   9 -10  -9    3.31    0.16
   9 -10  -9    3.18    0.16
   9 -10  -9    3.47    0.19
  -9  10  10    0.33    0.06
  -9  10  10    0.33    0.04
  -9  10  10    0.36    0.04
   9 -10 -10    0.40    0.06
   9 -10 -10    0.29    0.06
   9 -10 -10    0.37    0.04
   9 -10 -10    0.34    0.04
   9 -10 -10    0.39    0.04
   9 -10 -10    0.34    0.06
  -9  10  11    2.03    0.13
  -9  10  11    2.00    0.12
  -9  10  11    2.00    0.10
   9 -10 -11    1.94    0.13
   9 -10 -11    2.04    0.14
   9 -10 -11    1.92    0.11
   9 -10 -11    2.01    0.10
  -9  11   1    1.56    0.10
  -9  11   1    1.57    0.09
   9 -11  -1    1.45    0.09
   9 -11  -1    2.03    0.10
   9 -11  -1    1.36    0.08
  -9  11   2    6.80    0.32
  -9  11   2    7.33    0.29
  -9  11   2    7.27    0.31
  -9  11   2    7.26    0.31
   9 -11  -2    6.61    0.28
   9 -11  -2    6.88    0.31
   9 -11  -2    6.98    0.33
  -9  11   3    5.23    0.26
  -9  11   3    5.49    0.29
  -9  11   3    5.56    0.23
   9 -11  -3    6.31    0.26
   9 -11  -3    5.22    0.25
   9 -11  -3    4.96    0.25
  -9  11   4    2.41    0.14
  -9  11   4    2.63    0.17
  -9  11   4    2.54    0.12
   9 -11  -4    2.34    0.12
   9 -11  -4    2.66    0.13
   9 -11  -4    2.53    0.13
   9 -11  -4    2.65    0.14
  -9  11   5    2.22    0.15
  -9  11   5    2.33    0.11
  -9  11   5    2.25    0.12
  -9  11   5    2.32    0.12
   9 -11  -5    2.19    0.11
   9 -11  -5    2.08    0.11
   9 -11  -5    2.19    0.11
   9 -11  -5    2.13    0.12
  -9  11   6    8.76    0.40
  -9  11   6    8.87    0.42
  -9  11   6    8.94    0.35
  -9  11   6    8.88    0.38
  -9  11   6    9.00    0.37
   9 -11  -6    8.53    0.37
   9 -11  -6    8.76    0.39
   9 -11  -6    8.58    0.40
  -9  11   7    8.74    0.41
  -9  11   7    8.76    0.42
  -9  11   7    9.13    0.35
  -9  11   7    9.22    0.39
  -9  11   7    8.80    0.37
   9 -11  -7    8.48    0.43
   9 -11  -7    9.27    0.36
   9 -11  -7    9.03    0.40
   9 -11  -7    8.68    0.39
   9 -11  -7    8.67    0.41
  -9  11   8    7.05    0.34
  -9  11   8    7.18    0.34
  -9  11   8    7.13    0.31
  -9  11   8    7.20    0.30
   9 -11  -8    7.39    0.36
   9 -11  -8    7.18    0.29
   9 -11  -8    6.64    0.30
   9 -11  -8    7.16    0.32
   9 -11  -8    7.60    0.35
  -9  11   9    5.22    0.27
  -9  11   9    5.32    0.27
  -9  11   9    5.34    0.24
  -9  11   9    5.33    0.23
   9 -11  -9    5.15    0.27
   9 -11  -9    4.89    0.23
   9 -11  -9    5.12    0.23
   9 -11  -9    5.08    0.26
  -9  11  10    0.09    0.05
  -9  11  10    0.14    0.04
  -9  11  10    0.10    0.02
   9 -11 -10    0.07    0.04
   9 -11 -10    0.09    0.03
   9 -11 -10    0.10    0.02
  -9  12   2    0.79    0.06
  -9  12   2    0.66    0.06
  -9  12   2    0.68    0.06
   9 -12  -2    0.67    0.06
   9 -12  -2    0.93    0.06
  -9  12   3    8.99    0.41
  -9  12   3    9.35    0.36
   9 -12  -3    8.66    0.35
  -9  12   4   15.24    0.66
  -9  12   4   15.95    0.58
  -9  12   4   15.41    0.62
   9 -12  -4   14.51    0.57
   9 -12  -4   14.53    0.66
  -9  12   5   12.26    0.54
  -9  12   5   12.54    0.46
  -9  12   5   12.13    0.49
   9 -12  -5   11.67    0.46
   9 -12  -5   10.61    0.51
  -9  12   6    3.41    0.19
  -9  12   6    3.68    0.17
  -9  12   6    3.72    0.17
   9 -12  -6    3.75    0.16
   9 -12  -6    3.64    0.20
   9 -12  -6    3.47    0.19
  -9  12   7    0.46    0.06
  -9  12   7    0.58    0.08
  -9  12   7    0.48    0.05
  -9  12   7    0.56    0.05
   9 -12  -7    0.54    0.05
   9 -12  -7    0.57    0.05
   9 -12  -7    0.49    0.05
   9 -12  -7    0.41    0.05
  -9  12   8    4.06    0.22
  -9  12   8    3.91    0.19
   9 -12  -8    4.00    0.21
   9 -12  -8    3.80    0.18
   9 -12  -8    3.90    0.18
  -8 -12   1    0.51    0.06
   8  12  -1    0.49    0.08
  -8 -11   1    3.21    0.16
  -8 -11   1    3.41    0.15
  -8 -11   1    3.34    0.15
  -8 -11   1    2.84    0.14
  -8 -11   1    3.40    0.18
   8  11  -1    3.40    0.17
   8  11  -1    3.26    0.19
  -8 -11   2    2.57    0.14
  -8 -11   2    2.83    0.13
  -8 -11   2    2.95    0.14
  -8 -11   2    3.09    0.17
   8  11  -2    2.87    0.18
  -8 -10   1    6.38    0.31
  -8 -10   1    6.59    0.29
  -8 -10   1    6.43    0.26
  -8 -10   1    6.60    0.27
  -8 -10   1    6.09    0.28
  -8 -10   1    6.31    0.27
  -8 -10   1    6.52    0.33
  -8 -10   1    6.67    0.32
   8  10  -1    6.77    0.31
   8  10  -1    6.89    0.29
   8  10  -1    6.35    0.28
   8  10  -1    6.06    0.27
   8  10  -1    6.70    0.37
   8  10  -1    6.61    0.33
  -8 -10   2    0.41    0.05
  -8 -10   2    0.48    0.04
  -8 -10   2    0.52    0.05
  -8 -10   2    0.53    0.05
  -8 -10   2    0.42    0.05
  -8 -10   2    0.45    0.04
  -8 -10   2    0.41    0.06
   8  10  -2    0.55    0.05
   8  10  -2    0.55    0.05
   8  10  -2    0.45    0.05
   8  10  -2    0.45    0.04
  -8 -10   3    3.02    0.15
  -8 -10   3    3.33    0.15
  -8 -10   3    3.50    0.15
  -8 -10   3    3.18    0.15
  -8 -10   3    3.56    0.19
   8  10  -3    3.51    0.18
   8  10  -3    3.57    0.20
  -8 -10   4    6.41    0.31
   8  10  -4    6.09    0.32
  -8  -9   1   31.82    1.38
  -8  -9   1   32.55    1.33
  -8  -9   1   31.80    1.15
  -8  -9   1   31.76    1.15
  -8  -9   1   30.81    1.28
  -8  -9   1   31.26    1.23
  -8  -9   1   31.42    1.36
  -8  -9   1   31.50    1.35
   8   9  -1   32.39    1.33
   8   9  -1   31.99    1.19
   8   9  -1   31.38    1.25
   8   9  -1   31.26    1.23
   8   9  -1   29.63    1.39
   8   9  -1   29.69    1.33
  -8  -9   2   12.41    0.54
  -8  -9   2   11.44    0.45
  -8  -9   2   12.63    0.46
  -8  -9   2   11.66    0.48
  -8  -9   2   12.08    0.56
  -8  -9   2   11.52    0.53
   8   9  -2   12.00    0.52
   8   9  -2   12.36    0.48
   8   9  -2   11.95    0.49
   8   9  -2   11.27    0.47
   8   9  -2   11.40    0.54
  -8  -9   3    6.51    0.31
  -8  -9   3    6.67    0.30
  -8  -9   3    6.76    0.27
  -8  -9   3    7.00    0.28
  -8  -9   3    6.81    0.29
  -8  -9   3    6.87    0.35
   8   9  -3    6.86    0.31
   8   9  -3    7.04    0.29
   8   9  -3    6.68    0.29
  -8  -9   4   11.24    0.52
  -8  -9   4   11.46    0.52
  -8  -9   4   12.90    0.49
  -8  -9   4   12.64    0.49
  -8  -9   4   13.46    0.53
  -8  -9   4   13.51    0.59
   8   9  -4   13.38    0.56
   8   9  -4   13.09    0.53
   8   9  -4   13.10    0.53
   8   9  -4   13.35    0.60
  -8  -9   5    2.17    0.11
  -8  -9   5    2.36    0.14
   8   9  -5    2.22    0.12
   8   9  -5    2.20    0.12
   8   9  -5    2.21    0.15
  -8  -8   1    3.43    0.15
  -8  -8   1    3.38    0.17
  -8  -8   1    3.36    0.15
   8   8  -1    3.33    0.17
   8   8  -1    3.41    0.16
   8   8  -1    3.27    0.15
   8   8  -1    3.30    0.20
   8   8  -1    3.38    0.19
  -8  -8   2   12.51    0.56
  -8  -8   2   13.55    0.56
  -8  -8   2   12.40    0.48
  -8  -8   2   12.50    0.51
  -8  -8   2   13.01    0.59
  -8  -8   2   12.96    0.57
   8   8  -2   12.69    0.55
   8   8  -2   13.19    0.50
   8   8  -2   12.78    0.52
   8   8  -2   12.00    0.50
   8   8  -2   12.61    0.58
  -8  -8   3    0.02    0.03
  -8  -8   3    0.05    0.02
  -8  -8   3    0.05    0.03
  -8  -8   3    0.03    0.02
  -8  -8   3    0.05    0.04
  -8  -8   3    0.07    0.03
   8   8  -3    0.09    0.04
   8   8  -3    0.09    0.03
   8   8  -3    0.06    0.02
   8   8  -3    0.07    0.05
  -8  -8   4    9.57    0.43
  -8  -8   4   10.15    0.39
  -8  -8   4   10.22    0.41
  -8  -8   4    9.63    0.48
   8   8  -4   10.30    0.44
   8   8  -4    9.79    0.40
   8   8  -4   10.05    0.42
   8   8  -4    9.64    0.47
  -8  -8   5    1.81    0.10
  -8  -8   5    2.11    0.11
  -8  -8   5    2.22    0.11
  -8  -8   5    2.13    0.13
   8   8  -5    2.45    0.13
   8   8  -5    2.20    0.11
   8   8  -5    2.26    0.12
   8   8  -5    2.29    0.11
   8   8  -5    2.20    0.14
  -8  -8   6    0.22    0.03
  -8  -8   6    0.21    0.04
   8   8  -6    0.26    0.03
   8   8  -6    0.18    0.06
  -8  -7   1   47.72    1.96
  -8  -7   1   47.53    1.71
  -8  -7   1   46.84    1.71
  -8  -7   1   46.33    2.01
  -8  -7   1   47.67    1.84
  -8  -7   1   47.74    2.02
  -8  -7   1   47.77    2.01
   8   7  -1   46.83    1.96
   8   7  -1   50.54    1.75
   8   7  -1   48.05    1.87
   8   7  -1   49.09    1.87
   8   7  -1   46.99    2.05
   8   7  -1   45.66    2.00
  -8  -7   2   31.10    1.32
  -8  -7   2   31.58    1.29
  -8  -7   2   29.58    1.11
  -8  -7   2   30.96    1.13
  -8  -7   2   30.76    1.21
  -8  -7   2   32.27    1.34
   8   7  -2   30.98    1.29
   8   7  -2   30.85    1.13
   8   7  -2   32.53    1.24
   8   7  -2   30.71    1.20
  -8  -7   3    5.54    0.27
  -8  -7   3    5.57    0.25
  -8  -7   3    5.53    0.24
  -8  -7   3    6.15    0.28
   8   7  -3    5.92    0.27
   8   7  -3    5.56    0.25
   8   7  -3    5.34    0.24
   8   7  -3    5.73    0.28
  -8  -7   4    0.93    0.06
  -8  -7   4    0.98    0.06
  -8  -7   4    0.97    0.06
  -8  -7   4    0.86    0.09
  -8  -7   4    0.91    0.07
   8   7  -4    0.96    0.07
   8   7  -4    0.91    0.06
   8   7  -4    0.90    0.08
  -8  -7   5    1.73    0.09
  -8  -7   5    1.72    0.09
  -8  -7   5    1.82    0.09
  -8  -7   5    1.27    0.12
   8   7  -5    1.82    0.11
   8   7  -5    1.76    0.10
  -8  -7   6    2.14    0.11
  -8  -7   6    2.18    0.11
  -8  -7   6    2.31    0.11
  -8  -7   6    2.11    0.13
   8   7  -6    2.28    0.13
   8   7  -6    2.32    0.12
   8   7  -6    2.29    0.12
   8   7  -6    2.38    0.11
   8   7  -6    2.34    0.15
  -8  -7   7    0.26    0.03
  -8  -7   7    0.19    0.04
   8   7  -7    0.25    0.04
   8   7  -7    0.26    0.03
   8   7  -7    0.15    0.06
  -8  -6   1   13.78    0.64
  -8  -6   1   13.76    0.53
  -8  -6   1   14.62    0.54
  -8  -6   1   14.26    0.65
  -8  -6   1   14.60    0.57
  -8  -6   1   14.40    0.63
   8   6  -1   14.41    0.54
   8   6  -1   14.56    0.58
   8   6  -1   14.38    0.58
   8   6  -1   13.99    0.64
   8   6  -1   13.75    0.62
  -8  -6   2   20.94    0.90
  -8  -6   2   20.34    0.86
  -8  -6   2   20.71    0.76
  -8  -6   2   20.73    0.81
  -8  -6   2   20.86    0.91
  -8  -6   2   20.53    0.89
   8   6  -2   20.48    0.87
   8   6  -2   20.83    0.76
   8   6  -2   20.81    0.83
   8   6  -2   21.32    0.82
   8   6  -2   19.76    0.94
   8   6  -2   20.43    0.90
  -8  -6   3   24.09    1.01
  -8  -6   3   23.81    0.99
  -8  -6   3   23.76    0.87
  -8  -6   3   23.41    0.93
  -8  -6   3   23.41    1.03
  -8  -6   3   22.86    1.00
   8   6  -3   24.41    1.00
   8   6  -3   24.06    0.87
   8   6  -3   23.67    0.94
   8   6  -3   23.21    0.92
   8   6  -3   23.03    1.02
  -8  -6   4    0.63    0.06
  -8  -6   4    0.66    0.05
  -8  -6   4    0.69    0.05
  -8  -6   4    0.65    0.05
  -8  -6   4    0.64    0.05
  -8  -6   4    0.81    0.08
  -8  -6   4    0.69    0.06
   8   6  -4    0.70    0.06
   8   6  -4    0.71    0.06
   8   6  -4    0.68    0.06
   8   6  -4    0.70    0.05
   8   6  -4    0.67    0.07
  -8  -6   5    7.83    0.37
  -8  -6   5    8.36    0.37
  -8  -6   5    8.29    0.34
  -8  -6   5    8.68    0.34
  -8  -6   5    8.69    0.36
  -8  -6   5    9.16    0.43
  -8  -6   5    9.12    0.40
   8   6  -5    8.52    0.34
   8   6  -5    9.03    0.37
   8   6  -5    8.85    0.36
   8   6  -5    9.33    0.42
  -8  -6   6    0.07    0.02
  -8  -6   6    0.07    0.02
  -8  -6   6    0.13    0.03
  -8  -6   6    0.11    0.03
  -8  -6   6    0.09    0.02
   8   6  -6    0.13    0.04
   8   6  -6    0.10    0.03
   8   6  -6    0.12    0.02
  -8  -6   7    6.28    0.26
  -8  -6   7    6.04    0.26
  -8  -6   7    6.49    0.27
   8   6  -7    6.89    0.30
   8   6  -7    6.38    0.27
   8   6  -7    6.36    0.27
   8   6  -7    6.22    0.31
  -8  -6   8   11.69    0.48
  -8  -6   8   12.20    0.54
   8   6  -8   12.05    0.49
   8   6  -8   11.81    0.49
   8   6  -8   11.02    0.53
  -8  -5   1   21.34    0.81
  -8  -5   1   22.56    0.82
  -8  -5   1   23.67    1.03
  -8  -5   1   22.79    0.89
  -8  -5   1   23.19    0.98
  -8  -5   1   22.84    0.97
   8   5  -1   21.73    0.93
   8   5  -1   23.00    0.83
   8   5  -1   22.68    0.89
   8   5  -1   22.32    0.90
   8   5  -1   23.11    0.99
  -8  -5   2    0.19    0.04
  -8  -5   2    0.17    0.03
  -8  -5   2    0.17    0.03
  -8  -5   2    0.13    0.03
  -8  -5   2    0.26    0.03
  -8  -5   2    0.15    0.03
  -8  -5   2    0.16    0.03
   8   5  -2    0.21    0.04
   8   5  -2    0.16    0.03
   8   5  -2    0.17    0.02
   8   5  -2    0.13    0.05
   8   5  -2    0.14    0.04
  -8  -5   3    0.50    0.05
  -8  -5   3    0.50    0.05
  -8  -5   3    0.54    0.05
  -8  -5   3    0.53    0.05
  -8  -5   3    0.49    0.04
  -8  -5   3    0.59    0.06
  -8  -5   3    0.64    0.05
   8   5  -3    0.50    0.06
   8   5  -3    0.55    0.05
   8   5  -3    0.52    0.05
   8   5  -3    0.54    0.04
   8   5  -3    0.57    0.06
  -8  -5   4   35.60    1.52
  -8  -5   4   36.76    1.53
  -8  -5   4   37.44    1.34
  -8  -5   4   36.99    1.44
  -8  -5   4   37.21    1.59
  -8  -5   4   37.97    1.58
   8   5  -4   37.73    1.54
   8   5  -4   37.21    1.34
   8   5  -4   36.70    1.44
   8   5  -4   36.97    1.57
  -8  -5   5    0.77    0.06
  -8  -5   5    0.79    0.06
  -8  -5   5    0.83    0.06
  -8  -5   5    0.83    0.05
  -8  -5   5    0.88    0.08
  -8  -5   5    0.92    0.07
   8   5  -5    0.82    0.07
   8   5  -5    0.83    0.06
   8   5  -5    0.79    0.06
   8   5  -5    0.88    0.08
  -8  -5   6    0.14    0.03
  -8  -5   6    0.12    0.03
  -8  -5   6    0.15    0.03
  -8  -5   6    0.13    0.03
  -8  -5   6    0.16    0.03
  -8  -5   6    0.13    0.05
  -8  -5   6    0.15    0.04
   8   5  -6    0.14    0.03
   8   5  -6    0.16    0.03
   8   5  -6    0.18    0.02
   8   5  -6    0.15    0.05
  -8  -5   7    3.96    0.19
  -8  -5   7    3.85    0.19
  -8  -5   7    4.49    0.19
  -8  -5   7    4.42    0.19
  -8  -5   7    4.43    0.19
  -8  -5   7    3.87    0.23
  -8  -5   7    4.03    0.21
   8   5  -7    4.70    0.21
   8   5  -7    4.56    0.20
   8   5  -7    4.65    0.19
   8   5  -7    4.01    0.22
  -8  -5   8    4.01    0.18
  -8  -5   8    3.87    0.18
  -8  -5   8    4.14    0.19
  -8  -5   8    4.46    0.22
   8   5  -8    4.33    0.21
   8   5  -8    4.30    0.20
   8   5  -8    4.49    0.23
  -8  -5   9   15.84    0.64
   8   5  -9   15.61    0.64
   8   5  -9   15.99    0.65
  -8  -4   1   21.12    0.89
  -8  -4   1   20.14    0.84
  -8  -4   1   19.25    0.73
  -8  -4   1   19.96    0.74
  -8  -4   1   19.47    0.86
  -8  -4   1   20.30    0.79
  -8  -4   1   20.91    0.88
  -8  -4   1   20.70    0.87
   8   4  -1   19.46    0.83
   8   4  -1   20.18    0.74
   8   4  -1   20.23    0.80
   8   4  -1   20.53    0.88
   8   4  -1   20.65    0.88
  -8  -4   2    5.90    0.28
  -8  -4   2    5.82    0.27
  -8  -4   2    5.75    0.23
  -8  -4   2    6.08    0.24
  -8  -4   2    5.82    0.25
  -8  -4   2    5.51    0.27
  -8  -4   2    5.47    0.27
   8   4  -2    5.79    0.27
   8   4  -2    5.99    0.24
   8   4  -2    5.85    0.25
   8   4  -2    5.21    0.28
  -8  -4   3    0.04    0.03
  -8  -4   3    0.05    0.03
  -8  -4   3    0.03    0.02
  -8  -4   3    0.03    0.02
  -8  -4   3    0.02    0.03
  -8  -4   3    0.00    0.02
   8   4  -3    0.03    0.03
   8   4  -3    0.01    0.02
   8   4  -3    0.01    0.03
  -8  -4   4   13.62    0.61
  -8  -4   4   14.20    0.61
  -8  -4   4   14.48    0.55
  -8  -4   4   14.45    0.55
  -8  -4   4   15.32    0.66
  -8  -4   4   15.59    0.65
   8   4  -4   14.38    0.62
   8   4  -4   14.43    0.55
   8   4  -4   14.85    0.59
   8   4  -4   15.15    0.65
  -8  -4   5    4.78    0.24
  -8  -4   5    4.94    0.23
  -8  -4   5    5.23    0.21
  -8  -4   5    4.91    0.25
  -8  -4   5    5.06    0.24
   8   4  -5    5.04    0.24
   8   4  -5    4.87    0.21
   8   4  -5    5.08    0.23
   8   4  -5    5.02    0.25
  -8  -4   6    4.31    0.21
  -8  -4   6    4.21    0.20
  -8  -4   6    4.31    0.19
  -8  -4   6    4.40    0.19
  -8  -4   6    4.50    0.23
  -8  -4   6    4.60    0.22
   8   4  -6    4.48    0.21
   8   4  -6    4.52    0.19
   8   4  -6    4.32    0.20
   8   4  -6    4.30    0.19
   8   4  -6    4.66    0.23
  -8  -4   7    9.38    0.41
  -8  -4   7    8.76    0.40
  -8  -4   7    9.61    0.37
  -8  -4   7    9.14    0.36
  -8  -4   7    9.40    0.39
  -8  -4   7    9.95    0.46
  -8  -4   7    9.64    0.43
   8   4  -7    9.62    0.42
   8   4  -7    9.36    0.37
   8   4  -7    9.54    0.39
   8   4  -7    9.26    0.38
  -8  -4   8    2.75    0.15
  -8  -4   8    3.32    0.15
  -8  -4   8    3.30    0.15
  -8  -4   8    3.29    0.15
  -8  -4   8    3.58    0.21
  -8  -4   8    3.57    0.18
   8   4  -8    3.37    0.17
   8   4  -8    3.36    0.16
   8   4  -8    3.34    0.15
   8   4  -8    3.90    0.20
  -8  -4   9    7.94    0.32
  -8  -4   9    7.43    0.32
  -8  -4   9    8.48    0.34
  -8  -4   9    8.61    0.38
   8   4  -9    7.88    0.32
   8   4  -9    8.75    0.35
   8   4  -9    8.32    0.34
   8   4  -9    8.54    0.39
  -8  -3   1   43.05    1.77
  -8  -3   1   41.96    1.72
  -8  -3   1   40.41    1.68
  -8  -3   1   41.22    1.61
  -8  -3   1   41.52    1.74
  -8  -3   1   40.63    1.73
   8   3  -1   40.87    1.69
   8   3  -1   41.54    1.48
   8   3  -1   41.72    1.62
   8   3  -1   42.24    1.77
   8   3  -1   40.88    1.74
  -8  -3   2    0.10    0.03
  -8  -3   2    0.06    0.03
  -8  -3   2    0.13    0.03
  -8  -3   2    0.12    0.03
  -8  -3   2    0.08    0.02
  -8  -3   2    0.07    0.02
  -8  -3   2    0.06    0.02
   8   3  -2    0.10    0.03
   8   3  -2    0.12    0.03
   8   3  -2    0.07    0.03
   8   3  -2    0.14    0.04
   8   3  -2    0.05    0.03
   8   3  -2    0.06    0.03
  -8  -3   3    7.73    0.35
  -8  -3   3    7.71    0.34
  -8  -3   3    7.82    0.30
  -8  -3   3    7.86    0.30
  -8  -3   3    7.77    0.32
  -8  -3   3    7.66    0.35
  -8  -3   3    7.71    0.35
   8   3  -3    7.66    0.35
   8   3  -3    7.71    0.30
   8   3  -3    7.69    0.33
   8   3  -3    7.41    0.32
  -8  -3   4    0.92    0.06
  -8  -3   4    0.97    0.06
  -8  -3   4    0.99    0.06
  -8  -3   4    0.77    0.07
   8   3  -4    1.03    0.07
   8   3  -4    0.89    0.06
   8   3  -4    0.91    0.06
   8   3  -4    0.72    0.07
  -8  -3   5    0.05    0.03
  -8  -3   5    0.03    0.02
  -8  -3   5    0.04    0.02
  -8  -3   5    0.01    0.02
  -8  -3   5    0.02    0.02
  -8  -3   5    0.07    0.03
  -8  -3   5    0.10    0.03
   8   3  -5    0.04    0.03
   8   3  -5    0.03    0.03
   8   3  -5    0.04    0.02
   8   3  -5    0.02    0.02
   8   3  -5    0.08    0.04
  -8  -3   6    1.58    0.10
  -8  -3   6    1.70    0.10
  -8  -3   6    1.72    0.09
  -8  -3   6    1.70    0.09
  -8  -3   6    1.81    0.11
  -8  -3   6    1.89    0.11
   8   3  -6    1.76    0.11
   8   3  -6    1.81    0.09
   8   3  -6    1.69    0.10
   8   3  -6    1.73    0.09
   8   3  -6    1.79    0.11
  -8  -3   7    0.19    0.04
  -8  -3   7    0.16    0.03
  -8  -3   7    0.20    0.03
  -8  -3   7    0.14    0.03
  -8  -3   7    0.17    0.03
  -8  -3   7    0.23    0.05
  -8  -3   7    0.25    0.04
   8   3  -7    0.19    0.04
   8   3  -7    0.22    0.04
   8   3  -7    0.19    0.03
   8   3  -7    0.19    0.03
   8   3  -7    0.26    0.05
  -8  -3   8    2.23    0.13
  -8  -3   8    2.20    0.12
  -8  -3   8    2.51    0.12
  -8  -3   8    2.45    0.12
  -8  -3   8    2.36    0.12
  -8  -3   8    2.62    0.16
  -8  -3   8    2.71    0.14
   8   3  -8    2.42    0.13
   8   3  -8    2.36    0.12
   8   3  -8    2.34    0.12
  -8  -3   9    0.27    0.03
  -8  -3   9    0.26    0.03
  -8  -3   9    0.40    0.04
  -8  -3   9    0.47    0.05
   8   3  -9    0.40    0.05
   8   3  -9    0.37    0.05
   8   3  -9    0.41    0.04
   8   3  -9    0.43    0.04
   8   3  -9    0.49    0.06
  -8  -3  10    0.12    0.02
  -8  -3  10    0.10    0.03
   8   3 -10    0.03    0.03
   8   3 -10    0.11    0.03
   8   3 -10    0.09    0.02
   8   3 -10    0.09    0.05
  -8  -2   1   40.58    1.67
  -8  -2   1   39.49    1.64
  -8  -2   1   38.77    1.42
  -8  -2   1   39.49    1.43
  -8  -2   1   40.55    1.68
  -8  -2   1   40.87    1.68
   8   2  -1   39.62    1.63
   8   2  -1   38.85    1.42
   8   2  -1   41.05    1.56
   8   2  -1   42.31    1.73
   8   2  -1   40.22    1.69
  -8  -2   2    0.59    0.05
  -8  -2   2    0.55    0.05
  -8  -2   2    0.57    0.05
  -8  -2   2    0.54    0.05
  -8  -2   2    0.53    0.05
  -8  -2   2    0.52    0.05
  -8  -2   2    0.60    0.05
   8   2  -2    0.50    0.06
   8   2  -2    0.55    0.05
   8   2  -2    0.54    0.05
   8   2  -2    0.90    0.06
  -8  -2   3    0.29    0.05
  -8  -2   3    0.36    0.04
  -8  -2   3    0.37    0.04
  -8  -2   3    0.37    0.04
  -8  -2   3    0.38    0.04
   8   2  -3    0.32    0.05
   8   2  -3    0.39    0.04
   8   2  -3    0.33    0.04
   8   2  -3    0.38    0.04
   8   2  -3    0.44    0.05
  -8  -2   4    6.06    0.29
  -8  -2   4    6.48    0.29
  -8  -2   4    6.12    0.25
  -8  -2   4    6.06    0.25
  -8  -2   4    6.36    0.27
  -8  -2   4    6.49    0.29
  -8  -2   4    6.56    0.29
   8   2  -4    6.11    0.29
   8   2  -4    6.40    0.25
   8   2  -4    6.26    0.27
   8   2  -4    6.30    0.27
  -8  -2   5   12.41    0.49
  -8  -2   5   13.48    0.53
  -8  -2   5   12.62    0.57
   8   2  -5   13.21    0.56
   8   2  -5   13.02    0.49
   8   2  -5   13.11    0.53
   8   2  -5   13.56    0.53
   8   2  -5   12.63    0.57
  -8  -2   6    0.17    0.03
  -8  -2   6    0.13    0.03
  -8  -2   6    0.21    0.03
  -8  -2   6    0.17    0.03
  -8  -2   6    0.19    0.03
  -8  -2   6    0.07    0.03
  -8  -2   6    0.09    0.03
   8   2  -6    0.16    0.04
   8   2  -6    0.16    0.03
   8   2  -6    0.17    0.03
   8   2  -6    0.20    0.03
   8   2  -6    0.06    0.04
  -8  -2   7   24.85    1.04
  -8  -2   7   24.43    1.03
  -8  -2   7   23.79    0.91
  -8  -2   7   24.52    0.98
  -8  -2   7   26.08    1.10
  -8  -2   7   26.10    1.08
   8   2  -7   25.30    1.05
   8   2  -7   24.63    0.91
   8   2  -7   25.21    0.99
   8   2  -7   24.72    0.98
   8   2  -7   26.21    1.09
  -8  -2   8    1.01    0.07
  -8  -2   8    1.02    0.07
  -8  -2   8    0.99    0.07
  -8  -2   8    0.99    0.06
   8   2  -8    1.00    0.07
   8   2  -8    0.99    0.07
   8   2  -8    0.95    0.06
   8   2  -8    0.80    0.08
  -8  -2   9    0.22    0.03
  -8  -2   9    0.22    0.03
  -8  -2   9    0.25    0.04
  -8  -2   9    0.17    0.05
  -8  -2   9    0.23    0.03
   8   2  -9    0.22    0.04
   8   2  -9    0.27    0.04
   8   2  -9    0.23    0.03
   8   2  -9    0.16    0.05
  -8  -2  10    2.74    0.15
  -8  -2  10    3.45    0.16
  -8  -2  10    3.79    0.18
   8   2 -10    3.46    0.17
   8   2 -10    3.50    0.16
   8   2 -10    3.48    0.16
   8   2 -10    3.57    0.16
   8   2 -10    3.86    0.20
  -8  -1   1    1.54    0.10
  -8  -1   1    1.61    0.10
  -8  -1   1    1.62    0.09
  -8  -1   1    1.59    0.08
  -8  -1   1    1.59    0.09
  -8  -1   1    1.49    0.09
  -8  -1   1    1.51    0.08
   8   1  -1    1.55    0.09
   8   1  -1    1.56    0.09
   8   1  -1    1.59    0.09
   8   1  -1    1.57    0.09
  -8  -1   2   35.90    1.49
  -8  -1   2   36.10    1.49
  -8  -1   2   36.36    1.29
  -8  -1   2   34.20    1.29
  -8  -1   2   34.71    1.38
   8   1  -2   36.10    1.48
   8   1  -2   35.95    1.29
   8   1  -2   37.38    1.41
   8   1  -2   35.92    1.51
  -8  -1   3   82.82    3.40
  -8  -1   3   82.13    3.39
  -8  -1   3   81.31    2.94
  -8  -1   3   83.00    3.01
  -8  -1   3   83.80    3.20
  -8  -1   3   84.77    3.49
   8   1  -3   86.44    3.44
   8   1  -3   83.39    2.95
   8   1  -3   84.63    3.22
   8   1  -3   84.00    3.48
  -8  -1   4    8.97    0.40
  -8  -1   4    8.99    0.40
  -8  -1   4    8.72    0.35
  -8  -1   4    8.92    0.36
  -8  -1   4    9.12    0.37
  -8  -1   4    9.47    0.41
  -8  -1   4    9.58    0.41
   8   1  -4    8.83    0.40
   8   1  -4    9.28    0.35
   8   1  -4    8.91    0.38
   8   1  -4    9.00    0.38
   8   1  -4    9.47    0.41
  -8  -1   5    0.92    0.07
  -8  -1   5    0.92    0.07
  -8  -1   5    0.95    0.06
  -8  -1   5    1.02    0.06
  -8  -1   5    0.92    0.06
  -8  -1   5    0.96    0.07
  -8  -1   5    1.04    0.07
   8   1  -5    0.92    0.08
   8   1  -5    1.00    0.07
   8   1  -5    0.98    0.06
   8   1  -5    1.05    0.07
  -8  -1   6    0.12    0.03
  -8  -1   6    0.12    0.03
  -8  -1   6    0.10    0.03
  -8  -1   6    0.10    0.03
  -8  -1   6    0.10    0.02
   8   1  -6    0.13    0.04
   8   1  -6    0.08    0.03
   8   1  -6    0.14    0.04
  -8  -1   7   36.30    1.52
  -8  -1   7   37.14    1.55
  -8  -1   7   35.39    1.35
  -8  -1   7   36.79    1.43
  -8  -1   7   39.40    1.61
  -8  -1   7   37.92    1.58
   8   1  -7   37.88    1.54
   8   1  -7   36.05    1.32
   8   1  -7   36.91    1.44
   8   1  -7   36.32    1.43
   8   1  -7   37.98    1.58
  -8  -1   8   10.38    0.47
  -8  -1   8   10.46    0.46
  -8  -1   8   11.00    0.41
  -8  -1   8   10.28    0.41
  -8  -1   8   10.64    0.44
  -8  -1   8   10.94    0.49
  -8  -1   8   10.79    0.48
   8   1  -8   10.96    0.47
   8   1  -8   10.85    0.44
   8   1  -8   10.53    0.43
   8   1  -8   10.54    0.48
  -8  -1   9    0.14    0.03
  -8  -1   9    0.14    0.03
  -8  -1   9    0.19    0.03
  -8  -1   9    0.18    0.03
  -8  -1   9    0.21    0.05
  -8  -1   9    0.17    0.03
   8   1  -9    0.17    0.04
   8   1  -9    0.20    0.04
   8   1  -9    0.17    0.03
   8   1  -9    0.15    0.03
  -8  -1  10    6.69    0.31
  -8  -1  10    6.58    0.30
  -8  -1  10    7.07    0.28
  -8  -1  10    6.62    0.28
  -8  -1  10    6.98    0.29
  -8  -1  10    7.14    0.35
  -8  -1  10    6.98    0.32
   8   1 -10    6.80    0.31
   8   1 -10    6.94    0.28
   8   1 -10    7.32    0.30
   8   1 -10    7.11    0.29
   8   1 -10    6.67    0.33
  -8  -1  11    2.30    0.12
  -8  -1  11    2.31    0.12
  -8  -1  11    2.44    0.12
  -8  -1  11    2.78    0.14
   8   1 -11    2.37    0.12
   8   1 -11    2.35    0.12
   8   1 -11    2.40    0.14
  -8   0   1   29.43    1.20
  -8   0   1   27.81    1.02
  -8   0   1   27.75    1.03
  -8   0   1   27.59    1.11
  -8   0   1   27.85    1.10
   8   0  -1   28.45    1.02
   8   0  -1   29.54    1.13
   8   0  -1   28.23    1.19
  -8   0   2  123.98    5.10
  -8   0   2  126.83    5.13
  -8   0   2  121.83    4.42
  -8   0   2  124.21    4.52
   8   0  -2  128.48    4.47
   8   0  -2  131.62    4.91
   8   0  -2  130.04    5.34
  -8   0   3   24.79    1.07
  -8   0   3   25.61    1.08
  -8   0   3   26.22    0.95
  -8   0   3   26.02    0.97
  -8   0   3   26.12    1.02
  -8   0   3   25.54    1.10
  -8   0   3   27.23    1.13
   8   0  -3   26.71    1.10
   8   0  -3   26.86    0.96
   8   0  -3   26.38    1.03
   8   0  -3   26.81    1.12
  -8   0   4   19.51    0.85
  -8   0   4   19.97    0.86
  -8   0   4   20.18    0.75
  -8   0   4   20.62    0.77
  -8   0   4   20.75    0.81
  -8   0   4   21.07    0.88
   8   0  -4   20.63    0.87
   8   0  -4   21.48    0.76
   8   0  -4   20.76    0.82
   8   0  -4   20.10    0.85
   8   0  -4   21.06    0.89
  -8   0   5    5.67    0.28
  -8   0   5    5.78    0.27
  -8   0   5    6.24    0.25
  -8   0   5    5.98    0.25
  -8   0   5    6.12    0.26
  -8   0   5    6.15    0.28
  -8   0   5    6.23    0.28
   8   0  -5    5.95    0.28
   8   0  -5    6.31    0.25
   8   0  -5    5.93    0.26
  -8   0   6   42.95    1.85
  -8   0   6   45.24    1.64
  -8   0   6   44.71    1.70
  -8   0   6   48.11    1.97
   8   0  -6   47.20    1.66
   8   0  -6   46.22    1.79
   8   0  -6   49.41    2.00
  -8   0   7    0.40    0.05
  -8   0   7    0.40    0.04
  -8   0   7    0.42    0.04
  -8   0   7    0.40    0.04
  -8   0   7    0.40    0.05
  -8   0   7    0.40    0.04
   8   0  -7    0.40    0.05
   8   0  -7    0.39    0.05
   8   0  -7    0.40    0.05
  -8   0   8    9.04    0.41
  -8   0   8    8.68    0.39
  -8   0   8    9.17    0.36
  -8   0   8    9.07    0.37
  -8   0   8    9.25    0.38
  -8   0   8    9.51    0.43
  -8   0   8    9.39    0.41
   8   0  -8    9.01    0.40
   8   0  -8    9.10    0.38
   8   0  -8    8.91    0.37
   8   0  -8    9.45    0.42
  -8   0   9    3.39    0.18
  -8   0   9    3.46    0.17
  -8   0   9    3.79    0.16
  -8   0   9    3.38    0.16
  -8   0   9    3.91    0.20
  -8   0   9    3.63    0.18
   8   0  -9    3.52    0.18
   8   0  -9    3.56    0.16
   8   0  -9    3.69    0.17
   8   0  -9    3.43    0.16
   8   0  -9    3.94    0.19
  -8   0  10    0.45    0.05
  -8   0  10    0.40    0.04
  -8   0  10    0.51    0.05
  -8   0  10    0.42    0.04
  -8   0  10    0.43    0.04
  -8   0  10    0.48    0.06
  -8   0  10    0.43    0.04
   8   0 -10    0.38    0.05
   8   0 -10    0.45    0.05
   8   0 -10    0.50    0.05
   8   0 -10    0.42    0.04
   8   0 -10    0.39    0.06
  -8   0  11    0.04    0.02
  -8   0  11    0.01    0.02
  -8   0  11    0.00    0.03
  -8   0  11    0.01    0.02
  -8   0  11   -0.01    0.02
  -8   0  11    0.01    0.02
   8   0 -11    0.02    0.03
   8   0 -11    0.01    0.03
   8   0 -11   -0.01    0.02
   8   0 -11    0.00    0.02
   8   0 -12    0.06    0.03
  -8   1   1   24.27    1.00
  -8   1   1   23.35    0.99
  -8   1   1   22.89    0.85
  -8   1   1   22.64    0.88
  -8   1   1   23.93    0.94
  -8   1   1   23.86    0.93
   8  -1  -1   23.46    0.99
   8  -1  -1   23.71    0.86
   8  -1  -1   24.91    0.95
   8  -1  -1   24.06    1.02
  -8   1   2  148.82    5.99
  -8   1   2  145.30    5.92
  -8   1   2  142.51    5.12
  -8   1   2  137.65    5.40
  -8   1   2  149.85    5.78
  -8   1   2  144.93    5.56
   8  -1  -2  151.86    6.00
   8  -1  -2  148.91    5.17
   8  -1  -2  157.62    5.74
   8  -1  -2  134.54    5.92
  -8   1   3   36.98    1.57
  -8   1   3   38.40    1.59
  -8   1   3   38.14    1.38
  -8   1   3   36.85    1.49
  -8   1   3   37.88    1.49
   8  -1  -3   40.76    1.63
   8  -1  -3   39.46    1.39
   8  -1  -3   40.06    1.52
   8  -1  -3   39.36    1.64
  -8   1   4    0.00    0.03
  -8   1   4    0.00    0.02
  -8   1   4    0.02    0.02
  -8   1   4    0.00    0.02
  -8   1   4    0.01    0.02
  -8   1   4    0.01    0.01
   8  -1  -4    0.03    0.03
   8  -1  -4    0.00    0.03
   8  -1  -4    0.03    0.02
   8  -1  -4    0.03    0.02
  -8   1   5   42.52    1.80
  -8   1   5   42.73    1.80
  -8   1   5   44.45    1.59
  -8   1   5   40.58    1.74
  -8   1   5   44.43    1.71
  -8   1   5   43.79    1.85
  -8   1   5   45.41    1.88
   8  -1  -5   42.84    1.80
   8  -1  -5   47.61    1.61
   8  -1  -5   43.90    1.75
  -8   1   6  379.15   15.92
  -8   1   6  392.91   16.22
  -8   1   6  375.96   15.78
  -8   1   6  412.00   16.89
   8  -1  -6  401.87   16.26
   8  -1  -6  427.13   14.37
   8  -1  -6  397.54   15.41
   8  -1  -6  427.43   17.23
  -8   1   7   63.69    2.64
  -8   1   7   62.70    2.63
  -8   1   7   64.99    2.32
  -8   1   7   65.96    2.51
  -8   1   7   65.47    2.73
   8  -1  -7   63.19    2.63
   8  -1  -7   65.29    2.32
   8  -1  -7   63.96    2.51
   8  -1  -7   65.55    2.52
   8  -1  -7   70.80    2.85
  -8   1   8   28.13    1.18
  -8   1   8   27.59    1.16
  -8   1   8   27.72    1.02
  -8   1   8   27.06    1.12
  -8   1   8   28.39    1.10
   8  -1  -8   28.31    1.17
   8  -1  -8   27.83    1.10
   8  -1  -8   28.22    1.10
   8  -1  -8   30.82    1.26
  -8   1   9    2.32    0.14
  -8   1   9    2.43    0.13
  -8   1   9    2.55    0.12
  -8   1   9    2.52    0.13
  -8   1   9    2.42    0.12
  -8   1   9    2.31    0.14
  -8   1   9    2.42    0.13
   8  -1  -9    2.38    0.13
   8  -1  -9    2.45    0.12
   8  -1  -9    2.34    0.12
   8  -1  -9    2.40    0.12
   8  -1  -9    2.48    0.14
  -8   1  10    2.75    0.16
  -8   1  10    3.02    0.14
  -8   1  10    2.94    0.14
  -8   1  10    3.27    0.18
   8  -1 -10    2.86    0.16
   8  -1 -10    2.92    0.14
   8  -1 -10    3.04    0.15
   8  -1 -10    3.28    0.17
  -8   1  11    3.99    0.20
  -8   1  11    3.87    0.19
  -8   1  11    3.76    0.17
  -8   1  11    3.75    0.18
  -8   1  11    4.05    0.18
  -8   1  11    3.72    0.21
  -8   1  11    3.87    0.19
   8  -1 -11    3.70    0.19
   8  -1 -11    4.04    0.17
   8  -1 -11    3.98    0.18
   8  -1 -11    3.78    0.17
   8  -1 -11    3.78    0.20
  -8   1  12    3.49    0.18
  -8   1  12    4.27    0.18
  -8   1  12    3.93    0.18
  -8   1  12    4.53    0.21
   8  -1 -12    4.25    0.18
   8  -1 -12    4.12    0.18
  -8   2   1   30.86    1.27
  -8   2   1   30.03    1.25
  -8   2   1   29.03    1.08
  -8   2   1   27.73    1.22
  -8   2   1   31.08    1.20
  -8   2   1   30.03    1.18
   8  -2  -1   30.07    1.25
   8  -2  -1   32.22    1.11
   8  -2  -1   31.06    1.20
  -8   2   2   14.69    0.65
  -8   2   2   15.89    0.58
  -8   2   2   15.53    0.63
  -8   2   2   15.77    0.63
   8  -2  -2   15.58    0.58
   8  -2  -2   16.22    0.64
  -8   2   3    1.36    0.09
  -8   2   3    1.41    0.09
  -8   2   3    1.47    0.08
  -8   2   3    1.41    0.09
  -8   2   3    1.31    0.08
   8  -2  -3    1.48    0.10
   8  -2  -3    1.45    0.08
   8  -2  -3    1.39    0.08
   8  -2  -3    1.72    0.09
  -8   2   4   41.45    1.77
  -8   2   4   42.47    1.78
  -8   2   4   43.29    1.57
  -8   2   4   44.34    1.70
   8  -2  -4   44.31    1.81
   8  -2  -4   44.14    1.57
   8  -2  -4   45.25    1.72
   8  -2  -4   47.25    1.91
  -8   2   5    8.72    0.40
  -8   2   5    8.79    0.40
  -8   2   5    9.10    0.35
  -8   2   5    9.12    0.37
   8  -2  -5    9.11    0.41
   8  -2  -5    9.02    0.35
   8  -2  -5    8.96    0.39
   8  -2  -5    9.45    0.41
  -8   2   6   13.50    0.60
  -8   2   6   14.00    0.61
  -8   2   6   14.39    0.58
  -8   2   6   15.32    0.64
  -8   2   6   14.84    0.62
   8  -2  -6   14.42    0.54
   8  -2  -6   14.11    0.58
   8  -2  -6   14.02    0.58
   8  -2  -6   15.51    0.64
  -8   2   7    8.58    0.40
  -8   2   7    8.85    0.35
  -8   2   7    8.98    0.37
   8  -2  -7    8.62    0.34
   8  -2  -7    8.84    0.37
   8  -2  -7    8.65    0.37
   8  -2  -7   10.82    0.44
  -8   2   8    0.75    0.07
  -8   2   8    0.78    0.06
  -8   2   8    0.76    0.06
  -8   2   8    0.86    0.06
  -8   2   8    0.81    0.06
  -8   2   8    0.81    0.06
   8  -2  -8    0.82    0.07
   8  -2  -8    0.80    0.06
   8  -2  -8    0.86    0.06
   8  -2  -8    0.86    0.06
   8  -2  -8    0.75    0.06
  -8   2   9   16.29    0.72
  -8   2   9   16.31    0.70
  -8   2   9   16.45    0.62
  -8   2   9   16.87    0.67
   8  -2  -9   16.86    0.71
   8  -2  -9   16.32    0.62
   8  -2  -9   16.75    0.67
   8  -2  -9   16.42    0.66
   8  -2  -9   17.48    0.74
  -8   2  10    4.56    0.24
  -8   2  10    4.50    0.22
  -8   2  10    4.74    0.20
  -8   2  10    4.65    0.23
  -8   2  10    4.63    0.21
  -8   2  10    4.74    0.22
   8  -2 -10    4.74    0.23
   8  -2 -10    4.54    0.20
   8  -2 -10    4.65    0.21
   8  -2 -10    4.60    0.20
   8  -2 -10    5.22    0.24
  -8   2  11    1.86    0.12
  -8   2  11    1.90    0.11
  -8   2  11    2.07    0.10
  -8   2  11    1.96    0.11
  -8   2  11    1.97    0.10
  -8   2  11    1.98    0.11
   8  -2 -11    1.89    0.11
   8  -2 -11    1.89    0.10
   8  -2 -11    1.98    0.11
   8  -2 -11    1.90    0.10
   8  -2 -11    2.10    0.12
  -8   2  12    0.00    0.02
  -8   2  12    0.02    0.03
  -8   2  12    0.01    0.03
  -8   2  12    0.02    0.02
  -8   2  12    0.01    0.02
   8  -2 -12    0.02    0.03
   8  -2 -12    0.00    0.03
   8  -2 -12    0.01    0.02
   8  -2 -12    0.03    0.04
  -8   3   1    5.45    0.26
  -8   3   1    5.63    0.27
  -8   3   1    5.68    0.23
  -8   3   1    5.90    0.25
  -8   3   1    5.67    0.25
   8  -3  -1    5.54    0.27
   8  -3  -1    6.12    0.24
   8  -3  -1    5.94    0.25
  -8   3   2   54.07    2.27
  -8   3   2   57.84    2.33
  -8   3   2   57.81    2.02
  -8   3   2   58.20    2.21
  -8   3   2   56.18    2.17
   8  -3  -2   55.89    2.30
   8  -3  -2   54.45    1.99
   8  -3  -2   57.26    2.19
  -8   3   3    8.15    0.38
  -8   3   3    8.58    0.39
  -8   3   3    8.76    0.34
   8  -3  -3    9.54    0.41
   8  -3  -3    8.52    0.34
   8  -3  -3    9.28    0.37
   8  -3  -3    8.71    0.39
   8  -3  -3    8.97    0.40
  -8   3   4    0.54    0.06
  -8   3   4    0.61    0.05
  -8   3   4    0.53    0.05
   8  -3  -4    0.53    0.06
   8  -3  -4    0.57    0.05
   8  -3  -4    0.58    0.05
   8  -3  -4    0.55    0.04
   8  -3  -4    0.54    0.05
  -8   3   5   18.13    0.78
  -8   3   5   18.02    0.77
  -8   3   5   18.91    0.69
  -8   3   5   18.91    0.74
   8  -3  -5   18.51    0.79
   8  -3  -5   17.96    0.68
   8  -3  -5   19.56    0.81
   8  -3  -5   18.90    0.82
  -8   3   6   33.84    1.45
  -8   3   6   35.27    1.46
  -8   3   6   37.01    1.29
  -8   3   6   36.32    1.39
   8  -3  -6   35.89    1.48
   8  -3  -6   34.30    1.27
   8  -3  -6   35.21    1.39
   8  -3  -6   34.86    1.40
   8  -3  -6   36.56    1.51
   8  -3  -6   36.70    1.56
  -8   3   7   64.62    2.66
  -8   3   7   63.81    2.64
  -8   3   7   64.08    2.31
  -8   3   7   65.68    2.51
  -8   3   7   69.25    2.80
   8  -3  -7   65.00    2.67
   8  -3  -7   64.35    2.52
   8  -3  -7   63.78    2.51
   8  -3  -7   69.73    2.80
  -8   3   8   16.14    0.70
  -8   3   8   15.84    0.68
  -8   3   8   16.18    0.60
  -8   3   8   16.45    0.65
  -8   3   8   16.75    0.71
  -8   3   8   16.40    0.70
   8  -3  -8   16.17    0.70
   8  -3  -8   15.52    0.60
   8  -3  -8   16.00    0.65
   8  -3  -8   16.58    0.65
   8  -3  -8   16.48    0.70
   8  -3  -8   16.51    0.76
  -8   3   9   25.08    1.07
  -8   3   9   24.77    1.05
  -8   3   9   25.76    0.93
  -8   3   9   25.80    1.00
   8  -3  -9   25.85    1.07
   8  -3  -9   23.67    0.91
   8  -3  -9   25.43    1.00
   8  -3  -9   25.67    1.00
   8  -3  -9   26.75    1.11
   8  -3  -9   26.53    1.19
  -8   3  10    0.12    0.04
  -8   3  10    0.10    0.03
  -8   3  10    0.14    0.03
  -8   3  10    0.12    0.02
  -8   3  10    0.13    0.03
  -8   3  10    0.14    0.03
   8  -3 -10    0.07    0.04
   8  -3 -10    0.13    0.03
   8  -3 -10    0.15    0.02
   8  -3 -10    0.10    0.05
  -8   3  11    0.42    0.06
  -8   3  11    0.51    0.05
  -8   3  11    0.59    0.05
  -8   3  11    0.53    0.04
  -8   3  11    0.60    0.06
  -8   3  11    0.59    0.05
   8  -3 -11    0.54    0.06
   8  -3 -11    0.53    0.05
   8  -3 -11    0.59    0.05
   8  -3 -11    0.57    0.04
   8  -3 -11    0.71    0.06
   8  -3 -11    0.64    0.09
  -8   3  12    5.29    0.25
  -8   3  12    5.61    0.30
  -8   3  12    5.64    0.24
  -8   3  12    5.43    0.26
   8  -3 -12    5.47    0.26
   8  -3 -12    5.61    0.23
   8  -3 -12    5.76    0.25
   8  -3 -12    5.37    0.23
   8  -3 -12    5.27    0.26
  -8   3  13    1.95    0.10
  -8   3  13    1.82    0.11
   8  -3 -13    1.84    0.10
  -8   4   1    1.72    0.11
  -8   4   1    1.83    0.11
  -8   4   1    2.04    0.10
  -8   4   1    1.92    0.10
  -8   4   1    1.93    0.10
   8  -4  -1    2.01    0.12
   8  -4  -1    1.92    0.10
   8  -4  -1    1.99    0.11
  -8   4   2   61.84    2.59
  -8   4   2   64.72    2.64
  -8   4   2   63.69    2.28
  -8   4   2   65.69    2.51
  -8   4   2   65.52    2.49
   8  -4  -2   66.82    2.68
   8  -4  -2   62.80    2.27
   8  -4  -2   66.70    2.52
  -8   4   3    0.62    0.06
  -8   4   3    0.57    0.06
  -8   4   3    0.71    0.05
  -8   4   3    0.71    0.06
  -8   4   3    0.67    0.05
   8  -4  -3    0.66    0.06
   8  -4  -3    0.71    0.05
   8  -4  -3    0.75    0.06
  -8   4   4    0.20    0.04
  -8   4   4    0.16    0.04
  -8   4   4    0.22    0.03
  -8   4   4    0.22    0.04
  -8   4   4    0.23    0.03
   8  -4  -4    0.20    0.04
   8  -4  -4    0.25    0.04
   8  -4  -4    0.25    0.04
   8  -4  -4    0.26    0.03
   8  -4  -4    0.22    0.03
  -8   4   5   59.25    2.25
   8  -4  -5   58.49    2.39
   8  -4  -5   56.68    2.06
   8  -4  -5   58.70    2.44
   8  -4  -5   59.26    2.47
  -8   4   6   10.37    0.47
  -8   4   6   10.94    0.48
  -8   4   6   10.80    0.41
  -8   4   6   11.16    0.44
   8  -4  -6   10.61    0.47
   8  -4  -6   10.66    0.41
   8  -4  -6   10.80    0.45
   8  -4  -6   10.78    0.46
   8  -4  -6   11.25    0.48
   8  -4  -6   11.02    0.49
  -8   4   7   32.87    1.37
  -8   4   7   32.96    1.36
  -8   4   7   32.76    1.18
  -8   4   7   32.99    1.28
   8  -4  -7   33.41    1.38
   8  -4  -7   32.44    1.18
   8  -4  -7   32.37    1.28
   8  -4  -7   31.95    1.29
   8  -4  -7   34.69    1.42
   8  -4  -7   33.76    1.45
  -8   4   8    3.83    0.21
  -8   4   8    3.87    0.20
  -8   4   8    4.15    0.18
  -8   4   8    4.06    0.18
  -8   4   8    4.23    0.20
  -8   4   8    4.03    0.19
   8  -4  -8    4.32    0.21
   8  -4  -8    3.75    0.17
   8  -4  -8    4.03    0.19
   8  -4  -8    4.11    0.18
   8  -4  -8    4.75    0.21
  -8   4   9   23.60    1.02
  -8   4   9   23.37    1.00
  -8   4   9   24.18    0.88
  -8   4   9   24.72    0.95
   8  -4  -9   23.15    0.87
   8  -4  -9   24.19    0.96
   8  -4  -9   25.64    0.97
   8  -4  -9   24.82    1.05
  -8   4  10   12.06    0.54
  -8   4  10   11.39    0.51
  -8   4  10   12.36    0.46
  -8   4  10   11.91    0.48
   8  -4 -10   11.47    0.45
   8  -4 -10   12.15    0.49
   8  -4 -10   12.48    0.58
  -8   4  11    4.25    0.23
  -8   4  11    4.17    0.21
  -8   4  11    4.47    0.19
  -8   4  11    4.37    0.19
  -8   4  11    4.24    0.22
  -8   4  11    4.41    0.21
   8  -4 -11    4.34    0.25
   8  -4 -11    4.66    0.23
   8  -4 -11    4.01    0.18
   8  -4 -11    4.44    0.20
   8  -4 -11    4.33    0.19
   8  -4 -11    4.50    0.22
   8  -4 -11    4.23    0.25
  -8   4  12   19.16    0.83
  -8   4  12   19.53    0.73
  -8   4  12   19.42    0.78
  -8   4  12   21.21    0.91
  -8   4  12   20.59    0.86
   8  -4 -12   19.52    0.84
   8  -4 -12   18.52    0.72
   8  -4 -12   19.97    0.79
   8  -4 -12   19.03    0.77
   8  -4 -12   21.23    0.88
  -8   4  13    3.27    0.15
   8  -4 -13    3.11    0.15
  -8   5   1    0.04    0.02
  -8   5   1    0.03    0.03
  -8   5   1    0.03    0.02
   8  -5  -1    0.00    0.03
   8  -5  -1   -0.02    0.03
   8  -5  -1    0.01    0.02
   8  -5  -1    0.01    0.01
   8  -5  -1    0.01    0.01
  -8   5   2   33.79    1.42
  -8   5   2   35.31    1.26
  -8   5   2   35.51    1.37
  -8   5   2   34.25    1.35
   8  -5  -2   35.36    1.46
   8  -5  -2   33.83    1.24
   8  -5  -2   35.79    1.37
  -8   5   3   18.77    0.82
  -8   5   3   20.30    0.74
  -8   5   3   20.12    0.80
  -8   5   3   20.49    0.80
   8  -5  -3   20.57    0.87
   8  -5  -3   19.89    0.74
   8  -5  -3   20.40    0.80
  -8   5   4    4.37    0.22
  -8   5   4    4.30    0.22
  -8   5   4    4.41    0.20
  -8   5   4    4.29    0.20
   8  -5  -4    4.58    0.19
   8  -5  -4    4.67    0.21
   8  -5  -4    4.66    0.21
   8  -5  -4    4.64    0.21
  -8   5   5    0.18    0.04
  -8   5   5    0.22    0.04
  -8   5   5    0.27    0.03
  -8   5   5    0.20    0.03
   8  -5  -5    0.21    0.04
   8  -5  -5    0.25    0.04
   8  -5  -5    0.19    0.04
   8  -5  -5    0.21    0.03
  -8   5   6   27.47    1.18
  -8   5   6   27.46    1.17
  -8   5   6   28.37    1.03
  -8   5   6   29.01    1.12
   8  -5  -6   27.93    1.24
   8  -5  -6   28.69    1.21
   8  -5  -6   29.30    1.13
   8  -5  -6   29.78    1.23
   8  -5  -6   29.87    1.24
  -8   5   7    5.90    0.29
  -8   5   7    6.07    0.29
  -8   5   7    6.26    0.25
  -8   5   7    6.01    0.26
   8  -5  -7    6.29    0.30
   8  -5  -7    6.17    0.29
   8  -5  -7    5.98    0.25
   8  -5  -7    6.19    0.27
   8  -5  -7    6.10    0.27
   8  -5  -7    6.72    0.29
   8  -5  -7    6.31    0.29
  -8   5   8    2.27    0.14
  -8   5   8    2.39    0.13
  -8   5   8    2.42    0.12
  -8   5   8    2.45    0.12
  -8   5   8    2.43    0.12
  -8   5   8    2.37    0.12
   8  -5  -8    2.25    0.14
   8  -5  -8    2.30    0.14
   8  -5  -8    2.32    0.12
   8  -5  -8    2.42    0.12
   8  -5  -8    2.36    0.12
   8  -5  -8    2.51    0.13
   8  -5  -8    2.48    0.14
  -8   5   9    9.91    0.45
  -8   5   9    9.42    0.42
  -8   5   9    9.68    0.38
  -8   5   9    9.84    0.40
  -8   5   9   10.44    0.45
  -8   5   9    9.99    0.43
   8  -5  -9   10.22    0.47
   8  -5  -9    9.65    0.44
   8  -5  -9    9.23    0.37
   8  -5  -9    9.65    0.41
   8  -5  -9    9.97    0.40
   8  -5  -9   10.60    0.45
   8  -5  -9    9.68    0.45
  -8   5  10    2.94    0.18
  -8   5  10    2.93    0.16
  -8   5  10    3.22    0.15
  -8   5  10    3.27    0.15
  -8   5  10    3.36    0.17
  -8   5  10    3.18    0.16
   8  -5 -10    3.29    0.19
   8  -5 -10    3.18    0.17
   8  -5 -10    3.03    0.14
   8  -5 -10    3.09    0.16
   8  -5 -10    3.20    0.15
  -8   5  11   63.62    2.67
  -8   5  11   63.18    2.63
  -8   5  11   64.79    2.53
  -8   5  11   70.26    2.88
  -8   5  11   67.03    2.75
   8  -5 -11   64.99    2.70
   8  -5 -11   61.62    2.29
   8  -5 -11   65.90    2.54
   8  -5 -11   63.55    2.50
   8  -5 -11   66.26    2.76
   8  -5 -11   68.49    2.91
  -8   5  12    0.13    0.03
  -8   5  12    0.18    0.04
  -8   5  12    0.13    0.02
  -8   5  12    0.16    0.04
  -8   5  12    0.13    0.03
   8  -5 -12    0.09    0.06
   8  -5 -12    0.15    0.04
   8  -5 -12    0.11    0.03
   8  -5 -12    0.11    0.02
   8  -5 -12    0.21    0.04
  -8   5  13    2.99    0.13
   8  -5 -13    2.76    0.15
   8  -5 -13    2.61    0.13
  -8   6   1   29.46    1.26
  -8   6   1   31.18    1.30
  -8   6   1   31.44    1.12
  -8   6   1   30.81    1.21
  -8   6   1   31.54    1.22
   8  -6  -1   32.45    1.33
   8  -6  -1   30.42    1.12
   8  -6  -1   30.84    1.21
   8  -6  -1   31.75    1.32
   8  -6  -1   31.76    1.32
  -8   6   2   19.89    0.87
  -8   6   2   21.73    0.77
  -8   6   2   21.49    0.83
  -8   6   2   20.79    0.82
   8  -6  -2   21.19    0.89
   8  -6  -2   20.00    0.76
   8  -6  -2   21.08    0.83
   8  -6  -2   20.60    0.89
   8  -6  -2   20.64    0.89
  -8   6   3   77.47    3.28
  -8   6   3   81.42    3.34
  -8   6   3   83.40    3.19
  -8   6   3   83.11    3.18
   8  -6  -3   82.56    3.39
   8  -6  -3   83.15    2.93
   8  -6  -3   81.94    3.17
   8  -6  -3   82.96    3.49
   8  -6  -3   86.42    3.57
  -8   6   4   20.76    0.89
  -8   6   4   20.89    0.90
  -8   6   4   21.98    0.79
  -8   6   4   20.28    0.83
   8  -6  -4   22.40    0.93
   8  -6  -4   21.27    0.79
   8  -6  -4   22.43    0.93
   8  -6  -4   22.62    0.94
  -8   6   5    0.22    0.04
  -8   6   5    0.22    0.05
  -8   6   5    0.28    0.04
  -8   6   5    0.21    0.04
  -8   6   5    0.25    0.03
   8  -6  -5    0.25    0.04
   8  -6  -5    0.18    0.05
  -8   6   6   13.82    0.61
  -8   6   6   13.51    0.60
  -8   6   6   14.05    0.53
  -8   6   6   13.96    0.64
   8  -6  -6   13.64    0.62
   8  -6  -6   13.83    0.61
   8  -6  -6   13.73    0.52
   8  -6  -6   14.48    0.57
   8  -6  -6   14.30    0.61
   8  -6  -6   14.62    0.62
  -8   6   7   30.89    1.31
  -8   6   7   30.67    1.29
  -8   6   7   31.36    1.13
  -8   6   7   31.40    1.22
   8  -6  -7   31.47    1.34
   8  -6  -7   30.91    1.31
   8  -6  -7   30.35    1.13
   8  -6  -7   32.00    1.23
   8  -6  -7   31.04    1.24
   8  -6  -7   31.30    1.32
   8  -6  -7   32.92    1.36
  -8   6   8   16.85    0.73
  -8   6   8   17.07    0.64
  -8   6   8   17.12    0.68
   8  -6  -8   17.06    0.75
   8  -6  -8   17.05    0.74
   8  -6  -8   16.72    0.63
   8  -6  -8   17.32    0.69
   8  -6  -8   17.23    0.69
   8  -6  -8   17.73    0.75
   8  -6  -8   17.70    0.76
  -8   6   9   14.74    0.66
  -8   6   9   14.64    0.64
  -8   6   9   15.49    0.57
  -8   6   9   15.27    0.61
  -8   6   9   16.31    0.68
  -8   6   9   15.61    0.66
   8  -6  -9   15.09    0.68
   8  -6  -9   14.91    0.66
   8  -6  -9   14.57    0.56
   8  -6  -9   14.97    0.61
   8  -6  -9   15.49    0.61
   8  -6  -9   15.72    0.67
   8  -6  -9   15.83    0.69
  -8   6  10   30.46    1.31
  -8   6  10   30.66    1.28
  -8   6  10   31.20    1.13
  -8   6  10   31.38    1.22
  -8   6  10   32.99    1.38
  -8   6  10   32.04    1.33
   8  -6 -10   31.38    1.36
   8  -6 -10   30.96    1.32
   8  -6 -10   29.38    1.12
   8  -6 -10   31.01    1.23
   8  -6 -10   31.48    1.22
   8  -6 -10   32.46    1.38
  -8   6  11   35.02    1.28
  -8   6  11   37.19    1.57
  -8   6  11   36.43    1.52
   8  -6 -11   35.37    1.55
   8  -6 -11   35.32    1.50
   8  -6 -11   34.11    1.27
   8  -6 -11   35.29    1.39
   8  -6 -11   34.10    1.37
   8  -6 -11   37.45    1.54
   8  -6 -11   36.51    1.57
  -8   6  12   -0.01    0.03
  -8   6  12    0.01    0.03
  -8   6  12    0.02    0.02
  -8   6  12    0.01    0.04
  -8   6  12    0.01    0.02
   8  -6 -12   -0.04    0.05
   8  -6 -12    0.01    0.04
   8  -6 -12    0.02    0.03
   8  -6 -12   -0.02    0.02
   8  -6 -12    0.00    0.02
   8  -6 -12    0.01    0.02
  -8   6  13    0.90    0.06
  -8   6  13    0.86    0.06
   8  -6 -13    0.77    0.07
   8  -6 -13    0.76    0.06
  -8   7   1    3.54    0.18
  -8   7   1    3.80    0.20
  -8   7   1    3.70    0.17
   8  -7  -1    3.73    0.19
   8  -7  -1    3.48    0.17
   8  -7  -1    3.34    0.17
  -8   7   2    3.12    0.17
  -8   7   2    3.32    0.18
  -8   7   2    3.61    0.15
  -8   7   2    3.41    0.16
   8  -7  -2    3.46    0.19
   8  -7  -2    3.33    0.15
   8  -7  -2    3.68    0.17
   8  -7  -2    3.34    0.16
  -8   7   3   49.04    2.06
  -8   7   3   49.94    2.08
  -8   7   3   51.63    1.83
  -8   7   3   51.46    1.98
   8  -7  -3   51.85    2.14
   8  -7  -3   49.42    1.81
   8  -7  -3   53.03    2.18
   8  -7  -3   54.95    2.23
  -8   7   4    1.58    0.10
  -8   7   4    1.40    0.10
  -8   7   4    1.58    0.09
   8  -7  -4    1.48    0.11
   8  -7  -4    1.60    0.09
   8  -7  -4    1.75    0.09
  -8   7   5    8.71    0.40
  -8   7   5    8.64    0.40
  -8   7   5    8.99    0.35
  -8   7   5    8.64    0.37
  -8   7   5    8.79    0.37
   8  -7  -5    8.41    0.40
   8  -7  -5    8.68    0.41
   8  -7  -5    8.70    0.34
   8  -7  -5    9.09    0.38
   8  -7  -5    9.08    0.40
   8  -7  -5    9.53    0.41
  -8   7   6    0.00    0.03
  -8   7   6    0.02    0.04
  -8   7   6    0.03    0.03
  -8   7   6    0.04    0.03
   8  -7  -6   -0.03    0.03
   8  -7  -6    0.00    0.03
   8  -7  -6   -0.03    0.03
   8  -7  -6    0.02    0.02
   8  -7  -6    0.01    0.01
   8  -7  -6    0.00    0.02
  -8   7   7   11.18    0.50
  -8   7   7   11.16    0.50
  -8   7   7   11.30    0.43
  -8   7   7   11.15    0.46
   8  -7  -7   10.91    0.50
   8  -7  -7   10.99    0.50
   8  -7  -7   11.43    0.43
   8  -7  -7   11.26    0.46
   8  -7  -7   11.25    0.47
   8  -7  -7   11.52    0.50
   8  -7  -7   11.80    0.51
  -8   7   8    9.53    0.44
  -8   7   8    9.86    0.38
  -8   7   8    9.59    0.40
   8  -7  -8    9.52    0.45
   8  -7  -8    9.86    0.45
   8  -7  -8   10.29    0.39
   8  -7  -8    9.63    0.41
   8  -7  -8    9.88    0.41
   8  -7  -8   10.02    0.44
   8  -7  -8   10.15    0.45
  -8   7   9    0.14    0.05
  -8   7   9    0.14    0.04
  -8   7   9    0.16    0.03
  -8   7   9    0.14    0.03
  -8   7   9    0.17    0.03
  -8   7   9    0.18    0.02
   8  -7  -9    0.15    0.04
   8  -7  -9    0.09    0.04
   8  -7  -9    0.19    0.04
   8  -7  -9    0.19    0.03
   8  -7  -9    0.16    0.03
   8  -7  -9    0.21    0.03
   8  -7  -9    0.16    0.05
  -8   7  10   40.61    1.74
  -8   7  10   42.05    1.73
  -8   7  10   41.78    1.63
  -8   7  10   41.77    1.81
  -8   7  10   40.70    1.75
   8  -7 -10   43.15    1.82
   8  -7 -10   41.43    1.76
   8  -7 -10   40.87    1.51
   8  -7 -10   41.86    1.64
   8  -7 -10   43.75    1.66
   8  -7 -10   42.44    1.78
   8  -7 -10   42.50    1.81
  -8   7  11    4.19    0.23
  -8   7  11    4.20    0.21
  -8   7  11    4.30    0.20
   8  -7 -11    4.37    0.23
   8  -7 -11    4.24    0.22
   8  -7 -11    4.28    0.18
   8  -7 -11    4.17    0.20
   8  -7 -11    4.21    0.19
   8  -7 -11    4.09    0.20
   8  -7 -11    4.06    0.23
  -8   7  12    3.22    0.16
  -8   7  12    3.22    0.15
  -8   7  12    2.99    0.14
  -8   7  12    3.34    0.18
  -8   7  12    3.15    0.16
   8  -7 -12    3.19    0.19
   8  -7 -12    3.12    0.17
   8  -7 -12    2.97    0.14
   8  -7 -12    3.10    0.15
   8  -7 -12    3.44    0.17
  -8   7  13    0.58    0.05
  -8   7  13    0.52    0.04
   8  -7 -13    0.44    0.06
   8  -7 -13    0.59    0.05
   8  -7 -13    0.48    0.04
  -8   8   1    5.02    0.24
  -8   8   1    5.16    0.26
  -8   8   1    5.19    0.21
  -8   8   1    5.17    0.23
  -8   8   1    5.03    0.23
   8  -8  -1    5.00    0.21
   8  -8  -1    5.40    0.23
   8  -8  -1    5.14    0.24
   8  -8  -1    5.01    0.24
  -8   8   2   39.89    1.69
  -8   8   2   41.86    1.73
  -8   8   2   42.06    1.50
  -8   8   2   41.33    1.62
  -8   8   2   42.14    1.63
   8  -8  -2   41.71    1.76
   8  -8  -2   40.33    1.61
   8  -8  -2   42.56    1.76
   8  -8  -2   43.83    1.79
  -8   8   3   38.42    1.58
  -8   8   3   36.62    1.56
  -8   8   3   38.30    1.37
  -8   8   3   38.70    1.49
  -8   8   3   38.57    1.49
   8  -8  -3   37.04    1.59
   8  -8  -3   36.66    1.36
   8  -8  -3   38.47    1.49
   8  -8  -3   38.47    1.61
   8  -8  -3   40.35    1.66
  -8   8   4   48.95    1.99
  -8   8   4   46.38    1.95
  -8   8   4   48.55    1.72
  -8   8   4   49.41    1.88
  -8   8   4   44.56    1.82
   8  -8  -4   47.78    2.01
   8  -8  -4   47.84    1.72
   8  -8  -4   49.16    1.88
   8  -8  -4   47.84    2.01
   8  -8  -4   48.32    2.02
  -8   8   5    3.83    0.19
  -8   8   5    3.64    0.20
  -8   8   5    3.89    0.17
  -8   8   5    3.70    0.18
  -8   8   5    3.69    0.17
   8  -8  -5    3.77    0.17
   8  -8  -5    3.65    0.18
   8  -8  -5    3.68    0.18
   8  -8  -5    3.65    0.18
  -8   8   6    1.41    0.10
  -8   8   6    1.35    0.10
  -8   8   6    1.49    0.08
  -8   8   6    1.30    0.09
   8  -8  -6    1.37    0.10
   8  -8  -6    1.58    0.11
   8  -8  -6    1.48    0.08
   8  -8  -6    1.42    0.09
   8  -8  -6    1.36    0.08
   8  -8  -6    1.36    0.09
  -8   8   7    5.51    0.27
  -8   8   7    5.43    0.27
  -8   8   7    5.73    0.23
  -8   8   7    5.44    0.25
  -8   8   7    5.65    0.24
   8  -8  -7    5.63    0.27
   8  -8  -7    5.47    0.27
   8  -8  -7    5.65    0.23
   8  -8  -7    5.42    0.24
   8  -8  -7    5.31    0.25
   8  -8  -7    5.24    0.26
  -8   8   8    0.08    0.04
  -8   8   8    0.13    0.03
  -8   8   8    0.10    0.02
   8  -8  -8    0.05    0.04
   8  -8  -8    0.13    0.05
   8  -8  -8    0.14    0.03
   8  -8  -8    0.12    0.03
   8  -8  -8    0.07    0.02
   8  -8  -8    0.12    0.04
  -8   8   9    0.16    0.04
  -8   8   9    0.17    0.04
  -8   8   9    0.12    0.03
   8  -8  -9    0.14    0.04
   8  -8  -9    0.17    0.04
   8  -8  -9    0.14    0.03
   8  -8  -9    0.16    0.05
  -8   8  10   11.61    0.55
  -8   8  10   11.98    0.54
  -8   8  10   12.47    0.47
  -8   8  10   12.50    0.50
  -8   8  10   12.14    0.54
   8  -8 -10   12.57    0.57
   8  -8 -10   11.93    0.55
   8  -8 -10   12.56    0.51
   8  -8 -10   12.56    0.55
   8  -8 -10   13.55    0.59
  -8   8  11    9.44    0.46
  -8   8  11    9.93    0.45
  -8   8  11   10.26    0.39
  -8   8  11   10.35    0.45
   8  -8 -11   10.00    0.47
   8  -8 -11   10.06    0.47
   8  -8 -11   10.67    0.40
   8  -8 -11    9.98    0.42
   8  -8 -11    9.99    0.42
   8  -8 -11   10.37    0.46
   8  -8 -11   10.68    0.49
  -8   8  12   42.25    1.49
  -8   8  12   40.50    1.60
  -8   8  12   43.75    1.93
  -8   8  12   42.03    1.76
   8  -8 -12   40.73    1.78
   8  -8 -12   41.22    1.77
   8  -8 -12   39.25    1.47
   8  -8 -12   39.36    1.60
   8  -8 -12   39.53    1.59
   8  -8 -12   42.92    1.77
  -8   8  13   17.39    0.69
   8  -8 -13   18.06    0.79
   8  -8 -13   16.35    0.63
   8  -8 -13   16.68    0.68
  -8   9   1    8.57    0.39
  -8   9   1    8.36    0.40
  -8   9   1    8.67    0.35
  -8   9   1    9.10    0.37
   8  -9  -1    8.27    0.34
   8  -9  -1    9.94    0.39
   8  -9  -1    8.98    0.39
   8  -9  -1    9.39    0.41
  -8   9   2    2.92    0.17
  -8   9   2    2.99    0.14
  -8   9   2    2.81    0.14
   8  -9  -2    3.17    0.19
   8  -9  -2    2.85    0.13
   8  -9  -2    2.90    0.14
   8  -9  -2    2.83    0.14
   8  -9  -2    2.73    0.15
  -8   9   3    8.62    0.39
  -8   9   3    8.53    0.40
  -8   9   3    9.18    0.35
  -8   9   3    8.59    0.36
  -8   9   3    8.42    0.36
   8  -9  -3    8.61    0.42
   8  -9  -3    8.72    0.34
   8  -9  -3    8.16    0.36
   8  -9  -3    8.74    0.38
   8  -9  -3    8.82    0.40
  -8   9   4   31.30    1.34
  -8   9   4   31.59    1.35
  -8   9   4   34.93    1.21
  -8   9   4   32.10    1.27
   8  -9  -4   34.33    1.44
   8  -9  -4   31.58    1.18
   8  -9  -4   31.92    1.27
   8  -9  -4   32.46    1.37
   8  -9  -4   32.65    1.39
  -8   9   5   50.37    2.14
  -8   9   5   51.18    2.15
  -8   9   5   53.99    1.91
  -8   9   5   52.45    2.04
   8  -9  -5   52.77    2.29
   8  -9  -5   52.72    2.23
   8  -9  -5   52.11    1.89
   8  -9  -5   51.47    2.03
   8  -9  -5   52.62    2.21
   8  -9  -5   55.36    2.27
  -8   9   6    8.30    0.39
  -8   9   6    8.58    0.40
  -8   9   6    8.77    0.35
  -8   9   6    9.34    0.38
  -8   9   6    9.11    0.37
   8  -9  -6    9.01    0.41
   8  -9  -6    8.58    0.41
   8  -9  -6    8.73    0.35
   8  -9  -6    8.86    0.37
  -8   9   7    1.77    0.12
  -8   9   7    1.80    0.12
  -8   9   7    1.96    0.10
   8  -9  -7    1.90    0.12
   8  -9  -7    1.92    0.13
   8  -9  -7    1.94    0.10
   8  -9  -7    1.86    0.10
   8  -9  -7    1.93    0.10
   8  -9  -7    1.90    0.10
   8  -9  -7    2.01    0.12
  -8   9   8   13.04    0.59
  -8   9   8   13.10    0.58
  -8   9   8   13.39    0.57
  -8   9   8   13.59    0.54
   8  -9  -8   13.15    0.59
   8  -9  -8   13.34    0.60
   8  -9  -8   13.10    0.50
   8  -9  -8   13.25    0.54
   8  -9  -8   13.23    0.54
   8  -9  -8   13.40    0.60
  -8   9   9    0.13    0.05
  -8   9   9    0.21    0.05
  -8   9   9    0.16    0.03
  -8   9   9    0.17    0.04
  -8   9   9    0.20    0.03
   8  -9  -9    0.17    0.04
   8  -9  -9    0.20    0.05
   8  -9  -9    0.21    0.03
   8  -9  -9    0.21    0.03
   8  -9  -9    0.21    0.03
   8  -9  -9    0.22    0.05
  -8   9  10    0.23    0.05
  -8   9  10    0.24    0.05
  -8   9  10    0.29    0.04
  -8   9  10    0.26    0.03
  -8   9  10    0.33    0.03
  -8   9  10    0.38    0.03
   8  -9 -10    0.22    0.05
   8  -9 -10    0.25    0.05
   8  -9 -10    0.27    0.04
   8  -9 -10    0.29    0.03
   8  -9 -10    0.38    0.04
   8  -9 -10    0.30    0.06
  -8   9  11    3.29    0.18
  -8   9  11    3.65    0.16
  -8   9  11    3.43    0.16
  -8   9  11    3.58    0.19
  -8   9  11    3.29    0.16
   8  -9 -11    3.51    0.19
   8  -9 -11    3.43    0.16
   8  -9 -11    3.33    0.16
   8  -9 -11    3.35    0.16
   8  -9 -11    3.46    0.17
   8  -9 -11    3.48    0.20
  -8   9  12   64.89    2.68
  -8   9  12   66.60    2.57
  -8   9  12   70.40    3.27
   8  -9 -12   64.73    2.80
   8  -9 -12   67.53    2.90
   8  -9 -12   63.81    2.35
   8  -9 -12   63.72    2.54
   8  -9 -12   64.48    2.54
  -8  10   1    6.41    0.32
  -8  10   1    6.60    0.26
  -8  10   1    6.75    0.28
  -8  10   1    6.48    0.28
   8 -10  -1    6.14    0.26
   8 -10  -1    6.62    0.30
   8 -10  -1    6.93    0.32
  -8  10   2    9.51    0.43
  -8  10   2    9.84    0.46
  -8  10   2    9.94    0.38
  -8  10   2   10.30    0.42
  -8  10   2    9.96    0.41
   8 -10  -2    9.22    0.38
   8 -10  -2   11.21    0.43
   8 -10  -2    9.93    0.45
  -8  10   3    1.48    0.10
  -8  10   3    1.53    0.12
  -8  10   3    1.56    0.09
  -8  10   3    1.59    0.09
  -8  10   3    1.62    0.09
   8 -10  -3    1.52    0.09
   8 -10  -3    1.55    0.09
   8 -10  -3    1.60    0.09
   8 -10  -3    1.62    0.10
  -8  10   4    5.92    0.28
  -8  10   4    6.24    0.31
  -8  10   4    6.14    0.27
  -8  10   4    5.94    0.26
   8 -10  -4    5.94    0.25
   8 -10  -4    5.93    0.26
   8 -10  -4    6.34    0.28
   8 -10  -4    6.75    0.30
  -8  10   5    0.19    0.04
  -8  10   5    0.20    0.05
  -8  10   5    0.22    0.04
   8 -10  -5    0.18    0.04
   8 -10  -5    0.18    0.05
   8 -10  -5    0.19    0.04
   8 -10  -5    0.25    0.03
   8 -10  -5    0.22    0.03
   8 -10  -5    0.20    0.04
  -8  10   6    5.79    0.28
  -8  10   6    5.95    0.29
  -8  10   6    6.16    0.25
  -8  10   6    5.96    0.26
  -8  10   6    6.15    0.26
   8 -10  -6    5.93    0.29
   8 -10  -6    5.95    0.25
   8 -10  -6    5.92    0.26
   8 -10  -6    6.14    0.29
  -8  10   7   35.90    1.52
  -8  10   7   36.04    1.52
  -8  10   7   36.80    1.32
  -8  10   7   35.82    1.44
  -8  10   7   36.78    1.43
   8 -10  -7   36.00    1.56
   8 -10  -7   36.95    1.63
   8 -10  -7   35.62    1.32
   8 -10  -7   35.71    1.43
   8 -10  -7   36.28    1.50
   8 -10  -7   37.88    1.56
   8 -10  -7   38.64    1.60
  -8  10   8    4.49    0.23
  -8  10   8    4.73    0.19
  -8  10   8    4.12    0.20
  -8  10   8    4.48    0.20
   8 -10  -8    4.31    0.22
   8 -10  -8    4.28    0.24
   8 -10  -8    4.42    0.21
   8 -10  -8    4.32    0.20
   8 -10  -8    4.13    0.20
   8 -10  -8    4.49    0.23
  -8  10   9    0.00    0.03
  -8  10   9    0.01    0.03
  -8  10   9    0.01    0.03
  -8  10   9    0.03    0.03
  -8  10   9    0.01    0.02
   8 -10  -9    0.01    0.04
   8 -10  -9   -0.01    0.04
   8 -10  -9    0.04    0.03
   8 -10  -9   -0.01    0.03
   8 -10  -9    0.03    0.02
  -8  10  10    0.07    0.04
  -8  10  10    0.04    0.04
  -8  10  10    0.07    0.03
  -8  10  10    0.07    0.03
  -8  10  10    0.04    0.02
  -8  10  10    0.04    0.02
   8 -10 -10    0.02    0.03
   8 -10 -10    0.07    0.04
   8 -10 -10    0.05    0.03
   8 -10 -10    0.07    0.02
   8 -10 -10    0.07    0.02
   8 -10 -10    0.08    0.05
  -8  10  11   14.54    0.64
  -8  10  11   15.10    0.56
  -8  10  11   14.55    0.59
  -8  10  11   14.70    0.64
   8 -10 -11   14.84    0.67
   8 -10 -11   15.16    0.72
   8 -10 -11   14.74    0.56
   8 -10 -11   14.73    0.60
   8 -10 -11   14.42    0.59
   8 -10 -11   14.73    0.64
  -8  10  12    7.58    0.35
  -8  10  12    7.47    0.32
  -8  10  12    8.57    0.36
   8 -10 -12    7.41    0.37
   8 -10 -12    7.18    0.32
  -8  11   1    1.70    0.10
  -8  11   1    1.75    0.14
  -8  11   1    1.84    0.10
  -8  11   1    1.72    0.10
  -8  11   1    1.76    0.10
   8 -11  -1    1.63    0.09
   8 -11  -1    2.02    0.10
   8 -11  -1    1.80    0.10
   8 -11  -1    1.84    0.12
  -8  11   2    0.03    0.03
  -8  11   2    0.08    0.05
  -8  11   2    0.04    0.03
  -8  11   2    0.03    0.02
  -8  11   2    0.01    0.02
   8 -11  -2    0.01    0.03
   8 -11  -2    0.03    0.03
   8 -11  -2    0.01    0.02
   8 -11  -2    0.01    0.03
  -8  11   3   15.01    0.69
  -8  11   3   15.48    0.58
   8 -11  -3   15.21    0.58
   8 -11  -3   17.37    0.66
   8 -11  -3   15.50    0.67
   8 -11  -3   15.14    0.68
  -8  11   4   25.56    1.11
  -8  11   4   26.10    1.14
  -8  11   4   29.36    1.00
   8 -11  -4   25.63    0.98
   8 -11  -4   25.94    1.05
   8 -11  -4   26.74    1.14
   8 -11  -4   28.09    1.19
  -8  11   5   18.59    0.81
  -8  11   5   19.12    0.83
  -8  11   5   19.27    0.70
  -8  11   5   18.83    0.76
  -8  11   5   19.42    0.76
   8 -11  -5   16.91    0.84
   8 -11  -5   18.83    0.71
   8 -11  -5   18.19    0.75
   8 -11  -5   19.22    0.82
   8 -11  -5   20.26    0.86
  -8  11   6    0.16    0.04
  -8  11   6    0.17    0.05
  -8  11   6    0.28    0.04
  -8  11   6    0.15    0.03
  -8  11   6    0.22    0.03
   8 -11  -6    0.24    0.04
   8 -11  -6    0.23    0.03
   8 -11  -6    0.21    0.03
   8 -11  -6    0.22    0.05
  -8  11   7    0.02    0.04
  -8  11   7    0.02    0.04
  -8  11   7    0.00    0.03
  -8  11   7    0.04    0.03
  -8  11   7    0.00    0.02
   8 -11  -7    0.02    0.03
   8 -11  -7    0.02    0.03
   8 -11  -7    0.00    0.02
   8 -11  -7    0.01    0.02
   8 -11  -7    0.02    0.02
   8 -11  -7    0.04    0.04
  -8  11   8   24.20    1.05
  -8  11   8   25.08    1.07
  -8  11   8   25.63    0.92
  -8  11   8   25.39    1.02
  -8  11   8   25.24    0.99
   8 -11  -8   24.76    1.09
   8 -11  -8   24.92    0.92
   8 -11  -8   24.48    0.99
   8 -11  -8   24.90    1.01
   8 -11  -8   24.81    1.06
   8 -11  -8   26.28    1.12
  -8  11   9   24.20    1.05
  -8  11   9   24.99    1.06
  -8  11   9   24.97    0.91
   8 -11  -9   24.46    1.08
   8 -11  -9   24.52    0.91
   8 -11  -9   24.28    0.99
   8 -11  -9   25.00    0.99
   8 -11  -9   23.98    1.05
   8 -11  -9   26.19    1.12
  -8  11  10    0.07    0.04
  -8  11  10    0.06    0.03
  -8  11  10    0.08    0.02
   8 -11 -10    0.05    0.04
   8 -11 -10    0.10    0.03
   8 -11 -10    0.05    0.03
   8 -11 -10    0.08    0.02
   8 -11 -10    0.04    0.05
  -8  11  11    7.05    0.32
  -8  11  11    6.86    0.32
  -8  11  11    6.73    0.28
  -8  11  11    5.99    0.29
   8 -11 -11    6.85    0.33
   8 -11 -11    6.59    0.29
   8 -11 -11    6.73    0.28
  -8  12   1    3.82    0.17
  -8  12   1    3.67    0.17
  -8  12   1    3.80    0.18
   8 -12  -1    3.60    0.16
   8 -12  -1    3.74    0.17
  -8  12   2    2.21    0.13
  -8  12   2    2.09    0.11
  -8  12   2    2.15    0.12
   8 -12  -2    2.11    0.11
   8 -12  -2    2.56    0.12
   8 -12  -2    2.04    0.11
   8 -12  -2    2.04    0.14
  -8  12   3    2.94    0.16
  -8  12   3    3.13    0.14
  -8  12   3    2.90    0.14
  -8  12   3    2.65    0.14
   8 -12  -3    2.89    0.14
   8 -12  -3    2.98    0.15
   8 -12  -3    3.11    0.17
  -8  12   4   10.32    0.48
  -8  12   4   11.35    0.53
  -8  12   4   11.15    0.43
  -8  12   4   11.45    0.47
  -8  12   4   11.06    0.46
   8 -12  -4   12.76    0.49
   8 -12  -4   10.99    0.49
   8 -12  -4   11.70    0.53
  -8  12   5    6.17    0.30
  -8  12   5    6.45    0.33
  -8  12   5    6.85    0.27
  -8  12   5    6.29    0.28
  -8  12   5    6.53    0.28
   8 -12  -5    6.40    0.27
   8 -12  -5    6.58    0.28
   8 -12  -5    6.44    0.30
   8 -12  -5    6.74    0.33
  -8  12   6   20.96    0.90
  -8  12   6   20.73    0.76
  -8  12   6   19.63    0.81
  -8  12   6   20.90    0.82
   8 -12  -6   20.34    0.76
   8 -12  -6   19.41    0.81
   8 -12  -6   20.61    0.93
   8 -12  -6   20.52    0.88
   8 -12  -6   21.62    0.92
  -8  12   7   12.22    0.55
  -8  12   7   12.49    0.57
  -8  12   7   12.81    0.48
  -8  12   7   12.64    0.52
  -8  12   7   12.48    0.51
   8 -12  -7   11.89    0.56
   8 -12  -7   12.73    0.48
   8 -12  -7   12.20    0.51
   8 -12  -7   12.60    0.53
   8 -12  -7   12.50    0.55
   8 -12  -7   13.00    0.58
  -8  12   8    1.49    0.11
  -8  12   8    1.43    0.11
  -8  12   8    1.54    0.08
  -8  12   8    1.45    0.09
  -8  12   8    1.41    0.08
   8 -12  -8    1.42    0.10
   8 -12  -8    1.53    0.09
   8 -12  -8    1.35    0.09
   8 -12  -8    1.40    0.08
   8 -12  -8    1.46    0.09
   8 -12  -8    1.56    0.12
  -8  12   9    0.14    0.04
  -8  12   9    0.12    0.05
  -8  12   9    0.14    0.03
   8 -12  -9    0.15    0.04
   8 -12  -9    0.16    0.04
   8 -12  -9    0.15    0.03
  -8  12  10    0.01    0.03
  -8  12  10    0.00    0.02
   8 -12 -10    0.01    0.03
   8 -12 -10    0.03    0.03
   8 -12 -10    0.01    0.02
  -8  13   3    1.20    0.07
  -8  13   3    1.01    0.07
   8 -13  -3    1.22    0.08
   8 -13  -3    1.37    0.08
  -8  13   4    3.28    0.18
  -8  13   4    3.58    0.16
  -8  13   4    3.42    0.16
  -8  13   4    3.48    0.16
   8 -13  -4    3.38    0.16
  -8  13   5    4.13    0.21
  -8  13   5    4.37    0.18
  -8  13   5    3.93    0.19
  -8  13   5    4.01    0.19
   8 -13  -5    4.04    0.18
   8 -13  -5    4.63    0.20
  -8  13   6    0.42    0.05
  -8  13   6    0.51    0.05
  -8  13   6    0.35    0.04
  -8  13   6    0.38    0.04
   8 -13  -6    0.46    0.05
   8 -13  -6    0.47    0.05
   8 -13  -6    0.46    0.05
   8 -13  -6    0.41    0.04
  -8  13   7    5.11    0.24
  -8  13   7    4.59    0.22
  -8  13   7    4.84    0.21
   8 -13  -7    5.03    0.25
   8 -13  -7    4.85    0.21
   8 -13  -7    4.48    0.21
   8 -13  -7    4.89    0.22
  -8  13   8    2.01    0.13
  -8  13   8    2.14    0.14
  -8  13   8    1.83    0.11
  -8  13   8    2.06    0.10
   8 -13  -8    2.08    0.12
   8 -13  -8    1.91    0.11
   8 -13  -8    1.97    0.10
  -7 -12   1    1.34    0.08
  -7 -12   1    1.42    0.08
  -7 -12   1    1.57    0.09
  -7 -12   1    1.43    0.11
  -7 -12   2    0.30    0.05
   7  12  -2    0.21    0.07
  -7 -11   1    2.30    0.14
  -7 -11   1    2.46    0.13
  -7 -11   1    2.68    0.13
  -7 -11   1    2.71    0.13
  -7 -11   1    2.47    0.13
  -7 -11   1    2.62    0.12
  -7 -11   1    2.66    0.17
  -7 -11   1    2.93    0.16
   7  11  -1    2.72    0.14
   7  11  -1    2.71    0.15
   7  11  -1    2.47    0.13
   7  11  -1    2.61    0.12
   7  11  -1    2.74    0.19
   7  11  -1    2.72    0.17
  -7 -11   2    6.83    0.29
  -7 -11   2    7.53    0.30
  -7 -11   2    7.55    0.31
   7  11  -2    7.31    0.33
   7  11  -2    7.52    0.37
  -7 -11   3    1.95    0.10
  -7 -11   3    2.14    0.13
   7  11  -3    2.07    0.14
  -7 -10   1    0.00    0.02
  -7 -10   1    0.01    0.02
  -7 -10   1   -0.05    0.02
  -7 -10   1   -0.01    0.02
  -7 -10   1    0.00    0.01
  -7 -10   1    0.00    0.04
  -7 -10   1   -0.01    0.04
   7  10  -1    0.03    0.03
   7  10  -1   -0.03    0.03
   7  10  -1    0.02    0.02
   7  10  -1    0.03    0.06
   7  10  -1    0.01    0.05
  -7 -10   2    0.86    0.07
  -7 -10   2    0.92    0.06
  -7 -10   2    0.88    0.06
  -7 -10   2    0.93    0.09
  -7 -10   2    0.99    0.08
   7  10  -2    0.97    0.07
   7  10  -2    1.01    0.07
   7  10  -2    0.92    0.06
   7  10  -2    0.92    0.06
   7  10  -2    0.89    0.09
  -7 -10   3    0.08    0.02
  -7 -10   3    0.11    0.03
  -7 -10   3    0.09    0.02
  -7 -10   3    0.13    0.04
   7  10  -3    0.16    0.03
   7  10  -3    0.10    0.03
   7  10  -3    0.10    0.02
   7  10  -3    0.12    0.05
  -7 -10   4    0.69    0.05
  -7 -10   4    0.67    0.05
  -7 -10   4    0.59    0.07
   7  10  -4    0.66    0.09
  -7  -9   1    7.79    0.38
  -7  -9   1    8.14    0.36
  -7  -9   1    8.32    0.32
  -7  -9   1    8.08    0.32
  -7  -9   1    8.25    0.39
  -7  -9   1    8.26    0.38
   7   9  -1    8.10    0.37
   7   9  -1    8.16    0.33
   7   9  -1    8.03    0.36
   7   9  -1    8.29    0.34
   7   9  -1    7.78    0.33
   7   9  -1    7.81    0.40
   7   9  -1    7.97    0.39
  -7  -9   2    5.75    0.27
  -7  -9   2    5.70    0.26
  -7  -9   2    5.79    0.24
  -7  -9   2    5.94    0.24
  -7  -9   2    5.74    0.25
  -7  -9   2    5.52    0.29
  -7  -9   2    5.67    0.28
   7   9  -2    6.05    0.27
   7   9  -2    5.91    0.25
   7   9  -2    5.86    0.26
   7   9  -2    5.58    0.24
   7   9  -2    5.82    0.29
  -7  -9   3   18.10    0.78
  -7  -9   3   18.36    0.78
  -7  -9   3   17.47    0.68
  -7  -9   3   18.55    0.70
  -7  -9   3   20.40    0.77
  -7  -9   3   18.44    0.84
  -7  -9   3   18.73    0.83
   7   9  -3   19.54    0.81
   7   9  -3   19.89    0.76
   7   9  -3   18.70    0.75
   7   9  -3   19.07    0.76
   7   9  -3   20.36    0.87
  -7  -9   4   32.21    1.24
  -7  -9   4   33.19    1.25
  -7  -9   4   37.61    1.40
  -7  -9   4   34.07    1.50
  -7  -9   4   35.04    1.49
   7   9  -4   35.24    1.45
   7   9  -4   35.59    1.45
   7   9  -4   35.81    1.38
   7   9  -4   35.65    1.38
   7   9  -4   35.25    1.52
  -7  -9   5    0.89    0.07
  -7  -9   5    1.10    0.07
  -7  -9   5    1.32    0.09
   7   9  -5    1.04    0.08
   7   9  -5    1.25    0.09
   7   9  -5    1.02    0.07
   7   9  -5    1.05    0.06
   7   9  -5    1.24    0.11
  -7  -9   6    0.63    0.05
  -7  -9   6    0.75    0.07
   7   9  -6    0.71    0.09
  -7  -8   1   30.80    1.23
  -7  -8   1   29.06    1.04
  -7  -8   1   28.53    1.04
  -7  -8   1   27.25    1.10
  -7  -8   1   29.48    1.25
   7   8  -1   28.26    1.19
   7   8  -1   28.57    1.06
   7   8  -1   27.42    1.18
   7   8  -1   28.94    1.13
   7   8  -1   27.26    1.10
   7   8  -1   30.02    1.28
   7   8  -1   27.73    1.22
  -7  -8   2   19.29    0.84
  -7  -8   2   19.87    0.83
  -7  -8   2   19.04    0.71
  -7  -8   2   19.29    0.72
  -7  -8   2   19.38    0.77
  -7  -8   2   19.78    0.87
  -7  -8   2   19.58    0.85
   7   8  -2   19.56    0.83
   7   8  -2   19.47    0.74
   7   8  -2   19.74    0.78
   7   8  -2   20.00    0.78
  -7  -8   3    0.71    0.05
  -7  -8   3    0.81    0.06
  -7  -8   3    0.78    0.06
  -7  -8   3    0.74    0.05
  -7  -8   3    0.75    0.08
  -7  -8   3    0.62    0.07
   7   8  -3    0.75    0.06
   7   8  -3    0.77    0.06
   7   8  -3    0.80    0.06
   7   8  -3    0.75    0.05
   7   8  -3    0.67    0.08
  -7  -8   4    1.37    0.08
  -7  -8   4    1.33    0.08
  -7  -8   4    1.55    0.08
  -7  -8   4    1.57    0.09
  -7  -8   4    1.57    0.08
  -7  -8   4    1.55    0.12
  -7  -8   4    1.53    0.10
   7   8  -4    1.47    0.09
   7   8  -4    1.51    0.09
   7   8  -4    1.55    0.08
   7   8  -4    1.44    0.11
  -7  -8   5    6.85    0.28
  -7  -8   5    6.99    0.29
  -7  -8   5    7.67    0.31
  -7  -8   5    6.88    0.36
  -7  -8   5    7.43    0.35
   7   8  -5    7.57    0.33
   7   8  -5    7.09    0.30
   7   8  -5    7.25    0.31
   7   8  -5    7.23    0.35
  -7  -8   6   13.45    0.53
  -7  -8   6   13.05    0.53
  -7  -8   6   16.10    0.60
  -7  -8   6   14.53    0.64
   7   8  -6   14.82    0.62
   7   8  -6   13.74    0.58
   7   8  -6   14.46    0.58
   7   8  -6   14.80    0.58
   7   8  -6   14.14    0.65
  -7  -8   7   14.61    0.57
  -7  -8   7   13.56    0.61
   7   8  -7   12.38    0.60
  -7  -7   1   82.95    2.92
  -7  -7   1   81.27    2.94
  -7  -7   1   81.63    3.16
  -7  -7   1   82.53    3.46
  -7  -7   1   85.77    3.49
   7   7  -1   81.27    3.35
   7   7  -1   76.03    3.40
   7   7  -1   84.00    3.19
   7   7  -1   85.94    3.55
   7   7  -1   80.61    3.44
  -7  -7   2    1.49    0.09
  -7  -7   2    1.53    0.09
  -7  -7   2    1.44    0.08
  -7  -7   2    1.57    0.08
  -7  -7   2    1.42    0.08
  -7  -7   2    1.62    0.11
   7   7  -2    1.53    0.09
   7   7  -2    1.48    0.08
   7   7  -2    1.46    0.08
   7   7  -2    1.41    0.08
   7   7  -2    1.48    0.11
   7   7  -2    1.49    0.11
  -7  -7   3    0.39    0.04
  -7  -7   3    0.47    0.04
  -7  -7   3    0.44    0.04
  -7  -7   3    0.53    0.06
  -7  -7   3    0.52    0.05
   7   7  -3    0.42    0.05
   7   7  -3    0.48    0.04
   7   7  -3    0.47    0.04
   7   7  -3    0.46    0.04
   7   7  -3    0.46    0.06
  -7  -7   4    0.18    0.03
  -7  -7   4    0.18    0.03
  -7  -7   4    0.21    0.03
  -7  -7   4    0.22    0.03
  -7  -7   4    0.20    0.03
  -7  -7   4    0.14    0.04
  -7  -7   4    0.20    0.04
   7   7  -4    0.24    0.04
   7   7  -4    0.22    0.03
   7   7  -4    0.23    0.03
   7   7  -4    0.20    0.03
   7   7  -4    0.20    0.05
  -7  -7   5   17.68    0.77
  -7  -7   5   18.12    0.78
  -7  -7   5   18.67    0.70
  -7  -7   5   19.33    0.71
  -7  -7   5   19.47    0.86
  -7  -7   5   19.18    0.83
   7   7  -5   20.74    0.83
   7   7  -5   19.62    0.73
   7   7  -5   19.76    0.86
  -7  -7   6    1.60    0.09
  -7  -7   6    1.65    0.09
  -7  -7   6    1.82    0.09
  -7  -7   6    1.65    0.13
  -7  -7   6    1.86    0.11
   7   7  -6    1.81    0.10
   7   7  -6    1.64    0.09
   7   7  -6    1.76    0.10
   7   7  -6    1.86    0.09
   7   7  -6    1.87    0.13
  -7  -7   7    1.86    0.10
  -7  -7   7    2.24    0.11
  -7  -7   7    2.09    0.13
   7   7  -7    2.01    0.12
   7   7  -7    1.80    0.11
   7   7  -7    2.19    0.11
   7   7  -7    2.16    0.11
   7   7  -7    2.45    0.16
  -7  -7   8    2.85    0.13
  -7  -7   8    2.62    0.15
   7   7  -8    2.61    0.14
   7   7  -8    2.62    0.13
   7   7  -8    2.50    0.16
  -7  -6   1   27.83    1.16
  -7  -6   1   27.81    1.01
  -7  -6   1   26.99    1.00
  -7  -6   1   27.47    1.08
  -7  -6   1   28.72    1.20
   7   6  -1   27.41    1.16
   7   6  -1   28.77    1.02
   7   6  -1   28.85    1.11
   7   6  -1   27.76    1.09
   7   6  -1   27.93    1.20
  -7  -6   2   44.51    1.83
  -7  -6   2   44.59    1.79
  -7  -6   2   41.45    1.54
  -7  -6   2   43.95    1.56
  -7  -6   2   44.00    1.68
  -7  -6   2   44.09    1.84
   7   6  -2   43.05    1.68
   7   6  -2   43.41    1.68
   7   6  -2   42.19    1.87
   7   6  -2   43.45    1.84
  -7  -6   3   21.26    0.87
  -7  -6   3   20.74    0.85
  -7  -6   3   19.29    0.73
  -7  -6   3   20.21    0.74
  -7  -6   3   19.94    0.79
   7   6  -3   20.50    0.85
   7   6  -3   20.38    0.74
   7   6  -3   20.20    0.80
   7   6  -3   19.85    0.79
   7   6  -3   19.84    0.87
  -7  -6   4    2.70    0.14
  -7  -6   4    2.77    0.14
  -7  -6   4    2.75    0.13
  -7  -6   4    2.98    0.13
  -7  -6   4    2.85    0.13
  -7  -6   4    2.89    0.17
  -7  -6   4    3.00    0.16
   7   6  -4    2.84    0.15
   7   6  -4    2.76    0.13
   7   6  -4    2.82    0.14
   7   6  -4    2.79    0.13
  -7  -6   5    1.37    0.09
  -7  -6   5    1.50    0.09
  -7  -6   5    1.57    0.08
  -7  -6   5    1.57    0.08
  -7  -6   5    1.56    0.08
  -7  -6   5    1.35    0.11
  -7  -6   5    1.48    0.10
   7   6  -5    1.58    0.09
   7   6  -5    1.57    0.09
   7   6  -5    1.57    0.09
   7   6  -5    1.65    0.08
   7   6  -5    1.44    0.11
  -7  -6   6    4.29    0.21
  -7  -6   6    4.21    0.21
  -7  -6   6    4.88    0.20
  -7  -6   6    4.87    0.21
  -7  -6   6    5.31    0.22
  -7  -6   6    5.01    0.26
  -7  -6   6    5.12    0.25
   7   6  -6    5.16    0.24
   7   6  -6    4.92    0.21
   7   6  -6    5.33    0.23
   7   6  -6    5.28    0.22
   7   6  -6    5.18    0.26
  -7  -6   7    1.44    0.08
  -7  -6   7    1.34    0.08
  -7  -6   7    1.41    0.08
  -7  -6   7    1.03    0.11
  -7  -6   7    1.08    0.09
   7   6  -7    1.42    0.09
   7   6  -7    1.31    0.08
   7   6  -7    1.40    0.08
   7   6  -7    1.41    0.08
   7   6  -7    1.17    0.10
  -7  -6   8   14.96    0.66
   7   6  -8   14.66    0.63
   7   6  -8   13.59    0.56
   7   6  -8   15.08    0.60
   7   6  -8   15.58    0.61
   7   6  -8   15.23    0.68
  -7  -5   1    0.12    0.03
  -7  -5   1    0.10    0.03
  -7  -5   1    0.13    0.03
  -7  -5   1    0.10    0.02
  -7  -5   1    0.09    0.03
  -7  -5   1    0.08    0.03
   7   5  -1    0.08    0.03
   7   5  -1    0.10    0.03
   7   5  -1    0.07    0.03
   7   5  -1    0.10    0.02
   7   5  -1    0.06    0.04
   7   5  -1    0.10    0.03
  -7  -5   2    2.02    0.11
  -7  -5   2    1.98    0.10
  -7  -5   2    2.18    0.10
  -7  -5   2    1.83    0.12
  -7  -5   2    1.85    0.11
   7   5  -2    2.06    0.12
   7   5  -2    2.16    0.10
   7   5  -2    2.01    0.11
   7   5  -2    2.04    0.10
  -7  -5   3   17.24    0.73
  -7  -5   3   16.55    0.71
  -7  -5   3   16.27    0.62
  -7  -5   3   16.89    0.63
  -7  -5   3   17.11    0.67
  -7  -5   3   18.04    0.76
  -7  -5   3   18.17    0.76
   7   5  -3   17.18    0.63
   7   5  -3   17.22    0.69
   7   5  -3   17.12    0.67
   7   5  -3   17.27    0.75
  -7  -5   4    0.24    0.03
  -7  -5   4    0.26    0.03
  -7  -5   4    0.28    0.03
  -7  -5   4    0.30    0.04
  -7  -5   4    0.32    0.03
   7   5  -4    0.30    0.04
   7   5  -4    0.27    0.04
   7   5  -4    0.27    0.03
   7   5  -4    0.29    0.03
   7   5  -4    0.43    0.05
  -7  -5   5    0.13    0.03
  -7  -5   5    0.12    0.03
  -7  -5   5    0.14    0.03
  -7  -5   5    0.16    0.03
  -7  -5   5    0.15    0.02
  -7  -5   5    0.14    0.04
   7   5  -5    0.10    0.03
   7   5  -5    0.15    0.03
   7   5  -5    0.13    0.02
   7   5  -5    0.11    0.04
  -7  -5   6    1.34    0.08
  -7  -5   6    1.33    0.08
  -7  -5   6    1.42    0.08
  -7  -5   6    1.37    0.08
  -7  -5   6    1.47    0.08
   7   5  -6    1.43    0.09
   7   5  -6    1.46    0.08
   7   5  -6    1.45    0.08
   7   5  -6    1.47    0.11
  -7  -5   7    5.08    0.21
  -7  -5   7    4.74    0.21
  -7  -5   7    5.11    0.22
  -7  -5   7    4.94    0.27
  -7  -5   7    4.84    0.24
   7   5  -7    4.97    0.24
   7   5  -7    4.98    0.21
   7   5  -7    5.09    0.22
   7   5  -7    5.18    0.22
   7   5  -7    4.94    0.25
  -7  -5   8    1.35    0.08
  -7  -5   8    1.23    0.08
  -7  -5   8    1.44    0.08
  -7  -5   8    1.27    0.12
   7   5  -8    1.41    0.09
   7   5  -8    1.36    0.08
   7   5  -8    1.34    0.09
   7   5  -8    1.49    0.08
  -7  -5   9   19.92    0.81
  -7  -5   9   19.62    0.87
   7   5  -9   20.48    0.81
   7   5  -9   21.00    0.83
   7   5  -9   20.42    0.90
  -7  -4   1    5.10    0.23
  -7  -4   1    4.80    0.20
  -7  -4   1    5.01    0.20
  -7  -4   1    4.97    0.21
  -7  -4   1    4.81    0.23
  -7  -4   1    4.74    0.23
   7   4  -1    4.55    0.22
   7   4  -1    4.97    0.20
   7   4  -1    4.64    0.23
   7   4  -1    4.77    0.23
  -7  -4   2   28.04    1.17
  -7  -4   2   28.62    1.16
  -7  -4   2   26.53    1.00
  -7  -4   2   27.98    1.01
  -7  -4   2   28.16    1.09
  -7  -4   2   28.52    1.20
  -7  -4   2   28.38    1.19
   7   4  -2   27.58    1.15
   7   4  -2   28.79    1.02
   7   4  -2   28.79    1.11
   7   4  -2   27.71    1.09
   7   4  -2   26.72    1.19
   7   4  -2   27.21    1.17
  -7  -4   3   21.20    0.88
  -7  -4   3   20.38    0.77
  -7  -4   3   21.57    0.78
  -7  -4   3   22.09    0.84
  -7  -4   3   21.02    0.91
  -7  -4   3   21.84    0.92
   7   4  -3   20.82    0.88
   7   4  -3   21.37    0.78
   7   4  -3   21.26    0.84
   7   4  -3   21.46    0.84
   7   4  -3   20.93    0.91
  -7  -4   4   40.61    1.72
  -7  -4   4   42.61    1.74
  -7  -4   4   43.35    1.54
  -7  -4   4   41.91    1.53
  -7  -4   4   43.55    1.66
  -7  -4   4   42.94    1.81
  -7  -4   4   42.48    1.79
   7   4  -4   42.05    1.52
   7   4  -4   43.25    1.66
  -7  -4   5   45.68    1.90
  -7  -4   5   46.53    1.91
  -7  -4   5   45.22    1.66
  -7  -4   5   46.16    1.67
  -7  -4   5   46.58    1.81
  -7  -4   5   48.40    2.00
   7   4  -5   47.35    1.92
   7   4  -5   46.17    1.67
   7   4  -5   47.57    1.82
   7   4  -5   47.00    1.81
   7   4  -5   47.15    1.98
  -7  -4   6   12.68    0.55
  -7  -4   6   12.69    0.54
  -7  -4   6   12.78    0.48
  -7  -4   6   12.64    0.49
  -7  -4   6   13.42    0.59
  -7  -4   6   13.49    0.58
   7   4  -6   12.83    0.55
   7   4  -6   12.93    0.49
   7   4  -6   13.26    0.53
   7   4  -6   12.64    0.52
   7   4  -6   13.21    0.58
  -7  -4   7    3.23    0.16
  -7  -4   7    3.25    0.16
  -7  -4   7    3.61    0.16
  -7  -4   7    3.45    0.16
  -7  -4   7    3.54    0.16
  -7  -4   7    3.86    0.19
   7   4  -7    3.42    0.17
   7   4  -7    3.53    0.16
   7   4  -7    3.66    0.17
   7   4  -7    3.62    0.16
   7   4  -7    3.74    0.20
  -7  -4   8    0.32    0.04
  -7  -4   8    0.30    0.04
  -7  -4   8    0.32    0.03
  -7  -4   8    0.47    0.05
   7   4  -8    0.30    0.04
   7   4  -8    0.31    0.04
   7   4  -8    0.32    0.04
   7   4  -8    0.32    0.03
   7   4  -8    0.47    0.06
  -7  -4   9   38.23    1.40
  -7  -4   9   36.91    1.39
  -7  -4   9   40.96    1.69
   7   4  -9   40.84    1.64
   7   4  -9   37.32    1.40
   7   4  -9   41.47    1.56
   7   4  -9   39.14    1.54
   7   4  -9   41.83    1.73
  -7  -4  10   13.45    0.55
  -7  -4  10   13.47    0.60
   7   4 -10   13.90    0.56
   7   4 -10   13.43    0.55
   7   4 -10   13.22    0.61
  -7  -3   1    4.01    0.21
  -7  -3   1    4.43    0.21
  -7  -3   1    4.32    0.18
  -7  -3   1    4.50    0.18
  -7  -3   1    4.21    0.19
  -7  -3   1    4.22    0.20
  -7  -3   1    4.15    0.20
   7   3  -1    4.13    0.20
   7   3  -1    4.40    0.18
   7   3  -1    4.44    0.20
   7   3  -1    4.35    0.21
   7   3  -1    4.38    0.21
  -7  -3   2   38.77    1.60
  -7  -3   2   39.71    1.60
  -7  -3   2   37.21    1.36
  -7  -3   2   38.11    1.37
  -7  -3   2   38.19    1.48
  -7  -3   2   38.60    1.62
  -7  -3   2   38.95    1.63
   7   3  -2   38.22    1.57
   7   3  -2   38.28    1.37
   7   3  -2   39.07    1.50
   7   3  -2   38.53    1.55
   7   3  -2   38.05    1.65
   7   3  -2   38.01    1.61
  -7  -3   3    1.07    0.08
  -7  -3   3    1.17    0.07
  -7  -3   3    1.16    0.07
  -7  -3   3    1.16    0.07
  -7  -3   3    1.15    0.07
  -7  -3   3    1.24    0.08
  -7  -3   3    1.41    0.08
   7   3  -3    1.05    0.08
   7   3  -3    1.17    0.07
   7   3  -3    1.16    0.07
   7   3  -3    1.18    0.07
   7   3  -3    1.27    0.08
  -7  -3   4   27.36    1.17
  -7  -3   4   28.45    1.18
  -7  -3   4   30.54    1.14
  -7  -3   4   28.49    1.22
  -7  -3   4   28.67    1.21
   7   3  -4   28.37    1.18
   7   3  -4   28.36    1.04
   7   3  -4   28.63    1.12
   7   3  -4   29.53    1.13
   7   3  -4   27.95    1.21
  -7  -3   5   27.97    1.19
  -7  -3   5   29.70    1.21
  -7  -3   5   27.93    1.04
  -7  -3   5   28.76    1.05
  -7  -3   5   29.41    1.14
  -7  -3   5   30.25    1.26
  -7  -3   5   30.11    1.25
   7   3  -5   30.08    1.22
   7   3  -5   28.54    1.05
   7   3  -5   29.32    1.14
   7   3  -5   28.77    1.13
  -7  -3   6   -0.01    0.02
  -7  -3   6   -0.01    0.02
  -7  -3   6    0.02    0.02
  -7  -3   6    0.02    0.02
  -7  -3   6    0.03    0.02
   7   3  -6    0.05    0.03
   7   3  -6    0.01    0.02
   7   3  -6    0.03    0.02
   7   3  -6    0.02    0.02
   7   3  -6    0.04    0.03
  -7  -3   7   42.74    1.80
  -7  -3   7   44.14    1.59
  -7  -3   7   43.43    1.59
  -7  -3   7   44.49    1.72
  -7  -3   7   45.66    1.91
  -7  -3   7   44.74    1.88
   7   3  -7   44.90    1.83
   7   3  -7   44.06    1.59
   7   3  -7   45.42    1.73
   7   3  -7   43.63    1.86
  -7  -3   8    0.21    0.03
  -7  -3   8    0.18    0.03
  -7  -3   8    0.29    0.03
  -7  -3   8    0.21    0.03
  -7  -3   8    0.25    0.03
  -7  -3   8    0.23    0.05
  -7  -3   8    0.25    0.04
   7   3  -8    0.25    0.04
   7   3  -8    0.28    0.04
   7   3  -8    0.26    0.04
   7   3  -8    0.28    0.03
   7   3  -8    0.21    0.06
  -7  -3   9    4.88    0.20
  -7  -3   9    4.47    0.20
  -7  -3   9    4.89    0.21
  -7  -3   9    5.03    0.27
  -7  -3   9    5.05    0.24
   7   3  -9    5.00    0.23
   7   3  -9    4.74    0.20
   7   3  -9    4.84    0.21
  -7  -3  10    0.69    0.05
  -7  -3  10    0.70    0.05
  -7  -3  10    0.73    0.05
   7   3 -10    0.70    0.06
   7   3 -10    0.69    0.06
   7   3 -10    0.74    0.06
   7   3 -10    0.74    0.05
   7   3 -10    0.75    0.08
  -7  -3  11    3.07    0.15
  -7  -3  11    3.40    0.18
   7   3 -11    3.20    0.15
   7   3 -11    2.86    0.17
  -7  -2   1   36.72    1.52
  -7  -2   1   36.45    1.50
  -7  -2   1   35.49    1.29
  -7  -2   1   35.84    1.30
  -7  -2   1   32.90    1.36
  -7  -2   1   37.25    1.54
  -7  -2   1   36.22    1.52
   7   2  -1   36.75    1.49
   7   2  -1   36.01    1.30
   7   2  -1   38.09    1.43
   7   2  -1   39.49    1.58
   7   2  -1   37.05    1.54
  -7  -2   2   48.00    1.95
  -7  -2   2   47.78    1.95
  -7  -2   2   46.21    1.67
  -7  -2   2   45.29    1.69
  -7  -2   2   47.37    1.82
  -7  -2   2   48.71    2.00
  -7  -2   2   48.23    1.98
   7   2  -2   47.57    1.93
   7   2  -2   47.10    1.68
   7   2  -2   48.82    1.84
   7   2  -2   44.46    2.03
   7   2  -2   48.04    1.98
  -7  -2   3    0.62    0.05
  -7  -2   3    0.57    0.05
  -7  -2   3    0.64    0.05
  -7  -2   3    0.55    0.04
  -7  -2   3    0.50    0.04
  -7  -2   3    0.40    0.04
  -7  -2   3    0.39    0.04
   7   2  -3    0.45    0.05
   7   2  -3    0.53    0.05
   7   2  -3    0.57    0.05
   7   2  -3    0.53    0.04
   7   2  -3    0.39    0.05
  -7  -2   4    8.57    0.34
  -7  -2   4    8.24    0.34
  -7  -2   4    8.95    0.36
  -7  -2   4    9.49    0.41
  -7  -2   4    9.55    0.40
   7   2  -4    8.53    0.38
   7   2  -4    8.57    0.34
   7   2  -4    8.92    0.37
   7   2  -4    8.78    0.36
   7   2  -4    9.25    0.40
  -7  -2   5   19.83    0.85
  -7  -2   5   20.83    0.87
  -7  -2   5   21.13    0.81
  -7  -2   5   20.57    0.88
  -7  -2   5   20.77    0.88
   7   2  -5   20.16    0.85
   7   2  -5   19.94    0.74
   7   2  -5   20.12    0.81
   7   2  -5   21.08    0.81
   7   2  -5   20.30    0.88
  -7  -2   6   70.45    2.96
  -7  -2   6   75.94    2.66
  -7  -2   6   69.86    2.64
  -7  -2   6   76.73    2.89
  -7  -2   6   76.55    3.14
   7   2  -6   76.56    3.06
   7   2  -6   74.43    2.64
   7   2  -6   75.34    2.87
   7   2  -6   73.33    3.09
  -7  -2   7    0.30    0.04
  -7  -2   7    0.29    0.03
  -7  -2   7    0.34    0.04
  -7  -2   7    0.28    0.03
  -7  -2   7    0.32    0.03
  -7  -2   7    0.22    0.04
  -7  -2   7    0.29    0.04
   7   2  -7    0.30    0.04
   7   2  -7    0.29    0.04
   7   2  -7    0.25    0.04
   7   2  -7    0.27    0.03
   7   2  -7    0.24    0.04
  -7  -2   8   52.52    2.19
  -7  -2   8   54.17    1.94
  -7  -2   8   53.22    1.95
  -7  -2   8   54.57    2.11
  -7  -2   8   56.23    2.34
  -7  -2   8   55.40    2.30
   7   2  -8   55.18    2.24
   7   2  -8   54.03    1.94
   7   2  -8   56.11    2.12
   7   2  -8   52.88    2.09
   7   2  -8   55.15    2.31
  -7  -2   9    1.79    0.10
  -7  -2   9    1.70    0.10
  -7  -2   9    2.12    0.10
  -7  -2   9    1.94    0.10
  -7  -2   9    1.99    0.10
  -7  -2   9    1.94    0.13
  -7  -2   9    2.02    0.12
   7   2  -9    2.10    0.10
   7   2  -9    2.07    0.11
   7   2  -9    2.08    0.10
   7   2  -9    2.10    0.13
  -7  -2  10   17.05    0.65
  -7  -2  10   17.05    0.66
  -7  -2  10   18.38    0.71
  -7  -2  10   18.04    0.81
  -7  -2  10   17.76    0.77
   7   2 -10   17.86    0.75
   7   2 -10   17.58    0.66
   7   2 -10   18.08    0.79
  -7  -2  11    2.96    0.14
  -7  -2  11    2.94    0.16
   7   2 -11    2.77    0.14
   7   2 -11    2.87    0.14
   7   2 -11    2.96    0.14
   7   2 -11    2.91    0.17
  -7  -1   1    0.76    0.06
  -7  -1   1    0.87    0.05
  -7  -1   1    0.90    0.06
  -7  -1   1    0.74    0.05
  -7  -1   1    0.77    0.05
   7   1  -1    0.86    0.06
   7   1  -1    0.82    0.06
   7   1  -1    0.83    0.06
   7   1  -1    0.82    0.06
  -7  -1   2   11.81    0.50
  -7  -1   2   11.23    0.49
  -7  -1   2   11.62    0.43
  -7  -1   2   11.57    0.44
  -7  -1   2   10.96    0.46
  -7  -1   2   11.27    0.49
   7   1  -2   11.14    0.49
   7   1  -2   11.62    0.43
   7   1  -2   11.80    0.47
   7   1  -2   11.41    0.50
  -7  -1   3   29.25    1.20
  -7  -1   3   28.58    1.18
  -7  -1   3   27.64    1.02
  -7  -1   3   28.58    1.05
  -7  -1   3   28.73    1.11
   7   1  -3   28.67    1.18
   7   1  -3   29.01    1.03
   7   1  -3   28.31    1.11
   7   1  -3   28.12    1.20
  -7  -1   4   45.73    1.88
  -7  -1   4   46.40    1.90
  -7  -1   4   44.13    1.63
  -7  -1   4   46.30    1.68
  -7  -1   4   46.99    1.79
  -7  -1   4   45.03    1.91
  -7  -1   4   46.57    1.94
   7   1  -4   46.56    1.89
   7   1  -4   47.26    1.65
   7   1  -4   47.09    1.80
   7   1  -4   46.22    1.80
   7   1  -4   46.02    1.93
  -7  -1   5   60.49    2.20
  -7  -1   5   60.76    2.24
  -7  -1   5   63.91    2.41
  -7  -1   5   63.48    2.63
  -7  -1   5   62.60    2.60
   7   1  -5   62.07    2.54
   7   1  -5   62.95    2.22
   7   1  -5   63.15    2.41
   7   1  -5   63.52    2.42
   7   1  -5   61.98    2.60
  -7  -1   6   37.43    1.58
  -7  -1   6   38.10    1.60
  -7  -1   6   38.68    1.40
  -7  -1   6   37.80    1.42
  -7  -1   6   39.25    1.51
  -7  -1   6   40.69    1.68
  -7  -1   6   40.00    1.65
   7   1  -6   38.84    1.39
   7   1  -6   40.31    1.52
  -7  -1   7    6.85    0.31
  -7  -1   7    6.94    0.31
  -7  -1   7    6.99    0.27
  -7  -1   7    6.88    0.28
  -7  -1   7    6.47    0.32
  -7  -1   7    6.43    0.31
   7   1  -7    7.02    0.31
   7   1  -7    6.98    0.27
   7   1  -7    7.04    0.29
   7   1  -7    6.40    0.31
  -7  -1   8   43.46    1.81
  -7  -1   8   44.24    1.82
  -7  -1   8   45.29    1.59
  -7  -1   8   41.85    1.61
  -7  -1   8   43.12    1.70
  -7  -1   8   47.77    1.94
  -7  -1   8   45.31    1.89
   7   1  -8   43.93    1.81
   7   1  -8   43.28    1.58
   7   1  -8   44.71    1.72
   7   1  -8   43.20    1.70
   7   1  -8   46.64    1.92
  -7  -1   9    9.55    0.43
  -7  -1   9   10.03    0.43
  -7  -1   9   10.35    0.39
  -7  -1   9    9.61    0.39
  -7  -1   9   10.62    0.42
  -7  -1   9    9.99    0.47
  -7  -1   9   10.13    0.45
   7   1  -9   10.26    0.45
   7   1  -9   10.29    0.39
   7   1  -9   10.81    0.43
   7   1  -9   10.09    0.41
   7   1  -9    9.82    0.46
  -7  -1  10   21.36    0.91
  -7  -1  10   21.06    0.91
  -7  -1  10   20.93    0.82
  -7  -1  10   22.17    0.88
  -7  -1  10   23.07    1.00
  -7  -1  10   23.43    0.98
   7   1 -10   22.88    0.94
   7   1 -10   22.16    0.82
   7   1 -10   23.34    0.90
   7   1 -10   22.91    0.89
  -7  -1  11    0.57    0.05
  -7  -1  11    0.56    0.05
  -7  -1  11    0.59    0.04
  -7  -1  11    0.56    0.05
   7   1 -11    0.60    0.05
   7   1 -11    0.62    0.05
   7   1 -11    0.57    0.04
   7   1 -11    0.54    0.07
  -7  -1  12    3.71    0.18
   7   1 -12    3.07    0.14
   7   1 -12    2.52    0.16
  -7   0   1   15.28    0.66
  -7   0   1   15.29    0.66
  -7   0   1   15.93    0.58
  -7   0   1   15.45    0.58
  -7   0   1   15.20    0.63
  -7   0   1   15.11    0.61
   7   0  -1   15.26    0.65
   7   0  -1   15.85    0.58
   7   0  -1   15.97    0.63
   7   0  -1   14.67    0.66
   7   0  -1   15.51    0.67
  -7   0   2   28.04    1.15
  -7   0   2   27.17    0.98
  -7   0   2   26.93    1.01
  -7   0   2   24.40    1.03
  -7   0   2   26.50    1.14
  -7   0   2   28.01    1.17
   7   0  -2   27.67    1.14
   7   0  -2   28.47    0.99
   7   0  -2   28.90    1.09
   7   0  -2   27.36    1.15
  -7   0   3   14.15    0.61
  -7   0   3   15.24    0.63
  -7   0   3   13.90    0.53
  -7   0   3   14.23    0.55
  -7   0   3   13.82    0.57
  -7   0   3   14.73    0.62
   7   0  -3   14.37    0.61
   7   0  -3   14.58    0.54
   7   0  -3   14.47    0.58
   7   0  -3   15.32    0.64
  -7   0   4   52.55    2.20
  -7   0   4   54.36    2.23
  -7   0   4   53.52    1.94
  -7   0   4   52.84    2.04
  -7   0   4   55.93    2.12
  -7   0   4   54.97    2.29
  -7   0   4   54.90    2.29
   7   0  -4   56.25    2.26
   7   0  -4   56.08    1.96
   7   0  -4   55.47    2.13
   7   0  -4   54.92    2.19
   7   0  -4   55.07    2.30
  -7   0   5    3.42    0.18
  -7   0   5    3.43    0.17
  -7   0   5    3.41    0.15
  -7   0   5    3.24    0.16
  -7   0   5    3.38    0.16
  -7   0   5    4.01    0.18
  -7   0   5    3.85    0.18
   7   0  -5    3.31    0.17
   7   0  -5    3.42    0.15
   7   0  -5    3.42    0.16
   7   0  -5    3.37    0.16
   7   0  -5    4.41    0.19
  -7   0   6    2.30    0.13
  -7   0   6    2.35    0.13
  -7   0   6    2.56    0.12
  -7   0   6    2.60    0.12
  -7   0   6    2.60    0.12
  -7   0   6    2.52    0.14
  -7   0   6    2.56    0.13
   7   0  -6    2.38    0.14
   7   0  -6    2.50    0.12
   7   0  -6    2.56    0.13
   7   0  -6    2.58    0.12
   7   0  -6    2.64    0.14
  -7   0   7    5.12    0.25
  -7   0   7    5.07    0.21
  -7   0   7    4.99    0.22
  -7   0   7    5.02    0.22
  -7   0   7    5.63    0.26
   7   0  -7    5.12    0.24
   7   0  -7    5.60    0.22
   7   0  -7    5.10    0.23
   7   0  -7    5.09    0.22
   7   0  -7    5.70    0.26
  -7   0   8    1.61    0.10
  -7   0   8    1.53    0.09
  -7   0   8    1.61    0.09
  -7   0   8    1.60    0.09
  -7   0   8    1.54    0.08
  -7   0   8    1.60    0.10
  -7   0   8    1.73    0.10
   7   0  -8    1.55    0.10
   7   0  -8    1.68    0.09
   7   0  -8    1.64    0.09
   7   0  -8    1.58    0.08
   7   0  -8    1.70    0.11
  -7   0   9   24.68    1.05
  -7   0   9   24.68    1.05
  -7   0   9   25.59    0.92
  -7   0   9   24.80    0.95
  -7   0   9   24.62    0.98
   7   0  -9   24.65    1.04
   7   0  -9   24.87    0.91
   7   0  -9   25.37    0.99
   7   0  -9   24.25    0.97
   7   0  -9   26.04    1.10
  -7   0  10    0.06    0.02
  -7   0  10    0.10    0.02
  -7   0  10    0.04    0.03
  -7   0  10    0.10    0.03
  -7   0  10    0.05    0.02
  -7   0  10    0.07    0.04
  -7   0  10    0.07    0.03
   7   0 -10    0.05    0.03
   7   0 -10    0.04    0.02
   7   0 -10    0.07    0.04
  -7   0  11   35.17    1.50
  -7   0  11   34.91    1.49
  -7   0  11   37.61    1.35
  -7   0  11   34.89    1.37
  -7   0  11   37.07    1.44
  -7   0  11   37.46    1.62
  -7   0  11   37.61    1.57
   7   0 -11   36.77    1.54
   7   0 -11   38.22    1.46
   7   0 -11   38.14    1.46
   7   0 -11   38.63    1.63
  -7   0  12    1.54    0.09
  -7   0  12    1.63    0.09
  -7   0  12    1.77    0.10
   7   0 -12    1.54    0.09
   7   0 -12    1.65    0.09
   7   0 -12    1.61    0.09
   7   0 -12    1.71    0.12
  -7   1   1   26.04    1.07
  -7   1   1   25.06    1.05
  -7   1   1   24.83    0.91
  -7   1   1   23.55    0.97
  -7   1   1   25.26    1.00
  -7   1   1   25.59    0.99
   7  -1  -1   25.41    1.06
   7  -1  -1   25.88    0.92
   7  -1  -1   26.58    1.02
   7  -1  -1   25.94    1.09
  -7   1   2    0.84    0.06
  -7   1   2    0.70    0.05
   7  -1  -2    0.81    0.06
   7  -1  -2    0.79    0.06
   7  -1  -2    0.85    0.05
  -7   1   3   18.09    0.76
  -7   1   3   17.55    0.75
  -7   1   3   17.36    0.65
  -7   1   3   17.49    0.71
   7  -1  -3   18.13    0.76
   7  -1  -3   18.57    0.66
   7  -1  -3   18.21    0.72
   7  -1  -3   18.51    0.78
  -7   1   4    0.47    0.05
  -7   1   4    0.54    0.05
  -7   1   4    0.58    0.05
  -7   1   4    0.49    0.04
  -7   1   4    0.47    0.04
  -7   1   4    0.52    0.04
   7  -1  -4    0.54    0.05
   7  -1  -4    0.60    0.05
   7  -1  -4    0.52    0.05
   7  -1  -4    0.53    0.05
  -7   1   5    0.10    0.03
  -7   1   5    0.08    0.03
  -7   1   5    0.13    0.03
  -7   1   5    0.12    0.02
  -7   1   5    0.13    0.03
  -7   1   5    0.13    0.02
   7  -1  -5    0.10    0.04
   7  -1  -5    0.10    0.03
   7  -1  -5    0.11    0.03
   7  -1  -5    0.12    0.02
   7  -1  -5    0.15    0.03
  -7   1   6  138.47    5.68
  -7   1   6  139.08    5.72
  -7   1   6  138.67    4.99
  -7   1   6  145.04    5.46
  -7   1   6  144.76    5.94
  -7   1   6  146.07    5.95
   7  -1  -6  142.93    5.76
   7  -1  -6  142.28    5.01
   7  -1  -6  143.67    5.46
   7  -1  -6  143.04    5.47
   7  -1  -6  140.82    5.87
  -7   1   8    7.87    0.35
  -7   1   8    7.63    0.34
  -7   1   8    7.96    0.32
  -7   1   8    7.07    0.34
  -7   1   8    7.58    0.34
   7  -1  -8    7.80    0.35
   7  -1  -8    7.74    0.30
   7  -1  -8    7.71    0.32
   7  -1  -8    7.69    0.32
   7  -1  -8    6.66    0.33
  -7   1   9    2.58    0.14
  -7   1   9    2.58    0.13
  -7   1   9    2.55    0.13
  -7   1   9    2.58    0.12
  -7   1   9    2.63    0.15
  -7   1   9    2.68    0.14
   7  -1  -9    2.59    0.14
   7  -1  -9    2.64    0.12
   7  -1  -9    2.67    0.13
   7  -1  -9    2.58    0.12
   7  -1  -9    2.62    0.14
  -7   1  10   17.55    0.75
  -7   1  10   17.16    0.74
  -7   1  10   17.70    0.66
  -7   1  10   17.35    0.72
  -7   1  10   18.03    0.71
  -7   1  10   18.06    0.79
  -7   1  10   17.78    0.76
   7  -1 -10   18.18    0.76
   7  -1 -10   18.12    0.71
   7  -1 -10   17.17    0.70
   7  -1 -10   17.42    0.77
  -7   1  11   26.82    1.14
  -7   1  11   27.77    1.17
  -7   1  11   27.43    1.01
  -7   1  11   27.04    1.08
  -7   1  11   29.52    1.25
   7  -1 -11   28.10    1.17
   7  -1 -11   27.38    1.01
   7  -1 -11   28.29    1.20
  -7   1  12    9.19    0.42
  -7   1  12   10.07    0.39
  -7   1  12    9.56    0.41
  -7   1  12   10.09    0.41
  -7   1  12   10.57    0.46
   7  -1 -12   10.21    0.45
   7  -1 -12   10.21    0.39
   7  -1 -12   10.61    0.43
   7  -1 -12   10.04    0.41
   7  -1 -12   11.22    0.49
   7  -1 -13    1.09    0.07
  -7   2   1    0.08    0.03
  -7   2   1    0.06    0.02
  -7   2   1    0.09    0.03
  -7   2   1    0.08    0.02
   7  -2  -1    0.07    0.03
   7  -2  -1    0.17    0.03
   7  -2  -1    0.09    0.02
  -7   2   2    8.89    0.40
  -7   2   2    9.27    0.41
  -7   2   2    9.68    0.36
  -7   2   2    9.28    0.39
  -7   2   2    9.19    0.38
   7  -2  -2    9.04    0.35
   7  -2  -2    9.65    0.39
   7  -2  -2    9.13    0.41
   7  -2  -2    9.18    0.41
  -7   2   3   10.37    0.46
  -7   2   3   10.98    0.41
  -7   2   3    9.53    0.42
   7  -2  -3   10.53    0.40
   7  -2  -3   11.09    0.44
   7  -2  -3   11.85    0.48
  -7   2   4    0.01    0.02
  -7   2   4   -0.04    0.02
  -7   2   4   -0.03    0.02
  -7   2   4    0.03    0.02
   7  -2  -4   -0.02    0.03
   7  -2  -4   -0.01    0.02
   7  -2  -4   -0.01    0.02
   7  -2  -4    0.01    0.02
  -7   2   5   55.49    2.34
  -7   2   5   57.31    2.36
  -7   2   5   58.60    2.07
  -7   2   5   59.33    2.26
  -7   2   5   60.57    2.47
   7  -2  -5   59.29    2.40
   7  -2  -5   56.45    2.06
   7  -2  -5   59.09    2.27
   7  -2  -5   58.97    2.34
   7  -2  -5   60.62    2.47
  -7   2   6   11.24    0.50
  -7   2   6   10.73    0.48
  -7   2   6   11.53    0.44
  -7   2   6   11.70    0.47
  -7   2   6   12.29    0.52
  -7   2   6   11.93    0.51
   7  -2  -6   11.65    0.50
   7  -2  -6   11.26    0.43
   7  -2  -6   11.35    0.47
   7  -2  -6   11.56    0.47
   7  -2  -6   12.33    0.52
  -7   2   7   94.74    3.84
  -7   2   7   92.56    3.81
  -7   2   7   93.08    3.33
  -7   2   7   96.40    3.62
  -7   2   7   99.59    4.02
  -7   2   7   97.19    3.97
   7  -2  -7   89.90    3.29
   7  -2  -7   95.73    3.63
  -7   2   8    0.63    0.06
  -7   2   8    0.66    0.05
  -7   2   8    0.65    0.05
  -7   2   8    0.61    0.06
  -7   2   8    0.59    0.05
   7  -2  -8    0.59    0.06
   7  -2  -8    0.60    0.06
   7  -2  -8    0.63    0.05
   7  -2  -8    0.63    0.05
   7  -2  -8    0.64    0.05
   7  -2  -8    0.59    0.06
  -7   2   9   10.49    0.47
  -7   2   9   10.25    0.45
  -7   2   9   10.64    0.40
  -7   2   9   10.42    0.43
  -7   2   9   10.78    0.48
  -7   2   9   10.36    0.46
   7  -2  -9   10.12    0.40
   7  -2  -9   10.99    0.44
   7  -2  -9   10.66    0.43
   7  -2  -9   10.29    0.46
  -7   2  10   84.71    3.51
  -7   2  10   84.76    3.53
  -7   2  10   86.66    3.08
  -7   2  10   87.20    3.35
  -7   2  10   90.80    3.75
  -7   2  10   86.20    3.61
   7  -2 -10   88.28    3.35
   7  -2 -10   84.97    3.32
   7  -2 -10   85.40    3.60
  -7   2  11   17.89    0.78
  -7   2  11   17.38    0.76
  -7   2  11   18.51    0.73
  -7   2  11   19.63    0.85
  -7   2  11   18.60    0.80
   7  -2 -11   18.74    0.79
   7  -2 -11   18.19    0.68
   7  -2 -11   19.22    0.75
   7  -2 -11   18.01    0.73
  -7   2  12    5.34    0.22
  -7   2  12    5.20    0.25
  -7   2  12    5.25    0.23
  -7   2  12    5.17    0.28
  -7   2  12    5.16    0.25
   7  -2 -12    5.25    0.25
   7  -2 -12    5.42    0.22
   7  -2 -12    5.51    0.24
   7  -2 -12    5.44    0.23
   7  -2 -12    5.19    0.26
  -7   2  13   11.29    0.52
  -7   2  13   11.35    0.51
  -7   2  13   12.58    0.47
  -7   2  13   12.17    0.52
  -7   2  13   12.61    0.51
  -7   2  13   14.51    0.59
   7  -2 -13   12.30    0.47
   7  -2 -13   12.26    0.50
   7  -2 -13   12.65    0.56
  -7   3   1    1.87    0.11
  -7   3   1    1.91    0.11
  -7   3   1    2.04    0.10
  -7   3   1    1.93    0.10
  -7   3   1    1.94    0.10
   7  -3  -1    2.10    0.12
   7  -3  -1    1.85    0.10
   7  -3  -1    1.99    0.10
  -7   3   2   -0.02    0.02
  -7   3   2    0.01    0.03
  -7   3   2    0.00    0.02
  -7   3   2    0.02    0.02
  -7   3   2    0.00    0.02
   7  -3  -2    0.02    0.03
   7  -3  -2    0.00    0.02
   7  -3  -2    0.01    0.02
  -7   3   3    0.60    0.06
  -7   3   3    0.59    0.06
  -7   3   3    0.67    0.05
  -7   3   3    0.62    0.05
  -7   3   3    0.58    0.05
   7  -3  -3    0.63    0.06
   7  -3  -3    0.62    0.05
   7  -3  -3    0.61    0.05
  -7   3   4    0.71    0.06
  -7   3   4    0.79    0.06
  -7   3   4    0.80    0.06
  -7   3   4    0.76    0.05
   7  -3  -4    0.81    0.06
   7  -3  -4    0.79    0.06
   7  -3  -4    0.85    0.05
  -7   3   5   20.51    0.88
  -7   3   5   21.63    0.90
  -7   3   5   21.33    0.78
  -7   3   5   21.62    0.84
  -7   3   5   22.12    0.93
  -7   3   5   21.61    0.92
   7  -3  -5   20.87    0.78
   7  -3  -5   21.21    0.84
   7  -3  -5   21.79    0.92
   7  -3  -5   21.84    0.93
  -7   3   6   26.64    1.11
  -7   3   6   26.29    1.10
  -7   3   6   26.77    0.97
  -7   3   6   27.80    1.06
  -7   3   6   27.82    1.15
   7  -3  -6   26.49    1.15
   7  -3  -6   25.89    1.10
   7  -3  -6   26.55    0.97
   7  -3  -6   27.14    1.06
   7  -3  -6   26.86    1.06
   7  -3  -6   25.95    1.12
   7  -3  -6   27.11    1.18
  -7   3   7    6.51    0.30
  -7   3   7    6.59    0.30
  -7   3   7    6.51    0.26
  -7   3   7    6.64    0.28
   7  -3  -7    6.56    0.31
   7  -3  -7    6.38    0.30
   7  -3  -7    6.44    0.26
   7  -3  -7    6.47    0.28
  -7   3   8    3.49    0.18
  -7   3   8    3.46    0.18
   7  -3  -8    3.53    0.19
   7  -3  -8    3.43    0.15
   7  -3  -8    3.57    0.16
   7  -3  -8    3.32    0.17
  -7   3   9   55.51    2.28
  -7   3   9   53.82    2.24
  -7   3   9   55.02    1.97
  -7   3   9   53.69    2.12
  -7   3   9   55.55    2.35
  -7   3   9   54.89    2.30
   7  -3  -9   57.30    2.38
   7  -3  -9   55.82    2.28
   7  -3  -9   54.96    2.13
   7  -3  -9   55.30    2.13
  -7   3  10   24.80    1.06
  -7   3  10   24.86    1.05
  -7   3  10   25.91    0.93
  -7   3  10   25.06    0.99
  -7   3  10   25.88    1.11
  -7   3  10   25.27    1.07
   7  -3 -10   26.19    1.13
   7  -3 -10   25.69    1.07
   7  -3 -10   23.85    0.91
   7  -3 -10   25.44    0.99
   7  -3 -10   25.09    0.99
   7  -3 -10   25.11    1.08
   7  -3 -10   25.10    1.18
  -7   3  11    0.07    0.03
  -7   3  11    0.07    0.03
  -7   3  11    0.09    0.03
  -7   3  11    0.08    0.02
  -7   3  11    0.10    0.04
  -7   3  11    0.08    0.02
   7  -3 -11    0.07    0.04
   7  -3 -11    0.07    0.03
   7  -3 -11    0.08    0.03
   7  -3 -11    0.07    0.03
   7  -3 -11    0.07    0.02
   7  -3 -11    0.09    0.06
  -7   3  12   10.24    0.39
  -7   3  12    9.88    0.41
  -7   3  12   10.14    0.48
  -7   3  12   10.06    0.45
   7  -3 -12   10.10    0.50
   7  -3 -12   10.13    0.45
   7  -3 -12    9.48    0.39
   7  -3 -12   10.42    0.42
   7  -3 -12   10.06    0.41
   7  -3 -12   10.51    0.47
   7  -3 -12   10.63    0.54
  -7   3  13    1.69    0.10
  -7   3  13    1.86    0.10
  -7   3  13    1.86    0.10
  -7   3  13    1.88    0.11
   7  -3 -13    1.86    0.11
   7  -3 -13    1.86    0.10
   7  -3 -13    1.86    0.09
   7  -3 -13    1.81    0.12
  -7   4   1    1.70    0.10
  -7   4   1    1.81    0.11
  -7   4   1    1.81    0.09
  -7   4   1    1.89    0.10
  -7   4   1    1.83    0.10
   7  -4  -1    1.77    0.11
   7  -4  -1    1.85    0.09
   7  -4  -1    1.95    0.10
   7  -4  -1    1.93    0.10
   7  -4  -1    2.06    0.10
  -7   4   2   14.10    0.62
  -7   4   2   14.66    0.63
  -7   4   2   14.96    0.55
  -7   4   2   15.02    0.60
  -7   4   2   14.84    0.59
   7  -4  -2   15.58    0.65
   7  -4  -2   14.45    0.55
   7  -4  -2   15.56    0.61
  -7   4   3   18.10    0.67
  -7   4   3   18.25    0.74
  -7   4   3   18.26    0.72
   7  -4  -3   18.54    0.78
   7  -4  -3   17.68    0.66
   7  -4  -3   19.08    0.74
   7  -4  -3   18.22    0.78
   7  -4  -3   18.71    0.79
  -7   4   4    0.36    0.05
  -7   4   4    0.34    0.04
  -7   4   4    0.31    0.04
   7  -4  -4    0.33    0.04
   7  -4  -4    0.43    0.04
  -7   4   5    1.71    0.10
  -7   4   5    1.63    0.10
  -7   4   5    1.68    0.09
  -7   4   5    1.74    0.09
   7  -4  -5    1.75    0.11
   7  -4  -5    1.64    0.09
   7  -4  -5    1.73    0.10
   7  -4  -5    2.05    0.10
  -7   4   6    3.80    0.20
  -7   4   6    3.87    0.19
  -7   4   6    3.94    0.17
  -7   4   6    4.06    0.18
  -7   4   6    4.28    0.19
  -7   4   6    4.08    0.19
   7  -4  -6    4.01    0.20
   7  -4  -6    4.02    0.20
   7  -4  -6    3.82    0.17
   7  -4  -6    4.04    0.18
   7  -4  -6    4.07    0.18
   7  -4  -6    4.13    0.19
   7  -4  -6    4.04    0.20
  -7   4   7    6.54    0.31
  -7   4   7    6.35    0.30
  -7   4   7    6.76    0.28
  -7   4   7    6.41    0.30
  -7   4   7    6.42    0.29
   7  -4  -7    6.61    0.31
   7  -4  -7    6.64    0.31
   7  -4  -7    6.53    0.26
   7  -4  -7    6.58    0.28
   7  -4  -7    6.71    0.32
  -7   4   8    0.48    0.05
  -7   4   8    0.36    0.04
  -7   4   8    0.44    0.04
   7  -4  -8    0.31    0.05
   7  -4  -8    0.37    0.04
   7  -4  -8    0.33    0.04
  -7   4   9   58.29    2.43
  -7   4   9   57.59    2.40
  -7   4   9   60.11    2.12
  -7   4   9   59.03    2.29
  -7   4   9   60.07    2.56
  -7   4   9   60.07    2.49
   7  -4  -9   59.30    2.49
   7  -4  -9   59.75    2.30
   7  -4  -9   60.98    2.31
   7  -4  -9   57.01    2.45
   7  -4  -9   58.45    2.55
  -7   4  10   24.81    1.09
  -7   4  10   25.88    1.09
  -7   4  10   26.90    0.96
  -7   4  10   26.18    1.03
  -7   4  10   26.22    1.15
  -7   4  10   26.75    1.12
   7  -4 -10   26.07    1.13
   7  -4 -10   27.50    1.13
   7  -4 -10   25.08    0.94
   7  -4 -10   26.53    1.03
   7  -4 -10   26.32    1.03
   7  -4 -10   25.97    1.12
   7  -4 -10   26.40    1.18
  -7   4  11    0.09    0.04
  -7   4  11    0.11    0.03
  -7   4  11    0.10    0.03
  -7   4  11    0.12    0.02
  -7   4  11    0.16    0.04
  -7   4  11    0.13    0.03
   7  -4 -11    0.11    0.04
   7  -4 -11    0.12    0.04
   7  -4 -11    0.15    0.03
   7  -4 -11    0.12    0.02
   7  -4 -11    0.15    0.04
   7  -4 -11    0.16    0.05
  -7   4  12   31.65    1.34
  -7   4  12   31.94    1.34
  -7   4  12   33.21    1.18
  -7   4  12   33.33    1.27
  -7   4  12   34.22    1.48
  -7   4  12   31.92    1.36
   7  -4 -12   33.82    1.45
   7  -4 -12   31.84    1.35
   7  -4 -12   30.52    1.15
   7  -4 -12   33.11    1.27
   7  -4 -12   31.38    1.25
   7  -4 -12   31.06    1.36
   7  -4 -12   31.82    1.46
  -7   4  13   12.56    0.56
  -7   4  13   13.52    0.50
  -7   4  13   12.93    0.53
  -7   4  13   13.19    0.58
   7  -4 -13   14.14    0.60
   7  -4 -13   12.14    0.49
   7  -4 -13   13.42    0.54
   7  -4 -13   13.45    0.53
   7  -4 -13   13.26    0.59
  -7   5   1    8.32    0.38
  -7   5   1    8.60    0.39
  -7   5   1    9.18    0.35
  -7   5   1    9.13    0.37
  -7   5   1    8.92    0.37
   7  -5  -1    9.35    0.41
   7  -5  -1    8.63    0.34
   7  -5  -1    9.31    0.38
   7  -5  -1    9.06    0.39
  -7   5   2    2.45    0.14
  -7   5   2    2.71    0.15
  -7   5   2    2.74    0.12
  -7   5   2    2.74    0.13
  -7   5   2    2.69    0.13
   7  -5  -2    2.85    0.15
   7  -5  -2    2.65    0.12
   7  -5  -2    2.70    0.13
   7  -5  -2    2.66    0.13
   7  -5  -2    2.65    0.13
  -7   5   3    5.91    0.24
  -7   5   3    5.79    0.26
  -7   5   3    6.06    0.26
   7  -5  -3    5.94    0.28
   7  -5  -3    5.89    0.24
   7  -5  -3    6.15    0.26
   7  -5  -3    5.88    0.27
  -7   5   4   20.04    0.85
  -7   5   4   20.04    0.75
  -7   5   4   20.50    0.84
  -7   5   4   19.52    0.80
   7  -5  -4   21.15    0.89
   7  -5  -4   20.92    0.88
   7  -5  -4   20.65    0.75
   7  -5  -4   21.25    0.82
   7  -5  -4   21.32    0.88
   7  -5  -4   20.69    0.88
  -7   5   5    0.44    0.05
  -7   5   5    0.47    0.04
  -7   5   5    0.48    0.04
   7  -5  -5    0.46    0.05
   7  -5  -5    0.45    0.06
   7  -5  -5    0.43    0.05
   7  -5  -5    0.46    0.05
   7  -5  -5    0.42    0.04
   7  -5  -5    0.43    0.04
  -7   5   6    1.61    0.10
  -7   5   6    1.39    0.10
  -7   5   6    1.58    0.09
  -7   5   6    1.62    0.09
  -7   5   6    1.68    0.09
  -7   5   6    1.54    0.08
   7  -5  -6    1.50    0.10
   7  -5  -6    1.49    0.10
   7  -5  -6    1.67    0.09
   7  -5  -6    1.55    0.09
   7  -5  -6    1.44    0.09
   7  -5  -6    1.63    0.09
  -7   5   7    1.68    0.11
  -7   5   7    1.64    0.10
  -7   5   7    1.86    0.09
  -7   5   7    1.77    0.09
   7  -5  -7    1.66    0.11
   7  -5  -7    1.75    0.09
   7  -5  -7    1.66    0.09
   7  -5  -7    1.46    0.09
   7  -5  -7    1.68    0.11
  -7   5   8    1.09    0.09
  -7   5   8    1.10    0.08
  -7   5   8    1.15    0.07
  -7   5   8    1.18    0.08
   7  -5  -8    1.08    0.09
   7  -5  -8    1.07    0.08
   7  -5  -8    1.14    0.07
   7  -5  -8    1.22    0.08
   7  -5  -8    1.13    0.08
  -7   5   9   10.61    0.48
  -7   5   9   10.82    0.47
  -7   5   9   11.04    0.42
  -7   5   9   10.90    0.44
  -7   5   9   10.85    0.51
  -7   5   9   10.85    0.47
   7  -5  -9   10.83    0.49
   7  -5  -9   10.85    0.48
   7  -5  -9   10.84    0.42
   7  -5  -9   10.97    0.48
   7  -5  -9   10.82    0.50
  -7   5  10    0.12    0.04
  -7   5  10    0.10    0.03
  -7   5  10    0.08    0.02
  -7   5  10    0.07    0.02
   7  -5 -10    0.08    0.04
   7  -5 -10    0.09    0.04
   7  -5 -10    0.07    0.03
   7  -5 -10    0.05    0.03
   7  -5 -10    0.07    0.02
   7  -5 -10    0.05    0.03
   7  -5 -10    0.08    0.04
  -7   5  11   19.44    0.84
  -7   5  11   18.87    0.81
  -7   5  11   19.80    0.72
  -7   5  11   19.55    0.77
  -7   5  11   19.68    0.84
   7  -5 -11   19.30    0.86
   7  -5 -11   19.72    0.84
   7  -5 -11   18.63    0.71
   7  -5 -11   19.68    0.78
   7  -5 -11   19.57    0.77
   7  -5 -11   19.40    0.84
   7  -5 -11   19.91    0.90
  -7   5  12    0.04    0.03
  -7   5  12    0.01    0.03
  -7   5  12    0.05    0.03
  -7   5  12    0.00    0.02
  -7   5  12    0.01    0.02
   7  -5 -12    0.00    0.04
   7  -5 -12    0.00    0.03
   7  -5 -12    0.01    0.03
   7  -5 -12    0.01    0.02
   7  -5 -12    0.00    0.02
   7  -5 -12    0.00    0.03
   7  -5 -12    0.00    0.05
  -7   5  13   -0.02    0.02
  -7   5  13   -0.02    0.03
  -7   5  13    0.01    0.02
  -7   5  13    0.01    0.02
   7  -5 -13    0.04    0.03
   7  -5 -13    0.03    0.03
   7  -5 -13    0.00    0.02
   7  -5 -13    0.01    0.02
   7  -5 -13    0.02    0.03
  -7   5  14    7.67    0.30
   7  -5 -14    7.08    0.29
  -7   6   1   22.38    0.96
  -7   6   1   23.27    0.98
  -7   6   1   23.50    0.85
  -7   6   1   23.24    0.92
  -7   6   1   23.47    0.92
   7  -6  -1   24.69    1.01
   7  -6  -1   23.00    0.85
   7  -6  -1   23.65    0.93
   7  -6  -1   23.97    1.00
   7  -6  -1   24.08    1.00
  -7   6   2   31.09    1.34
  -7   6   2   32.13    1.37
  -7   6   2   33.29    1.20
  -7   6   2   34.86    1.32
  -7   6   2   32.92    1.30
   7  -6  -2   33.88    1.40
   7  -6  -2   33.47    1.21
   7  -6  -2   34.27    1.31
   7  -6  -2   34.13    1.42
   7  -6  -2   35.73    1.46
  -7   6   3    1.30    0.09
  -7   6   3    1.37    0.09
  -7   6   3    1.48    0.08
  -7   6   3    1.43    0.08
  -7   6   3    1.37    0.08
   7  -6  -3    1.37    0.09
   7  -6  -3    1.48    0.10
   7  -6  -3    1.58    0.08
   7  -6  -3    1.39    0.08
   7  -6  -3    1.34    0.08
   7  -6  -3    1.35    0.08
  -7   6   4    0.15    0.04
  -7   6   4    0.14    0.03
  -7   6   4    0.18    0.03
  -7   6   4    0.16    0.03
   7  -6  -4    0.20    0.04
   7  -6  -4    0.18    0.04
   7  -6  -4    0.16    0.03
   7  -6  -4    0.21    0.03
   7  -6  -4    0.22    0.02
   7  -6  -4    0.22    0.03
  -7   6   5    1.63    0.10
  -7   6   5    1.47    0.10
  -7   6   5    1.77    0.09
  -7   6   5    1.59    0.09
  -7   6   5    1.58    0.09
   7  -6  -5    1.55    0.10
   7  -6  -5    1.76    0.09
   7  -6  -5    1.64    0.09
   7  -6  -5    1.61    0.09
   7  -6  -5    1.62    0.10
  -7   6   6   38.51    1.60
  -7   6   6   37.98    1.58
  -7   6   6   38.94    1.50
   7  -6  -6   37.92    1.60
   7  -6  -6   38.78    1.61
   7  -6  -6   38.52    1.39
   7  -6  -6   39.69    1.65
  -7   6   7    0.83    0.06
  -7   6   7    0.81    0.05
   7  -6  -7    0.73    0.07
   7  -6  -7    0.75    0.07
   7  -6  -7    0.77    0.05
   7  -6  -7    0.68    0.05
  -7   6   8    2.37    0.14
  -7   6   8    2.39    0.14
  -7   6   8    2.58    0.12
   7  -6  -8    2.38    0.14
   7  -6  -8    2.42    0.14
   7  -6  -8    2.50    0.12
   7  -6  -8    2.46    0.13
   7  -6  -8    2.39    0.13
  -7   6   9    8.19    0.38
  -7   6   9    7.97    0.36
  -7   6   9    8.23    0.32
  -7   6   9    8.15    0.34
  -7   6   9    8.09    0.36
   7  -6  -9    8.00    0.38
   7  -6  -9    8.17    0.32
   7  -6  -9    8.23    0.34
   7  -6  -9    8.47    0.34
   7  -6  -9    7.37    0.35
   7  -6  -9    7.93    0.38
  -7   6  10    9.77    0.45
  -7   6  10    9.92    0.44
  -7   6  10   10.25    0.39
  -7   6  10   10.00    0.41
  -7   6  10    9.85    0.44
   7  -6 -10   10.18    0.39
   7  -6 -10   10.18    0.42
   7  -6 -10   10.24    0.41
  -7   6  11    0.11    0.04
  -7   6  11    0.10    0.03
  -7   6  11    0.10    0.03
  -7   6  11    0.09    0.02
  -7   6  11    0.08    0.02
   7  -6 -11    0.11    0.04
   7  -6 -11    0.14    0.03
   7  -6 -11    0.09    0.02
   7  -6 -11    0.10    0.05
  -7   6  12    7.19    0.33
  -7   6  12    7.58    0.34
   7  -6 -12    7.78    0.38
   7  -6 -12    7.20    0.29
   7  -6 -12    7.58    0.32
   7  -6 -12    7.33    0.31
   7  -6 -12    7.38    0.34
   7  -6 -12    7.47    0.38
  -7   6  13    0.68    0.06
  -7   6  13    0.70    0.06
  -7   6  13    0.67    0.05
  -7   6  13    0.68    0.05
   7  -6 -13    0.65    0.06
   7  -6 -13    0.65    0.05
   7  -6 -13    0.66    0.05
   7  -6 -13    0.71    0.06
  -7   6  14    0.35    0.04
   7  -6 -14    0.29    0.04
  -7   7   1    0.57    0.05
  -7   7   1    0.49    0.06
  -7   7   1    0.68    0.05
  -7   7   1    0.62    0.05
  -7   7   1    0.61    0.05
   7  -7  -1    0.58    0.06
   7  -7  -1    0.61    0.05
   7  -7  -1    0.56    0.05
   7  -7  -1    0.63    0.05
  -7   7   2   71.37    2.98
  -7   7   2   72.27    3.00
  -7   7   2   73.42    2.63
  -7   7   2   72.70    2.84
  -7   7   2   73.50    2.84
   7  -7  -2   73.26    3.04
   7  -7  -2   76.53    2.66
   7  -7  -2   73.72    2.85
   7  -7  -2   75.80    3.12
   7  -7  -2   80.63    3.24
  -7   7   3   98.19    4.04
  -7   7   3   99.81    4.09
  -7   7   3   99.09    3.55
  -7   7   3  102.35    3.89
  -7   7   3  101.34    3.86
   7  -7  -3   95.67    4.22
   7  -7  -3  100.77    4.13
   7  -7  -3  101.29    3.59
   7  -7  -3  101.10    3.87
   7  -7  -3  103.36    4.23
   7  -7  -3  103.76    4.25
  -7   7   4   27.04    1.14
  -7   7   4   26.40    1.13
   7  -7  -4   27.36    1.16
   7  -7  -4   26.90    1.15
   7  -7  -4   27.39    1.00
   7  -7  -4   27.21    1.08
   7  -7  -4   28.88    1.19
   7  -7  -4   28.98    1.19
  -7   7   5   54.54    2.23
  -7   7   5   52.08    2.19
  -7   7   5   53.96    1.93
  -7   7   5   53.12    2.12
  -7   7   5   54.51    2.10
   7  -7  -5   55.37    2.27
   7  -7  -5   53.96    1.94
   7  -7  -5   54.93    2.12
   7  -7  -5   56.39    2.33
  -7   7   6    9.28    0.43
  -7   7   6    9.25    0.42
  -7   7   6    9.85    0.37
  -7   7   6    9.27    0.42
  -7   7   6    9.86    0.40
   7  -7  -6    9.37    0.43
   7  -7  -6    9.35    0.43
   7  -7  -6    9.82    0.40
   7  -7  -6   10.18    0.43
   7  -7  -6    9.72    0.43
  -7   7   7   17.05    0.75
  -7   7   7   16.71    0.73
  -7   7   7   17.79    0.65
  -7   7   7   17.79    0.70
  -7   7   7   18.26    0.76
   7  -7  -7   17.53    0.76
   7  -7  -7   17.41    0.75
   7  -7  -7   17.56    0.65
   7  -7  -7   17.03    0.70
   7  -7  -7   17.15    0.75
   7  -7  -7   18.16    0.78
  -7   7   8   11.93    0.54
  -7   7   8   11.56    0.52
  -7   7   8   12.29    0.46
  -7   7   8   12.75    0.54
   7  -7  -8   12.19    0.54
   7  -7  -8   11.90    0.54
   7  -7  -8   12.08    0.46
   7  -7  -8   12.40    0.50
   7  -7  -8   12.45    0.54
  -7   7   9    0.62    0.07
  -7   7   9    0.76    0.06
  -7   7   9    0.70    0.05
  -7   7   9    0.67    0.05
   7  -7  -9    0.67    0.07
   7  -7  -9    0.72    0.07
   7  -7  -9    0.73    0.06
   7  -7  -9    0.66    0.06
   7  -7  -9    0.72    0.05
   7  -7  -9    0.73    0.06
  -7   7  10    0.85    0.08
  -7   7  10    0.79    0.07
  -7   7  10    0.87    0.06
  -7   7  10    0.78    0.05
  -7   7  10    0.88    0.06
   7  -7 -10    0.84    0.08
   7  -7 -10    0.80    0.07
   7  -7 -10    0.79    0.06
   7  -7 -10    0.83    0.06
   7  -7 -10    0.81    0.05
   7  -7 -10    1.01    0.07
   7  -7 -10    0.89    0.08
  -7   7  11    5.28    0.27
  -7   7  11    5.53    0.26
  -7   7  11    5.86    0.23
  -7   7  11    5.36    0.24
  -7   7  11    5.74    0.26
   7  -7 -11    5.52    0.28
   7  -7 -11    5.59    0.27
   7  -7 -11    5.53    0.23
   7  -7 -11    5.46    0.25
   7  -7 -11    5.52    0.24
   7  -7 -11    5.71    0.27
   7  -7 -11    5.58    0.29
  -7   7  12   39.20    1.67
  -7   7  12   40.12    1.67
  -7   7  12   41.57    1.46
  -7   7  12   40.08    1.70
   7  -7 -12   41.19    1.75
   7  -7 -12   40.02    1.71
   7  -7 -12   39.58    1.46
   7  -7 -12   40.67    1.59
   7  -7 -12   39.57    1.56
   7  -7 -12   38.92    1.68
   7  -7 -12   41.18    1.78
  -7   7  13    1.32    0.09
  -7   7  13    1.42    0.08
  -7   7  13    1.29    0.07
  -7   7  13    1.38    0.08
   7  -7 -13    1.33    0.10
   7  -7 -13    1.26    0.08
   7  -7 -13    1.29    0.07
   7  -7 -13    1.74    0.10
  -7   7  14    2.43    0.12
  -7   7  14    2.28    0.11
   7  -7 -14    2.14    0.14
   7  -7 -14    2.08    0.11
  -7   8   1    7.22    0.33
  -7   8   1    6.91    0.34
  -7   8   1    7.34    0.29
  -7   8   1    7.45    0.31
  -7   8   1    7.37    0.31
  -7   8   1    7.11    0.33
   7  -8  -1    7.20    0.35
   7  -8  -1    7.22    0.29
   7  -8  -1    8.06    0.32
   7  -8  -1    7.52    0.33
   7  -8  -1    7.80    0.35
  -7   8   2    0.24    0.05
  -7   8   2    0.21    0.03
  -7   8   2    0.21    0.03
  -7   8   2    0.26    0.03
   7  -8  -2    0.24    0.04
   7  -8  -2    0.25    0.04
   7  -8  -2    0.24    0.03
   7  -8  -2    0.23    0.03
   7  -8  -2    0.22    0.04
  -7   8   3    3.87    0.19
  -7   8   3    3.74    0.20
  -7   8   3    4.01    0.18
  -7   8   3    4.10    0.18
   7  -8  -3    3.77    0.19
   7  -8  -3    4.02    0.21
   7  -8  -3    3.83    0.17
   7  -8  -3    4.01    0.18
  -7   8   4  113.39    4.59
  -7   8   4  110.65    4.54
  -7   8   4  111.83    3.98
   7  -8  -4  114.14    4.69
   7  -8  -4  112.39    4.63
   7  -8  -4  108.98    3.96
   7  -8  -4  113.38    4.34
   7  -8  -4  114.47    4.71
   7  -8  -4  117.33    4.77
  -7   8   5    3.45    0.18
  -7   8   5    3.35    0.18
  -7   8   5    3.54    0.15
  -7   8   5    3.34    0.16
  -7   8   5    3.43    0.16
   7  -8  -5    3.43    0.18
   7  -8  -5    3.38    0.18
   7  -8  -5    3.42    0.16
  -7   8   6   18.49    0.80
  -7   8   6   18.64    0.80
  -7   8   6   19.12    0.70
  -7   8   6   19.18    0.75
   7  -8  -6   19.08    0.81
   7  -8  -6   18.54    0.81
   7  -8  -6   18.10    0.69
   7  -8  -6   18.67    0.75
   7  -8  -6   19.14    0.81
   7  -8  -6   18.84    0.82
  -7   8   7    0.33    0.04
  -7   8   7    0.30    0.04
  -7   8   7    0.35    0.04
   7  -8  -7    0.32    0.05
   7  -8  -7    0.35    0.06
   7  -8  -7    0.35    0.04
   7  -8  -7    0.32    0.04
   7  -8  -7    0.31    0.04
   7  -8  -7    0.35    0.03
   7  -8  -7    0.34    0.05
  -7   8   8   12.05    0.54
  -7   8   8   11.92    0.53
  -7   8   8   12.52    0.47
  -7   8   8   11.94    0.52
   7  -8  -8   12.62    0.55
   7  -8  -8   12.08    0.54
   7  -8  -8   11.92    0.46
   7  -8  -8   12.36    0.50
   7  -8  -8   11.80    0.49
   7  -8  -8   12.25    0.54
   7  -8  -8   12.97    0.56
  -7   8   9    5.60    0.28
  -7   8   9    5.55    0.27
  -7   8   9    5.93    0.24
  -7   8   9    5.77    0.25
  -7   8   9    5.89    0.26
   7  -8  -9    5.58    0.28
   7  -8  -9    5.52    0.28
   7  -8  -9    5.70    0.24
   7  -8  -9    5.59    0.25
   7  -8  -9    5.74    0.27
   7  -8  -9    5.99    0.29
  -7   8  10    9.81    0.44
  -7   8  10   10.19    0.39
  -7   8  10   10.19    0.41
  -7   8  10   10.09    0.44
   7  -8 -10   10.02    0.46
   7  -8 -10    9.91    0.46
   7  -8 -10    9.54    0.38
   7  -8 -10    9.86    0.42
   7  -8 -10   10.68    0.46
  -7   8  11   10.66    0.50
  -7   8  11   11.31    0.42
  -7   8  11   10.90    0.45
  -7   8  11   10.86    0.48
   7  -8 -11   11.03    0.43
   7  -8 -11   10.86    0.46
   7  -8 -11   10.84    0.45
   7  -8 -11   11.37    0.50
   7  -8 -11   11.43    0.53
  -7   8  12    3.85    0.22
  -7   8  12    3.92    0.19
  -7   8  12    3.98    0.17
  -7   8  12    3.66    0.18
   7  -8 -12    3.93    0.22
   7  -8 -12    3.92    0.21
   7  -8 -12    3.88    0.17
   7  -8 -12    3.78    0.18
   7  -8 -12    3.85    0.17
  -7   8  13    0.40    0.05
  -7   8  13    0.46    0.05
  -7   8  13    0.41    0.04
  -7   8  13    0.37    0.04
   7  -8 -13    0.39    0.06
   7  -8 -13    0.35    0.05
   7  -8 -13    0.41    0.04
   7  -8 -13    0.37    0.04
   7  -8 -13    0.37    0.03
   7  -8 -13    0.32    0.05
  -7   8  14    0.43    0.04
  -7   8  14    0.36    0.04
   7  -8 -14    0.34    0.05
   7  -8 -14    0.33    0.04
  -7   9   1    8.51    0.38
  -7   9   1    8.25    0.39
  -7   9   1    8.98    0.36
  -7   9   1    8.46    0.36
  -7   9   1    7.86    0.37
   7  -9  -1    8.21    0.33
   7  -9  -1    9.56    0.37
   7  -9  -1    8.48    0.38
   7  -9  -1    8.71    0.40
  -7   9   2    0.29    0.04
  -7   9   2    0.38    0.06
  -7   9   2    0.33    0.04
  -7   9   2    0.34    0.04
  -7   9   2    0.35    0.04
  -7   9   2    0.30    0.03
   7  -9  -2    0.33    0.04
   7  -9  -2    0.35    0.04
   7  -9  -2    0.34    0.03
   7  -9  -2    0.37    0.05
  -7   9   3    0.06    0.04
  -7   9   3    0.05    0.03
  -7   9   3    0.08    0.03
  -7   9   3    0.07    0.03
   7  -9  -3    0.05    0.02
   7  -9  -3    0.06    0.04
   7  -9  -3    0.11    0.02
   7  -9  -3    0.07    0.02
   7  -9  -3    0.09    0.03
  -7   9   4   48.95    2.02
  -7   9   4   49.27    1.76
  -7   9   4   50.11    1.91
  -7   9   4   45.63    1.86
   7  -9  -4   48.55    2.06
   7  -9  -4   49.15    2.11
   7  -9  -4   47.64    1.74
   7  -9  -4   50.32    1.92
   7  -9  -4   50.44    2.07
   7  -9  -4   50.67    2.10
  -7   9   5    0.42    0.05
  -7   9   5    0.41    0.06
  -7   9   5    0.45    0.04
  -7   9   5    0.41    0.04
  -7   9   5    0.46    0.04
   7  -9  -5    0.49    0.06
   7  -9  -5    0.47    0.05
   7  -9  -5    0.41    0.04
   7  -9  -5    0.42    0.04
   7  -9  -5    0.47    0.05
  -7   9   6   21.06    0.90
  -7   9   6   20.98    0.90
  -7   9   6   21.01    0.78
  -7   9   6   21.80    0.84
   7  -9  -6   21.13    0.90
   7  -9  -6   20.49    0.77
   7  -9  -6   20.89    0.90
   7  -9  -6   21.90    0.93
  -7   9   7    0.47    0.06
  -7   9   7    0.50    0.06
  -7   9   7    0.55    0.05
  -7   9   7    0.51    0.05
  -7   9   7    0.54    0.04
  -7   9   7    0.48    0.04
   7  -9  -7    0.51    0.05
   7  -9  -7    0.63    0.07
   7  -9  -7    0.50    0.05
   7  -9  -7    0.52    0.05
   7  -9  -7    0.51    0.04
   7  -9  -7    0.56    0.06
  -7   9   8    6.57    0.31
  -7   9   8    6.49    0.31
  -7   9   8    6.64    0.26
  -7   9   8    6.22    0.30
  -7   9   8    6.15    0.28
   7  -9  -8    6.34    0.30
   7  -9  -8    6.18    0.31
   7  -9  -8    6.35    0.26
   7  -9  -8    6.51    0.28
   7  -9  -8    6.45    0.28
   7  -9  -8    6.36    0.29
   7  -9  -8    6.49    0.31
  -7   9   9    0.76    0.08
  -7   9   9    0.76    0.07
  -7   9   9    0.75    0.06
  -7   9   9    0.80    0.05
  -7   9   9    0.88    0.06
   7  -9  -9    0.79    0.07
   7  -9  -9    0.77    0.08
   7  -9  -9    0.76    0.06
   7  -9  -9    0.77    0.06
   7  -9  -9    0.77    0.05
  -7   9  10    0.01    0.04
  -7   9  10   -0.01    0.03
  -7   9  10    0.01    0.03
  -7   9  10    0.00    0.02
  -7   9  10    0.00    0.02
   7  -9 -10    0.03    0.04
   7  -9 -10    0.01    0.04
   7  -9 -10    0.05    0.03
   7  -9 -10    0.01    0.02
   7  -9 -10    0.02    0.02
   7  -9 -10    0.00    0.02
   7  -9 -10   -0.03    0.03
  -7   9  11   26.26    1.14
  -7   9  11   26.70    1.12
  -7   9  11   29.06    1.00
  -7   9  11   26.37    1.06
  -7   9  11   27.80    1.17
   7  -9 -11   27.18    1.17
   7  -9 -11   27.05    1.19
   7  -9 -11   25.93    0.98
   7  -9 -11   26.45    1.06
   7  -9 -11   26.44    1.05
   7  -9 -11   26.00    1.13
  -7   9  12    6.90    0.32
  -7   9  12    7.24    0.29
  -7   9  12    7.75    0.33
   7  -9 -12    7.06    0.35
   7  -9 -12    7.01    0.35
   7  -9 -12    6.85    0.28
   7  -9 -12    6.93    0.31
   7  -9 -12    6.73    0.29
   7  -9 -12    8.20    0.35
  -7   9  13    8.91    0.34
  -7   9  13    8.51    0.35
  -7   9  13    8.16    0.37
   7  -9 -13    8.28    0.41
   7  -9 -13    8.49    0.42
   7  -9 -13    8.25    0.33
   7  -9 -13    8.47    0.36
   7  -9 -13    8.06    0.35
  -7  10   1    1.00    0.07
  -7  10   1    1.02    0.09
  -7  10   1    1.09    0.07
  -7  10   1    1.07    0.07
  -7  10   1    1.01    0.07
  -7  10   1    0.91    0.07
   7 -10  -1    1.05    0.07
   7 -10  -1    1.01    0.08
  -7  10   2    0.05    0.03
  -7  10   2    0.04    0.04
  -7  10   2   -0.03    0.02
  -7  10   2   -0.01    0.02
  -7  10   2    0.03    0.02
   7 -10  -2    0.08    0.03
   7 -10  -2    0.00    0.02
   7 -10  -2    0.02    0.03
  -7  10   3    6.60    0.31
  -7  10   3    6.84    0.33
  -7  10   3    6.93    0.27
  -7  10   3    7.02    0.29
  -7  10   3    6.28    0.31
   7 -10  -3    6.92    0.28
   7 -10  -3    6.87    0.29
   7 -10  -3    6.75    0.31
   7 -10  -3    6.97    0.33
  -7  10   4    0.60    0.06
  -7  10   4    0.66    0.07
  -7  10   4    0.59    0.05
  -7  10   4    0.58    0.05
   7 -10  -4    0.63    0.05
   7 -10  -4    0.56    0.05
   7 -10  -4    0.62    0.05
   7 -10  -4    0.66    0.05
   7 -10  -4    0.58    0.06
  -7  10   5    3.38    0.18
  -7  10   5    3.38    0.19
  -7  10   5    3.70    0.16
  -7  10   5    3.57    0.16
   7 -10  -5    3.38    0.18
   7 -10  -5    3.37    0.15
   7 -10  -5    3.47    0.17
   7 -10  -5    3.45    0.19
  -7  10   6    0.03    0.04
  -7  10   6    0.06    0.03
  -7  10   6    0.05    0.03
  -7  10   6    0.07    0.02
   7 -10  -6    0.06    0.03
   7 -10  -6    0.11    0.05
   7 -10  -6    0.08    0.03
   7 -10  -6    0.05    0.02
   7 -10  -6    0.07    0.04
  -7  10   7    5.14    0.26
  -7  10   7    5.27    0.26
  -7  10   7    5.62    0.22
  -7  10   7    5.46    0.24
  -7  10   7    5.52    0.23
  -7  10   7    4.32    0.23
   7 -10  -7    5.36    0.26
   7 -10  -7    5.24    0.28
   7 -10  -7    5.19    0.22
   7 -10  -7    5.36    0.24
   7 -10  -7    5.45    0.25
   7 -10  -7    5.21    0.26
  -7  10   8    0.29    0.05
  -7  10   8    0.37    0.06
  -7  10   8    0.43    0.04
  -7  10   8    0.41    0.04
  -7  10   8    0.37    0.04
  -7  10   8    0.30    0.03
   7 -10  -8    0.41    0.05
   7 -10  -8    0.39    0.06
   7 -10  -8    0.39    0.04
   7 -10  -8    0.36    0.04
   7 -10  -8    0.39    0.04
   7 -10  -8    0.34    0.04
   7 -10  -8    0.32    0.05
  -7  10   9   32.43    1.38
  -7  10   9   32.84    1.39
  -7  10   9   34.24    1.21
  -7  10   9   32.71    1.42
  -7  10   9   33.65    1.30
  -7  10   9   35.24    1.45
   7 -10  -9   33.12    1.41
   7 -10  -9   32.81    1.50
   7 -10  -9   31.95    1.20
   7 -10  -9   32.66    1.31
   7 -10  -9   33.87    1.32
   7 -10  -9   33.33    1.42
   7 -10  -9   34.51    1.47
  -7  10  10   20.75    0.90
  -7  10  10   21.05    0.90
  -7  10  10   21.75    0.78
  -7  10  10   21.39    0.84
   7 -10 -10   21.79    0.93
   7 -10 -10   20.28    0.77
   7 -10 -10   20.93    0.84
   7 -10 -10   20.99    0.84
   7 -10 -10   20.97    0.91
   7 -10 -10   21.63    0.95
  -7  10  11    0.92    0.09
  -7  10  11    0.89    0.08
  -7  10  11    1.00    0.07
  -7  10  11    0.89    0.06
  -7  10  11    1.13    0.07
   7 -10 -11    0.95    0.08
   7 -10 -11    0.89    0.08
   7 -10 -11    0.96    0.07
   7 -10 -11    0.89    0.07
   7 -10 -11    0.87    0.06
   7 -10 -11    1.03    0.07
   7 -10 -11    0.94    0.09
  -7  10  12    0.24    0.05
  -7  10  12    0.24    0.04
  -7  10  12    0.12    0.03
   7 -10 -12    0.21    0.03
   7 -10 -12    0.09    0.03
  -7  10  13    1.41    0.10
  -7  10  13    1.66    0.09
   7 -10 -13    1.56    0.09
   7 -10 -13    1.54    0.09
   7 -10 -13    1.51    0.08
  -7  11   1    0.03    0.03
  -7  11   1    0.05    0.04
  -7  11   1    0.05    0.03
  -7  11   1    0.05    0.02
  -7  11   1    0.04    0.03
  -7  11   1    0.08    0.04
   7 -11  -1    0.06    0.03
   7 -11  -1    0.07    0.02
   7 -11  -1    0.09    0.02
   7 -11  -1    0.05    0.04
  -7  11   2    0.22    0.04
  -7  11   2    0.19    0.06
  -7  11   2    0.19    0.04
  -7  11   2    0.18    0.03
  -7  11   2    0.16    0.03
  -7  11   2    0.15    0.04
   7 -11  -2    0.22    0.04
   7 -11  -2    0.28    0.04
   7 -11  -2    0.15    0.03
   7 -11  -2    0.10    0.04
  -7  11   3    8.43    0.38
  -7  11   3    8.30    0.40
  -7  11   3    8.82    0.34
  -7  11   3    8.72    0.36
  -7  11   3    8.45    0.36
  -7  11   3    7.66    0.38
   7 -11  -3    8.45    0.33
   7 -11  -3    8.55    0.41
  -7  11   4    2.01    0.12
  -7  11   4    2.15    0.14
  -7  11   4    2.11    0.11
  -7  11   4    2.07    0.11
  -7  11   4    2.01    0.11
  -7  11   4    2.47    0.14
   7 -11  -4    2.03    0.12
   7 -11  -4    1.99    0.10
   7 -11  -4    2.10    0.13
  -7  11   5    6.70    0.31
  -7  11   5    6.57    0.32
  -7  11   5    7.00    0.27
  -7  11   5    6.39    0.28
  -7  11   5    6.44    0.28
   7 -11  -5    6.15    0.30
   7 -11  -5    6.83    0.33
  -7  11   6    0.24    0.05
  -7  11   6    0.24    0.05
  -7  11   6    0.23    0.04
  -7  11   6    0.26    0.04
  -7  11   6    0.24    0.03
   7 -11  -6    0.23    0.04
   7 -11  -6    0.23    0.04
   7 -11  -6    0.25    0.04
   7 -11  -6    0.23    0.05
  -7  11   7    6.11    0.29
  -7  11   7    6.41    0.31
  -7  11   7    6.55    0.28
  -7  11   7    6.33    0.30
   7 -11  -7    6.18    0.29
   7 -11  -7    6.17    0.25
   7 -11  -7    6.22    0.27
   7 -11  -7    6.26    0.28
   7 -11  -7    6.27    0.29
   7 -11  -7    6.26    0.31
  -7  11   8    0.63    0.07
  -7  11   8    0.75    0.08
  -7  11   8    0.81    0.06
  -7  11   8    0.67    0.06
  -7  11   8    0.75    0.05
  -7  11   8    0.57    0.05
   7 -11  -8    0.65    0.06
   7 -11  -8    0.67    0.06
   7 -11  -8    0.70    0.05
   7 -11  -8    0.70    0.05
   7 -11  -8    0.57    0.07
  -7  11   9   15.32    0.67
  -7  11   9   15.72    0.58
  -7  11   9   15.23    0.65
  -7  11   9   15.82    0.62
   7 -11  -9   15.69    0.69
   7 -11  -9   14.94    0.58
   7 -11  -9   15.42    0.63
   7 -11  -9   15.61    0.63
   7 -11  -9   15.81    0.68
   7 -11  -9   16.00    0.72
  -7  11  10    2.38    0.15
  -7  11  10    2.44    0.14
  -7  11  10    2.51    0.12
  -7  11  10    2.33    0.13
  -7  11  10    2.43    0.12
  -7  11  10    2.17    0.12
   7 -11 -10    2.51    0.14
   7 -11 -10    2.40    0.12
   7 -11 -10    2.37    0.13
   7 -11 -10    2.45    0.12
   7 -11 -10    2.19    0.12
   7 -11 -10    2.22    0.15
  -7  11  11   17.37    0.77
  -7  11  11   18.45    0.78
  -7  11  11   18.82    0.67
  -7  11  11   17.36    0.71
  -7  11  11   18.92    0.79
   7 -11 -11   17.57    0.78
   7 -11 -11   17.15    0.66
   7 -11 -11   18.00    0.73
   7 -11 -11   17.38    0.71
   7 -11 -11   17.28    0.77
  -7  11  12    3.74    0.20
  -7  11  12    4.03    0.19
   7 -11 -12    3.97    0.21
   7 -11 -12    3.82    0.17
   7 -11 -12    3.79    0.18
   7 -11 -12    3.77    0.17
  -7  12   1    0.07    0.03
  -7  12   1    0.08    0.03
  -7  12   1    0.09    0.03
  -7  12   1    0.08    0.04
   7 -12  -1    0.13    0.03
   7 -12  -1    0.09    0.02
   7 -12  -1    0.09    0.03
   7 -12  -1    0.06    0.04
  -7  12   2    1.25    0.09
  -7  12   2    1.31    0.11
  -7  12   2    1.34    0.08
  -7  12   2    1.29    0.08
  -7  12   2    1.28    0.08
  -7  12   2    1.13    0.09
   7 -12  -2    1.29    0.08
   7 -12  -2    1.41    0.08
   7 -12  -2    1.32    0.08
   7 -12  -2    1.43    0.11
  -7  12   3    6.30    0.30
  -7  12   3    6.57    0.33
  -7  12   3    6.89    0.27
   7 -12  -3    6.70    0.27
   7 -12  -3    6.67    0.30
   7 -12  -3    6.80    0.34
  -7  12   4   21.47    0.94
  -7  12   4   21.82    0.80
  -7  12   4   22.30    0.87
  -7  12   4   21.56    0.86
   7 -12  -4   18.50    0.94
   7 -12  -4   20.93    0.80
   7 -12  -4   24.54    0.91
   7 -12  -4   22.13    0.94
   7 -12  -4   22.26    0.98
  -7  12   5   18.05    0.78
  -7  12   5   18.58    0.81
  -7  12   5   18.30    0.73
  -7  12   5   18.38    0.73
   7 -12  -5   20.06    0.85
   7 -12  -5   17.77    0.68
   7 -12  -5   18.51    0.74
   7 -12  -5   18.62    0.79
   7 -12  -5   18.09    0.81
  -7  12   6    0.05    0.04
  -7  12   6    0.07    0.04
  -7  12   6    0.02    0.02
  -7  12   6    0.05    0.02
   7 -12  -6   -0.01    0.03
   7 -12  -6    0.09    0.02
   7 -12  -6    0.06    0.02
   7 -12  -6    0.02    0.02
   7 -12  -6    0.01    0.04
  -7  12   7   17.36    0.76
  -7  12   7   18.01    0.78
  -7  12   7   18.45    0.67
  -7  12   7   17.96    0.72
   7 -12  -7   17.43    0.77
   7 -12  -7   16.97    0.66
   7 -12  -7   17.43    0.71
   7 -12  -7   17.57    0.73
   7 -12  -7   18.29    0.78
   7 -12  -7   18.69    0.82
  -7  12   8   10.55    0.48
  -7  12   8   11.05    0.42
  -7  12   8   11.07    0.46
  -7  12   8   10.87    0.44
   7 -12  -8   10.95    0.49
   7 -12  -8   10.54    0.41
   7 -12  -8   10.51    0.45
   7 -12  -8   10.65    0.45
   7 -12  -8   10.69    0.48
   7 -12  -8   11.08    0.51
  -7  12   9   17.48    0.76
  -7  12   9   17.71    0.77
  -7  12   9   18.16    0.66
  -7  12   9   17.28    0.72
  -7  12   9   17.54    0.70
  -7  12   9   17.57    0.77
   7 -12  -9   18.04    0.78
   7 -12  -9   17.61    0.66
   7 -12  -9   16.86    0.71
   7 -12  -9   17.40    0.71
   7 -12  -9   17.75    0.76
   7 -12  -9   18.55    0.82
  -7  12  10    7.50    0.36
  -7  12  10    7.63    0.36
  -7  12  10    7.85    0.30
  -7  12  10    7.31    0.33
  -7  12  10    7.29    0.31
  -7  12  10    7.28    0.33
   7 -12 -10    7.92    0.36
   7 -12 -10    7.46    0.30
   7 -12 -10    7.16    0.32
   7 -12 -10    7.19    0.31
   7 -12 -10    7.24    0.34
  -7  12  11    0.32    0.05
  -7  12  11    0.33    0.03
  -7  12  11    0.43    0.04
   7 -12 -11    0.39    0.05
   7 -12 -11    0.33    0.04
   7 -12 -11    0.35    0.03
  -7  12  12   -0.01    0.04
  -7  12  12    0.06    0.03
  -7  12  12    0.10    0.02
   7 -12 -12    0.02    0.04
   7 -12 -12    0.03    0.03
   7 -12 -12    0.06    0.02
  -7  13   1    0.25    0.04
   7 -13  -1    0.24    0.04
  -7  13   2    5.60    0.25
  -7  13   2    5.07    0.27
   7 -13  -2    6.05    0.24
   7 -13  -2    5.88    0.25
  -7  13   3    0.12    0.04
  -7  13   3    0.11    0.03
  -7  13   3    0.12    0.03
  -7  13   3    0.09    0.04
   7 -13  -3    0.12    0.04
   7 -13  -3    0.20    0.03
  -7  13   4    0.54    0.05
  -7  13   4    0.48    0.05
  -7  13   4    0.45    0.05
  -7  13   4    0.50    0.05
  -7  13   4    0.40    0.05
   7 -13  -4    0.67    0.05
   7 -13  -4    0.45    0.04
  -7  13   5   22.41    0.97
  -7  13   5   23.23    1.01
  -7  13   5   23.31    0.85
  -7  13   5   22.73    0.91
  -7  13   5   22.16    0.91
  -7  13   5   27.81    1.27
   7 -13  -5   24.72    1.09
   7 -13  -5   21.82    0.85
   7 -13  -5   26.40    0.98
   7 -13  -5   23.09    0.99
   7 -13  -5   22.86    1.03
  -7  13   6    8.62    0.39
  -7  13   6    8.96    0.42
  -7  13   6    9.00    0.34
  -7  13   6    8.30    0.36
   7 -13  -6    8.20    0.39
   7 -13  -6    8.40    0.34
   7 -13  -6    8.87    0.37
   7 -13  -6    8.66    0.38
   7 -13  -6    8.86    0.39
   7 -13  -6    8.81    0.42
  -7  13   7    0.11    0.05
  -7  13   7    0.15    0.03
  -7  13   7    0.11    0.03
  -7  13   7    0.12    0.03
   7 -13  -7    0.08    0.03
   7 -13  -7    0.11    0.03
   7 -13  -7    0.11    0.03
   7 -13  -7    0.12    0.02
   7 -13  -7    0.11    0.02
  -7  13   8    4.58    0.23
  -7  13   8    4.65    0.24
  -7  13   8    4.57    0.19
  -7  13   8    4.10    0.20
  -7  13   8    4.26    0.19
  -7  13   8    3.86    0.21
   7 -13  -8    4.18    0.21
   7 -13  -8    4.38    0.19
   7 -13  -8    4.20    0.20
   7 -13  -8    4.25    0.19
   7 -13  -8    4.41    0.21
  -7  13   9    2.59    0.15
  -7  13   9    2.64    0.16
  -7  13   9    2.55    0.14
  -7  13   9    2.49    0.13
  -7  13   9    2.85    0.14
   7 -13  -9    2.72    0.15
   7 -13  -9    2.75    0.13
   7 -13  -9    2.43    0.13
   7 -13  -9    2.58    0.13
  -7  13  10    3.60    0.19
  -7  13  10    3.54    0.19
  -7  13  10    3.32    0.17
  -7  13  10    3.25    0.15
  -7  13  10    3.44    0.17
   7 -13 -10    3.42    0.18
   7 -13 -10    3.23    0.16
   7 -13 -10    3.11    0.15
  -7  14   5    4.86    0.23
  -7  14   5    5.09    0.20
  -7  14   5    3.54    0.22
   7 -14  -5    4.50    0.20
  -7  14   6    3.37    0.18
  -7  14   6    3.37    0.15
   7 -14  -6    3.11    0.15
  -7  14   7   -0.02    0.03
   7 -14  -7   -0.01    0.03
  -7  14   8    0.54    0.07
  -6 -13   1    7.85    0.39
   6  13  -1    9.06    0.42
   6  13  -1    8.29    0.42
  -6 -12   1    5.75    0.24
  -6 -12   1    6.00    0.24
  -6 -12   1    5.73    0.29
   6  12  -1    6.09    0.28
   6  12  -1    5.77    0.27
   6  12  -1    5.90    0.31
  -6 -12   2    0.14    0.03
  -6 -12   2    0.13    0.03
  -6 -12   2    0.09    0.05
   6  12  -2    0.18    0.07
  -6 -11   1    0.07    0.03
  -6 -11   1    0.10    0.02
  -6 -11   1    0.07    0.03
  -6 -11   1    0.15    0.03
  -6 -11   1    0.07    0.03
  -6 -11   1    0.09    0.02
  -6 -11   1    0.05    0.05
  -6 -11   1    0.04    0.04
   6  11  -1    0.07    0.03
   6  11  -1    0.11    0.03
   6  11  -1    0.11    0.02
   6  11  -1    0.08    0.02
   6  11  -1    0.04    0.06
   6  11  -1    0.05    0.06
  -6 -11   2   22.24    0.96
  -6 -11   2   23.00    0.86
  -6 -11   2   24.49    0.87
  -6 -11   2   25.24    0.96
  -6 -11   2   23.59    1.05
  -6 -11   2   23.75    1.04
   6  11  -2   24.27    1.01
   6  11  -2   22.80    0.93
   6  11  -2   23.39    0.93
   6  11  -2   22.86    1.04
  -6 -11   3    8.51    0.35
  -6 -11   3    9.26    0.36
  -6 -11   3    9.38    0.38
  -6 -11   3    9.33    0.44
   6  11  -3    9.47    0.41
   6  11  -3    9.26    0.45
  -6 -11   4    6.54    0.33
  -6 -10   1    0.65    0.06
  -6 -10   1    0.69    0.05
  -6 -10   1    0.70    0.05
  -6 -10   1    0.67    0.07
  -6 -10   1    0.72    0.07
   6  10  -1    0.69    0.06
   6  10  -1    0.69    0.05
   6  10  -1    0.67    0.05
   6  10  -1    0.61    0.08
  -6 -10   2    0.66    0.06
  -6 -10   2    0.67    0.05
  -6 -10   2    0.81    0.06
  -6 -10   2    0.73    0.05
  -6 -10   2    0.82    0.08
  -6 -10   2    0.85    0.08
   6  10  -2    0.72    0.05
   6  10  -2    0.76    0.08
  -6 -10   3   11.91    0.47
  -6 -10   3   12.79    0.48
  -6 -10   3   13.70    0.53
  -6 -10   3   12.60    0.58
   6  10  -3   12.66    0.55
   6  10  -3   12.57    0.52
   6  10  -3   13.02    0.52
   6  10  -3   12.78    0.59
  -6 -10   4   18.14    0.72
  -6 -10   4   19.87    0.73
  -6 -10   4   21.49    0.81
  -6 -10   4   20.00    0.88
   6  10  -4   20.02    0.84
   6  10  -4   19.64    0.79
   6  10  -4   19.51    0.78
   6  10  -4   20.42    0.90
  -6 -10   5    5.77    0.25
  -6 -10   5    5.45    0.28
  -6  -9   1    9.64    0.42
  -6  -9   1    9.55    0.37
  -6  -9   1    9.85    0.38
  -6  -9   1    9.62    0.45
  -6  -9   1    9.66    0.45
   6   9  -1    9.92    0.43
   6   9  -1    9.73    0.40
   6   9  -1    9.72    0.39
   6   9  -1    9.96    0.40
   6   9  -1    9.98    0.40
   6   9  -1    9.78    0.47
   6   9  -1    9.55    0.45
  -6  -9   2    6.21    0.28
  -6  -9   2    6.30    0.26
  -6  -9   2    6.37    0.26
  -6  -9   2    6.74    0.27
  -6  -9   2    6.30    0.32
  -6  -9   2    6.32    0.31
   6   9  -2    6.36    0.29
   6   9  -2    6.47    0.28
   6   9  -2    6.15    0.31
   6   9  -2    6.33    0.35
   6   9  -2    6.48    0.32
  -6  -9   3    2.30    0.12
  -6  -9   3    2.42    0.12
  -6  -9   3    2.75    0.12
  -6  -9   3    2.70    0.16
  -6  -9   3    2.79    0.15
   6   9  -3    2.55    0.13
   6   9  -3    2.48    0.13
   6   9  -3    2.47    0.13
   6   9  -3    2.54    0.12
   6   9  -3    2.63    0.16
  -6  -9   4   11.33    0.46
  -6  -9   4   12.18    0.47
  -6  -9   4   13.90    0.52
  -6  -9   4   11.94    0.57
  -6  -9   4   11.72    0.55
   6   9  -4   12.61    0.53
   6   9  -4   12.34    0.50
   6   9  -4   12.42    0.50
   6   9  -4   12.20    0.57
  -6  -9   5   19.88    0.78
  -6  -9   5   20.94    0.78
  -6  -9   5   21.96    0.98
  -6  -9   5   21.32    0.93
   6   9  -5   21.69    0.90
   6   9  -5   22.06    0.86
   6   9  -5   22.53    0.86
   6   9  -5   21.42    0.95
  -6  -9   6    0.03    0.02
  -6  -9   6    0.00    0.04
   6   9  -6    0.02    0.02
   6   9  -6    0.02    0.02
  -6  -8   1    6.03    0.24
  -6  -8   1    6.01    0.24
  -6  -8   1    6.07    0.30
  -6  -8   1    6.32    0.30
   6   8  -1    6.15    0.28
   6   8  -1    6.05    0.25
   6   8  -1    5.97    0.25
   6   8  -1    6.18    0.26
   6   8  -1    6.03    0.25
   6   8  -1    5.76    0.30
   6   8  -1    6.02    0.30
  -6  -8   2   19.35    0.84
  -6  -8   2   19.84    0.82
  -6  -8   2   19.61    0.73
  -6  -8   2   20.08    0.73
  -6  -8   2   20.37    0.79
  -6  -8   2   19.28    0.86
   6   8  -2   19.50    0.83
   6   8  -2   19.52    0.78
   6   8  -2   20.48    0.79
   6   8  -2   18.83    0.90
   6   8  -2   19.18    0.86
  -6  -8   3    3.39    0.16
  -6  -8   3    3.53    0.16
  -6  -8   3    3.82    0.16
  -6  -8   3    3.73    0.20
   6   8  -3    3.63    0.18
   6   8  -3    3.52    0.16
   6   8  -3    3.60    0.17
   6   8  -3    3.76    0.16
   6   8  -3    3.77    0.21
  -6  -8   4    3.17    0.15
  -6  -8   4    3.23    0.15
  -6  -8   4    3.71    0.16
  -6  -8   4    3.34    0.19
  -6  -8   4    3.36    0.18
   6   8  -4    3.37    0.17
   6   8  -4    3.27    0.15
   6   8  -4    3.36    0.16
   6   8  -4    3.41    0.15
   6   8  -4    3.17    0.19
  -6  -8   5    5.95    0.25
  -6  -8   5    5.76    0.25
  -6  -8   5    6.85    0.27
  -6  -8   5    5.99    0.31
  -6  -8   5    6.28    0.30
   6   8  -5    6.18    0.28
   6   8  -5    5.99    0.27
   6   8  -5    6.33    0.27
   6   8  -5    6.29    0.26
   6   8  -5    6.23    0.31
  -6  -8   6    5.59    0.23
  -6  -8   6    5.47    0.24
  -6  -8   6    6.54    0.26
  -6  -8   6    5.30    0.30
  -6  -8   6    5.63    0.28
   6   8  -6    6.25    0.27
   6   8  -6    6.15    0.26
   6   8  -6    5.95    0.25
   6   8  -6    5.77    0.30
  -6  -8   7    0.21    0.03
  -6  -8   7    0.31    0.05
   6   8  -7    0.19    0.03
   6   8  -7    0.19    0.03
  -6  -7   1    1.65    0.10
  -6  -7   1    1.64    0.09
  -6  -7   1    1.78    0.11
  -6  -7   1    1.86    0.11
   6   7  -1    1.68    0.10
   6   7  -1    1.72    0.09
   6   7  -1    1.84    0.12
   6   7  -1    1.74    0.12
  -6  -7   2    7.52    0.34
  -6  -7   2    7.75    0.33
  -6  -7   2    7.66    0.29
  -6  -7   2    7.42    0.29
  -6  -7   2    7.29    0.30
  -6  -7   2    7.31    0.35
  -6  -7   2    7.06    0.34
   6   7  -2    7.32    0.33
   6   7  -2    7.44    0.30
   6   7  -2    7.35    0.31
   6   7  -2    7.29    0.30
   6   7  -2    6.48    0.34
  -6  -7   3    1.76    0.10
  -6  -7   3    1.64    0.09
  -6  -7   3    1.62    0.09
  -6  -7   3    1.66    0.09
  -6  -7   3    1.79    0.09
  -6  -7   3    1.90    0.12
  -6  -7   3    1.98    0.12
   6   7  -3    1.63    0.10
   6   7  -3    1.74    0.09
   6   7  -3    1.89    0.12
  -6  -7   4    4.33    0.21
  -6  -7   4    4.38    0.21
  -6  -7   4    4.36    0.19
  -6  -7   4    4.51    0.19
  -6  -7   4    5.01    0.21
  -6  -7   4    4.43    0.24
   6   7  -4    4.81    0.22
   6   7  -4    4.62    0.20
   6   7  -4    4.80    0.21
   6   7  -4    5.00    0.21
   6   7  -4    4.54    0.24
  -6  -7   5   10.49    0.41
  -6  -7   5   10.40    0.41
  -6  -7   5   12.30    0.46
  -6  -7   5   10.76    0.50
  -6  -7   5   10.97    0.50
   6   7  -5   10.78    0.47
   6   7  -5   10.35    0.42
   6   7  -5   11.60    0.46
   6   7  -5   11.75    0.52
  -6  -7   6   20.55    0.79
  -6  -7   6   20.94    0.80
  -6  -7   6   25.07    0.91
  -6  -7   6   21.96    0.97
  -6  -7   6   22.09    0.95
   6   7  -6   22.59    0.92
   6   7  -6   20.97    0.82
   6   7  -6   23.12    0.88
   6   7  -6   21.64    0.96
  -6  -7   7    4.50    0.20
  -6  -7   7    4.34    0.19
  -6  -7   7    5.59    0.22
  -6  -7   7    4.44    0.26
  -6  -7   7    4.52    0.23
   6   7  -7    4.91    0.22
   6   7  -7    4.36    0.21
   6   7  -7    4.98    0.22
   6   7  -7    5.03    0.21
   6   7  -7    4.86    0.26
  -6  -7   8    1.15    0.07
  -6  -7   8    0.94    0.08
   6   7  -8    1.01    0.07
   6   7  -8    0.98    0.06
   6   7  -8    0.98    0.10
  -6  -6   1    8.37    0.36
  -6  -6   1    8.37    0.32
  -6  -6   1    8.27    0.32
  -6  -6   1    7.93    0.37
  -6  -6   1    8.09    0.37
   6   6  -1    8.00    0.36
   6   6  -1    8.47    0.35
   6   6  -1    8.38    0.34
   6   6  -1    8.05    0.38
   6   6  -1    7.72    0.37
  -6  -6   2    0.25    0.04
  -6  -6   2    0.30    0.04
  -6  -6   2    0.28    0.04
  -6  -6   2    0.25    0.03
  -6  -6   2    0.22    0.03
  -6  -6   2    0.44    0.05
  -6  -6   2    0.41    0.04
   6   6  -2    0.23    0.04
   6   6  -2    0.21    0.04
   6   6  -2    0.26    0.03
   6   6  -2    0.28    0.03
   6   6  -2    0.35    0.06
   6   6  -2    0.36    0.05
  -6  -6   3    7.51    0.33
  -6  -6   3    7.53    0.33
  -6  -6   3    7.19    0.29
  -6  -6   3    7.25    0.29
  -6  -6   3    7.34    0.30
  -6  -6   3    7.28    0.35
  -6  -6   3    7.75    0.35
   6   6  -3    7.41    0.33
   6   6  -3    7.54    0.29
   6   6  -3    7.61    0.31
   6   6  -3    7.23    0.30
   6   6  -3    7.29    0.35
  -6  -6   4    2.53    0.13
  -6  -6   4    2.57    0.12
  -6  -6   4    2.58    0.12
  -6  -6   4    2.73    0.12
  -6  -6   4    2.35    0.15
  -6  -6   4    2.29    0.14
   6   6  -4    2.60    0.14
   6   6  -4    2.66    0.12
   6   6  -4    2.69    0.13
   6   6  -4    2.88    0.13
   6   6  -4    2.45    0.15
  -6  -6   5   11.41    0.50
  -6  -6   5   11.45    0.50
  -6  -6   5   11.66    0.45
  -6  -6   5   11.96    0.46
  -6  -6   5   13.38    0.50
  -6  -6   5   12.02    0.55
  -6  -6   5   12.07    0.54
   6   6  -5   12.28    0.52
   6   6  -5   11.69    0.46
   6   6  -5   12.38    0.49
   6   6  -5   13.14    0.50
   6   6  -5   11.63    0.54
  -6  -6   6    3.20    0.15
  -6  -6   6    3.31    0.15
  -6  -6   6    3.50    0.20
  -6  -6   6    3.59    0.18
   6   6  -6    3.53    0.17
   6   6  -6    3.31    0.15
   6   6  -6    3.62    0.20
  -6  -6   7   20.67    0.77
  -6  -6   7   19.46    0.76
  -6  -6   7   23.40    0.86
  -6  -6   7   20.61    0.92
  -6  -6   7   20.22    0.89
   6   6  -7   21.65    0.89
   6   6  -7   19.90    0.78
   6   6  -7   21.63    0.84
   6   6  -7   21.83    0.85
   6   6  -7   20.57    0.91
  -6  -6   8    1.14    0.07
  -6  -6   8    1.43    0.08
  -6  -6   8    1.13    0.09
   6   6  -8    1.21    0.08
   6   6  -8    1.08    0.07
   6   6  -8    1.28    0.08
   6   6  -8    1.30    0.07
   6   6  -8    1.14    0.11
  -6  -6   9    6.60    0.26
  -6  -6   9    5.63    0.28
   6   6  -9    5.90    0.26
   6   6  -9    5.72    0.25
   6   6  -9    5.32    0.29
  -6  -5   1    0.32    0.04
  -6  -5   1    0.33    0.04
  -6  -5   1    0.35    0.04
  -6  -5   1    0.31    0.04
   6   5  -1    0.23    0.04
   6   5  -1    0.37    0.04
   6   5  -1    0.31    0.04
   6   5  -1    0.32    0.03
   6   5  -1    0.34    0.03
   6   5  -1    0.30    0.05
  -6  -5   2   38.49    1.43
  -6  -5   2   40.34    1.44
  -6  -5   2   41.31    1.57
   6   5  -2   39.81    1.65
   6   5  -2   41.42    1.46
   6   5  -2   41.17    1.57
   6   5  -2   40.14    1.72
   6   5  -2   39.79    1.69
  -6  -5   3   22.65    0.94
  -6  -5   3   22.11    0.92
  -6  -5   3   21.59    0.81
  -6  -5   3   22.57    0.81
  -6  -5   3   22.74    0.97
  -6  -5   3   22.30    0.96
   6   5  -3   21.28    0.92
   6   5  -3   22.86    0.88
   6   5  -3   22.83    0.88
   6   5  -3   21.93    0.95
  -6  -5   4   13.87    0.59
  -6  -5   4   15.08    0.61
  -6  -5   4   13.71    0.52
  -6  -5   4   14.41    0.52
  -6  -5   4   13.87    0.55
  -6  -5   4   13.37    0.61
  -6  -5   4   13.17    0.60
   6   5  -4   13.89    0.52
   6   5  -4   14.20    0.56
   6   5  -4   13.89    0.55
   6   5  -4   13.17    0.60
  -6  -5   5    2.97    0.15
  -6  -5   5    3.04    0.14
  -6  -5   5    3.20    0.14
  -6  -5   5    3.24    0.15
  -6  -5   5    3.25    0.18
  -6  -5   5    3.17    0.17
   6   5  -5    3.25    0.16
   6   5  -5    3.03    0.14
   6   5  -5    3.15    0.15
   6   5  -5    3.33    0.15
  -6  -5   6    3.97    0.19
  -6  -5   6    4.25    0.18
  -6  -5   6    4.33    0.18
  -6  -5   6    4.49    0.19
  -6  -5   6    4.63    0.24
  -6  -5   6    4.60    0.22
   6   5  -6    4.51    0.21
   6   5  -6    4.32    0.18
   6   5  -6    4.55    0.23
  -6  -5   7    6.27    0.25
  -6  -5   7    5.91    0.25
  -6  -5   7    7.05    0.28
  -6  -5   7    6.24    0.32
   6   5  -7    6.41    0.29
   6   5  -7    6.03    0.25
   6   5  -7    6.46    0.28
   6   5  -7    6.91    0.28
   6   5  -7    6.32    0.31
  -6  -5   8   10.08    0.40
  -6  -5   8    9.83    0.40
  -6  -5   8   11.56    0.44
  -6  -5   8   10.24    0.49
  -6  -5   8   10.31    0.47
   6   5  -8   10.67    0.46
   6   5  -8    9.99    0.40
   6   5  -8   10.89    0.44
   6   5  -8   11.46    0.44
   6   5  -8   10.21    0.48
  -6  -5   9   84.67    3.10
   6   5  -9   78.98    3.19
   6   5  -9   70.06    2.78
   6   5  -9   77.10    2.99
   6   5  -9   79.18    3.06
  -6  -5  10    7.07    0.28
  -6  -5  10    6.48    0.31
   6   5 -10    6.58    0.28
   6   5 -10    6.31    0.27
   6   5 -10    5.75    0.31
  -6  -4   1    4.73    0.22
  -6  -4   1    4.94    0.19
  -6  -4   1    4.57    0.19
  -6  -4   1    4.57    0.22
  -6  -4   1    4.62    0.22
   6   4  -1    4.46    0.21
   6   4  -1    4.60    0.19
   6   4  -1    4.58    0.20
   6   4  -1    4.30    0.20
   6   4  -1    4.61    0.23
   6   4  -1    4.38    0.22
  -6  -4   2   87.03    3.53
  -6  -4   2   87.60    3.49
  -6  -4   2   81.06    2.98
  -6  -4   2   83.95    3.02
  -6  -4   2   88.47    3.30
  -6  -4   2   88.20    3.60
  -6  -4   2   87.32    3.58
   6   4  -2   83.15    3.44
   6   4  -2   86.05    3.03
   6   4  -2   87.07    3.30
   6   4  -2   85.81    3.55
  -6  -4   3    0.03    0.02
  -6  -4   3    0.10    0.02
  -6  -4   3    0.05    0.02
  -6  -4   3    0.02    0.02
  -6  -4   3    0.04    0.02
  -6  -4   3    0.02    0.03
   6   4  -3    0.03    0.03
   6   4  -3    0.04    0.02
   6   4  -3    0.06    0.02
   6   4  -3    0.02    0.02
   6   4  -3    0.03    0.03
  -6  -4   4    6.15    0.29
  -6  -4   4    6.33    0.29
  -6  -4   4    6.44    0.26
  -6  -4   4    6.32    0.26
  -6  -4   4    6.61    0.27
  -6  -4   4    7.07    0.31
   6   4  -4    6.35    0.29
   6   4  -4    6.46    0.26
   6   4  -4    6.53    0.28
   6   4  -4    6.60    0.27
   6   4  -4    6.74    0.31
  -6  -4   5    5.05    0.24
  -6  -4   5    5.32    0.24
  -6  -4   5    5.15    0.21
  -6  -4   5    5.17    0.22
  -6  -4   5    5.25    0.23
   6   4  -5    5.26    0.24
   6   4  -5    5.29    0.22
   6   4  -5    5.48    0.23
   6   4  -5    5.92    0.27
  -6  -4   6   10.50    0.40
  -6  -4   6   10.21    0.40
  -6  -4   6   10.93    0.43
  -6  -4   6   10.76    0.49
  -6  -4   6   10.23    0.47
   6   4  -6   10.62    0.46
   6   4  -6   10.97    0.41
   6   4  -6   11.13    0.44
  -6  -4   7   17.00    0.75
  -6  -4   7   18.81    0.69
  -6  -4   7   18.35    0.69
  -6  -4   7   19.13    0.74
  -6  -4   7   19.41    0.84
  -6  -4   7   18.83    0.81
   6   4  -7   19.66    0.80
   6   4  -7   18.57    0.69
   6   4  -7   18.99    0.75
   6   4  -7   18.85    0.82
  -6  -4   8    7.98    0.32
  -6  -4   8    7.61    0.32
  -6  -4   8    9.10    0.35
  -6  -4   8    8.27    0.40
  -6  -4   8    8.32    0.38
   6   4  -8    8.23    0.36
   6   4  -8    7.79    0.32
   6   4  -8    9.30    0.36
   6   4  -8    8.97    0.35
   6   4  -8    8.28    0.39
  -6  -4   9   28.11    1.02
  -6  -4   9   27.14    1.02
  -6  -4   9   29.80    1.13
  -6  -4   9   27.93    1.23
  -6  -4   9   28.09    1.20
   6   4  -9   30.81    1.22
   6   4  -9   27.13    1.02
   6   4  -9   28.25    1.22
  -6  -4  10    0.89    0.06
  -6  -4  10    1.02    0.07
   6   4 -10    0.87    0.06
   6   4 -10    0.77    0.06
   6   4 -10    1.00    0.09
  -6  -4  11   15.22    0.60
  -6  -4  11   15.18    0.67
   6   4 -11   14.70    0.59
   6   4 -11   13.14    0.63
  -6  -3   1  106.46    4.27
  -6  -3   1   99.86    3.64
  -6  -3   1  106.97    3.70
  -6  -3   1  105.69    4.35
  -6  -3   1  105.00    4.32
   6   3  -1  102.03    4.18
   6   3  -1  103.80    3.67
   6   3  -1  106.98    4.02
  -6  -3   2   13.86    0.58
  -6  -3   2   13.74    0.58
  -6  -3   2   12.88    0.49
  -6  -3   2   13.69    0.50
  -6  -3   2   13.53    0.54
  -6  -3   2   13.81    0.59
  -6  -3   2   13.86    0.59
   6   3  -2   12.65    0.56
   6   3  -2   13.26    0.50
   6   3  -2   13.39    0.54
   6   3  -2   13.46    0.59
   6   3  -2   13.29    0.58
  -6  -3   3    8.24    0.36
  -6  -3   3    7.80    0.31
  -6  -3   3    8.32    0.32
  -6  -3   3    8.11    0.33
  -6  -3   3    8.14    0.37
  -6  -3   3    8.33    0.37
   6   3  -3    7.91    0.35
   6   3  -3    8.01    0.31
   6   3  -3    8.24    0.34
   6   3  -3    8.20    0.34
   6   3  -3    8.07    0.37
  -6  -3   4   26.38    1.12
  -6  -3   4   27.33    1.13
  -6  -3   4   27.16    1.00
  -6  -3   4   27.46    1.00
  -6  -3   4   28.21    1.08
  -6  -3   4   28.50    1.19
  -6  -3   4   28.54    1.18
   6   3  -4   27.45    1.14
   6   3  -4   27.26    0.99
   6   3  -4   27.45    1.07
   6   3  -4   27.78    1.07
   6   3  -4   27.48    1.17
  -6  -3   5    1.12    0.08
  -6  -3   5    1.18    0.07
  -6  -3   5    1.18    0.07
  -6  -3   5    1.25    0.07
  -6  -3   5    1.25    0.07
  -6  -3   5    1.44    0.09
  -6  -3   5    1.46    0.09
   6   3  -5    1.27    0.08
   6   3  -5    1.18    0.07
   6   3  -5    1.24    0.07
   6   3  -5    1.23    0.07
   6   3  -5    1.41    0.09
  -6  -3   6    1.64    0.10
  -6  -3   6    1.74    0.10
  -6  -3   6    1.78    0.09
  -6  -3   6    1.77    0.09
  -6  -3   6    1.76    0.09
  -6  -3   6    1.84    0.11
   6   3  -6    1.78    0.10
   6   3  -6    1.76    0.09
   6   3  -6    1.73    0.10
   6   3  -6    1.80    0.09
   6   3  -6    1.79    0.11
  -6  -3   7    0.16    0.03
  -6  -3   7    0.21    0.03
  -6  -3   7    0.16    0.03
  -6  -3   7    0.11    0.04
   6   3  -7    0.17    0.04
   6   3  -7    0.18    0.03
   6   3  -7    0.26    0.05
  -6  -3   8    5.66    0.27
  -6  -3   8    6.39    0.26
  -6  -3   8    6.49    0.26
  -6  -3   8    6.59    0.27
  -6  -3   8    6.77    0.33
  -6  -3   8    6.47    0.30
   6   3  -8    6.83    0.30
   6   3  -8    6.54    0.26
   6   3  -8    6.60    0.32
  -6  -3   9   23.05    0.84
  -6  -3   9   22.67    0.85
  -6  -3   9   24.31    0.93
  -6  -3   9   23.77    1.03
  -6  -3   9   23.55    1.00
   6   3  -9   22.70    0.85
   6   3  -9   21.81    0.90
   6   3  -9   23.53    0.92
   6   3  -9   23.49    1.01
  -6  -3  10    2.90    0.13
  -6  -3  10    2.76    0.13
  -6  -3  10    3.33    0.20
  -6  -3  10    3.20    0.16
   6   3 -10    3.05    0.15
   6   3 -10    2.86    0.14
   6   3 -10    3.53    0.19
  -6  -3  11    0.03    0.02
  -6  -3  11    0.06    0.03
   6   3 -11    0.02    0.02
   6   3 -11    0.03    0.02
   6   3 -11    0.03    0.04
  -6  -2   1   70.56    2.58
  -6  -2   1   75.10    3.10
  -6  -2   1   75.22    3.09
   6   2  -1   74.33    2.83
   6   2  -1   82.28    3.23
   6   2  -1   73.15    3.05
  -6  -2   2   54.18    2.25
  -6  -2   2   55.08    2.27
  -6  -2   2   55.53    2.13
  -6  -2   2   57.02    2.34
  -6  -2   2   57.79    2.35
   6   2  -2   54.80    2.24
   6   2  -2   54.47    1.96
   6   2  -2   55.15    2.13
   6   2  -2   55.13    2.36
   6   2  -2   56.68    2.33
  -6  -2   3    1.79    0.10
  -6  -2   3    1.78    0.10
  -6  -2   3    1.83    0.09
  -6  -2   3    1.80    0.09
  -6  -2   3    1.73    0.09
  -6  -2   3    1.70    0.10
  -6  -2   3    1.59    0.10
   6   2  -3    1.70    0.10
   6   2  -3    1.74    0.09
   6   2  -3    1.76    0.09
   6   2  -3    1.71    0.09
   6   2  -3    1.59    0.10
  -6  -2   4   44.98    1.84
  -6  -2   4   42.86    1.56
  -6  -2   4   42.04    1.57
  -6  -2   4   44.55    1.70
  -6  -2   4   45.68    1.87
  -6  -2   4   44.16    1.84
   6   2  -4   44.93    1.81
   6   2  -4   43.39    1.56
   6   2  -4   44.50    1.70
   6   2  -4   44.48    1.71
   6   2  -4   45.26    1.87
  -6  -2   5   30.64    1.29
  -6  -2   5   31.89    1.31
  -6  -2   5   29.91    1.13
  -6  -2   5   32.03    1.23
  -6  -2   5   33.85    1.38
  -6  -2   5   32.97    1.36
   6   2  -5   31.39    1.30
   6   2  -5   30.76    1.13
   6   2  -5   32.19    1.24
   6   2  -5   32.31    1.23
   6   2  -5   34.36    1.39
  -6  -2   6    1.88    0.11
  -6  -2   6    1.91    0.10
  -6  -2   6    2.01    0.10
  -6  -2   6    1.84    0.10
  -6  -2   6    1.98    0.10
  -6  -2   6    2.33    0.13
  -6  -2   6    2.20    0.12
   6   2  -6    1.96    0.11
   6   2  -6    1.86    0.10
   6   2  -6    1.96    0.10
   6   2  -6    1.99    0.10
   6   2  -6    2.20    0.12
  -6  -2   7    0.12    0.03
  -6  -2   7    0.09    0.02
  -6  -2   7    0.10    0.03
  -6  -2   7    0.14    0.03
  -6  -2   7    0.13    0.02
  -6  -2   7    0.08    0.04
  -6  -2   7    0.12    0.03
   6   2  -7    0.14    0.03
   6   2  -7    0.11    0.03
   6   2  -7    0.14    0.03
   6   2  -7    0.12    0.02
  -6  -2   8    2.11    0.11
  -6  -2   8    2.06    0.11
  -6  -2   8    2.17    0.11
  -6  -2   8    2.20    0.11
  -6  -2   8    2.24    0.11
  -6  -2   8    2.31    0.13
   6   2  -8    2.37    0.12
   6   2  -8    2.16    0.11
   6   2  -8    2.19    0.13
  -6  -2   9    3.48    0.15
  -6  -2   9    3.49    0.15
  -6  -2   9    3.49    0.16
   6   2  -9    3.55    0.17
   6   2  -9    3.57    0.16
   6   2  -9    3.22    0.16
   6   2  -9    3.64    0.16
   6   2  -9    3.30    0.19
  -6  -2  10    1.46    0.08
  -6  -2  10    1.37    0.08
  -6  -2  10    1.44    0.08
  -6  -2  10    1.41    0.12
  -6  -2  10    1.45    0.09
   6   2 -10    1.47    0.09
   6   2 -10    1.41    0.08
   6   2 -10    1.40    0.08
   6   2 -10    1.44    0.10
  -6  -2  11   21.31    0.79
  -6  -2  11   20.12    0.79
  -6  -2  11   22.92    0.87
  -6  -2  11   20.63    0.92
   6   2 -11   22.09    0.91
   6   2 -11   21.18    0.79
   6   2 -11   22.32    0.88
   6   2 -11   22.68    0.97
  -6  -2  12    3.44    0.16
  -6  -2  12    3.73    0.19
   6   2 -12    3.57    0.16
   6   2 -12    2.71    0.17
  -6  -1   1  108.30    3.84
   6   1  -1  107.51    4.39
   6   1  -1  109.47    4.18
   6   1  -1  117.77    4.69
   6   1  -1  107.09    4.49
  -6  -1   2    7.93    0.30
  -6  -1   2    8.08    0.33
  -6  -1   2    7.48    0.34
  -6  -1   2    7.36    0.34
   6   1  -2    7.79    0.34
   6   1  -2    7.85    0.30
   6   1  -2    7.82    0.32
   6   1  -2    7.30    0.34
  -6  -1   3   19.03    0.80
  -6  -1   3   18.57    0.78
  -6  -1   3   19.04    0.69
  -6  -1   3   18.74    0.70
  -6  -1   3   18.56    0.74
  -6  -1   3   18.36    0.79
  -6  -1   3   18.45    0.79
   6   1  -3   18.63    0.78
   6   1  -3   19.36    0.69
   6   1  -3   18.67    0.74
   6   1  -3   18.19    0.77
   6   1  -3   18.77    0.80
  -6  -1   4   41.18    1.69
  -6  -1   4   41.16    1.70
  -6  -1   4   39.77    1.47
  -6  -1   4   40.78    1.50
  -6  -1   4   41.18    1.60
  -6  -1   4   43.98    1.78
  -6  -1   4   43.51    1.77
   6   1  -4   41.55    1.70
   6   1  -4   42.19    1.49
   6   1  -4   41.78    1.61
   6   1  -4   40.92    1.61
   6   1  -4   44.52    1.80
  -6  -1   5    0.22    0.03
  -6  -1   5    0.26    0.03
  -6  -1   5    0.24    0.03
  -6  -1   5    0.27    0.03
  -6  -1   5    0.25    0.04
  -6  -1   5    0.26    0.03
   6   1  -5    0.26    0.04
   6   1  -5    0.27    0.03
   6   1  -5    0.24    0.03
   6   1  -5    0.24    0.03
   6   1  -5    0.26    0.04
  -6  -1   6   18.97    0.82
  -6  -1   6   19.59    0.84
  -6  -1   6   19.46    0.74
  -6  -1   6   20.13    0.79
  -6  -1   6   20.39    0.87
  -6  -1   6   20.48    0.87
   6   1  -6   20.58    0.85
   6   1  -6   20.53    0.74
   6   1  -6   20.23    0.80
   6   1  -6   20.15    0.79
   6   1  -6   21.17    0.89
  -6  -1   7   12.76    0.54
  -6  -1   7   12.73    0.55
  -6  -1   7   12.28    0.47
  -6  -1   7   12.56    0.48
  -6  -1   7   12.34    0.51
  -6  -1   7   13.54    0.58
  -6  -1   7   13.11    0.56
   6   1  -7   12.67    0.48
   6   1  -7   12.42    0.51
   6   1  -7   13.56    0.58
  -6  -1   8    7.06    0.32
  -6  -1   8    7.23    0.32
  -6  -1   8    7.07    0.29
  -6  -1   8    7.17    0.29
  -6  -1   8    7.80    0.36
   6   1  -8    7.15    0.32
   6   1  -8    7.39    0.29
   6   1  -8    8.05    0.36
  -6  -1   9    2.45    0.13
  -6  -1   9    2.42    0.12
  -6  -1   9    2.49    0.12
  -6  -1   9    2.38    0.12
  -6  -1   9    2.60    0.12
  -6  -1   9    2.61    0.15
  -6  -1   9    2.63    0.14
   6   1  -9    2.64    0.14
   6   1  -9    2.56    0.12
   6   1  -9    2.66    0.15
  -6  -1  10    2.49    0.12
  -6  -1  10    2.12    0.11
  -6  -1  10    2.42    0.12
  -6  -1  10    2.42    0.13
   6   1 -10    2.43    0.13
   6   1 -10    2.42    0.12
   6   1 -10    2.22    0.12
   6   1 -10    2.35    0.11
   6   1 -10    2.41    0.14
  -6  -1  11    9.51    0.37
  -6  -1  11    9.19    0.37
  -6  -1  11    9.84    0.40
   6   1 -11   10.00    0.43
   6   1 -11    9.72    0.37
   6   1 -11    9.13    0.39
  -6  -1  12    0.51    0.04
  -6  -1  12    0.56    0.05
   6   1 -12    0.52    0.05
   6   1 -12    0.54    0.05
   6   1 -12    0.50    0.05
   6   1 -12    0.55    0.04
   6   1 -12    0.71    0.07
  -6   0   1    1.03    0.07
  -6   0   1    1.00    0.07
  -6   0   1    1.07    0.06
  -6   0   1    0.98    0.07
   6   0  -1    1.00    0.07
   6   0  -1    1.06    0.07
  -6   0   2  205.01    8.31
  -6   0   2  202.13    8.24
  -6   0   2  198.43    7.17
   6   0  -2  204.91    8.26
   6   0  -2  213.11    7.27
   6   0  -2  206.67    7.85
   6   0  -2  205.35    8.51
  -6   0   3   27.14    1.13
  -6   0   3   26.72    0.98
  -6   0   3   25.22    1.05
  -6   0   3   26.77    1.06
  -6   0   3   27.19    1.15
  -6   0   3   27.53    1.16
   6   0  -3   27.14    1.13
   6   0  -3   30.16    1.01
   6   0  -3   27.06    1.07
   6   0  -3   28.13    1.17
  -6   0   4    6.50    0.30
  -6   0   4    6.81    0.31
  -6   0   4    6.85    0.27
  -6   0   4    6.29    0.29
  -6   0   4    7.03    0.29
  -6   0   4    7.04    0.31
  -6   0   4    7.13    0.31
   6   0  -4    6.64    0.31
   6   0  -4    7.04    0.27
   6   0  -4    6.93    0.29
   6   0  -4    6.91    0.29
   6   0  -4    7.34    0.32
  -6   0   5   56.52    2.35
  -6   0   5   58.49    2.39
  -6   0   5   59.00    2.09
  -6   0   5   52.53    2.30
  -6   0   5   60.23    2.27
  -6   0   5   59.04    2.45
  -6   0   5   57.00    2.42
   6   0  -5   59.32    2.39
   6   0  -5   59.22    2.08
   6   0  -5   58.42    2.25
   6   0  -5   58.80    2.26
   6   0  -5   59.18    2.45
  -6   0   6    0.25    0.04
  -6   0   6    0.26    0.03
  -6   0   6    0.18    0.03
  -6   0   6    0.21    0.03
   6   0  -6    0.25    0.04
   6   0  -6    0.29    0.03
   6   0  -6    0.24    0.03
   6   0  -6    0.28    0.03
   6   0  -6    0.20    0.04
  -6   0   7   21.50    0.89
  -6   0   7   20.24    0.86
  -6   0   7   20.77    0.76
  -6   0   7   19.47    0.82
  -6   0   7   21.01    0.82
  -6   0   7   21.65    0.91
  -6   0   7   21.54    0.90
   6   0  -7   21.25    0.88
   6   0  -7   20.98    0.82
   6   0  -7   20.92    0.82
   6   0  -7   20.69    0.89
  -6   0   8    4.97    0.24
  -6   0   8    5.11    0.21
  -6   0   8    4.93    0.22
  -6   0   8    5.69    0.27
  -6   0   8    5.55    0.25
   6   0  -8    5.22    0.24
   6   0  -8    5.21    0.21
   6   0  -8    5.42    0.26
  -6   0   9    1.08    0.07
  -6   0   9    1.05    0.07
  -6   0   9    1.05    0.06
  -6   0   9    1.05    0.09
  -6   0   9    1.07    0.07
   6   0  -9    1.01    0.07
   6   0  -9    1.06    0.07
   6   0  -9    0.93    0.08
  -6   0  10   11.28    0.49
  -6   0  10   11.09    0.48
  -6   0  10   11.38    0.44
  -6   0  10   11.23    0.45
  -6   0  10   11.56    0.47
  -6   0  10   12.24    0.55
  -6   0  10   11.87    0.52
   6   0 -10   11.75    0.50
   6   0 -10   11.63    0.44
   6   0 -10   11.89    0.53
  -6   0  11    0.03    0.01
  -6   0  11    0.04    0.02
  -6   0  11    0.02    0.02
  -6   0  11    0.04    0.02
  -6   0  11    0.12    0.05
  -6   0  11    0.14    0.03
   6   0 -11    0.01    0.03
   6   0 -11    0.04    0.03
   6   0 -11    0.04    0.02
   6   0 -11    0.04    0.02
   6   0 -11    0.11    0.04
  -6   0  12    0.34    0.04
  -6   0  12    0.30    0.04
  -6   0  12    0.39    0.04
  -6   0  12    0.42    0.05
   6   0 -12    0.35    0.04
   6   0 -12    0.38    0.04
   6   0 -12    0.34    0.04
   6   0 -12    0.41    0.04
   6   0 -12    0.44    0.06
  -6   0  13    3.23    0.16
   6   0 -13    2.56    0.13
   6   0 -13    2.31    0.15
  -6   1   1   50.74    2.04
  -6   1   1   48.18    1.99
  -6   1   1   47.70    1.74
  -6   1   1   48.64    1.91
   6  -1  -1   49.70    2.01
   6  -1  -1   51.30    1.93
   6  -1  -1   49.85    2.08
  -6   1   2   64.47    2.63
  -6   1   2   63.61    2.60
  -6   1   2   61.78    2.25
  -6   1   2   64.89    2.47
   6  -1  -2   64.30    2.61
   6  -1  -2   64.07    2.27
   6  -1  -2   67.11    2.50
   6  -1  -2   65.63    2.70
  -6   1   3    3.92    0.19
  -6   1   3    4.19    0.20
  -6   1   3    4.26    0.17
  -6   1   3    4.03    0.18
  -6   1   3    3.68    0.18
   6  -1  -3    4.21    0.17
   6  -1  -3    4.19    0.19
   6  -1  -3    4.07    0.19
  -6   1   4    8.97    0.41
  -6   1   4    9.64    0.42
  -6   1   4    9.88    0.37
  -6   1   4    9.62    0.39
  -6   1   4    9.77    0.42
  -6   1   4    9.94    0.42
   6  -1  -4    9.48    0.42
   6  -1  -4    9.45    0.37
   6  -1  -4   10.09    0.43
  -6   1   5   69.66    2.89
  -6   1   5   72.33    2.94
  -6   1   5   72.53    2.56
  -6   1   5   73.17    2.78
  -6   1   5   76.25    3.08
  -6   1   5   75.55    3.05
   6  -1  -5   72.94    2.94
   6  -1  -5   68.90    2.53
   6  -1  -5   73.55    2.79
   6  -1  -5   71.98    2.79
   6  -1  -5   73.46    3.02
  -6   1   6   10.52    0.46
  -6   1   6   10.31    0.45
  -6   1   6   10.36    0.40
  -6   1   6   10.76    0.43
  -6   1   6   11.21    0.48
  -6   1   6   10.29    0.45
   6  -1  -6    9.64    0.47
   6  -1  -6   10.74    0.46
   6  -1  -6   10.19    0.40
   6  -1  -6   10.57    0.43
   6  -1  -6   10.81    0.43
   6  -1  -6   10.61    0.46
  -6   1   7  395.29   16.06
  -6   1   7  387.17   13.92
  -6   1   7  401.38   15.19
  -6   1   7  411.78   16.66
   6  -1  -7  380.74   16.51
   6  -1  -7  403.13   16.13
   6  -1  -7  388.15   13.89
   6  -1  -7  410.31   15.30
   6  -1  -7  411.31   15.31
   6  -1  -7  412.66   16.67
  -6   1   8    1.22    0.08
  -6   1   8    1.11    0.07
  -6   1   8    1.23    0.07
  -6   1   8    1.14    0.07
  -6   1   8    0.97    0.08
  -6   1   8    1.08    0.07
   6  -1  -8    1.11    0.08
   6  -1  -8    1.11    0.07
   6  -1  -8    1.21    0.07
   6  -1  -8    1.20    0.07
  -6   1   9   19.75    0.85
  -6   1   9   19.78    0.85
  -6   1   9   20.75    0.75
  -6   1   9   20.45    0.81
  -6   1   9   21.20    0.91
  -6   1   9   20.76    0.88
   6  -1  -9   20.67    0.86
   6  -1  -9   20.18    0.75
   6  -1  -9   20.41    0.81
   6  -1  -9   20.36    0.80
   6  -1  -9   20.90    0.89
  -6   1  10    8.97    0.40
  -6   1  10    8.52    0.38
  -6   1  10    8.91    0.35
  -6   1  10    8.34    0.40
  -6   1  10    9.27    0.37
  -6   1  10    9.51    0.43
  -6   1  10    9.16    0.40
   6  -1 -10    8.65    0.35
   6  -1 -10    9.74    0.42
  -6   1  11    0.02    0.02
  -6   1  11    0.03    0.02
  -6   1  11    0.02    0.03
  -6   1  11    0.00    0.02
  -6   1  11    0.03    0.02
  -6   1  11    0.02    0.04
  -6   1  11    0.01    0.02
   6  -1 -11   -0.04    0.03
   6  -1 -11    0.00    0.02
  -6   1  12   13.21    0.59
  -6   1  12   12.54    0.58
  -6   1  12   14.37    0.57
  -6   1  12   15.05    0.58
  -6   1  12   15.07    0.68
  -6   1  12   14.60    0.63
   6  -1 -12   14.93    0.62
   6  -1 -12   14.43    0.54
   6  -1 -12   13.76    0.57
   6  -1 -12   14.87    0.58
   6  -1 -12   14.69    0.64
  -6   1  13    3.29    0.15
  -6   1  13    2.95    0.15
  -6   1  13    3.28    0.15
  -6   1  13    3.44    0.17
   6  -1 -13    3.29    0.15
   6  -1 -13    3.04    0.18
  -6   2   1    8.39    0.36
  -6   2   1    7.93    0.35
  -6   2   1    7.75    0.31
  -6   2   1    7.72    0.33
   6  -2  -1    8.16    0.36
   6  -2  -1    8.19    0.34
  -6   2   2   16.27    0.70
  -6   2   2   16.54    0.71
  -6   2   2   17.29    0.63
   6  -2  -2   16.77    0.71
   6  -2  -2   17.09    0.62
   6  -2  -2   17.67    0.68
  -6   2   3  108.17    4.40
  -6   2   3  110.55    4.43
  -6   2   3  110.64    3.86
  -6   2   3  102.07    4.09
   6  -2  -3  110.87    4.44
   6  -2  -3  106.93    3.82
   6  -2  -3  113.38    4.23
   6  -2  -3  113.72    4.61
  -6   2   4    3.75    0.19
  -6   2   4    3.95    0.16
  -6   2   4    3.75    0.17
  -6   2   4    3.85    0.18
  -6   2   4    3.89    0.18
   6  -2  -4    3.79    0.16
   6  -2  -4    3.83    0.17
   6  -2  -4    3.90    0.18
  -6   2   5  153.14    6.39
  -6   2   5  160.14    6.49
  -6   2   5  168.42    5.73
  -6   2   5  162.05    6.16
  -6   2   5  166.02    6.75
   6  -2  -5  154.26    6.53
   6  -2  -5  162.53    6.54
   6  -2  -5  158.03    5.65
   6  -2  -5  162.50    6.19
   6  -2  -5  162.02    6.30
   6  -2  -5  160.38    6.69
  -6   2   6    9.40    0.41
  -6   2   6    9.00    0.40
  -6   2   6    9.28    0.36
  -6   2   6    9.52    0.38
  -6   2   6    9.45    0.42
  -6   2   6    9.58    0.41
   6  -2  -6    9.07    0.41
   6  -2  -6    9.71    0.42
   6  -2  -6    8.96    0.35
   6  -2  -6    9.16    0.38
   6  -2  -6    9.28    0.38
   6  -2  -6    9.27    0.41
  -6   2   7  153.58    6.15
  -6   2   7  144.65    6.01
  -6   2   7  145.18    5.28
  -6   2   7  152.84    5.78
  -6   2   7  161.19    6.50
  -6   2   7  155.60    6.34
   6  -2  -7  149.76    6.17
   6  -2  -7  151.05    6.12
   6  -2  -7  147.50    5.29
   6  -2  -7  152.29    5.77
   6  -2  -7  156.65    5.85
   6  -2  -7  158.46    6.41
  -6   2   8  152.69    6.19
  -6   2   8  151.47    5.36
  -6   2   8  153.52    5.86
  -6   2   8  160.69    6.57
  -6   2   8  153.09    6.34
   6  -2  -8  152.81    6.28
   6  -2  -8  156.87    6.25
   6  -2  -8  147.78    5.34
   6  -2  -8  153.75    5.85
  -6   2   9    0.50    0.05
  -6   2   9    0.54    0.05
  -6   2   9    0.56    0.05
  -6   2   9    0.54    0.04
  -6   2   9    0.50    0.05
  -6   2   9    0.57    0.05
   6  -2  -9    0.49    0.06
   6  -2  -9    0.54    0.05
   6  -2  -9    0.57    0.05
   6  -2  -9    0.55    0.05
   6  -2  -9    0.53    0.04
   6  -2  -9    0.51    0.05
  -6   2  10    1.16    0.08
  -6   2  10    1.14    0.08
  -6   2  10    1.27    0.07
  -6   2  10    1.23    0.07
  -6   2  10    1.53    0.10
  -6   2  10    1.29    0.08
   6  -2 -10    1.25    0.10
   6  -2 -10    1.26    0.08
   6  -2 -10    1.12    0.07
   6  -2 -10    1.27    0.08
   6  -2 -10    1.19    0.07
   6  -2 -10    1.46    0.09
  -6   2  11    4.12    0.20
  -6   2  11    4.06    0.19
  -6   2  11    4.09    0.18
  -6   2  11    4.26    0.23
  -6   2  11    4.26    0.20
   6  -2 -11    4.34    0.21
   6  -2 -11    3.98    0.18
   6  -2 -11    4.27    0.21
  -6   2  12    0.01    0.02
  -6   2  12    0.02    0.02
  -6   2  12    0.00    0.02
  -6   2  12    0.02    0.02
  -6   2  12    0.02    0.04
   6  -2 -12    0.00    0.04
   6  -2 -12    0.04    0.03
   6  -2 -12    0.00    0.02
   6  -2 -12    0.00    0.02
  -6   2  13    0.44    0.04
  -6   2  13    0.56    0.05
  -6   2  13    0.58    0.04
  -6   2  13    0.65    0.05
   6  -2 -13    0.59    0.05
   6  -2 -13    0.58    0.05
   6  -2 -13    0.78    0.07
  -6   3   1   87.39    3.60
  -6   3   1   88.80    3.16
  -6   3   1   89.24    3.45
  -6   3   1   89.34    3.43
   6  -3  -1  104.50    3.89
   6  -3  -1   86.78    3.14
   6  -3  -1   91.09    3.46
  -6   3   2   23.94    1.02
  -6   3   2   24.13    1.02
  -6   3   2   25.40    0.91
  -6   3   2   24.80    0.99
  -6   3   2   25.02    0.98
   6  -3  -2   25.42    1.05
   6  -3  -2   24.62    0.90
   6  -3  -2   26.14    0.99
   6  -3  -2   25.10    1.07
  -6   3   3   90.75    3.78
  -6   3   3   92.38    3.80
  -6   3   3   92.95    3.33
  -6   3   3  109.43    3.82
   6  -3  -3   87.89    3.88
   6  -3  -3   96.18    3.87
   6  -3  -3   92.00    3.33
   6  -3  -3   98.24    3.68
   6  -3  -3   98.04    3.99
   6  -3  -3   97.33    4.00
  -6   3   4   30.27    1.28
  -6   3   4   31.13    1.13
  -6   3   4   31.50    1.22
   6  -3  -4   32.42    1.33
   6  -3  -4   30.82    1.13
   6  -3  -4   32.63    1.24
   6  -3  -4   31.73    1.32
   6  -3  -4   31.57    1.34
  -6   3   5   32.95    1.38
  -6   3   5   33.18    1.38
  -6   3   5   33.67    1.22
  -6   3   5   34.23    1.32
  -6   3   5   36.01    1.46
   6  -3  -5   34.02    1.41
   6  -3  -5   34.27    1.41
   6  -3  -5   32.94    1.21
   6  -3  -5   33.96    1.32
   6  -3  -5   33.75    1.40
   6  -3  -5   35.85    1.46
   6  -3  -5   35.77    1.49
  -6   3   6  133.83    5.38
  -6   3   6  134.22    5.39
  -6   3   6  128.96    4.65
  -6   3   6  132.08    5.06
  -6   3   6  135.28    5.63
  -6   3   6  136.99    5.56
   6  -3  -6  132.45    5.42
   6  -3  -6  134.96    5.40
   6  -3  -6  130.28    4.66
   6  -3  -6  134.76    5.10
   6  -3  -6  134.02    5.14
  -6   3   7    0.12    0.03
  -6   3   7    0.06    0.03
  -6   3   7    0.07    0.03
  -6   3   7    0.10    0.02
   6  -3  -7    0.08    0.03
   6  -3  -7    0.07    0.03
   6  -3  -7    0.08    0.03
   6  -3  -7    0.11    0.02
   6  -3  -7    0.09    0.02
   6  -3  -7    0.01    0.02
  -6   3   8   38.26    1.58
  -6   3   8   37.56    1.55
  -6   3   8   38.03    1.36
  -6   3   8   38.47    1.47
  -6   3   8   36.40    1.67
  -6   3   8   38.29    1.60
   6  -3  -8   37.51    1.58
   6  -3  -8   38.29    1.57
   6  -3  -8   37.12    1.36
   6  -3  -8   39.16    1.48
  -6   3   9    0.47    0.04
  -6   3   9    0.34    0.04
   6  -3  -9    0.39    0.05
   6  -3  -9    0.42    0.05
   6  -3  -9    0.41    0.04
   6  -3  -9    0.49    0.04
   6  -3  -9    0.35    0.05
  -6   3  10    3.46    0.18
  -6   3  10    3.26    0.16
  -6   3  10    3.39    0.15
  -6   3  10    3.47    0.19
  -6   3  10    3.49    0.17
   6  -3 -10    3.45    0.19
   6  -3 -10    3.45    0.17
   6  -3 -10    3.20    0.15
   6  -3 -10    3.45    0.16
   6  -3 -10    3.43    0.15
  -6   3  11   38.76    1.63
  -6   3  11   39.20    1.63
  -6   3  11   39.84    1.44
  -6   3  11   40.27    1.55
  -6   3  11   39.91    1.81
  -6   3  11   39.63    1.67
   6  -3 -11   40.79    1.71
   6  -3 -11   39.59    1.65
   6  -3 -11   40.02    1.55
   6  -3 -11   38.62    1.53
   6  -3 -11   39.60    1.69
   6  -3 -11   40.12    1.84
  -6   3  12    7.99    0.36
  -6   3  12    8.28    0.32
  -6   3  12    8.07    0.34
  -6   3  12    9.24    0.44
  -6   3  12    8.34    0.37
   6  -3 -12    8.02    0.39
   6  -3 -12    8.03    0.37
   6  -3 -12    7.62    0.32
   6  -3 -12    8.32    0.35
   6  -3 -12    8.57    0.35
  -6   3  13    0.23    0.03
  -6   3  13    0.23    0.04
  -6   3  13    0.22    0.03
  -6   3  13    0.24    0.04
   6  -3 -13    0.21    0.04
   6  -3 -13    0.22    0.04
   6  -3 -13    0.24    0.03
   6  -3 -13    0.24    0.03
   6  -3 -13    0.22    0.04
  -6   3  14    6.83    0.30
   6  -3 -14    5.67    0.24
   6  -3 -14    5.14    0.27
  -6   4   1    3.52    0.17
  -6   4   1    3.63    0.16
  -6   4   1    3.73    0.17
  -6   4   1    3.60    0.17
   6  -4  -1    3.58    0.18
   6  -4  -1    3.66    0.16
   6  -4  -1    3.70    0.17
   6  -4  -1    3.65    0.17
  -6   4   2    0.06    0.03
  -6   4   2    0.01    0.03
  -6   4   2    0.00    0.02
  -6   4   2    0.01    0.02
  -6   4   2    0.01    0.02
   6  -4  -2    0.00    0.03
   6  -4  -2    0.02    0.02
   6  -4  -2    0.00    0.02
   6  -4  -2    0.01    0.01
  -6   4   3    0.35    0.05
  -6   4   3    0.43    0.04
  -6   4   3    0.39    0.04
  -6   4   3    0.40    0.04
   6  -4  -3    0.37    0.05
   6  -4  -3    0.39    0.04
   6  -4  -3    0.45    0.04
  -6   4   4  102.10    4.15
  -6   4   4  100.65    3.63
  -6   4   4  101.60    3.94
   6  -4  -4  102.14    4.20
   6  -4  -4  104.23    4.20
   6  -4  -4  102.81    3.65
   6  -4  -4  104.80    3.96
   6  -4  -4  105.19    4.31
   6  -4  -4  108.81    4.39
  -6   4   5    0.74    0.06
  -6   4   5    0.66    0.06
  -6   4   5    0.72    0.05
  -6   4   5    0.68    0.05
  -6   4   5    0.56    0.04
  -6   4   5    0.59    0.04
   6  -4  -5    0.73    0.06
   6  -4  -5    0.75    0.05
   6  -4  -5    0.66    0.05
   6  -4  -5    0.61    0.05
   6  -4  -5    0.68    0.05
  -6   4   6  106.26    4.28
  -6   4   6  102.39    4.21
  -6   4   6  104.41    3.70
  -6   4   6  105.29    4.02
  -6   4   6  107.73    4.41
   6  -4  -6  103.80    4.27
   6  -4  -6  104.71    4.26
   6  -4  -6  104.05    3.72
   6  -4  -6  104.50    4.02
   6  -4  -6  103.42    4.05
   6  -4  -6  106.60    4.38
   6  -4  -6  109.09    4.52
  -6   4   7    3.82    0.19
  -6   4   7    3.87    0.19
  -6   4   7    3.87    0.17
  -6   4   7    4.02    0.17
  -6   4   7    3.82    0.18
   6  -4  -7    3.81    0.19
   6  -4  -7    3.69    0.19
   6  -4  -7    3.93    0.17
   6  -4  -7    3.90    0.18
   6  -4  -7    3.94    0.17
   6  -4  -7    3.46    0.18
   6  -4  -7    3.79    0.20
  -6   4   8   67.74    2.82
  -6   4   8   67.73    2.80
  -6   4   8   68.81    2.46
  -6   4   8   69.94    2.67
  -6   4   8   71.61    2.93
   6  -4  -8   70.66    2.89
   6  -4  -8   68.77    2.84
   6  -4  -8   68.89    2.47
   6  -4  -8   71.29    2.70
   6  -4  -8   69.19    2.95
  -6   4   9   61.31    2.59
  -6   4   9   64.29    2.27
   6  -4  -9   64.25    2.65
   6  -4  -9   63.82    2.27
   6  -4  -9   62.25    2.43
   6  -4  -9   63.08    2.64
   6  -4  -9   63.53    2.73
  -6   4  10   16.64    0.71
  -6   4  10   17.14    0.63
  -6   4  10   16.75    0.67
  -6   4  10   16.49    0.72
   6  -4 -10   17.20    0.74
   6  -4 -10   16.97    0.72
   6  -4 -10   16.11    0.62
   6  -4 -10   16.92    0.67
   6  -4 -10   16.50    0.66
   6  -4 -10   17.50    0.74
   6  -4 -10   16.83    0.77
  -6   4  11    8.36    0.38
  -6   4  11    8.37    0.37
  -6   4  11    8.73    0.33
  -6   4  11    8.41    0.35
  -6   4  11    8.28    0.37
   6  -4 -11    8.53    0.40
   6  -4 -11    8.39    0.38
   6  -4 -11    7.90    0.32
   6  -4 -11    8.41    0.35
   6  -4 -11    8.18    0.34
   6  -4 -11    8.56    0.39
   6  -4 -11    8.40    0.42
  -6   4  12   23.38    0.99
  -6   4  12   23.46    0.99
  -6   4  12   23.71    0.86
  -6   4  12   23.17    0.92
  -6   4  12   23.35    1.00
   6  -4 -12   23.19    1.02
   6  -4 -12   24.25    1.01
   6  -4 -12   22.32    0.85
   6  -4 -12   23.82    0.93
   6  -4 -12   23.73    0.93
   6  -4 -12   24.55    1.04
   6  -4 -12   23.39    1.08
  -6   4  13    1.45    0.10
  -6   4  13    1.66    0.09
  -6   4  13    1.67    0.09
  -6   4  13    1.70    0.09
  -6   4  13    1.80    0.13
  -6   4  13    1.68    0.10
   6  -4 -13    1.56    0.12
   6  -4 -13    1.60    0.10
   6  -4 -13    1.47    0.09
   6  -4 -13    1.60    0.09
   6  -4 -13    1.62    0.09
   6  -4 -13    1.80    0.11
   6  -4 -13    1.63    0.15
  -6   4  14    8.61    0.39
  -6   4  14    9.15    0.35
  -6   4  14    9.08    0.37
  -6   4  14    9.51    0.41
   6  -4 -14    8.44    0.35
   6  -4 -14    9.11    0.37
   6  -4 -14    9.31    0.42
  -6   5   1    2.12    0.12
  -6   5   1    2.02    0.12
  -6   5   1    2.20    0.11
  -6   5   1    2.25    0.11
  -6   5   1    2.22    0.11
   6  -5  -1    2.25    0.12
   6  -5  -1    2.21    0.11
   6  -5  -1    2.33    0.11
   6  -5  -1    2.41    0.12
   6  -5  -1    2.56    0.12
  -6   5   2    1.13    0.08
  -6   5   2    1.26    0.09
  -6   5   2    1.32    0.07
  -6   5   2    1.23    0.08
  -6   5   2    1.26    0.07
   6  -5  -2    1.27    0.07
   6  -5  -2    1.30    0.08
   6  -5  -2    1.31    0.07
  -6   5   3    1.85    0.11
  -6   5   3    1.99    0.10
  -6   5   3    1.93    0.10
  -6   5   3    1.93    0.10
   6  -5  -3    1.95    0.11
   6  -5  -3    1.86    0.11
   6  -5  -3    1.96    0.10
   6  -5  -3    1.99    0.10
   6  -5  -3    2.16    0.10
  -6   5   4  116.39    4.77
  -6   5   4  116.55    4.16
  -6   5   4  113.01    4.47
   6  -5  -4  121.20    4.85
   6  -5  -4  118.92    4.19
   6  -5  -4  123.86    4.60
   6  -5  -4  123.81    5.00
  -6   5   5    0.40    0.05
  -6   5   5    0.39    0.05
  -6   5   5    0.44    0.04
  -6   5   5    0.45    0.04
  -6   5   5    0.44    0.03
   6  -5  -5    0.43    0.04
   6  -5  -5    0.45    0.04
   6  -5  -5    0.44    0.04
   6  -5  -5    0.47    0.05
  -6   5   6  138.18    5.52
  -6   5   6  131.24    5.40
  -6   5   6  136.53    4.77
  -6   5   6  135.66    5.16
  -6   5   6  132.30    5.55
   6  -5  -6  138.12    5.57
   6  -5  -6  135.47    5.49
   6  -5  -6  131.11    4.73
   6  -5  -6  134.48    5.18
   6  -5  -6  132.06    5.28
   6  -5  -6  138.67    5.65
   6  -5  -6  140.61    5.73
  -6   5   7  112.98    4.60
  -6   5   7  111.49    4.55
  -6   5   7  111.54    3.98
  -6   5   7  114.24    4.33
  -6   5   7  116.01    4.75
   6  -5  -7  115.19    4.66
   6  -5  -7  110.20    3.97
   6  -5  -7  113.26    4.34
   6  -5  -7  113.12    4.35
   6  -5  -7  116.27    4.74
   6  -5  -7  115.33    4.76
  -6   5   8    2.65    0.15
  -6   5   8    2.62    0.14
  -6   5   8    2.75    0.13
  -6   5   8    2.69    0.13
  -6   5   8    2.78    0.14
   6  -5  -8    2.78    0.15
   6  -5  -8    2.66    0.13
   6  -5  -8    2.52    0.13
   6  -5  -8    2.62    0.13
   6  -5  -8    2.59    0.15
  -6   5   9    4.80    0.24
  -6   5   9    4.73    0.23
  -6   5   9    4.83    0.20
  -6   5   9    4.93    0.21
   6  -5  -9    4.76    0.24
   6  -5  -9    4.64    0.23
   6  -5  -9    4.78    0.20
   6  -5  -9    4.75    0.21
  -6   5  10   41.35    1.75
  -6   5  10   42.75    1.76
  -6   5  10   42.95    1.55
  -6   5  10   42.00    1.66
  -6   5  10   42.46    1.79
   6  -5 -10   43.60    1.81
   6  -5 -10   43.20    1.79
   6  -5 -10   42.32    1.65
   6  -5 -10   42.69    1.66
   6  -5 -10   43.82    1.82
   6  -5 -10   43.04    1.87
  -6   5  11    3.13    0.16
  -6   5  11    3.23    0.14
  -6   5  11    3.08    0.14
  -6   5  11    3.13    0.16
   6  -5 -11    3.11    0.18
   6  -5 -11    3.08    0.17
   6  -5 -11    3.20    0.14
   6  -5 -11    3.16    0.15
   6  -5 -11    3.11    0.14
   6  -5 -11    3.17    0.17
   6  -5 -11    3.23    0.19
  -6   5  12    9.67    0.45
  -6   5  12    9.65    0.43
  -6   5  12   10.26    0.39
  -6   5  12   10.06    0.41
  -6   5  12   10.05    0.44
   6  -5 -12    9.96    0.46
   6  -5 -12   10.06    0.45
   6  -5 -12    9.57    0.38
   6  -5 -12    9.89    0.41
   6  -5 -12   10.51    0.46
   6  -5 -12   10.61    0.51
  -6   5  13    8.92    0.42
  -6   5  13    9.62    0.42
  -6   5  13    9.76    0.37
  -6   5  13    9.47    0.39
  -6   5  13    9.59    0.43
   6  -5 -13    9.75    0.46
   6  -5 -13    9.80    0.44
   6  -5 -13    9.08    0.37
   6  -5 -13    9.66    0.40
   6  -5 -13    9.58    0.39
   6  -5 -13   10.39    0.45
   6  -5 -13    9.80    0.50
  -6   5  14   10.56    0.48
  -6   5  14   11.70    0.44
  -6   5  14   11.40    0.46
  -6   5  14   12.06    0.51
   6  -5 -14   11.71    0.52
   6  -5 -14   10.32    0.42
   6  -5 -14   11.57    0.47
   6  -5 -14   11.02    0.46
   6  -5 -14   12.39    0.54
  -6   6   1    7.50    0.34
  -6   6   1    7.61    0.35
  -6   6   1    7.89    0.31
  -6   6   1    7.77    0.33
  -6   6   1    7.87    0.33
  -6   6   1    8.15    0.36
   6  -6  -1    7.99    0.36
   6  -6  -1    7.94    0.31
   6  -6  -1    7.92    0.33
   6  -6  -1    8.30    0.36
   6  -6  -1    8.70    0.37
  -6   6   2   12.46    0.54
  -6   6   2   12.38    0.55
  -6   6   2   13.01    0.48
  -6   6   2   13.41    0.52
  -6   6   2   12.47    0.51
   6  -6  -2   12.17    0.55
   6  -6  -2   12.98    0.56
   6  -6  -2   12.69    0.48
   6  -6  -2   13.22    0.52
   6  -6  -2   13.05    0.56
   6  -6  -2   13.10    0.56
  -6   6   3   15.72    0.67
  -6   6   3   15.53    0.67
  -6   6   3   15.94    0.59
  -6   6   3   16.08    0.64
  -6   6   3   16.16    0.64
   6  -6  -3   15.94    0.68
   6  -6  -3   16.22    0.69
   6  -6  -3   15.59    0.59
   6  -6  -3   16.27    0.64
   6  -6  -3   16.23    0.69
   6  -6  -3   16.29    0.69
  -6   6   4    0.58    0.06
  -6   6   4    0.57    0.06
  -6   6   4    0.65    0.05
  -6   6   4    0.56    0.05
  -6   6   4    0.56    0.04
   6  -6  -4    0.50    0.05
   6  -6  -4    0.55    0.06
   6  -6  -4    0.57    0.05
   6  -6  -4    0.58    0.05
   6  -6  -4    0.51    0.04
   6  -6  -4    0.50    0.05
  -6   6   5   69.24    2.80
  -6   6   5   67.13    2.42
  -6   6   5   68.54    2.63
  -6   6   5   70.08    2.89
   6  -6  -5   70.62    2.85
   6  -6  -5   65.45    2.41
   6  -6  -5   70.69    2.66
   6  -6  -5   70.80    2.88
   6  -6  -5   69.60    2.88
  -6   6   6    8.28    0.37
  -6   6   6    8.46    0.33
  -6   6   6    8.50    0.35
  -6   6   6    7.61    0.35
   6  -6  -6    8.60    0.38
   6  -6  -6    8.45    0.38
   6  -6  -6    8.25    0.32
   6  -6  -6    8.54    0.35
   6  -6  -6    8.33    0.36
   6  -6  -6    7.98    0.36
   6  -6  -6    8.80    0.39
  -6   6   7  120.82    4.95
  -6   6   7  119.57    4.90
  -6   6   7  122.29    4.31
  -6   6   7  123.79    4.68
  -6   6   7  126.03    5.13
   6  -6  -7  122.43    4.99
   6  -6  -7  117.29    4.27
   6  -6  -7  121.96    4.69
   6  -6  -7  122.09    4.72
   6  -6  -7  125.06    5.12
   6  -6  -7  125.82    5.16
  -6   6   8   10.07    0.45
  -6   6   8    9.74    0.44
  -6   6   8   10.23    0.41
  -6   6   8   10.64    0.45
   6  -6  -8    9.95    0.45
   6  -6  -8    9.65    0.38
   6  -6  -8    9.84    0.41
   6  -6  -8   10.03    0.41
   6  -6  -8   10.59    0.45
   6  -6  -8   10.26    0.46
  -6   6   9    7.08    0.33
  -6   6   9    6.96    0.32
  -6   6   9    7.12    0.29
  -6   6   9    7.22    0.30
  -6   6   9    7.53    0.33
   6  -6  -9    7.22    0.34
   6  -6  -9    7.11    0.33
   6  -6  -9    7.04    0.30
   6  -6  -9    6.99    0.32
   6  -6  -9    7.28    0.35
  -6   6  10    4.73    0.24
  -6   6  10    4.89    0.23
  -6   6  10    5.08    0.21
  -6   6  10    4.85    0.21
  -6   6  10    5.01    0.23
   6  -6 -10    5.13    0.25
   6  -6 -10    4.85    0.24
   6  -6 -10    4.81    0.21
   6  -6 -10    5.08    0.22
   6  -6 -10    5.07    0.22
   6  -6 -10    4.95    0.24
   6  -6 -10    5.02    0.26
  -6   6  11    3.51    0.19
  -6   6  11    3.40    0.17
  -6   6  11    3.51    0.16
  -6   6  11    3.42    0.16
  -6   6  11    3.62    0.17
   6  -6 -11    3.55    0.20
   6  -6 -11    3.62    0.19
   6  -6 -11    3.54    0.16
   6  -6 -11    3.57    0.17
   6  -6 -11    3.44    0.16
   6  -6 -11    3.81    0.19
   6  -6 -11    3.53    0.20
  -6   6  12   42.37    1.76
  -6   6  12   44.47    1.56
  -6   6  12   42.19    1.66
  -6   6  12   43.98    1.83
   6  -6 -12   44.27    1.84
   6  -6 -12   42.69    1.81
   6  -6 -12   41.51    1.55
   6  -6 -12   42.98    1.67
   6  -6 -12   41.45    1.65
   6  -6 -12   44.57    1.91
  -6   6  13    0.60    0.07
  -6   6  13    0.70    0.06
  -6   6  13    0.89    0.06
  -6   6  13    0.79    0.05
  -6   6  13    0.77    0.06
   6  -6 -13    0.75    0.09
   6  -6 -13    0.76    0.07
   6  -6 -13    0.77    0.06
   6  -6 -13    0.77    0.06
   6  -6 -13    0.78    0.05
   6  -6 -13    0.72    0.07
   6  -6 -13    0.66    0.10
  -6   6  14    1.84    0.11
  -6   6  14    2.07    0.10
  -6   6  14    1.98    0.10
  -6   6  14    2.10    0.11
   6  -6 -14    1.99    0.12
   6  -6 -14    1.89    0.10
   6  -6 -14    2.01    0.11
   6  -6 -14    1.95    0.10
   6  -6 -14    2.23    0.13
  -6   7   1    0.77    0.06
  -6   7   1    0.90    0.07
  -6   7   1    0.86    0.06
  -6   7   1    0.71    0.06
  -6   7   1    0.82    0.06
   6  -7  -1    0.98    0.08
   6  -7  -1    0.90    0.06
   6  -7  -1    0.76    0.05
   6  -7  -1    0.75    0.05
   6  -7  -1    0.72    0.06
  -6   7   2   83.78    3.39
  -6   7   2   82.65    3.38
  -6   7   2   82.84    2.95
  -6   7   2   81.83    3.18
  -6   7   2   82.90    3.19
  -6   7   2   94.18    3.77
   6  -7  -2   84.62    3.51
   6  -7  -2   84.42    3.44
   6  -7  -2   80.88    2.94
   6  -7  -2   84.16    3.21
   6  -7  -2   83.29    3.47
   6  -7  -2   84.19    3.49
  -6   7   3    0.72    0.06
  -6   7   3    0.74    0.07
  -6   7   3    0.76    0.05
  -6   7   3    0.73    0.06
  -6   7   3    0.75    0.05
   6  -7  -3    0.74    0.06
   6  -7  -3    0.75    0.06
   6  -7  -3    0.75    0.05
   6  -7  -3    0.77    0.06
   6  -7  -3    0.79    0.05
   6  -7  -3    0.76    0.06
  -6   7   4   81.99    3.29
  -6   7   4   78.42    3.23
  -6   7   4   79.94    2.84
  -6   7   4   94.24    3.80
   6  -7  -4   80.03    3.28
   6  -7  -4   79.17    3.27
   6  -7  -4   75.34    2.80
   6  -7  -4   80.91    3.09
   6  -7  -4   82.24    3.37
   6  -7  -4   83.48    3.42
  -6   7   5   86.07    3.54
  -6   7   5   86.99    3.09
  -6   7   5   88.44    3.46
  -6   7   5   86.88    3.34
   6  -7  -5   88.02    3.60
   6  -7  -5   88.67    3.60
   6  -7  -5   84.94    3.07
   6  -7  -5   88.43    3.38
   6  -7  -5   88.99    3.66
   6  -7  -5   88.62    3.67
  -6   7   6   57.91    2.41
  -6   7   6   56.66    2.38
  -6   7   6   59.07    2.11
  -6   7   6   60.45    2.30
  -6   7   6   60.54    2.49
   6  -7  -6   58.65    2.43
   6  -7  -6   58.69    2.44
   6  -7  -6   57.88    2.10
   6  -7  -6   60.05    2.30
   6  -7  -6   59.34    2.49
   6  -7  -6   61.63    2.50
   6  -7  -6   61.07    2.52
  -6   7   7    7.82    0.36
  -6   7   7    7.82    0.36
  -6   7   7    7.91    0.33
  -6   7   7    8.81    0.37
   6  -7  -7    7.87    0.36
   6  -7  -7    7.98    0.37
   6  -7  -7    7.72    0.31
   6  -7  -7    8.01    0.34
   6  -7  -7    7.90    0.33
   6  -7  -7    7.94    0.37
  -6   7   8    0.67    0.07
  -6   7   8    0.66    0.06
  -6   7   8    0.72    0.05
  -6   7   8    0.69    0.05
   6  -7  -8    0.67    0.06
   6  -7  -8    0.65    0.06
   6  -7  -8    0.63    0.05
   6  -7  -8    0.66    0.05
   6  -7  -8    0.65    0.05
   6  -7  -8    0.64    0.06
  -6   7   9   15.52    0.68
  -6   7   9   16.01    0.68
  -6   7   9   15.99    0.59
  -6   7   9   16.05    0.63
  -6   7   9   16.48    0.70
   6  -7  -9   16.21    0.70
   6  -7  -9   15.74    0.69
   6  -7  -9   15.43    0.59
   6  -7  -9   16.00    0.64
   6  -7  -9   16.58    0.70
   6  -7  -9   16.32    0.72
  -6   7  10   18.07    0.79
  -6   7  10   18.65    0.79
  -6   7  10   18.94    0.69
  -6   7  10   18.34    0.73
  -6   7  10   18.68    0.80
   6  -7 -10   17.80    0.68
   6  -7 -10   18.84    0.75
   6  -7 -10   18.94    0.74
   6  -7 -10   18.34    0.79
   6  -7 -10   19.22    0.84
  -6   7  11    2.28    0.14
  -6   7  11    2.25    0.13
  -6   7  11    2.48    0.12
  -6   7  11    2.25    0.11
  -6   7  11    2.61    0.13
   6  -7 -11    2.24    0.13
   6  -7 -11    2.20    0.11
   6  -7 -11    2.42    0.12
   6  -7 -11    2.32    0.11
   6  -7 -11    2.22    0.13
   6  -7 -11    2.36    0.15
  -6   7  12    3.02    0.18
  -6   7  12    2.89    0.16
  -6   7  12    3.32    0.14
  -6   7  12    3.13    0.16
   6  -7 -12    2.99    0.16
   6  -7 -12    2.96    0.14
   6  -7 -12    3.09    0.15
   6  -7 -12    3.01    0.14
   6  -7 -12    3.32    0.20
  -6   7  13    0.08    0.03
  -6   7  13    0.08    0.02
  -6   7  13    0.07    0.02
   6  -7 -13    0.07    0.05
   6  -7 -13    0.09    0.03
   6  -7 -13    0.12    0.03
   6  -7 -13    0.08    0.02
   6  -7 -13    0.07    0.03
   6  -7 -13    0.04    0.06
  -6   7  14    0.90    0.07
  -6   7  14    1.00    0.07
  -6   7  14    0.92    0.06
  -6   7  14    1.01    0.07
   6  -7 -14    0.95    0.08
   6  -7 -14    0.87    0.06
   6  -7 -14    0.93    0.07
   6  -7 -14    0.90    0.06
   6  -7 -14    1.20    0.08
  -6   8   1   18.62    0.78
  -6   8   1   18.19    0.79
  -6   8   1   18.98    0.74
  -6   8   1   18.47    0.74
   6  -8  -1   18.10    0.68
   6  -8  -1   19.27    0.75
   6  -8  -1   18.90    0.80
   6  -8  -1   18.96    0.81
  -6   8   2    1.34    0.09
  -6   8   2    1.26    0.09
  -6   8   2    1.41    0.08
  -6   8   2    1.31    0.08
  -6   8   2    1.25    0.08
  -6   8   2    1.27    0.08
   6  -8  -2    1.35    0.08
   6  -8  -2    1.25    0.09
   6  -8  -2    1.33    0.08
   6  -8  -2    1.15    0.07
   6  -8  -2    1.15    0.08
  -6   8   3    7.96    0.35
  -6   8   3    7.71    0.35
  -6   8   3    8.28    0.31
  -6   8   3    7.70    0.32
  -6   8   3    7.74    0.32
  -6   8   3    7.34    0.34
   6  -8  -3    7.84    0.35
   6  -8  -3    8.04    0.37
   6  -8  -3    7.63    0.30
   6  -8  -3    7.54    0.32
   6  -8  -3    6.83    0.34
  -6   8   4   65.33    2.79
  -6   8   4   74.08    2.54
  -6   8   4   73.67    3.16
   6  -8  -4   68.94    2.86
   6  -8  -4   68.03    2.87
   6  -8  -4   70.54    2.49
   6  -8  -4   67.98    2.68
   6  -8  -4   69.46    2.91
  -6   8   5  171.38    7.02
  -6   8   5  175.56    6.74
  -6   8   5  172.20    6.62
   6  -8  -5  182.72    7.27
   6  -8  -5  175.64    7.17
   6  -8  -5  167.32    6.09
   6  -8  -5  176.09    6.72
   6  -8  -5  186.28    7.51
  -6   8   6   12.97    0.57
  -6   8   6   12.95    0.57
  -6   8   6   13.12    0.50
  -6   8   6   14.47    0.59
   6  -8  -6   12.52    0.49
   6  -8  -6   13.65    0.58
   6  -8  -6   14.10    0.60
  -6   8   7    2.14    0.13
  -6   8   7    2.05    0.12
  -6   8   7    2.17    0.11
  -6   8   7    2.16    0.11
  -6   8   7    2.02    0.11
   6  -8  -7    2.06    0.12
   6  -8  -7    2.10    0.13
   6  -8  -7    2.08    0.11
   6  -8  -7    2.01    0.11
   6  -8  -7    2.09    0.11
   6  -8  -7    2.01    0.12
  -6   8   8    6.85    0.32
  -6   8   8    6.52    0.31
  -6   8   8    6.93    0.27
  -6   8   8    6.98    0.29
  -6   8   8    7.24    0.31
   6  -8  -8    6.74    0.32
   6  -8  -8    6.51    0.32
   6  -8  -8    6.67    0.27
   6  -8  -8    6.63    0.29
   6  -8  -8    6.86    0.29
   6  -8  -8    7.04    0.31
   6  -8  -8    7.04    0.33
  -6   8   9    4.35    0.22
  -6   8   9    4.60    0.19
  -6   8   9    4.51    0.20
  -6   8   9    4.79    0.22
   6  -8  -9    4.42    0.22
   6  -8  -9    4.49    0.23
   6  -8  -9    4.33    0.19
   6  -8  -9    4.42    0.20
   6  -8  -9    4.71    0.22
   6  -8  -9    4.59    0.24
  -6   8  10    1.00    0.08
  -6   8  10    1.08    0.07
  -6   8  10    0.95    0.06
  -6   8  10    0.94    0.06
   6  -8 -10    0.97    0.08
   6  -8 -10    0.93    0.06
   6  -8 -10    1.00    0.07
   6  -8 -10    0.97    0.07
   6  -8 -10    0.89    0.09
  -6   8  11   30.50    1.30
  -6   8  11   30.59    1.28
  -6   8  11   32.96    1.14
  -6   8  11   32.03    1.24
  -6   8  11   31.84    1.33
   6  -8 -11   30.69    1.31
   6  -8 -11   31.68    1.35
   6  -8 -11   29.44    1.12
   6  -8 -11   30.62    1.22
   6  -8 -11   30.59    1.21
   6  -8 -11   31.44    1.33
   6  -8 -11   31.69    1.37
  -6   8  12   21.94    0.94
  -6   8  12   22.02    0.92
  -6   8  12   21.87    0.86
   6  -8 -12   22.46    0.96
   6  -8 -12   22.41    0.97
   6  -8 -12   21.39    0.80
   6  -8 -12   21.91    0.87
   6  -8 -12   21.41    0.86
   6  -8 -12   21.28    0.93
   6  -8 -12   22.31    0.99
  -6   8  13    8.48    0.38
  -6   8  13    8.97    0.34
  -6   8  13    8.57    0.39
   6  -8 -13    8.81    0.37
   6  -8 -13    8.47    0.36
   6  -8 -13    8.51    0.39
   6  -8 -13    8.73    0.44
  -6   8  14    0.11    0.03
  -6   8  14    0.10    0.03
  -6   8  14    0.13    0.02
  -6   8  14    0.09    0.03
   6  -8 -14    0.09    0.04
   6  -8 -14    0.10    0.03
   6  -8 -14    0.09    0.03
   6  -8 -14    0.11    0.02
   6  -8 -14    0.06    0.04
  -6   9   1    5.80    0.27
  -6   9   1    5.74    0.29
  -6   9   1    5.90    0.24
  -6   9   1    6.15    0.26
  -6   9   1    5.96    0.26
  -6   9   1    6.01    0.28
   6  -9  -1    6.00    0.24
   6  -9  -1    6.90    0.27
   6  -9  -1    6.04    0.28
   6  -9  -1    5.88    0.29
  -6   9   2    9.35    0.42
  -6   9   2    9.38    0.43
  -6   9   2    9.77    0.37
  -6   9   2    9.65    0.40
  -6   9   2    9.40    0.39
  -6   9   2    9.77    0.43
   6  -9  -2    9.03    0.36
   6  -9  -2   10.09    0.40
   6  -9  -2    9.83    0.43
   6  -9  -2    9.90    0.45
  -6   9   3   14.26    0.59
  -6   9   3   13.42    0.58
  -6   9   3   13.09    0.49
  -6   9   3   12.56    0.52
  -6   9   3   13.07    0.52
  -6   9   3   13.16    0.58
   6  -9  -3   13.22    0.57
   6  -9  -3   12.55    0.48
   6  -9  -3   12.36    0.52
   6  -9  -3   13.24    0.57
   6  -9  -3   13.03    0.58
  -6   9   4    0.66    0.07
  -6   9   4    0.68    0.05
  -6   9   4    0.62    0.05
  -6   9   4    0.62    0.05
   6  -9  -4    0.68    0.06
   6  -9  -4    0.67    0.05
   6  -9  -4    0.64    0.05
   6  -9  -4    0.69    0.05
   6  -9  -4    0.69    0.06
  -6   9   5    0.62    0.06
  -6   9   5    0.61    0.05
  -6   9   5    0.63    0.05
  -6   9   5    0.57    0.04
  -6   9   5    0.39    0.04
   6  -9  -5    0.54    0.05
   6  -9  -5    0.47    0.06
   6  -9  -5    0.55    0.05
   6  -9  -5    0.54    0.05
   6  -9  -5    0.50    0.04
   6  -9  -5    0.46    0.06
  -6   9   6    1.55    0.10
  -6   9   6    1.55    0.11
  -6   9   6    1.75    0.09
  -6   9   6    1.52    0.09
  -6   9   6    1.60    0.09
   6  -9  -6    1.55    0.10
   6  -9  -6    1.58    0.11
   6  -9  -6    1.58    0.09
   6  -9  -6    1.44    0.19
   6  -9  -6    1.51    0.09
   6  -9  -6    1.53    0.10
  -6   9   7   13.57    0.60
  -6   9   7   13.30    0.59
  -6   9   7   14.02    0.52
  -6   9   7   13.70    0.58
  -6   9   7   13.85    0.55
  -6   9   7   14.00    0.60
   6  -9  -7   13.44    0.59
   6  -9  -7   13.67    0.62
   6  -9  -7   13.44    0.51
   6  -9  -7   13.71    0.56
   6  -9  -7   13.40    0.55
   6  -9  -7   13.57    0.59
   6  -9  -7   13.85    0.62
  -6   9   8    0.49    0.06
  -6   9   8    0.53    0.06
  -6   9   8    0.60    0.05
  -6   9   8    0.61    0.04
  -6   9   8    0.66    0.05
   6  -9  -8    0.53    0.06
   6  -9  -8    0.51    0.06
   6  -9  -8    0.53    0.05
   6  -9  -8    0.49    0.05
   6  -9  -8    0.53    0.04
   6  -9  -8    0.57    0.05
   6  -9  -8    0.52    0.06
  -6   9   9   20.15    0.85
  -6   9   9   19.29    0.83
  -6   9   9   20.22    0.73
[truncated: 1,646,014 more chars]
